# Supplementary material for: Detection and complete genome characterisation of bat coronaviruses from Ghana
Source: Arch Virol. 2026 May 21;171(6):188. doi: 10.1007/s00705-026-06628-y (PMC13194324; doi:10.1007/s00705-026-06628-y)
Supplement: Supplementary file 1 — Supplementary Material 1 [file 705_2026_6628_MOESM1_ESM.fasta]

>GU190237 Bat coronavirus 1B BR98-19/BGR/2008 RNA-dependent RNA polymerase gene, partial cds
---------------------------------------------------------------------------------------------------------------------------------------------------------------------------------------------------------------------------------------------------------------------------------------------------------------------------------------------------------------------------------------------------------------------------------------------------------------------------------------------------------------------------------------------------------------------------------------------------------------------------------------------------------------------------------------------------------------------------------------------------------------------------------------------------------------------------------------------------------------------------------------------------------------------------------------------------------------------------------------------------------------------------------------------------------------------------------------------------------------------------------------------------------------------------------------------------------------------------------------------------------------------------------------------------------------------------------------------------------------------------------------------------------------------------------------------------------------------------------------------------------------------------------------------------------------------------------------------------------------------------------------------------------------------------------------------------------------------------------------------------TTTACTTATAAAGTTGTGCAACGCTATTTTGAGTGCTACGATGGTGGCTGTATTACAGCTAGGGAGGTTGTTGTCACTAATTTGGATAAGAGTGCTGGTTACCCTCTTAACAGGTTTGGCAAAGCTCGCTTATTTTACGAAACATTTAGCTATGAGGAGCAAGATGCACTCTATGCTATGACTAAGCGTAATATTTTGCCAACCATGACACAGCTTAATCTTAAGTATTCCATTAGTGGTAAGGCTCGTGCTAGGACTGTGGGTGGTGTTTCATTACTAGCTACCATGACAACCAGGCAGTTTCATCAAAAGCATTTGAAGTCTATTGTCAACACACGTAACGCTTCGGTCGTAATAGGTACGACGAAGTTTTATGGTGGTTGGGACAATATGCTTAAGAATTTAATGCAGGATGTTGACAATGGTGCTCTCATGGGATGGGACTATCCTAAATGCGACCGAGCCATGCCCAGCATGATACGCATGCTAGCTGCCATGGTTCTGGGTTCCAAGCATGTAACGTGTTGTACAGACTCTGATAGGTTTTACAGACTTTCTAACGAATTAGCTCAGGTTCTTAATGAGGTTGTGCATTCTAATGGAGGGTTCTATGTGAAACCAGGTGGTACAACATCCGGTGACGCCACTACGGCTTATGCTAACTCCGTGTTTAACATATTTCAGGCTGTTAGCTCCAACATTAATAGGCTTTTGTCTGTTGATAGTAATGTGTGCAACAATCTATATGTTAAGAAATTACAGCGCGCTGTCTATGACAATTGTTATAGGTCGAGTGCTGTTGATGATGTTGTTGTCA---------------------------------------------------------------------------------------------------------------------------------------------------------------------------------------------------------------------------------------------------------------------------------------------------------------------------------------------------------------------------------------------------------------------------------------------------------------------------------------------------------------------------------------------------------------------------------------------------------------------------------------------------------------------------------------------------------------------------------------------------------------------------------------------------------------------------------------------------------------------------------------------------------------------------------------------------------------------------------------------------------------------------------------------------------------------------------------------------------------------------------------------------------------------------------------------------------------------------------------------------------------------------------------------------------------------------------------------------------------------------------------------------------------------------------------------------------------------------------------------------------------------------------------------------------------------------------------------------------------------------------------------------------------------------------------------------------------------------------------------------------------------------------------------------------------------------------------------------------------------------------------------------------------------------------------------------------------------------------------------------------------------------------------------------------------------------------------------------------------------------------------------------------------------------------------------------------------------------------------------------------------------------------------------------------------------------------------------------------------------------------------------------------------------------------------------------------------------------------------------------------------------------------------------------------------------------------------------------------------------------------------------------------------------------------------------------------------------------------------------------------------------------------------------------------------------------------------------------------------------------------------------------------------------------------------------------------------------------------------------------------------------------------------------------------------------------------------------------------------------------------------------------------------------------------------------------------------------------------------------------------------------------------------------------------------------------------------------------------------------------------------------------------------------------------------------------------------------------------------------------------------------------------------------------------------------------------------------------------------------------------------------------------------------------------------------------------------------------------------------------------------------------------------------------------------------------------------------------------------------------------------------------------------------------------------------------------------------------------------------------------------------------------------------------------------------------------------------------------------------------------------------------------------------------------------------------------------------------------------------------------------------------------------------------------------------------------------------------------------------------------------------------------------------------------------------------------------------------------------------------------------------------------------------------------------------------------------------------------------------------------------------------------------------------------------------------------------------------------------------------------------------------------------------------------------------------------------------------------------------------------------------------------------------------------------------------------------------------------------------------------------------------------------------------------------------------------------------------------------------------------------------------------------------------------------------------------------------------------------------------------------------------------------------------------------------------------------------------------------------------------------------------------------------------------------------------------------------------------------------------------------------------------------------------------------------------------------------------------------------------------------------------------------------------------------------------------------------------------------------------------------------------------------------------------------------------------------------------------------------------------------------------------------------------------------------------------------------------------------------------------------------------------------------------------------------------------------------------------------------------------------------------------------------------------------------------------------------------------------------------------------------------------------------------------------------------------------------------------------------------------------------------------------------------------------------------------------------------------------------------------------------------------------------------------------------------------------------------------------------------------------------------------------------------------------------------------------------------------------------------------------
>DQ249213 Bat coronavirus HKU2 isolate HKU2-2 RNA-dependent RNA polymerase gene, partial cds
--------------------------------------------------------------------------------------------------------------------------------------------------------------------------------------------------------------------------------AGTACTGATCAGGCTTATTTAAACGGGCAAGGGGCTCTAGTGCA---GCTCGACTAGAGCCCT---GTAATGGTACTGAACCAGAACATTGTGTTCGTGCTTTTGACGTTTACAACAAGGATGTGGCATGTATTGGTAAATTTTTGAAGGTTAACTGTGTTAGGCTCAAAAATTT---------------------AGACAAGCACGATG------------CCTTCTTTGTTGTTAAGCGTTGCACTAAGTCT-GTCATGGAACATGAGCAGTCCATGTATAACAAACTTA------------------------GTGGCTCCAATGCATTAGCTGTGCATGACTTCTTTACTTGGAAAGATGGTCGCTCTATTTACGGTAATGTTTGCAGACAGGACCTCAGTAAGTATACTATGATGGACCTCTGCTATGCATTACGTAATTTTGATGAGCGCAATTGTGAGACTCTCAAAGAAATTTTGGTTCTTACGGGCTGTTGTGATCAATCTTATTTTGATAACAAGGTCTGGTATGATCCTGTTGAAAATGAAGACCTTCATCGCGTGTACGCACTGTTGGGACAGCGTGTTGCTAACGCTATGCTCAAGTGCGTTGAATTGTGCGATGAGATGGTTACTAAAGGTGTTGTTGGCGTTTTAACATTGGACAACCAGGACCTTAATGGTAATTTTTACGATTTTGGTGACTTTGTCGATGTTATGCCAGGTATG-GGTATTCCTTGTTGTACTTCATATTACTCTTACATGATGCCAATTATGACTATGACTAATTGTTTGGCATATGAGTGCTTTATGAAAAGTGATATTTTTGGGTCAGATTTTAAAACTTACGATTTGCTTGAATATGATTTTACGGATCATAAAGTCAGGCTCTTTGATAAGTACTTTAAATACTGGGGCCAAGATTACCATCCTAATTGTAGTGATTGTTATGATGACATGTGTTTGTTACACTGTTCTAATTTTAACACACTATTTTCTACCACTATACCTAATACTGCCTTTGGTCCTCTCTGCAGAAAAGTTTTTGTAGATGGTGTGCCACTTATTGCCACCGCCGGTTACCATTTTAAGCAGTTGGGTTTAGTCTGGAACAAGGATATTAACACCCATAATTCCCGCCTTAGTATGACCGATTTATTACAATTTGTTACTGATCCTGGCTTACTTATAGCTTCATCTCCTGCCTTAGTTGACCAGCGTACAGTTTGTTTTTCTATCGCTGCACTTAGCACTGGTATAACACATCAAACTGTAAAACCTGGTCATTTCAACAAGGAATTCTATGACTATTTACTGTCTCAAGGATTCTTTGATGAACGTTCGGAGTTAACACTTAAGCACTTTTTCTTTGCTCAAAAGGGTGATGCTGCTGTTGCTGATTTTGACTATTATAGGTATAATAAGCCTACTATGCTTGACATATGTATGGCACGTTTTACATATAAAGTAGTACAGCGTTACTTTGAGTGTTACGATGGTGGTTGTATTACTGCTAGAGAAGTTGTTGTCACTAATTTGGATAAGAGTGCTGGTTATCCTCTTAATAGGTTTGGTAAAGCTCGTTTGTTTTATGAAACCTTTAGTTATGAGGAACAAGACGCACTTTACGCTATGACAAAGCGTAATATCTTACCAACTATGACACAGCTTAATCTCAAGTATTCTATTAGTGGTAAAGCACGTGCCCGAACTGTTGGCGGTGTTTCACTTTTAGCGACTATGACCACTAGGCAATTCCATCAAAAGCATTTGAAGTCAATTGTCAACACGCGTAATGCACCTGTTGTCATTGGTACAACAAAGTTTTATGGTGGTTGGGACAATATGCTCAAGAATTTGATGAATGATGTCGATAATGGTGCACTCATGGGCTGGGATTATCCTAAATGTGATAGAGCTATGCCTAGTATGATACGAATGCTTGCTGCTATGGTTCTTGGTTCAAAGCATGTTACATGTTGTACAGACAGTGATAGGTTTTACAGACTTTCTAATGAACTTGCACAAGTTCTTAATGAGGTTGTGCATTCTAACGGAGGTTTCTATGTAAAACCTGGTGGCACCACATCAGGTGATGCTACAACTGCTTATGCGAATTCTGTCTTTAACATCTTTCAGGCGGTTAGCTCTAATATTAATAGGCTTCTTTCCGTTGATAGTAATGTGTGCAACAATTTGTATGTCAAGAAGCTTCAGCGTTCTATCTATGACAATTGTTATAGATCTAGCGCTGTTGATGATAATGTTGTTACAGACTTTTATAACTATCTTAAGAAGCATTTTTC-CATGATGATTTTGTCTGATGATGGCGTTGTTTGTTACAACAAGGAGTATGCAGCGTTGGGTTATGTTGGTGACATCTCTGCATTTAAGGCAACTTTGTACTATCAGAATAACGTGTTTATGAGTACAGCCAAGTGTTGGGTCGAAGAAGATTTGTCTGTCGGACCTCATGAGTTTTGCTCACAACACACTATGCAAATAGTTGATTCTGATGGTGATTATTATTTGCCGTACCCAGACCCTAGCCGTATTCTTAGTGCTGGTGTCTTTGTGGATGACATTGTCAAAACTGACCCTGTTATTTTGCTTGAGCGCTATGTGTCTCTTGCTATTGATGCATACCCATTGTCTAAGCATCCCAATCGTGAATATAGGAAGGTTTTCTATGTTCTTCTTGACTGGGTTAAGCATTTACATAATACACTTAACCAAGGCATTCTCGAAACTTTCTCTGTTACATTACTTGATGATGTGCAGAGTAAGTTTTGGGATGAGGCTTTTTATGCTGGTATGTATGAGAAGTCTACTGTTCTTCAA---------------------------------------------------------------------------------------------------------------------------------------------------------------------------------------------------------------------------------------------------------------------------------------------------------------------------------------------------------------------------------------------------------------------------------------------------------------------------------------------------------------------------------------------------------------------------------------------------------------------------------------------------------------------------------------------------------------------------------------------------------------------------------------------------------------------------------------------------------------------------------------------------------------------------------------------------------------------------------------------------------------------------------------------------------------------------------------------------------------------------------------------------------------------------------------------------------------------------------------------------------------------------------------------------------------------------------------------------------------------------------------------------------------------------------------------------------------------------------------------------------------------------------------------------------------------------------------------------------------------------------------------------------------------------------------------------------------------------------------------------------------------------------------------------------------------------------------------------------------------------------------------------------------------------------------------------------------------------------------------------------------------------------------------------------------------------------------------------------------------------------------------------------------------------------------------------------------------------------------------------------------------------------------------------------------------------------------------------------------------------------------------------------------------------------------------------------------------------------------------------------------------------------------------------------------------------------------------------------------------------------------------------------------------------------------------------------------------------------------------------------------------------------------------------------------------------------------------------------------------------------------------------------------------------------------------------------------------------------------------------------------------------------------------------------------------------------------------------------------------------------------------------------------------------------------------------------------------------------------------------------------------------------------------------------------------------------------------------------------------------------------------------------------------------------------------------------------------------------------------------------------------------------------------------------------------------------------------------------------------------------------------------------------------------------------------------------------------------------------------------------------------------------------------------------------------------------------------------------------------------------------------------------------------------------------------------------------------------------------------------------------------------------------------------------------------------------------------------------------------------------------------------------------------------------------------------------------------------------------------------------------------------------------------------------------------------------------------------------------------------------------------------------------------------------------------------------------------------------------------------------------------------------------------------------------------------------------------------------------------------------------------------------------------------------------------------------------------------------------------------------------------------------------------------------------------------------------------------------------------------------------------------------------------------------------------------------------------------------------------------------------------------------------------------------------------------------------------------------------------------------------------------------------------------------------------------------------------------------------------------------------------------------------------------------------------------------------------------------------------------------------------------------------------------------------------------------------------------------------------------------------------------------------------------------------------------------------------------------------------------------------------------------------------------------------------------------------------------------------------------------------------------------------------------------------------------------------------------------------------------------------------------------------------------------------------------------------------------------------------------------------------------------------------------------------------------------------------------------------------------------------------------------------------
>DQ249235 Bat coronavirus HKU2 isolate HKU2-1 RNA-dependent RNA polymerase gene, partial cds
--------------------------------------------------------------------------------------------------------------------------------------------------------------------------------------------------------------------------------AGTACTGATCAGGCTTATTTAAACGGGCAAGGGGCTCTAGTGCA---GCTCGACTAGAGCCCT---GTAATGGTACTGAACCAGAACATTGTGTTCGTGCTTTTGACGTTTACAACAAGGATGTGGCATGTATTGGTAAATTTTTGAAGGTTAACTGTGTTAGGCTCAAAAATTT---------------------AGACAAGCACGATG------------CCTTCTTTGTTGTTAAGCGTTGCACTAAGTCT-GTCATGGAACATGAGCAGTCCATGTATAACAAACTTA------------------------GTGGCTCCAATGCATTAGCTGTGCATGACTTCTTTACTTGGAAAGATGGTCGCTCTATTTACGGTAATGTTTGCAGACAGGACCTCAGTAAGTATACTATGATGGACCTCTGCTATGCATTACGTAATTTTGATGAGCGCAATTGTGAGACTCTCAAAGAAATTTTGGTTCTTACGGGCTGTTGTGATCAATCTTATTTTGATAACAAGGTCTGGTATGATCCTGTTGAAAATGAAGACCTTCATCGCGTGTACGCACTGTTGGGACAGCGTGTTGCTAACGCTATGCTCAAGTGCGTTGAATTGTGCGATGAGATGGTTACTAAAGGTGTTGTTGGCGTTTTAACATTGGACAACCAGGACCTTAATGGTAATTTTTACGATTTTGGTGACTTTGTCGATGTTATGCCAGGTATG-GGTATTCCTTGTTGTACTTCATATTACTCTTACATGATGCCAATTATGACTATGACTAATTGTTTGGCATATGAGTGCTTTATGAAAAGTGATATTTTTGGGTCAGATTTTAAAACTTACGATTTGCTTGAATATGATTTTACGGATCATAAAGTCAGGCTCTTTGATAAGTACTTTAAATACTGGGGCCAAGATTACCATCCTAATTGTAGTGATTGTTATGATGACATGTGTTTGTTACACTGTTCTAATTTTAACACACTATTTTCTACCACTATACCTAATACTGCCTTTGGTCCTCTCTGCAGAAAAGTTTTTGTAGATGGTGTGCCACTTATTGCCACCGCCGGTTACCATTTTAAGCAGTTGGGTTTAGTCTGGAACAAGGATATTAACACCCATAATTCCCGCCTTAGTATGACCGATTTATTACAATTTGTTACTGATCCTGGCTTACTTATAGCTTCATCTCCTGCCTTAGTTGACCAGCGTACAGTTTGTTTTTCTATCGCTGCACTTAGCACTGGTATAACACATCAAACTGTAAAACCTGGTCATTTCAACAAGGAATTCTATGACTATTTACTGTCTCAAGGATTCTTTGATGAAGGTTCGGAGTTAACACTTAAGCACTTTTTCTTTGCTCAAAAGGGTGATGCTGCTGTTGCTGATTTTGACTATTATAGGTATAATAAGCCTACTATGCTTGACATATGTATGGCACGTTTTACATATAAAGTAGTACAGCGTTACTTTGAGTGTTACGATGGTGGTTGTATTACTGCTAGAGAAGTTGTTGTCACTAATTTGGATAAGAGTGCTGGTTATCCTCTTAATAGGTTTGGTAAAGCTCGTTTGTTTTATGAAACCTTTAGTTATGAGGAACAAGACGCACTTTACGCTATGACAAAGCGTAATATCTTACCAACTATGACACAGCTTAATCTCAAGTATTCTATTAGTGGTAAAGCACGTGCCCGAACTGTTGGCGGTGTTTCACTTTTAGCGACTATGACCACTAGGCAATTCCATCAAAAGCATTTGAAGTCAATTGTCAACACGCGTAATGCACCTGTTGTCATTGGTACAACAAAGTTTTATGGTGGTTGGGACAATATGCTCAAGAATTTGATGAATGATGTCGATAATGGTGCACTCATGGGCTGGGATTATCCTAAATGTGATAGAGCTATGCCTAGTATGATACGAATGCTTGCTGCTATGGTTCTTGGTTCAAAGCATGTTACATGTTGTACAGACAGTGATAGGTTTTACAGACTTTCTAATGAACTTGCACAAGTTCTTAATGAGGTTGTGCATTCTAACGGAGGTTTCTATGTAAAACCTGGTGGCACCACATCAGGTGATGCTACAACTGCTTATGCGAATTCTGTCTTTAACATCTTTCAGGCGGTTAGCTCTAATATTAATAGGCTTCTTTCCGTTGATAGTAATGTGTGCAACAATTTGTATGTCAAGAAGCTTCAGCGTTCTATCTATGACAATTGTTATAGATCTAGCGCTGTTGATGATAATGTTGTTACAGACTTTTATAACTATCTTAAGAAGCATTTTTC-CATGATGATTTTGTCTGATGATGGCGTTGTTTGTTACAACAAGGAGTATGCAGCGTTGGGTTATGTTGGTGACATCTCTGCATTTAAGGCAACTTTGTACTATCAGAATAACGTGTTTATGAGTACAGCCAAGTGTTGGGTCGAAGAAGATTTGTCTGTCGGACCTCATGAGTTTTGCTCACAACACACTATGCAAATAGTTGATTCTGATGGTGATTATTATTTGCCGTACCCAGACCCTAGCCGTATTCTTAGTGCTGGTGTCTTTGTGGATGACATTGTCAAAACTGACCCTGTTATTTTGCTTGAGCGCTATGTGTCTCTTGCTATTGATGCATACCCATTGTCTAAGCATCCCAATCGTGAATATAGGAAGGTTTTCTATGTTCTTCTTGACTGGGTTAAGCATTTACATAATACACTTAACCAAGGCATTCTCGAAACTTTCTCTGTTACATTACTTGATGATGTGCAGAGTAAGTTTTGGGATGAGGCTTTTTATGCTGGTATGTATGAGAAGTCTACTGTTCTTCAA---------------------------------------------------------------------------------------------------------------------------------------------------------------------------------------------------------------------------------------------------------------------------------------------------------------------------------------------------------------------------------------------------------------------------------------------------------------------------------------------------------------------------------------------------------------------------------------------------------------------------------------------------------------------------------------------------------------------------------------------------------------------------------------------------------------------------------------------------------------------------------------------------------------------------------------------------------------------------------------------------------------------------------------------------------------------------------------------------------------------------------------------------------------------------------------------------------------------------------------------------------------------------------------------------------------------------------------------------------------------------------------------------------------------------------------------------------------------------------------------------------------------------------------------------------------------------------------------------------------------------------------------------------------------------------------------------------------------------------------------------------------------------------------------------------------------------------------------------------------------------------------------------------------------------------------------------------------------------------------------------------------------------------------------------------------------------------------------------------------------------------------------------------------------------------------------------------------------------------------------------------------------------------------------------------------------------------------------------------------------------------------------------------------------------------------------------------------------------------------------------------------------------------------------------------------------------------------------------------------------------------------------------------------------------------------------------------------------------------------------------------------------------------------------------------------------------------------------------------------------------------------------------------------------------------------------------------------------------------------------------------------------------------------------------------------------------------------------------------------------------------------------------------------------------------------------------------------------------------------------------------------------------------------------------------------------------------------------------------------------------------------------------------------------------------------------------------------------------------------------------------------------------------------------------------------------------------------------------------------------------------------------------------------------------------------------------------------------------------------------------------------------------------------------------------------------------------------------------------------------------------------------------------------------------------------------------------------------------------------------------------------------------------------------------------------------------------------------------------------------------------------------------------------------------------------------------------------------------------------------------------------------------------------------------------------------------------------------------------------------------------------------------------------------------------------------------------------------------------------------------------------------------------------------------------------------------------------------------------------------------------------------------------------------------------------------------------------------------------------------------------------------------------------------------------------------------------------------------------------------------------------------------------------------------------------------------------------------------------------------------------------------------------------------------------------------------------------------------------------------------------------------------------------------------------------------------------------------------------------------------------------------------------------------------------------------------------------------------------------------------------------------------------------------------------------------------------------------------------------------------------------------------------------------------------------------------------------------------------------------------------------------------------------------------------------------------------------------------------------------------------------------------------------------------------------------------------------------------------------------------------------------------------------------------------------------------------------------------------------------------------------------------------------------------------------------------------------------------------------------------------------------------------------------
>EF203065_extraction Bat coronavirus HKU2 strain HKU2/HK/46/2006, complete genome
ATCAAGACTCTTATGGTGGTGCTTCAGTTTGTATTTACTGTAGGGCACATGTTGATCACCCAGCTATGGATGGTGCATGTCGCTTTAAGGGTAAGTATGTGCAAATACCTATAGGTGTCAATGACCCTATTAGATTTTGTATAGAGAATGAAGTCTGTAAGGTTTGTGGCTGTTGGCTTAACAATGGTTGCTCGTGTGATAGGTCTAGTGTT---------CAGAGTACTGATCAGGCTTATTTAAACGGGCAAGGGGCTCTAGTGCA---GCTCGACTAGAGCCCT---GTAATGGTACTGAACCAGAACATTGTGTTCGTGCTTTTGACGTTTACAACAAGGATGTGGCATGTATTGGTAAATTTTTGAAGGTTAACTGTGTTAGGCTCAAAAATTT---------------------AGACAAGCACGATG------------CCTTCTTTGTTGTTAAGCGTTGCACTAAGTCT-GTCATGGAACATGAGCAGTCCATGTATAACAAACTTA------------------------GTGGCTCCAATGCATTAGCTGTGCATGACTTCTTTACTTGGAAAGATGGTCGCTCTATTTACGGTAATGTTTGCAGACAGGACCTCAGTAAGTATACTATGATGGACCTCTGCTATGCATTACGTAATTTTGATGAGCGCAATTGTGAGACTCTCAAAGAAATTTTGGTTCTTACGGGCTGTTGTGATCAATCTTATTTTGATAACAAGGTCTGGTATGATCCTGTTGAAAATGAAGACCTTCATCGCGTGTACGCACTATTGGGACAGCGTGTTGCTAACGCTATGCTCAAGTGCGTTGAATTGTGCGATGAGATGGTTACTAAAGGTGTTGTTGGCGTTTTAACATTGGACAACCAGGACCTTAATGGTAATTTTTACGATTTTGGTGACTTTGTCGATGTTATGCCAGGTATG-GGTATTCCTTGTTGTACTTCATATTACTCTTACATGATGCCAATTATGACTATGACTAATTGTTTGGCATGTGAGTGCTTTATGAAAAGTGATATTTTTGGGTCAGATTTTAAAACTTACGATTTGCTTGAATATGATTTTACGGATCATAAAGTCAGGCTCTTTGATAAGTACTTTAAATACTGGGGCCAAGACTACCATCCTAATTGTAGTGATTGTTATGATGACATGTGTTTGTTACACTGTTCTAATTTTAACACACTATTTTCTACCACTATACCTAATACTGCCTTTGGTCCTCTCTGCAGAAAAGTTTTTGTAGATGGTGTGCCACTTATTGCCACCGCCGGTTACCATTTTAAGCAGTTGGGTTTAGTCTGGAACAAGGATATTAACACCCATAATTCCCGCCTTAGTATGACCGATTTATTACAATTTGTTACTGATCCTGGCTTACTTATAGCTTCATCTCCTGCCTTAGTTGACCAGCGTACAGTTTGTTTTTCTATCGCTGCACTTAGCACTGGTATAACACATCAAACTGTAAAACCTGGTCATTTCAACAAGGAATTCTATGACTATTTACTGTCTCAAGGATTCTTTGATGAAGGTTCGGAGTTAACACTTAAGCACTTTTTCTTTGCTCAAAAGGGTGATGCTGCTGTTGCTGATTTTGACTATTATAGGTATAATAAGCCTACTATGCTTGACATATGTATGGCACGTTTTACATATAAAGTAGTACAGCGTTACTTTGAGTGTTACGATGGCGGTTGTATTACTGCTAGAGAAGTTGTTGTCACTAATTTGGATAAGAGTGCTGGTTATCCTCTTAATAGGTTTGGTAAAGCTCGTTTGTTTTATGAAACCTTTAGTTATGAGGAACAAGACGCACTTTACGCTATGACAAAGCGTAATATCTTACCAACTATGACACAGCTTAATCTCAAGTATTCTATTAGTGGTAAAGCACGTGCCCGAACTGTTGGCGGTGTTTCACTTTTAGCGACTATGACCACTAGGCAATTCCATCAAAAGCATTTGAAGTCAATTGTCAACACGCGTAATGCACCTGTTGTCATTGGTACAACAAAGTTTTATGGTGGTTGGGACAATATGCTCAAGAATTTGATGAATGATGTCGATAATGGTGCACTCATGGGCTGGGATTATCCTAAATGTGATAGAGCTATGCCTAGTATGATACGAATGCTTGCTGCTATGGTTCTTGGTTCAAAGCATGTTACATGTTGTACAGACAGTGATAGGTTTTACAGACTTTCTAATGAACTTGCACAAGTTCTTAATGAGGTTGTGCATTCTAACGGAGGTTTCTATGTAAAACCTGGTGGCACCACATCAGGTGATGCTACAACTGCTTATGCGAATTCTGTCTTTAACATCTTTCAGGCGGTTAGCTCTAATATTAATAGGCTTCTTTCCGTTGATAGTAATGTGTGCAACAATTTGTATGTCAAGAAGCTTCAGCGTTCTATCTATGACAATTGTTATAGATCTAGCGCTGTTGATGATAATGTTGTTACAGACTTTTATAACTATCTTAAGAAGCATTTTTC-CATGATGATTTTGTCTGATGATGGCGTTGTTTGTTACAACAAGGAGTATGCAGCGTTGGGTTATGTTGGTGACATCTCTGCATTTAAGGCAACTTTGTACTATCAGAATAACGTGTTTATGAGTACAGCCAAGTGTTGGGTCGAAGAAGATTTGTCTGTCGGACCTCATGAGTTTTGCTCACAACACACTATGCAAATAGTTGATTCTGATGGTGATTATTATTTGCCGTACCCAGACCCTAGCCGTATTCTTAGTGCTGGTGTCTTTGTGGATGACATTGTCAAAACTGACCCTGTTATTTTGCTTGAGCGCTATGTGTCTCTTGCTATTGATGCATACCCATTGTCTAAGCATCCCAATCGTGAATATAGGAAGGTTTTCTATGTTCTTCTTGACTGGGTTAAGCATTTACATAATACACTTAACCAAGGCATTCTCGAAACTTTCTCTGTTACATTACTTGATGATGTGCAGAGTAAGTTTTGGGATGAGGCTTTTTATGCTGGTATGTATGAGAAGTCTACTGTTCTTCAA------------------------------------------GCAGCTGGTATGTGTATTGTATGTGGATCTCAAACTGTTCTCAGATGTGGTGATTGTCTACGCCGTCCTTTGTTATGTACAAAATGTGCTTATGACCATGTTGTAGGTACCACCCATAGGTTTATCTTGTCTATTACTCCCTATGTGTGTAACACATCTGGTTGTAATGTTAATGACGTTACCAAGTTGTTTTTGGGTGGTCTTAATTATTATTGTCATGATCACAAGCCGCAGCTCTCATTCCCACTTTGTGCTAATGGTAACATTTTCGGCCTTTATAAAAACTCCGCAGTTGGGTCCTTAGATGTTGAAGTTTTTAATAAACTTGCTATGTCTGATTGGTCCGACGTCAGTGATTATAAATTGGCCAATGATGTTAAAGAATCTTTGCGACTCTTTGCGGCTGAAACTATTAAAGCTAGGGAGGAGAGTGTTAAGTCCTCTTATGCGTGTGCTACTCTTAAGGAGATTATAGGTCCTAAAGAACTACTGTTGCAATGGGAAGTTGGGAAGGCTCGTCCTCCTCTTAACAGGAATTCTGTTTTTACCTGCTTTCAAATTAGTAAGGACTCTAAGTGGCAAGTTGGCGAGTTTACATTTGAGAAGCTCGACTATGGCTCTGACACTGTGTGTTATAAGTCTAATGTCACTGCTAAGCTTGTTCCTGGCATGATCTTTGTACTTACATCTCATAATGTCTTATCACTCAAAGCACCTACTATTGCCAATCAAGAGCGGTATTCAACTATTTATAAGTTGTATCCATCTCTGAACGTTGATGATGCGTATTCATCTTTGGTTCCGTATTACCAACTTATTGGCAAGCAGAAAATTACTACAATACAAGGACCTCCTGGTAGTGGCAAATCACATTGTGTTATTGGTCTAGGTTTGTATTACCCTAGTGCACGTATTGTGTTTGCTGCTTGTTCACACGCTGCTGTTGATTCTTTATGTCACAAAGCTGCTAAAGCCTACAGTGTAGACAGATGCTCACGTATTATTCCTGCACGAGCGCGTGTTGAGTGCTATAGTGGTTTTAAACCGAATAACACCTCAGCTCAGTACATTTTTTCAACTGTTAATGCTTTACCAGAGGTTAATGCCGACATTGTTGTCATTGACGAAGTGTCTATGTGCACTAACTATGATTTATCTATTGTTAATGCTCGTGTGGCATATAAGCACATTGTCTATGTTGGTGACCCGCAGCAGTTACCTGCACCTAGAACTATGATAACGCGTGGTGTGTTACAACCTGAAGATTATAATGTTGTCACCCAGCGTATGTGTGGTGTAGGACCTGATGTGTTCTTGCACAAGTGTTACCGGTGCCCTGCTGAGGTTGTTAACACTGTGTCTGAACTTGTTTATGAAAACAAATTCAAACCAGTAAAAGACCACAGCAAACAGTGTTTTAAGATGTTTGTTAA---------GGGTAATGTTC-AGATTGATAATGGCTCTAGTGTTAATAAGAGGCAGCTTGAGGTGGTTAAAGCCTTTATTGCAAAGAACCCTAAATGGAGCCGCGCTGTGTTTATTTCACCATATAATAGTCAAAACTATGTTGCTGGGCGCATGTTGGGTTTACAGACACAAACTGTGGACTCTGCGCAAGGTAGCGAGTATGACTATGTTATTTATACACAAACTTCTGATACATCTCATGCCCTTAATGTTAACAGGTTTAATGTTGCCATTACACGCACCAAGATTGGTATTTTGTGTATTATGTGTGACAAGGCACTGTATGACACATTGAAATTTTTTGAGATCAGTCAATC------------------------------------------AGACCTTCAATCTA------------------------------------------------------------------------------------------------------------------------------------------------------ATATTGGTGGGTGTGGTCTTTTTAAGGACTGCTATAAATTTGATCAGGATT---------------------------------------------------------------------------------TACCACCTGCACATGCAACAACATATATGGCTCTTTCTGACAAGTTCAAGACAGATAAAGAACTTGCTGTTAATATTGGTCATTCT------GA---TGTTCGTTATGAACACGTTGTGTCTTATATGGGCTTCCGTTTTGACATGAACATACCTAATTTCCATTCCCTGTTTTGCACACGTGATTTCGCGATGCGTAACGTTAGAGGCTGGATTGGTATGGACGTAGAGGGGGCTCATGTTTGCGGTGATAATATCGGTACAAATGTTCCATTACAAGTAGGGTTCTCTAATGGTGTTGACTTTGTCGTACAACCTGAAGGTTGTGTTGTAACCAATGAGGGTAACATTGTCAAGCCAGTTAAAGCTAGAGCTCCACCGGGTGAACAATTCACACACCTAGTACCTTTGATGCGTAAAGGGCAGCCATGGTACGTTGTACGACGTAGAATCGTGCAAATGGTCTGTGATTGTTTAAATGGGCTTTCAGACATAGTAATTTTTGTACTATGGGCTGGAGGTTTGGAACTCACAACCATGAAGTATTTTGTTAAAATAGGACCATCTCAGCATTGTGA---TTGTGGTAAAGAGGCTCGTTGCTACAATAGTGCGACTCATGCGTAC------TATTGTTTAGCACACGCACTTGGTTGCGATTATTTGTACAACCCCTTTGTTATAGATATACAGCAATGGGGCTATACAGGGTCTCTTAGCAGTAACCATCATGAAGTTTGTAATGTGCACCGTAATGAGCATGTTGCTTCAGGTGACG-CTATTATGACTAGATGTCTTGCAATTCATGATTGTTTTGTAAAAAATGTTGACTGGTCTATCACATATCCGTTTATTGCCAATGAGAATGCCATTAATAAGAGTGGACGAATAGTTCAGTCTCATATTATGAAGGCTGCCTTGAAGGTGTATAATCCTAAAGCTGTTCATGACATTGGAAATCCTAAAGGCATACGTTGTGC---TGCAACTAATGTACCTTGGTACTGTTACGACAAACAGCCTATTAAT--------TCTAATGTTAAGATGCTTGAGTATGATTATATGACTCATGGACAATT--------GGACGGTATGTGCCTATTTTGGAACTGTAATGTAGATATGTATCCTGAGTTTTCTATTGTCTGCAGGTTTGACACACGCTGTAGATCACATTTGTCACTAGAAGGCGTTAATGGTGGTGCACTTTATGTAAACAATCATGCCTTCCACACACCTGCATACGACAAGCGTGCCTTTGCTAAGCTTAAGCCCATGCCATTTTTCTTTTATGATGATGGTGAATGTGATGTTTCACAGGGA------------CAGATTAATTATGTGCCACTTCGTGCTACCGTGTGTATTACTAAGTGTAATATT-GGTGGTGCTGTTTGTAAGCGACACGCTAGTCTTTATAGGGCTTATGTTGAGGCTTATAATACTTTTACTCAGAATGGTTTTAACATTTGGTGTCCCAACAGTTTTGATGTTTATAATTTATGGCAAACTCTAGTTGACACTAAT---TTGCAGGGCCTTGAGAACATTGCATACAATGTTGTCAAGAAGGGATCTTTTGTTGGTGAACCAGGTGAGTTGCCTGTGGCAGTTGTAAACGATAGAGTGTCTGTTAGGGATGGTGTTAGTGATAATGTTATCTTTGTTAATAAGACTTCATTACCAACCAATGTTGCATTTGAGCTGTATGCTAAGCGCAAAATTGGTCTTACACCGCCACTTACCATTCTGAAAAATATGGGTGTTGTTGCTACACATGGTTTCGTGTTATGGGACTATGATGCTGACAGACCCTTTTCTAATTTTACTAAATCTGTTTGCAAGTATACAGACTTTGA------TGAGGACGTGTGTACTTGCTTTGACAATAGTATACAAGGTGCA-TTTGAGAGGTTTACTTTGTGTAAGAATGGTGTATTAATCTCTAATGTCGCTAT------------CAAGAAATTACGTGGTATACGT------TTGAATTTTGGTTATTTGAACGGTGTTGCGGTTAGTAGTATCACTGAA---------GGTGAG---ACTACTAAGCCTGTTGACTGGTATATCTACCAACGCAAAGACGGTTCATTTGTTGAGCCTGTTGA---------------------------------------------------------------------------------------------------TGGTTACTACTCACAGGGTCGTAATGCTAGTACATTCTTGCCACGTTCTCAGATGGAAAAAGACTTTTTAGAACTTGACACTGGTTTGTTTATAAGCAAGTATGGACTTGAAGACTTTAACTTTGAGCACATCGTTTATGGCGATGTCTCAAAAATTACTCTTGGTGGTCTACATTTGCTTATATCACAGGTTCGTTTAGCACGTATTGGTGTTCTTAAGGTTGAAGACTTTGTTGACTCAGCTGATGACACACTACACAGTTGTTCCGTTACGTATGCTAACGATCCTAGTAGTAAATCTGTCTGCACCTACATGGATATACTTTTAGATGATTTTGTTGTGATTCTTAAGAATCTTGATCTTTCT------GTGACATCTAAAGTGCATGATGTCATTGTTGACTGTAAGGCATGGCGCTGGATGCTTTGGTGCAAAGACTCCAAGGTGGCTACTTTCTACCCACAGTTGCAGTCTG---CTGAGTGGAAGTGTGGTTACAGCATGCCGAGCCTTTATAAAATACAGAATATGTGTATGGATGCATGTAATTTGTATAATTATGGTGCTAGTATTAAGTTGCCAGATGGTATTATGTTTAACGTTGTTAAATATACCCAGCTGTGTCAGTTTCT------TAATACTACTACCATGTGTGTTCCTCATAATATGCGTGTTTTACACCTTGGTGCTGGCTCTGATAAGGGTGTAGCACCGGGTACAGCTGTTCTACGTAGATGGCTCCCTGACGATGCAATAATTGTTGACAATGATGTTAATGATTATGTCAGTGATGCTGATTTTAGTATAACAGGTGATTGTACACATGTTTATGTCGAAGACAAATTTGACCTACTTATATCAGATATGTATGATGGAAAAATTAAG---AGCATTGATGGTGACAATGTGTCTAAAGATGGATTTTTCAC-TTATATTAATGGATTTATACGTG-A-AAAACTTGCGCTTGGTGGCGCTATGGCTGTTAAGATTACCGAGTATAGTTGGAACAAACAGCTTTATGAGATTGCACAGAAGTTTGAATATTGGACCCTGTTTTGTACCAGTGTCAACACGTCATCTTCTGAGGCTTTCCTTATTGGTATTAACTATCTTGGTGACTTTTCTAGTGCTAGTGTTATAGATGGTAATGTTATGCATGCTAACTATATATTTTGGCGCAACTCCACTATTATGACTATGTCATATAATTCAGTTCTTGATTTGTCAAAATTTAGGTGTAAACATAAAGCAACTGTTATTATTACACTTAAAGATAAAGACATTACTGATATGGTGCTTGGTCTAATTAAAAATGGCAAGTTGTTAATTCGCAACTCGCAGAAA----------TTATTGAATTTTAGCAACCATCTTGT---TACAACTA---------------------------------------------------------------AATGAAACTTTTTATAGTTTTTG------------------
>EF203066_extraction Bat coronavirus HKU2 strain HKU2/HK/298/2006, complete genome
ATCAAGACTCTTATGGTGGTGCTTCAGTTTGTATTTACTGTAGGGCACATGTTGATCACCCAGCTATGGATGGTGCATGTCGCTTTAAGGGTAAGTATGTGCAAATACCTATAGGTGTCAATGACCCTATTAGATTTTGTATAGAGAATGAAGTCTGTAAGGTTTGTGGCTGTTGGCTTAACAATGGTTGCTCGTGTGATAGGTCTAGTGTT---------CAGAGTACTGATCAGGCTTATTTAAACGGGCAAGGGGCTCTAGTGCA---GCTCGACTAGAGCCCT---GTAATGGTACTGAACCAGAACATTGTGTTCGTGCTTTTGACGTTTACAACAAGGATGTGGCATGTATTGGTAAATTTTTGAAGGTTAACTGTGTTAGGCTCAAAAATTT---------------------AGACAAGCACGATG------------CCTTCTTTGTTGTTAAGCGTTGCACTAAGTCT-GTCATGGAACATGAGCAGTCCATGTATAACAAACTTA------------------------GTGGCTCCAATGCATTAGCTGTGCATGACTTCTTTACTTGGAAAGATGGTCGCTCTATTTACGGTAATGTTTGCAGACAGGACCTCAGTAAGTATACTATGATGGACCTCTGCTATGCATTACGTAATTTTGATGAGCGCAATTGTGAGACTCTCAAAGAAATTTTGGTTCTTACGGGCTGTTGTGATCAATCTTATTTTGATAACAAGGTCTGGTATGATCCTGTTGAAAATGAAGACCTTCATCGCGTGTACGCACTGTTGGGACAGCGTGTTGCTAACGCTATGCTCAAGTGCGTTGAATTGTGCGATGAGATGGTTACTAAAGGTGTTGTTGGCGTTTTAACATTGGACAACCAGGACCTTAATGGTAATTTTTACGATTTTGGTGACTTTGTCGATGTTATGCCAGGTATG-GGTATTCCTTGTTGTACTTCATATTACTCTTACATGATGCCAATTATGACTATGACTAATTGTTTGGCATATGAGTGCTTTATGAAAAGTGATATTTTTGGGTCAGATTTTAAAACTTACGATTTGCTTGAATATGATTTTACGGATCATAAAGTCAGGCTCTTTGATAAGTACTTTAAATACTGGGGCCAAGATTACCATCCTAATTGTAGTGATTGTTATGATGACATGTGTTTGTTACACTGTTCTAATTTTAACACACTATTTTCTACCACTATACCTAATACTGCCTTTGGTCCTCTCTGCAGAAAAGTTTTTGTAGATGGTGTGCCACTTATTGCCACCGCCGGTTACCATTTTAAGCAGTTGGGTTTAGTCTGGAACAAGGATATTAACACCCATAATTCCCGCCTTAGTATGACCGATTTATTACAATTTGTTACTGATCCTGGCTTACTTATAGCTTCATCTCCTGCCTTAGTTGACCAGCGTACAGTTTGTTTTTCTATCGCTGCACTTAGCACTGGTATAACACATCAAACTGTAAAACCTGGTCATTTCAACAAGGAATTCTATGACTATTTACTGTCTCAAGGATTCTTTGATGAAGGTTCGGAGTTAACACTTAAGCACTTTTTCTTTGCTCAAAAGGGTGATGCTGCTGTTGCTGATTTTGACTATTATAGGTATAATAAGCCTACTATGCTTGACATATGTATGGCACGTTTTACATATAAAGTAGTACAGCGTTACTTTGAGTGTTACGATGGTGGTTGTATTACTGCTAGAGAAGTTGTTGTCACTAATTTGGATAAGAGTGCTGGTTATCCTCTTAATAGGTTTGGTAAAGCTCGTTTGTTTTATGAAACCTTTAGTTATGAGGAACAAGACGCACTTTACGCTATGACAAAGCGTAATATCTTACCAACTATGACACAGCTTAATCTCAAGTATTCTATTAGTGGTAAAGCACGTGCCCGAACTGTTGGCGGTGTTTCACTTTTAGCGACTATGACCACTAGGCAATTCCATCAAAAGCATTTGAAGTCAATTGTCAACACGCGTAATGCACCTGTTGTCATTGGTACAACAAAGTTTTATGGTGGTTGGGACAATATGCTCAAGAATTTGATGAATGATGTCGATAATGGTGCACTCATGGGCTGGGATTATCCTAAATGTGATAGAGCTATGCCTAGTATGATACGAATGCTTGCTGCTATGGTTCTTGGTTCAAAGCATGTTACATGTTGTACAGACAGTGATAGGTTTTACAGACTTTCTAATGAACTTGCACAAGTTCTTAATGAGGTTGTGCATTCTAACGGAGGTTTCTATGTAAAACCTGGTGGCACCACATCAGGTGATGCTACAACTGCTTATGCGAATTCTGTCTTTAACATCTTTCAGGCGGTTAGCTCTAATATTAATAGGCTTCTTTCCGTTGATAGTAATGTGTGCAACAATTTGTATGTCAAGAAGCTTCAGCGTTCTATCTATGACAATTGTTATAGATCTAGCGCTGTTGATGATAATGTTGTTACAGACTTTTATAACTATCTTAAGAAGCATTTTTC-CATGATGATTTTGTCTGATGATGGCGTTGTTTGTTACAACAAGGAGTATGCAGCGTTGGGTTATGTTGGTGACATCTCTGCATTTAAGGCAACTTTGTACTATCAGAATAACGTGTTTATGAGTACAGCCAAGTGTTGGGTCGAAGAAGATTTGTCTGTCGGACCTCATGAGTTTTGCTCACAACACACTATGCAAATAGTTGATTCTGATGGTGATTATTATTTGCCGTACCCAGACCCTAGCCGTATTCTTAGTGCTGGTGTCTTTGTGGATGACATTGTCAAAACTGACCCTGTTATTTTGCTTGAGCGCTATGTGTCTCTTGCTATTGATGCATACCCATTGTCTAAGCATCCCAATCGTGAATATAGGAAGGTTTTCTATGTTCTTCTTGACTGGGTTAAGCATTTACATAATACACTTAACCAAGGCATTCTCGAAACTTTCTCTGTTACATTACTTGATGATGTGCAGAGTAAGTTTTGGGATGAGGCTTTTTATGCTGGTATGTATGAGAAGTCTACTGTTCTTCAA------------------------------------------GCAGCTGGTATGTGTATTGTATGTGGATCTCAAACTGTTCTCAGATGTGGTGATTGTCTACGCCGTCCTTTGTTATGTACAAAATGTGCTTATGACCATGTTGTAGGTACCACCCATAGGTTTATCTTGTCTATTACTCCCTATGTGTGTAACACATCTGGTTGTAATGTTAATGACGTTACCAAGTTGTTTTTGGGTGGTCTTAATTATTATTGTCATGATCACAAGCCGCAGCTCTCATTCCCACTTTGTGCTAATGGTAACATTTTTGGCCTTTATAAAAACTCCGCAGTTGGGTCCTTAGATGTTGAAGTTTTTAATAAACTTGCTATGTCTGATTGGTCCGACGTCAGTGATTATAAATTGGCCAATGATGTTAAAGAATCTTTGCGACTCTTTGCGGCTGAAACTATTAAAGCTAGGGAGGAGAGTGTTAAGTCCTCTTATGCGTGTGCTACTCTTAAGGAGATTATAGGTCCTAAAGAACTACTGTTGCAATGGGAAGTTGGGAAGGCTCGTCCTCCTCTTAACAGGAATTCTGTTTTTACCTGCTTTCAAATTAGTAAGGACTCTAAGTGGCAAGTTGGCGAGTTTACATTTGAGAAGCTCGACTATGGCTCTGACACTGTGTGTTATAAGTCTAATGTCACTGCTAAGCTTGTTCCTGGCATGATCTTTGTACTTACATCTCATAATGTCTTATCACTCAAAGCACCTACTATTGCCAATCAAGAGCGGTATTCAACTATTTATAAGTTGTATCCATCTCTGAACGTTGATGATGCGTATTCATCTTTGGTTCCGTATTACCAACTTATTGGCAAGCAGAAAATTACTACAATACAAGGACCTCCTGGTAGTGGCAAATCACATTGTGTTATTGGTCTAGGTTTGTATTACCCTAGTGCACGTATTGTGTTTGCTGCTTGTTCACACGCTGCTGTTGATTCTTTATGTCACAAAGCTGCTAAAGCCTACAGTGTAGACAGATGCTCACGTATTATTCCTGCACGAGCGCGTGTTGAGTGCTATAGTGGTTTTAAACCGAATAACACCTCAGCTCAGTACATTTTTTCAACTGTTAATGCTTTACCAGAGGTTAATGCCGACATTGTTGTCATTGACGAAGTGTCTATGTGCACTAACTATGATTTATCTATTGTTAATGCTCGTGTGGCATATAAGCACATTGTCTATGTTGGTGACCCGCAGCAGTTACCTGCACCTAGAACTATGATAACGCGTGGTGTGTTACAACCTGAAGATTATAATGTTGTCACCCAGCGTATGTGTGGTGTAGGACCTGATGTGTTCTTGCACAAGTGTTACCGGTGCCCTGCTGAGGTTGTTAACACTGTGTCTGAACTTGTTTATGAAAACAAATTCAAACCAGTAAAAGACCACAGTAAACAGTGTTTTAAGATGTTTGTTAA---------GGGTAATGTTC-AGATTGATAATGGCTCTAGTGTTAATAAGAGGCAGCTTGAGGTGGTTAAAGCCTTTATTGCAAAGAACCCTAAATGGAGCCGCGCTGTGTTTATTTCACCATATAATAGTCAAAACTATGTTGCTGGGCGCATGTTGGGTTTACAGACACAAACTGTGGACTCTGCGCAAGGTAGCGAGTATGACTATGTTATTTATACACAAACTTCTGATACATCTCATGCCCTTAATGTTAACAGGTTTAATGTTGCCATTACACGCACCAAGATTGGTATTTTGTGTATTATGTGTGACAAGGCACTGTATGACACATTGAAATTTTTTGAGATCAGTCAATC------------------------------------------AGACCTTCAATCTA------------------------------------------------------------------------------------------------------------------------------------------------------ATATTGGTGGGTGTGGTCTTTTTAAGGACTGCTATAAATTTGATCAGGATT---------------------------------------------------------------------------------TACCACCTGCATATGCAACAACATATATGGCTCTTTCTGACAAGTTCAAGATAGATAAAGAACTTGCTGTTAATATTGGTCATTCT------GA---TGTTCGTTATGAACACGTTGTGTCTTATATGGGCTTCCGTTTTGACATGAACATACCTAATTTCCATTCCCTGTTTTGCACACGTGATTTCGCGATGCGTAACGTTAGAGGCTGGATTGGTATGGACGTAGAGGGGGCTCATGTTTGCGGTGATAATATCGGTACAAATGTTCCATTACAAGTAGGGTTCTCTAATGGTGTTGACTTTGTCGTACAACCTGAAGGTTGTGTTGTAACCAATGAGGGTAACATTGTCAAGCCAGTTAAAGCTAGAGCTCCACCGGGTGAACAATTCACACACCTAGTACCTTTGATGCGTAAAGGGCAGCCATGGTACGTTGTACGACGTAGAATCGTGCAAATGGTCTGTGATTGTTTAAATGGGCTTTCAGACGTAGTAATTTTTGTACTATGGGCTGGAGGTTTGGAACTCACAACCATGAAGTATTTTGTTAAAATAGGACCATCTCAGCATTGTGA---TTGTGGTAAAGAGGCTCGTTGCTACAATAGTGCGACTCATGCGTAC------TATTGTTTAGCACACGCACTTGGTTGCGATTATTTGTACAACCCCTTTGTTATAGATATACAGCAATGGGGCTATACAGGGTCTCTTAGCAGTAACCATCATGAAGTTTGTAATGTGCACCGTAATGAGCATGTTGCTTCAGGTGACG-CTATTATGACTAGATGTCTTGCAATTCATGATTGTTTTGTAAAAAATGTTGACTGGTCTATCACATATCCGTTTATTGCCAATGAGAATGCCATTAATAAGAGTGGACGAATAGTTCAGTCTCATATTATGAAGGCTGCCTTGAAGGTGTATAATCCTAAAGCTGTTCATGACATTGGAAATCCTAAAGGCATACGTTGTGC---TGCAACTAATGTACCTTGGTACTGTTACGACAAACAGCCTATTAAT--------TCTAATGTTAAGATGCTTGAGTATGATTATATGACTCATGGACAATT--------GGACGGTATGTGCCTATTTTGGAACTGTAATGTAGATATGTATCCTGAGTTTTCTATTGTCTGCAGGTTTGACACACGCTGTAGATCACATTTGTCACTAGAAGGCGTTAATGGTGGTGCACTTTATGTAAACAATCATGCCTTCCACACACCTGCATACGACAAGCGTGCCTTTGCTAAGCTTAAGCCCATGCCATTTTTCTTTTATGATGATGGTGAATGTGATGTTTCACAGGGA------------CAGATTAATTATGTGCCACTTCGTGCTACCGTGTGTATTACTAAGTGTAATATT-GGTGGTGCTGTTTGTAAGCGACACGCTAGTCTTTATAGGGCTTATGTTGAGGCTTATAATACTTTTACTCAGAATGGTTTTAACATTTGGTGTCCCAACAGTTTTGATGTTTATAATTTATGGCAAACTCTAGTTGACACTAAT---TTGCAGGGCCTTGAGAACATTGCATACAATGTTGTCAAGAAGGGATCTTTTGTTGGTGAACCAGGTGAGTTGCCTGTGGCAGTTGTAAACGATAGAGTGTCTGTTAGGGATGGTGTTAGTGATAATGTTATCTTTGTTAATAAGACTTCATTACCAACCAATGTTGCATTTGAGCTGTATGCTAAGCGCAAAATTGGTCTTACACCGCCACTTACCATTCTGAAAAATATGGGTGTTGTTGCTACACATGGTTTCGTGTTATGGGACTATGATGCTGACAGACCCTTTTCTAATTTTACTAAATCTGTTTGCAAGTATACAGACTTTGA------TGAGGACGTGTGTACTTGCTTTGACAATAGTATACAAGGTGCA-TTTGAGAGGTTTACTTTGTGTAAGAATGGTGTATTAATCTCTAATGTCGCTAT------------CAAGAAATTACGTGGTATACGT------TTGAATTTTGGTTATTTGAACGGTGTTGCAGTTAGTAGTATCACTGAA---------GGTGAG---ACTACTAAGCCTGTTGACTGGTATATCTACCAACGCAAAGACGGTTCATTTGTTGAGCCTGTTGA---------------------------------------------------------------------------------------------------TGGTTACTACTCACAGGGTCGTAATGCTAGTACATTCTTGCCACGTTCTCAGATGGAAAAAGACTTTTTAGAACTTGACACTGGTTTGTTTATAAGCAAGTATGGACTTGAAGACTTTAACTTTGAGCACATCGTTTATGGCGATGTCTCAAAAATTACTCTTGGTGGTCTACATTTGCTTATATCACAGGTTCGTTTAGCACGTATTGGTGTTCTTAAGGTTGAAGACTTTGTTGACTCAGCTGATGACACACTACATAGTTGTTCCGTTACGTATGCTAACGATCCTAGTAGTAAATCTGTCTGCACCTACATGGATATACTTTTAGATGATTTTGTTGTGATTCTTAAGAATCTTGATCTTTCT------GTGACATCTAAAGTGCATGATGTCATTGTTGACTGTAAGGCATGGCGCTGGATGCTTTGGTGCAAAGACTCCAAGGTGGCTACTTTCTACCCACAGTTGCAGTCTG---CTGAGTGGAAGTGTGGTTACAGCATGCCGAGCCTTTATAAAATACAGAATATGTGTATGGATGCATGTAATTTGTATAATTATGGTGCTAGTATTAAGTTGCCAGATGGTATTATGTTTAACGTTGTTAAATATACCCAGCTGTGTCAGTTTCT------TAATACTACTACCATGTGTGTTCCTCATAATATGCGTGTTTTACACCTTGGTGCTGGCTCTGATAAGGGTGTAGCACCGGGTACAGCTGTTCTACGTAGATGGCTCCCTGACGATGCAATAATTGTTGACAATGATGTTAATGATTATGTCAGTGATGCTGATTTTAGTATAACAGGTGATTGTACACATGTTTATGTCGAAGACAAATTTGACCTACTTATATCATATATGTATGATGGAAAAATTAAG---AGCATTGATGGTGACAATGTGTCTAAAGATGGATTTTTCAC-TTATATTAATGGATTTATACGTG-A-AAAACTTGCGCTTGGTGGCGCTATGGCTGTTAAGATTACCGAGTATAGTTGGAACAAACAGCTTTATGAGATTGCACAGAAGTTTGAATATTGGACCCTGTTTTGTACCAGTGTCAACACGTCATCTTCTGAGGCTTTCCTTATTGGTATTAACTATCTTGGTGACTTTTCTAGTGCTAGTGTTATAGATGGTAATGTTATGCATGCTAACTATATATTTTGGCGCAACTCCACTATTATGACTATGTCATATAATTCAGTTCTTGATTTGTCAAAATTTAGGTGTAAACATAAAGCAACTGTTATTATTACACTTAAAGATAAAGACATTACTGATATGGTGCTTGGTCTAATTAAAAATGGCAAGTTGTTAATTCGCAACTCGCAGAAA----------TTATTGAATTTTAGCAACCATCTTGT---TACAACTA---------------------------------------------------------------AATGAAACTTTTTATAGTTTTTG------------------
>EF203067_extraction Bat coronavirus HKU2 strain HKU2/HK/33/2006, complete genome
ATCAAGACTCTTATGGTGGTGCTTCAGTTTGTATTTACTGTAGGGCACATGTTGATCACCCAGCTATGGATGGTGCATGTCGCTTTAAGGGTAAGTATGTGCAAATACCTATAGGTGTCAATGACCCTATTAGATTTTGTATAGAGAATGAAGTCTGTAAGGTTTGTGGCTGTTGGCTTAACAATGGTTGCTCGTGTGATAGGTCTAGTGTT---------CAGAGTACTGATCAGGCTTATTTAAACGGGCAAGGGGCTCTAGTGCA---GCTCGACTAGAGCCCT---GTAATGGTACTGAACCAGAACATTGTGTTCGTGCTTTTGACGTTTACAACAAGGATGTGGCATGTATTGGTAAATTTTTGAAGGTTAACTGTGTTAGGCTCAAAAATTT---------------------AGACAAGCACGATG------------CCTTCTTTGTTGTTAAGCGTTGCACTAAGTCT-GTCATGGAACATGAGCAGTCCATGTATAACAAACTTA------------------------GTGGCTCCAATGCATTAGCTGTGCATGACTTCTTTACTTGGAAAGATGGTCGCTCTATTTACGGTAATGTTTGCAGACAGGACCTCAGTAAGTATACTATGATGGACCTCTGCTATGCATTACGTAATTTTGATGAGCGCAATTGTGAGACTCTCAAAGAAATTTTGGTTCTTACGGGCTGTTGTGATCAATCTTATTTTGATAACAAGGTCTGGTATGATCCTGTTGAAAATGAAGACCTTCATCGCGTGTACGCACTGTTGGGACAGCGTGTTGCTAACGCTATGCTCAAGTGCGTTGAATTGTGCGATGAGATGGTTACTAAAGGTGTTGTTGGCGTTTTAACATTGGACAACCAGGACCTTAATGGTAATTTTTACGATTTTGGTGACTTTGTCGATGTTATGCCAGGTATG-GGTATTCCTTGTTGTACTTCATATTACTCTTACATGATGCCAATTATGACTATGACTAATTGTTTGGCATATGAGTGCTTTATGAAAAGTGATATTTTTGGGTCAGATTTTAAAACTTACGATTTGCTTGAATATGATTTTACGGATCATAAAGTCAGGCTCTTTGATAAGTACTTTAAATACTGGGGCCAAGATTACCATCCTAATTGTAGTGATTGTTATGATGACATGTGTTTGTTACACTGTTCTAATTTTAACACACTATTTTCTACCACTATACCTAATACTGCCTTTGGTCCTCTCTGCAGAAAAGTTTTTGTAGATGGTGTGCCACTTATTGCCACCGCCGGTTACCATTTTAAGCAGTTGGGTTTAGTCTGGAACAAGGATATTAACACCCATAATTCCCGCCTTAGTATGACCGATTTATTACAATTTGTTACTGATCCTGGCTTACTTATAGCTTCATCTCCTGCCTTAGTTGACCAGCGTACAGTTTGTTTTTCTATCGCTGCACTTAGCACTGGTATAACACATCAAACTGTAAAACCTGGTCATTTCAACAAGGAATTCTATGACTATTTACTGTCTCAAGGATTCTTTGATGAAGGTTCGGAGTTAACACTTAAGCACTTTTTCTTTGCTCAAAAGGGTGATGCTGCTGTTGCTGATTTTGACTATTATAGGTATAATAAGCCTACTATGCTTGACATATGTATGGCACGTTTTACATATAAAGTAGTACAGCGTTACTTTGAGTGTTACGATGGTGGTTGTATTACTGCTAGAGAAGTTGTTGTCACTAATTTGGATAAGAGTGCTGGTTATCCTCTTAATAGGTTTGGTAAAGCTCGTTTGTTTTATGAAACCTTTAGTTATGAGGAACAAGACGCACTTTACGCTATGACAAAGCGTAATATCTTACCAACTATGACACAGCTTAATCTCAAGTATTCTATTAGTGGTAAAGCACGTGCCCGAACTGTTGGCGGTGTTTCACTTTTAGCGACTATGACCACTAGGCAATTCCATCAAAAGCATTTGAAGTCAATTGTCAACACGCGTAATGCACCTGTTGTCATTGGTACAACAAAGTTTTATGGTGGTTGGGACAATATGCTCAAGAATTTGATGAATGATGTCGATAATGGTGCACTCATGGGCTGGGATTATCCTAAATGTGATAGAGCTATGCCTAGTATGATACGAATGCTTGCTGCTATGGTTCTTGGTTCAAAGCATGTTACATGTTGTACAGACAGTGATAGGTTTTACAGACTTTCTAATGAACTTGCACAAGTTCTTAATGAGGTTGTGCATTCTAACGGAGGTTTCTATGTAAAACCTGGTGGCACCACATCAGGTGATGCTACAACTGCTTATGCGAATTCTGTCTTTAACATCTTTCAGGCGGTTAGCTCTAATATTAATAGGCTTCTTTCCGTTGATAGTAATGTGTGCAACAATTTGTATGTCAAGAAGCTTCAGCGTTCTATCTATGACAATTGTTATAGATCTAGCGCTGTTGATGATAATGTTGTTACAGACTTTTATAACTATCTTAAGAAGCATTTTTC-CATGATGATTTTGTCTGATGATGGCGTTGTTTGTTACAACAAGGAGTATGCAGCGTTGGGTTATGTTGGTGACATCTCTGCATTTAAGGCAACTTTGTACTATCAGAATAACGTGTTTATGAGTACAGCCAAGTGTTGGGTCGAAGAAGATTTGTCTGTCGGACCTCATGAGTTTTGCTCACAACACACTATGCAAATAGTTGATTCTGATGGTGATTATTATTTGCCGTACCCAGACCCTAGCCGTATTCTTAGTGCTGGTGTCTTTGTGGATGACATTGTCAAAACTGACCCTGTTATTTTGCTTGAGCGCTATGTGTCTCTTGCTATTGATGCATACCCATTGTCTAAGCATCCCAATCGTGAATATAGGAAGGTTTTCTATGTTCTTCTTGACTGGGTTAAGCATTTACATAATACACTTAACCAAGGCATTCTCGAAACTTTCTCTGTTACATTACTTGATGATGTGCAGAGTAAGTTTTGGGATGAGGCTTTTTATGCTGGTATGTATGAGAAGTCTACTGTTCTTCAA------------------------------------------GCAGCTGGTATGTGTATTGTATGTGGATCTCAAACTGTTCTCAGATGTGGTGATTGTCTACGCCGTCCTTTGTTATGTACAAAATGTGCTTATGACCATGTTGTAGGTACCACCCATAGGTTTATCTTGTCTATTACTCCCTATGTGTGTAACACATCTGGTTGTAATGTTAATGACGTTACCAAGTTGTTTTTGGGTGGTCTTAATTATTATTGTCATGATCACAAGCCGCAGCTCTCATTCCCACTTTGTGCTAATGGTAACATTTTTGGCCTTTATAAAAACTCCGCAGTTGGGTCCTTAGATGTTGAAGTTTTTAATAAACTTGCTATGTCTGATTGGTCCGACGTCAGTGATTATAAATTGGCCAATGATGTTAAAGAATCTTTGCGACTCTTTGCGGCTGAAACTATTAAAGCTAGGGAGGAGAGTGTTAAGTCCTCTTATGCGTGTGCTACTCTTAAGGAGATTATAGGTCCTAAAGAACTACTGTTGCAATGGGAAGTTGGGAAGGCTCGTCCTCCTCTTAACAGGAATTCTGTTTTTACCTGCTTTCAAATTAGTAAGGACTCTAAGTGGCAAGTTGGCGAGTTTACATTTGAGAAGCTCGACTATGGCTCTGACACTGTGTGTTATAAGTCTAATGTCACTGCTAAGCTTGTTCCTGGCATGATCTTTGTACTTACATCTCATAATGTCTTATCACTCAAAGCACCTACTATTGCCAATCAAGAGCGGTATTCAACTATTTATAAGTTGTATCCATCTCTGAACGTTGATGATGCGTATTCATCTTTGGTTCCGTATTACCAACTTATTGGCAAGCAGAAAATTACTACAATACAAGGACCTCCTGGTAGTGGCAAATCACATTGTGTTATTGGTCTAGGTTTGTATTACCCTAGTGCACGTATTGTGTTTGCTGCTTGTTCACACGCTGCTGTTGATTCTTTATGTCACAAAGCTGCTAAAGCCTACAGTGTAGACAGATGCTCACGTATTATTCCTGCACGAGCGCGTGTTGAGTGCTATAGTGGTTTTAAACCGAATAACACCTCAGCTCAGTACATTTTTTCAACTGTTAATGCTTTACCAGAGGTTAATGCCGACATTGTTGTCATTGACGAAGTGTCTATGTGCACTAACTATGATTTATCTATTGTTAATGCTCGTGTGGCATATAAGCACATTGTCTATGTTGGTGACCCGCAGCAGTTACCTGCACCTAGAACTATGATAACGCGTGGTGTGTTACAACCTGAAGATTATAATGTTGTCACCCAGCGTATGTGTGGTGTAGGACCTGATGTGTTCTTGCACAAGTGTTACCGGTGCCCTGCTGAGGTTGTTAACACTGTGTCTGAACTTGTTTATGAAAACAAATTCAAACCAGTAAAAGACCACAGTAAACAGTGTTTTAAGATGTTTGTTAA---------GGGTAATGTTC-AGATTGATAATGGCTCTAGTGTTAATAAGAGGCAGCTTGAGGTGGTTAAAGCCTTTATTGCAAAGAACCCTAAATGGAGCCGCGCTGTGTTTATTTCACCATATAATAGTCAAAACTATGTTGCTGGGCGCATGTTGGGTTTACAGACACAAACTGTGGACTCTGCGCAAGGTAGCGAGTATGACTATGTTATTTATACACAAACTTCTGATACATCTCATGCCCTTAATGTTAACAGGTTTAATGTTGCCATTACACGCACCAAGATTGGTATTTTGTGTATTATGTGTGACAAGGCACTGTATGACACATTGAAATTTTTTGAGATCAGTCAATC------------------------------------------AGACCTTCAATCTA------------------------------------------------------------------------------------------------------------------------------------------------------ATATTGGTGGGTGTGGTCTTTTTAAGGACTGCTATAAATTTGATCAGGATT---------------------------------------------------------------------------------TACCACCTGCATATGCAACAACATATATGGCTCTTTCTGACAAGTTCAAGATAGATAAAGAACTTGCTGTTAATATTGGTCATTCT------GA---TGTTCGTTATGAACACGTTGTGTCTTATATGGGCTTCCGTTTTGACATGAACATACCTAATTTCCATTCCCTGTTTTGCACACGTGATTTCGCGATGCGTAACGTTAGAGGCTGGATTGGTATGGACGTAGAGGGGGCTCATGTTTGCGGTGATAATATCGGTACAAATGTTCCATTACAAGTAGGGTTCTCTAATGGTGTTGACTTTGTCGTACAACCTGAAGGTTGTGTTGTAACCAATGAGGGTAACATTGTCAAGCCAGTTAAAGCTAGAGCTCCACCGGGTGAACAATTCACACACCTAGTACCTTTGATGCGTAAAGGGCAGCCATGGTACGTTGTACGACGTAGAATCGTGCAAATGGTCTGTGATTGTTTAAATGGGCTTTCAGACGTAGTAATTTTTGTACTATGGGCTGGAGGTTTGGAACTCACAACCATGAAGTATTTTGTTAAAATAGGACCATCTCAGCATTGTGA---TTGTGGTAAAGAGGCTCGTTGCTACAATAGTGCGACTCATGCGTAC------TATTGTTTAGCACACGCACTTGGTTGCGATTATTTGTACAACCCCTTTGTTATAGATATACAGCAATGGGGCTATACAGGGTCTCTTAGCAGTAACCATCATGAAGTTTGTAATGTGCACCGTAATGAGCATGTTGCTTCAGGTGACG-CTATTATGACTAGATGTCTTGCAATTCATGATTGTTTTGTAAAAAATGTTGACTGGTCTATCACATATCCGTTTATTGCCAATGAGAATGCCATTAATAAGAGTGGACGAATAGTTCAGTCTCATATTATGAAGGCTGCCTTGAAGGTGTATAATCCTAAAGCTGTTCATGACATTGGAAATCCTAAAGGCATACGTTGTGC---TGCAACTAATGTACCTTGGTACTGTTACGACAAACAGCCTATTAAT--------TCTAATGTTAAGATGCTTGAGTATGATTATATGACTCATGGACAATT--------GGACGGTATGTGCCTATTTTGGAACTGTAATGTAGATATGTATCCTGAGTTTTCTATTGTCTGCAGGTTTGACACACGCTGTAGATCACATTTGTCACTAGAAGGCGTTAATGGTGGTGCACTTTATGTAAACAATCATGCCTTCCACACACCTGCATACGACAAGCGTGCCTTTGCTAAGCTTAAGCCCATGCCATTTTTCTTTTATGATGATGGTGAATGTGATGTTTCACAGGGA------------CAGATTAATTATGTGCCACTTCGTGCTACCGTGTGTATTACTAAGTGTAATATT-GGTGGTGCTGTTTGTAAGCGACACGCTAGTCTTTATAGGGCTTATGTTGAGGCTTATAATACTTTTACTCAGAATGGTTTTAACATTTGGTGTCCCAACAGTTTTGATGTTTATAATTTATGGCAAACTCTAGTTGACACTAAT---TTGCAGGGCCTTGAGAACATTGCATACAATGTTGTCAAGAAGGGATCTTTTGTTGGTGAACCAGGTGAGTTGCCTGTGGCAGTTGTAAACGATAGAGTGTCTGTTAGGGATGGTGTTAGTGATAATGTTATCTTTGTTAATAAGACTTCATTACCAACCAATGTTGCATTTGAGCTGTATGCTAAGCGCAAAATTGGTCTTACACCGCCACTTACCATTCTGAAAAATATGGGTGTTGTTGCTACACATGGTTTCGTGTTATGGGACTATGATGCTGACAGACCCTTTTCTAATTTTACTAAATCTGTTTGCAAGTATACAGACTTTGA------TGAGGACGTGTGTACTTGCTTTGACAATAGTATACAAGGTGCA-TTTGAGAGGTTTACTTTGTGTAAGAATGGTGTATTAATCTCTAATGTCGCTAT------------CAAGAAATTACGTGGTATACGT------TTGAATTTTGGTTATTTGAACGGTGTTGCAGTTAGTAGTATCACTGAA---------GGTGAG---ACTACTAAGCCTGTTGACTGGTATATCTACCAACGCAAAGACGGTTCATTTGTTGAGCCTGTTGA---------------------------------------------------------------------------------------------------TGGTTACTACTCACAGGGTCGTAATGCTAGTACATTCTTGCCACGTTCTCAGATGGAAAAAGACTTTTTAGAACTTGACACTGGTTTGTTTATAAGCAAGTATGGACTTGAAGACTTTAACTTTGAGCACATCGTTTATGGCGATGTCTCAAAAATTACTCTTGGTGGTCTACATTTGCTTATATCACAGGTTCGTTTAGCACGTATTGGTGTTCTTAAGGTTGAAGACTTTGTTGACTCAGCTGATGACACACTACATAGTTGTTCCGTTACGTATGCTAACGATCCTAGTAGTAAATCTGTCTGCACCTACATGGATATACTTTTAGATGATTTTGTTGTGATTCTTAAGAATCTTGATCTTTCT------GTGACATCTAAAGTGCATGATGTCATTGTTGACTGTAAGGCATGGCGCTGGATGCTTTGGTGCAAAGACTCCAAGGTGGCTACTTTCTACCCACAGTTGCAGTCTG---CTGAGTGGAAGTGTGGTTACAGCATGCCGAGCCTTTATAAAATACAGAATATGTGTATGGATGCATGTAATTTGTATAATTATGGTGCTAGTATTAAGTTGCCAGATGGTATTATGTTTAACGTTGTTAAATATACCCAGCTGTGTCAGTTTCT------TAATACTACTACCATGTGTGTTCCTCATAATATGCGTGTTTTACACCTTGGTGCTGGCTCTGATAAGGGTGTAGCACCGGGTACAGCTGTTCTACGTAGATGGCTCCCTGACGATGCAATAATTGTTGACAATGATGTTAATGATTATGTCAGTGATGCTGATTTTAGTATAACAGGTGATTGTACACATGTTTATGTCGAAGACAAATTTGACCTACTTATATCAGATATGTATGATGGAAAAATTAAG---AGCATTGATGGTGACAATGTGTCTAAAGATGGATTTTTCAC-TTATATTAATGGATTTATACGTG-A-AAAACTTGCGCTTGGTGGCGCTATGGCTGTTAAGATTACCGAGTATAGTTGGAACAAACAGCTTTATGAGATTGCACAGAAGTTTGAATATTGGACCCTGTTTTGTACCAGTGTCAACACGTCATCTTCTGAGGCTTTCCTTATTGGTATTAACTATCTTGGTGACTTTTCTAGTGCTAGTGTTATAGATGGTAATGTTATGCATGCTAACTATATATTTTGGCGCAACTCCACTATTATGACTATGTCATATAATTCAGTTCTTGATTTGTCAAAATTTAGGTGTAAACATAAAGCAACTGTTATTATTACACTTAAAGATAAAGACATTACTGATATGGTGCTTGGTCTAATTAAAAATGGCAAGTTGTTAATTCGCAACTCGCAGAAA----------TTATTGAATTTTAGCAACCATCTTGT---TACAACTA---------------------------------------------------------------AATGAAACTTTTTATAGTTTTTG------------------
>EF203064_extraction Bat coronavirus HKU2 strain HKU2/GD/430/2006, complete genome
ATCAAGACTCTTATGGTGGTGCTTCAGTTTGTATTTACTGTAGGGCACATGTTGATCACCCAGCTATGGATGGTGCATGTCGCTTTAAGGGTAAGTATGTGCAAATACCTATAGGTGTCAATGACCCTATTAGATTTTGTATAGAGAATGAAGTCTGTAAGGTTTGTGGCTGTTGGCTTAACAATGGTTGCTCGTGTGATAGGTCTAGTGTT---------CAGAGTACTGATCAGGCTTATTTAAACGGGCAAGGGGCTCTAGTGCA---GCTCGACTAGAGCCCT---GTAATGGTACTGAACCAGAACATTGTGTTCGTGCTTTTGACGTTTACAACAAGGATGTGGCATGTATTGGTAAATTTTTGAAGGTTAACTGTGTTAGGCTCAAAAATTT---------------------AGACAAGCACGATG------------CCTTCTTTGTTATTAAACGTTGCACTAAGTCT-GTCATGGAACACGAGCAGTCCATGTATAACAAACTTA------------------------GTGGTTCTAATGCATTAGCTGTGCATGACTTCTTTACTTGGAAAGATGGCCGCTCTATTTACGGTAATGTTTGCAGACAGGACCTTAGTAAGTATACTATGATGGACCTCTGCTATGCATTACGTAATTTTGATGAGCGCAATTGTGAGACTCTTAAAGAAATTTTGGTTCTTACGGGCTGTTGTGATCAATCTTATTTTGATAACAAGGTCTGGTATGATCCTGTTGAAAATGAAGACCTTCATCGCGTGTACGCACTATTGGGACAGCGTGTTGCTAACGCTATGCTCAAGTGCGTTAAATTGTGCGATGAGATGGTTACTAAAGGTGTTGTTGGCGTTTTAACATTGGACAACCAGGACCTTAATGGTAATTTTTACGATTTTGGTGACTTTGTCGATGTTATGCCAGGTATG-GGTATTCCTTGTTGTACTTCATATTACTCTTACATGATGCCAATTATGACTATGACTAATTGTTTGGCATGTGAGTGCTTTATGAAAAGTGATATTTTTGGGTCAGATTTTAAAACTTACGATTTGCTTGAATATGATTTTACGGATCATAAAGTCAAGCTCTTTGATAAGTATTTTAAATACTGGGGCCAAGATTACCATCCTAATTGTAGTGATTGTTATGATGATATGTGTTTGTTACACTGTTCTAATTTTAACACACTATTCTCCACTACTATACCTAATACTGCTTTTGGTCCTCTCTGCAGAAAAGTTTTTGTAGATGGTGTGCCACTTATTGCCACCGCTGGGTACCATTTTAAGCAATTAGGTTTAGTTTGGAATAAGGATATTAACACCCATAATTCCCGCCTTAGTATGACTGATTTATTACAATTTGTTACTGATCCTGGCTTACTTATAGCTTCATCTCCTGCCTTAGTTGACCAGCGTACAGTTTGTTTTTCTATCGCTGCACTTAGCACTGGTATAACACATCAAACTGTAAAACCTGGTCATTTCAACAAGGAATTCTATGACTATTTACTGTCTCAAGGATTTTTTGATGAAGGTTCGGAGTTAACACTTAAGCACTTTTTCTTTGCTCAAAAGGGTGATGCTGCTGTTGCTGATTTTGACTATTATAGGTATAATAAGCCTACTATGCTTGACATATGTATGGCACGTTTTACATATAAAGTAGTACAGCGTTATTTTGAGTGTTACGATGGTGGTTGTATTACTGCTAGAGAAGTTGTTGTCACTAATTTGGATAAGAGTGCTGGTTATCCTCTTAATAGGTTTGGTAAAGCTCGTTTGTTTTATGAAACCTTTAGTTATGAGGAACAAGACGCACTTTACGCTATGACAAAGCGTAATATCTTACCAACTATGACACAGCTTAATCTCAAGTATTCTATTAGTGGTAAAGCACGTGCCCGAACTGTTGGCGGTGTTTCACTTTTAGCGACTATGACCACTAGGCAATTCCATCAAAAGCATTTGAAGTCAATTGTCAACACGCGTAATGCACCTGTTGTCATTGGTACAACAAAGTTTTATGGTGGTTGGGACAATATGCTCAAGAATTTGATGAATGATGTCGACAATGGTGCACTCATGGGCTGGGATTATCCTAAATGTGATAGAGCTATGCCTAGTATGATACGAATGCTTGCTGCTATGGTTCTCGGTTCAAAGCATGTTACATGTTGTACAGACAGTGATAGGTTTTACAGACTTTCTAATGAACTTGCACAAGTTCTTAATGAGGTTGTGCATTCAAACGGAGGTTTCTATGTGAAACCTGGTGGCACCACATCAGGTGATGCTACAACAGCTTATGCGAATTCTGTCTTTAACATCTTTCAGGCGGTTAGCTCTAATATTAATAGGCTTCTTTCTGTTGATAGTAATGTGTGCAACAATTTGTATGTCAAGAAGCTTCAGCGTTCTATCTATGACAATTGTTATAGATCTAGCGCTGTTGATGATAATGTTGTTACAGACTTTTATAACTATCTTAAGAAGCATTTTTC-CATGATGATTTTGTCTGATGATGGCGTTGTTTGTTACAACAAGGAGTATGCAGCGTTGGGTTATGTTGGTGACATCTCTGCATTTAAGGCAACTTTGTACTATCAGAATAACGTGTTTATGAGTACAGCCAAGTGTTGGGTCGAAGAAGATTTGTCTGTTGGACCTCATGAGTTTTGCTCACAACACACTATGCAAATAGTTGATTCTGATGGTGATTATTATTTGCCGTACCCAGACCCTAGCCGTATTCTTAGTGCTGGTGTCTTTGTGGATGACATTGTCAAAACTGACCCTGTTATTTTGCTTGAGCGCTATGTGTCTCTTGCTATTGATGCATACCCATTGTCTAAGCATCCCAATCGTGAATATAGGAAGGTTTTCTATGTTCTTCTTGACTGGGTTAAGCATTTACATAATACACTTAACCAAGGCATTCTCGAAACTTTCTCTGTTACATTACTTGATGATGTGCAGAGTAAGTTTTGGGATGAGGCTTTTTATGCTGGTATGTATGAGAAGTCTACTGTTCTTCAA------------------------------------------GCAGCTGGTATGTGTATTGTATGTGGATCGCAAACTGTTCTCAGATGTGGTGATTGTCTACGCCGTCCTTTGTTATGTACAAAATGTGCTTATGACCATGTTGTAGGTACCACCCATAGGTTTATCTTGTCTATTACTCCCTATGTGTGTAACACATCTGGTTGTAATGTTAATGATGTTACCAAGTTGTTTTTGGGTGGTCTTAATTATTATTGTCATGATCACAAGCCGCAGCTCTCATTCCCACTTTGTGCTAATGGTAACATTTTTGGCCTTTATAAAAACTCCGCAGTTGGGTCCTTAGATGTTGAAGTTTTTAATAAACTTGCTATGTCTGATTGGTCCGACGTCAGTGATTATAAATTGGCCAATGATGTTAAAGAATCTTTGCGACTCTTTGCGGCTGAAACTATTAAAGCTAGGGAGGAGAGTGTTAAGTCCTCTTATGCGTGTGCTACTCTTAAGGAGATTATAGGTCCTAAAGAATTACTGTTGCAATGGGAAGTTGGGAAGGCTCGTCCTCCTCTTAACAGGAATTCTGTTTTTACCTGCTTTCAAATTAGTAAGGACTCTAAGTGGCAAGTTGGCGAGTTTACATTTGAGAAGCTCGACTATGGCTCTGACACTGTGTGTTATAAGTCTAATGTCACTGCTAAGCTTGTTCCTGGCATGATCTTTGTACTTACATCTCATAATGTCTTATCACTCAAAGCACCTACTATTGCCAATCAAGAGCGGTATTCAACTATTTATAAGTTGTATCCATCTGTGAACGTTGATGATGCGTATTCATCTTTGGTTCCGTATTACCAACTTATTGGCAAGCAGAAAATTACTACAATACAAGGACCTCCTGGTAGTGGCAAATCGCATTGTGTTATTGGTCTAGGTTTGTATTACCCTAGTGCACGTATTGTGTTTGCTGCTTGTTCACACGCTGCTGTTGATTCTTTATGTCACAAAGCTGCTAAAGCCTACAGTGTAGACAGATGCTCACGTATTATTCCTGCACGAGCGCGTGTTGAGTGCTATAGTGGTTTTAAACCGAATAACACCTCAGCTCAGTACATCTTTTCAACTGTTAATGCTTTACCAGAGGTTAATGCCGACATTGTTGTCATTGACGAAGTGTCTATGTGCACTAACTATGATTTATCTATTGTTAATGCTCGTGTGGCATATAAGCACATTGTCTATGTTGGTGACCCGCAGCAGTTACCTGCACCTAGAACTATGATAACGCGTGGTGTGTTACAACCTGAAGATTACAATGTTGTCACCCAGCGTATGTGTGGTGTAGGACCTGATGTGTTCTTGCACAAGTGTTATCGGTGCCCTGCTGAGGTTGTTAACACTGTGTCTGAACTTGTTTATGAAAACAAATTCAAACCAGTGAAAGACCACAGCAAACAGTGTTTTAAGATGTTTGTTAA---------GGGTAATGTTC-AGATTGATAATGGCTCTAGTGTTAATAAGAGGCAGCTTGAGGTGGTTAAAGCCTTTATTGCAAAGAACCCTAAATGGAGCCGCGCTGTGTTTATTTCACCATATAATAGTCAAAACTATGTTGCTGGGCGCATGTTGGGTTTACAGACACAAACTGTGGACTCTGCGCAAGGTAGCGAGTATGACTATGTTATTTATACACAGACTTCTGATACATCTCATGCCCTTAATGTTAACAGGTTTAATGTTGCCATTACACGCACCAAGATTGGTATTTTGTGTATTATGTGTGACAAGGCACTGTATGACACATTGAAATTTTTTGAGATCAGTCAATC------------------------------------------AGACCTTCAATCTA------------------------------------------------------------------------------------------------------------------------------------------------------CTATTGGTGGGTGTGGTCTTTTTAAGGACTGCTATAAATTTGATCAGGATT---------------------------------------------------------------------------------TACCACCTGCACATGCAACAACATATATGGCTCTTTCTGACAAGTTCAAGACAGACAAAGAACTTGCTGTTAATATTGGTCATTCT------GA---TGTTCGTTATGAACACGTTGTTTCTTATATGGGCTTCCGTTTTGACATGAACATACCTAATTTCCATTCCCTGTTTTGCACACGTGATTTTGCGATGCGTAACGTTAGAGGCTGGATTGGTATGGACGTAGAGGGGGCTCATGTTTGCGGTGATAATATCGGTACAAATGTTCCATTACAAGTAGGGTTCTCTAATGGTGTTGACTTTGTCGTACAACCTGAAGGTTGTGTTGTAACCAATGAGGGTAACATTGTCAAGCCAGTTAAAGCTAGAGCTCCACCGGGTGAACAATTCACACACCTAGTACCTTTGATGCGTAAAGGGCAGCCATGGTACGTTGTACGACGTAGAATCGTGCAAATGGTCTGTGATTGTTTAAATGGGCTTTCAGACGTAGTAATTTTTGTACTATGGGCTGGAGGTTTGGAACTCACAACCATGAAGTATTTTGTTAAAATAGGACCATCTCAGCATTGTGA---TTGTGGTAAAGAGGCTCGTTGCTACAATAGTGCGACTCATGCGTAC------TATTGTTTAGCACACGCACTTGGTTGCGATTATTTGTACAACCCCTTTGTTATAGATATACAGCAATGGGGCTATACAGGGTCTCTTAGCAGTAACCATCATGAAGTTTGTAATGTGCACCGTAATGAGCATGTTGCTTCAGGTGACG-CTATTATGACTAGATGTCTTGCAATTCATGATTGTTTTGTAAAAAATGTTGACTGGTCTATCACATATCCGTTTATTGCCAATGAGAATGCCATTAATAAGAGTGGACGAATAGTTCAGTCTCATATTATGAAGGCTGCCTTGAAGGTGTATAATCCTAAAGCTGTTCATGACATTGGAAATCCTAAAGGCATACGTTGTGC---TGCAACTAATGTACCTTGGTACTGTTACGACAAACAGCCTATTAAT--------TCTAATGTTAAGATGCTTGAGTATGATTATATGACTCATGGACAATT--------GGACGGTATGTGCCTATTTTGGAACTGTAATGTAGATATGTATCCTGAGTTTTCTATTGTCTGCAGGTTTGACACACGCTGTAGATCACATTTGTCACTAGAAGGCGTTAATGGTGGTGCACTTTATGTAAACAATCATGCCTTCCACACACCTGCATACGACAAGCGTGCCTTTGCTAAGCTTAAGCCCATGCCATTTTTCTTTTATGATGATGGTGAATGTGATGTTTCACAGGGA------------CAGATTAATTATGTGCCACTTCGTGCTACCGTGTGTATTACTAAGTGTAATATT-GGTGGTGCTGTTTGTAAGCGACACGCTAGTCTTTATAGAGCTTATGTTGAGGCTTATAATACTTTTACTCAGAATGGTTTTAACATTTGGTGTCCCAACAGTTTTGATGTTTATAATTTATGGCAAACTCTAGTTGACACTAAT---TTGCAGGGCCTTGAGAACATTGCATACAATGTTGTCAAGAAGGGATCTTTTGTTGGTGAACCAGGTGAGTTGCCTGTGGCAGTTGTAAACGATAGAGTGTCTGTTAGGGATGGTGTTAGTGATAATGTTATCTTTGTTAATAAGACTTCATTACCAACCAATGTTGCATTTGAGCTGTATGCTAAGCGCAAAATTGGTCTTACACCGCCACTTACCATTCTGAAAAATATGGGTGTTGTTGCTACACATGGTTTCGTGTTATGGGACTATGATGCTGACAGACCCTTTTCTAATTTTACTAAATCTGTTTGCAAGTATACAGACTTTGA------TGAGGACGTGTGTACTTGCTTTGACAATAGTATACAAGGTGCA-TTTGAGAGGTTTACTTTGTGTAAGAATGGTGTATTAATCTCTAATGTCGCTAT------------CAAGAAATTACGTGGTATACGT------TTGAATTTTGGTTATTTGAACGGTGTTGCAGTTAGTAGTATCACTGAA---------GGTGAG---ACTACTAAGCCTGTTGACTGGTATATCTACCAACGCAAAGACGGTTCATTTGTTGAGCCTGTTGA---------------------------------------------------------------------------------------------------TGGTTACTACTCACAGGGTCGTAATGCTAGTACATTCTTGCCACGTTCTCAGATGGAAAAAGACTTTTTAGAACTTGACACTGGTTTGTTTATAAGCAAGTATGGACTTGAAGACTTTAACTTTGAGCACATCGTTTATGGCGATGTCTCAAAAACTACTCTTGGTGGTCTACATTTGCTTATATCACAGGTTCGTTTAGCACGTATTGGTGTTCTTAAGGTTGAAGACTTTGTTGACTCAGCTGATGACACACTACACAGTTGTTCCGTTACGTATGCTAACGATCCTAGTAGTAAATCTGTCTGCACCTACATGGATATACTTTTAGATGATTTTGTTGTGATTCTTAGAAATCTTGATCTTTCT------GTGACATCTAAAGTGCATGATGTCATTGTTGACTGTAAGGCATGGCGCTGGATGCTTTGGTGCAAAGACTCCAAGGTGGCTACTTTCTACCCACAGTTGCAGTCTG---CTGAGTGGAAGTGTGGTTACAGCATGCCGAGCCTTTATAAAATACAGAATATGTGTATGGATGCATGTAATTTGTATAATTATGGTGCTAGTATTAAGTTGCCAGATGGTATTATGTTTAACGTTGTTAAATATACCCAGCTGTGTCAGTTTCT------TAATACTACTACCATGTGTGTTCCTCATAATATGCGTGTTTTACACCTTGGTGCTGGCTCTGATAAGGGTGTAGCACCGGGTACAGCTGTTCTACGTAGATGGCTCCCTGACGATGCAATAATTGTTGACAATGATGTTAATGATTATGTCAGTGATGCTGATTTTAGTATAACAGGTGATTGTACACATGTTTATGTCGAAGACAAATTTGACCTACTTATATCAGATATGTATGATGGAAAAATTAAG---AGCATTGATGGTGACAATGTGTCTAAAGATGGATTTTTCAC-TTATATTAATGGATTTATACGTG-A-AAAACTTGCGCTTGGTGGCGCTATGGCTGTTAAGATTACCGAGTATAGTTGGAACAAACAGCTTTATGAGATTGCACAGAAGTTTGAATATTGGACCCTGTTTTGTACCAGTGTCAACACGTCATCTTCTGAGGCTTTCCTTATTGGTATTAACTATCTTGGTGACTTTTCTAGTGCTAGTGTTATAGATGGTAATGTTATGCATGCTAACTATATATTTTGGCGCAACTCCACTATTATGACTATGTCATATAATTCAGTTCTTGATTTGTCAAAATTTAGGTGTAAACATAAAGCAACTGTTATTATTACACTTAAAGATAAAGACATTACTGATATGGTGCTTGGTCTAATTAAAAATGGCAAGTTGTTAATTCGCAACTCGCAGAAA----------TTATTGAATTTTAGCAACCATCTTGT---TACAACTA---------------------------------------------------------------AATGAAACTTTTTATAGTTTTTG------------------
>NC_009988_extraction Bat coronavirus HKU2, complete genome
ATCAAGACTCTTATGGTGGTGCTTCAGTTTGTATTTACTGTAGGGCACATGTTGATCACCCAGCTATGGATGGTGCATGTCGCTTTAAGGGTAAGTATGTGCAAATACCTATAGGTGTCAATGACCCTATTAGATTTTGTATAGAGAATGAAGTCTGTAAGGTTTGTGGCTGTTGGCTTAACAATGGTTGCTCGTGTGATAGGTCTAGTGTT---------CAGAGTACTGATCAGGCTTATTTAAACGGGCAAGGGGCTCTAGTGCA---GCTCGACTAGAGCCCT---GTAATGGTACTGAACCAGAACATTGTGTTCGTGCTTTTGACGTTTACAACAAGGATGTGGCATGTATTGGTAAATTTTTGAAGGTTAACTGTGTTAGGCTCAAAAATTT---------------------AGACAAGCACGATG------------CCTTCTTTGTTATTAAACGTTGCACTAAGTCT-GTCATGGAACACGAGCAGTCCATGTATAACAAACTTA------------------------GTGGTTCTAATGCATTAGCTGTGCATGACTTCTTTACTTGGAAAGATGGCCGCTCTATTTACGGTAATGTTTGCAGACAGGACCTTAGTAAGTATACTATGATGGACCTCTGCTATGCATTACGTAATTTTGATGAGCGCAATTGTGAGACTCTTAAAGAAATTTTGGTTCTTACGGGCTGTTGTGATCAATCTTATTTTGATAACAAGGTCTGGTATGATCCTGTTGAAAATGAAGACCTTCATCGCGTGTACGCACTATTGGGACAGCGTGTTGCTAACGCTATGCTCAAGTGCGTTAAATTGTGCGATGAGATGGTTACTAAAGGTGTTGTTGGCGTTTTAACATTGGACAACCAGGACCTTAATGGTAATTTTTACGATTTTGGTGACTTTGTCGATGTTATGCCAGGTATG-GGTATTCCTTGTTGTACTTCATATTACTCTTACATGATGCCAATTATGACTATGACTAATTGTTTGGCATGTGAGTGCTTTATGAAAAGTGATATTTTTGGGTCAGATTTTAAAACTTACGATTTGCTTGAATATGATTTTACGGATCATAAAGTCAAGCTCTTTGATAAGTATTTTAAATACTGGGGCCAAGATTACCATCCTAATTGTAGTGATTGTTATGATGATATGTGTTTGTTACACTGTTCTAATTTTAACACACTATTCTCCACTACTATACCTAATACTGCTTTTGGTCCTCTCTGCAGAAAAGTTTTTGTAGATGGTGTGCCACTTATTGCCACCGCTGGGTACCATTTTAAGCAATTAGGTTTAGTTTGGAATAAGGATATTAACACCCATAATTCCCGCCTTAGTATGACTGATTTATTACAATTTGTTACTGATCCTGGCTTACTTATAGCTTCATCTCCTGCCTTAGTTGACCAGCGTACAGTTTGTTTTTCTATCGCTGCACTTAGCACTGGTATAACACATCAAACTGTAAAACCTGGTCATTTCAACAAGGAATTCTATGACTATTTACTGTCTCAAGGATTTTTTGATGAAGGTTCGGAGTTAACACTTAAGCACTTTTTCTTTGCTCAAAAGGGTGATGCTGCTGTTGCTGATTTTGACTATTATAGGTATAATAAGCCTACTATGCTTGACATATGTATGGCACGTTTTACATATAAAGTAGTACAGCGTTATTTTGAGTGTTACGATGGTGGTTGTATTACTGCTAGAGAAGTTGTTGTCACTAATTTGGATAAGAGTGCTGGTTATCCTCTTAATAGGTTTGGTAAAGCTCGTTTGTTTTATGAAACCTTTAGTTATGAGGAACAAGACGCACTTTACGCTATGACAAAGCGTAATATCTTACCAACTATGACACAGCTTAATCTCAAGTATTCTATTAGTGGTAAAGCACGTGCCCGAACTGTTGGCGGTGTTTCACTTTTAGCGACTATGACCACTAGGCAATTCCATCAAAAGCATTTGAAGTCAATTGTCAACACGCGTAATGCACCTGTTGTCATTGGTACAACAAAGTTTTATGGTGGTTGGGACAATATGCTCAAGAATTTGATGAATGATGTCGACAATGGTGCACTCATGGGCTGGGATTATCCTAAATGTGATAGAGCTATGCCTAGTATGATACGAATGCTTGCTGCTATGGTTCTCGGTTCAAAGCATGTTACATGTTGTACAGACAGTGATAGGTTTTACAGACTTTCTAATGAACTTGCACAAGTTCTTAATGAGGTTGTGCATTCAAACGGAGGTTTCTATGTGAAACCTGGTGGCACCACATCAGGTGATGCTACAACAGCTTATGCGAATTCTGTCTTTAACATCTTTCAGGCGGTTAGCTCTAATATTAATAGGCTTCTTTCTGTTGATAGTAATGTGTGCAACAATTTGTATGTCAAGAAGCTTCAGCGTTCTATCTATGACAATTGTTATAGATCTAGCGCTGTTGATGATAATGTTGTTACAGACTTTTATAACTATCTTAAGAAGCATTTTTC-CATGATGATTTTGTCTGATGATGGCGTTGTTTGTTACAACAAGGAGTATGCAGCGTTGGGTTATGTTGGTGACATCTCTGCATTTAAGGCAACTTTGTACTATCAGAATAACGTGTTTATGAGTACAGCCAAGTGTTGGGTCGAAGAAGATTTGTCTGTTGGACCTCATGAGTTTTGCTCACAACACACTATGCAAATAGTTGATTCTGATGGTGATTATTATTTGCCGTACCCAGACCCTAGCCGTATTCTTAGTGCTGGTGTCTTTGTGGATGACATTGTCAAAACTGACCCTGTTATTTTGCTTGAGCGCTATGTGTCTCTTGCTATTGATGCATACCCATTGTCTAAGCATCCCAATCGTGAATATAGGAAGGTTTTCTATGTTCTTCTTGACTGGGTTAAGCATTTACATAATACACTTAACCAAGGCATTCTCGAAACTTTCTCTGTTACATTACTTGATGATGTGCAGAGTAAGTTTTGGGATGAGGCTTTTTATGCTGGTATGTATGAGAAGTCTACTGTTCTTCAA------------------------------------------GCAGCTGGTATGTGTATTGTATGTGGATCGCAAACTGTTCTCAGATGTGGTGATTGTCTACGCCGTCCTTTGTTATGTACAAAATGTGCTTATGACCATGTTGTAGGTACCACCCATAGGTTTATCTTGTCTATTACTCCCTATGTGTGTAACACATCTGGTTGTAATGTTAATGATGTTACCAAGTTGTTTTTGGGTGGTCTTAATTATTATTGTCATGATCACAAGCCGCAGCTCTCATTCCCACTTTGTGCTAATGGTAACATTTTTGGCCTTTATAAAAACTCCGCAGTTGGGTCCTTAGATGTTGAAGTTTTTAATAAACTTGCTATGTCTGATTGGTCCGACGTCAGTGATTATAAATTGGCCAATGATGTTAAAGAATCTTTGCGACTCTTTGCGGCTGAAACTATTAAAGCTAGGGAGGAGAGTGTTAAGTCCTCTTATGCGTGTGCTACTCTTAAGGAGATTATAGGTCCTAAAGAATTACTGTTGCAATGGGAAGTTGGGAAGGCTCGTCCTCCTCTTAACAGGAATTCTGTTTTTACCTGCTTTCAAATTAGTAAGGACTCTAAGTGGCAAGTTGGCGAGTTTACATTTGAGAAGCTCGACTATGGCTCTGACACTGTGTGTTATAAGTCTAATGTCACTGCTAAGCTTGTTCCTGGCATGATCTTTGTACTTACATCTCATAATGTCTTATCACTCAAAGCACCTACTATTGCCAATCAAGAGCGGTATTCAACTATTTATAAGTTGTATCCATCTGTGAACGTTGATGATGCGTATTCATCTTTGGTTCCGTATTACCAACTTATTGGCAAGCAGAAAATTACTACAATACAAGGACCTCCTGGTAGTGGCAAATCGCATTGTGTTATTGGTCTAGGTTTGTATTACCCTAGTGCACGTATTGTGTTTGCTGCTTGTTCACACGCTGCTGTTGATTCTTTATGTCACAAAGCTGCTAAAGCCTACAGTGTAGACAGATGCTCACGTATTATTCCTGCACGAGCGCGTGTTGAGTGCTATAGTGGTTTTAAACCGAATAACACCTCAGCTCAGTACATCTTTTCAACTGTTAATGCTTTACCAGAGGTTAATGCCGACATTGTTGTCATTGACGAAGTGTCTATGTGCACTAACTATGATTTATCTATTGTTAATGCTCGTGTGGCATATAAGCACATTGTCTATGTTGGTGACCCGCAGCAGTTACCTGCACCTAGAACTATGATAACGCGTGGTGTGTTACAACCTGAAGATTACAATGTTGTCACCCAGCGTATGTGTGGTGTAGGACCTGATGTGTTCTTGCACAAGTGTTATCGGTGCCCTGCTGAGGTTGTTAACACTGTGTCTGAACTTGTTTATGAAAACAAATTCAAACCAGTGAAAGACCACAGCAAACAGTGTTTTAAGATGTTTGTTAA---------GGGTAATGTTC-AGATTGATAATGGCTCTAGTGTTAATAAGAGGCAGCTTGAGGTGGTTAAAGCCTTTATTGCAAAGAACCCTAAATGGAGCCGCGCTGTGTTTATTTCACCATATAATAGTCAAAACTATGTTGCTGGGCGCATGTTGGGTTTACAGACACAAACTGTGGACTCTGCGCAAGGTAGCGAGTATGACTATGTTATTTATACACAGACTTCTGATACATCTCATGCCCTTAATGTTAACAGGTTTAATGTTGCCATTACACGCACCAAGATTGGTATTTTGTGTATTATGTGTGACAAGGCACTGTATGACACATTGAAATTTTTTGAGATCAGTCAATC------------------------------------------AGACCTTCAATCTA------------------------------------------------------------------------------------------------------------------------------------------------------CTATTGGTGGGTGTGGTCTTTTTAAGGACTGCTATAAATTTGATCAGGATT---------------------------------------------------------------------------------TACCACCTGCACATGCAACAACATATATGGCTCTTTCTGACAAGTTCAAGACAGACAAAGAACTTGCTGTTAATATTGGTCATTCT------GA---TGTTCGTTATGAACACGTTGTTTCTTATATGGGCTTCCGTTTTGACATGAACATACCTAATTTCCATTCCCTGTTTTGCACACGTGATTTTGCGATGCGTAACGTTAGAGGCTGGATTGGTATGGACGTAGAGGGGGCTCATGTTTGCGGTGATAATATCGGTACAAATGTTCCATTACAAGTAGGGTTCTCTAATGGTGTTGACTTTGTCGTACAACCTGAAGGTTGTGTTGTAACCAATGAGGGTAACATTGTCAAGCCAGTTAAAGCTAGAGCTCCACCGGGTGAACAATTCACACACCTAGTACCTTTGATGCGTAAAGGGCAGCCATGGTACGTTGTACGACGTAGAATCGTGCAAATGGTCTGTGATTGTTTAAATGGGCTTTCAGACGTAGTAATTTTTGTACTATGGGCTGGAGGTTTGGAACTCACAACCATGAAGTATTTTGTTAAAATAGGACCATCTCAGCATTGTGA---TTGTGGTAAAGAGGCTCGTTGCTACAATAGTGCGACTCATGCGTAC------TATTGTTTAGCACACGCACTTGGTTGCGATTATTTGTACAACCCCTTTGTTATAGATATACAGCAATGGGGCTATACAGGGTCTCTTAGCAGTAACCATCATGAAGTTTGTAATGTGCACCGTAATGAGCATGTTGCTTCAGGTGACG-CTATTATGACTAGATGTCTTGCAATTCATGATTGTTTTGTAAAAAATGTTGACTGGTCTATCACATATCCGTTTATTGCCAATGAGAATGCCATTAATAAGAGTGGACGAATAGTTCAGTCTCATATTATGAAGGCTGCCTTGAAGGTGTATAATCCTAAAGCTGTTCATGACATTGGAAATCCTAAAGGCATACGTTGTGC---TGCAACTAATGTACCTTGGTACTGTTACGACAAACAGCCTATTAAT--------TCTAATGTTAAGATGCTTGAGTATGATTATATGACTCATGGACAATT--------GGACGGTATGTGCCTATTTTGGAACTGTAATGTAGATATGTATCCTGAGTTTTCTATTGTCTGCAGGTTTGACACACGCTGTAGATCACATTTGTCACTAGAAGGCGTTAATGGTGGTGCACTTTATGTAAACAATCATGCCTTCCACACACCTGCATACGACAAGCGTGCCTTTGCTAAGCTTAAGCCCATGCCATTTTTCTTTTATGATGATGGTGAATGTGATGTTTCACAGGGA------------CAGATTAATTATGTGCCACTTCGTGCTACCGTGTGTATTACTAAGTGTAATATT-GGTGGTGCTGTTTGTAAGCGACACGCTAGTCTTTATAGAGCTTATGTTGAGGCTTATAATACTTTTACTCAGAATGGTTTTAACATTTGGTGTCCCAACAGTTTTGATGTTTATAATTTATGGCAAACTCTAGTTGACACTAAT---TTGCAGGGCCTTGAGAACATTGCATACAATGTTGTCAAGAAGGGATCTTTTGTTGGTGAACCAGGTGAGTTGCCTGTGGCAGTTGTAAACGATAGAGTGTCTGTTAGGGATGGTGTTAGTGATAATGTTATCTTTGTTAATAAGACTTCATTACCAACCAATGTTGCATTTGAGCTGTATGCTAAGCGCAAAATTGGTCTTACACCGCCACTTACCATTCTGAAAAATATGGGTGTTGTTGCTACACATGGTTTCGTGTTATGGGACTATGATGCTGACAGACCCTTTTCTAATTTTACTAAATCTGTTTGCAAGTATACAGACTTTGA------TGAGGACGTGTGTACTTGCTTTGACAATAGTATACAAGGTGCA-TTTGAGAGGTTTACTTTGTGTAAGAATGGTGTATTAATCTCTAATGTCGCTAT------------CAAGAAATTACGTGGTATACGT------TTGAATTTTGGTTATTTGAACGGTGTTGCAGTTAGTAGTATCACTGAA---------GGTGAG---ACTACTAAGCCTGTTGACTGGTATATCTACCAACGCAAAGACGGTTCATTTGTTGAGCCTGTTGA---------------------------------------------------------------------------------------------------TGGTTACTACTCACAGGGTCGTAATGCTAGTACATTCTTGCCACGTTCTCAGATGGAAAAAGACTTTTTAGAACTTGACACTGGTTTGTTTATAAGCAAGTATGGACTTGAAGACTTTAACTTTGAGCACATCGTTTATGGCGATGTCTCAAAAACTACTCTTGGTGGTCTACATTTGCTTATATCACAGGTTCGTTTAGCACGTATTGGTGTTCTTAAGGTTGAAGACTTTGTTGACTCAGCTGATGACACACTACACAGTTGTTCCGTTACGTATGCTAACGATCCTAGTAGTAAATCTGTCTGCACCTACATGGATATACTTTTAGATGATTTTGTTGTGATTCTTAGAAATCTTGATCTTTCT------GTGACATCTAAAGTGCATGATGTCATTGTTGACTGTAAGGCATGGCGCTGGATGCTTTGGTGCAAAGACTCCAAGGTGGCTACTTTCTACCCACAGTTGCAGTCTG---CTGAGTGGAAGTGTGGTTACAGCATGCCGAGCCTTTATAAAATACAGAATATGTGTATGGATGCATGTAATTTGTATAATTATGGTGCTAGTATTAAGTTGCCAGATGGTATTATGTTTAACGTTGTTAAATATACCCAGCTGTGTCAGTTTCT------TAATACTACTACCATGTGTGTTCCTCATAATATGCGTGTTTTACACCTTGGTGCTGGCTCTGATAAGGGTGTAGCACCGGGTACAGCTGTTCTACGTAGATGGCTCCCTGACGATGCAATAATTGTTGACAATGATGTTAATGATTATGTCAGTGATGCTGATTTTAGTATAACAGGTGATTGTACACATGTTTATGTCGAAGACAAATTTGACCTACTTATATCAGATATGTATGATGGAAAAATTAAG---AGCATTGATGGTGACAATGTGTCTAAAGATGGATTTTTCAC-TTATATTAATGGATTTATACGTG-A-AAAACTTGCGCTTGGTGGCGCTATGGCTGTTAAGATTACCGAGTATAGTTGGAACAAACAGCTTTATGAGATTGCACAGAAGTTTGAATATTGGACCCTGTTTTGTACCAGTGTCAACACGTCATCTTCTGAGGCTTTCCTTATTGGTATTAACTATCTTGGTGACTTTTCTAGTGCTAGTGTTATAGATGGTAATGTTATGCATGCTAACTATATATTTTGGCGCAACTCCACTATTATGACTATGTCATATAATTCAGTTCTTGATTTGTCAAAATTTAGGTGTAAACATAAAGCAACTGTTATTATTACACTTAAAGATAAAGACATTACTGATATGGTGCTTGGTCTAATTAAAAATGGCAAGTTGTTAATTCGCAACTCGCAGAAA----------TTATTGAATTTTAGCAACCATCTTGT---TACAACTA---------------------------------------------------------------AATGAAACTTTTTATAGTTTTTG------------------
>MF370205_extraction Rhinolophus bat coronavirus HKU2 isolate Swine enteric alphacoronavirus CH/GD-01/2017/P2, complete genome
ATCAAGATTCTTATGGTGGTGCTTCAGTTTGTATTTACTGTAGAGCGCATGTCGACCACCCAGCTATGGATGGTGCGTGTCGCTTTAAGGGTAAGTATGTGCAAATACCTATAGGTGTCAATGACCCTATTAGATTTTGTATAGAGAATGAAGTTTGTAAGGTCTGTGGTTGTTGGCTTAACAACGGTTGCTCTTGTGATAGGTCTAGTGTT---------CAGAGTACTGATCAGGCTTATTTAAACGGGCAAGGGGCTCTAGTGCA---GCTCGACTAGAGCCCT---GTAATGGTACTGAACCAGAACATTGTGTTCGTGCTTTTGACGTTTATAACAAGGATGTAGCATGTATTGGTAAATTTTTGAAGGTTAACTGTGTTAGGCTCAAAAATTT---------------------AGATAAGCATGATG------------CCTTCTTTGTTATTAAGCGTTGCACTAAGTCT-GTCATGGGACACGAGCAGTCCATGTATAACAAACTTA------------------------GTGGTTCCAATGCATTAGCTGTGCATGATTTCTTTACTTGGAAAGATGGCCGCTCTATTTACGGTAATGTTTGCAGACAGGACCTCAGTAAGTATACTATGATGGACCTCTGCTATGCATTACGTAATTTTGATGAGCGCAATTGTGAGACTCTTAAAGAAATTTTGGTTCTTACGGGCTGTTGTGATCAATCTTATTTTGATAACAAGGTCTGGTATGATCCTGTTGAAAATGAAGACCTTCATCGCGTGTACGCACTATTGGGACAGCGTGTTGCTAACGCTATGCTCAAGTGCGTTAAATTATGCGATGAGATGGTCACTAAAGGTGTTGTTGGCGTCTTAACATTGGACAACCAAGACCTTAATGGTAATTTTTACGATTTTGGTGACTTTGTCGATGTTATGCCAGGTATG-GGTATTCCCTGTTGTACCTCATATTACTCTTACATGATGCCAATTATGACTATGACTAATTGTTTGGCATGCGAGTGTTTTATGAAAAGTGATATTTTTGGGTCAGATTTTAAAACTTACGATTTGCTTGAATATGATTTTACGGATCATAAAGTCAAACTCTTTGATAAGTACTTTAAATACTGGGGCCAAGATTACCATCCTAATTGTAGTGATTGTTATGATGACATGTGTTTGTTACACTGTTCTAATTTTAACACACTATTTTCTACTACTATACCTAATACTGCCTTTGGTCCTCTCTGCAGAAAAGTTTTTGTAGATGGTGTGCCACTTATTGCCACCGCCGGCTACCATTTTAAGCAGTTGGGTTTAGTCTGGAACAAGGATATTAATACCCATAATTCTCGCCTTAGTATGACTGACTTGTTGCAGTTTGTTACAGATCCTGGCTTACTTATAGCGTCATCGCCTGCCTTAGTTGACCAGCGTACAGTTTGTTTTTCTATCGCTGCACTTAGCACTGGTATAACACATCAAACTGTAAAACCAGGTCATTTTAACAAGGAATTCTATGACTATTTATTGTCTCAAGGATTCTTTGATGAAGGTTCAGAGTTAACACTTAAGCATTTTTTCTTTGCTCAAAAGGGTGATGCTGCTGTTGCTGATTTTGACTATTATAGGTACAACAAGCCTACTATGCTTGACATATGTATGGCACGTTTTACCTATAAAGTGGTACAGCGTTATTTTGAGTGCTATGATGGTGGTTGTATTACTGCTAGAGAAGTTGTTGTCACTAATTTAGATAAGAGTGCTGGTTACCCTCTTAATAGGTTTGGTAAAGCTCGTTTGTTTTACGAAACCTTTAGTTATGAGGAGCAAGACGCACTTTACGCTATGACAAAGCGTAATATCTTACCAACTATGACACAGCTTAATCTCAAGTATTCTATTAGTGGTAAAGCACGTGCCCGAACTGTTGGCGGTGTTTCACTTTTAGCGACTATGACCACTAGGCAATTCCATCAAAAGCATTTGAAGTCAATTGTCAACACGCGTAATGCACCTGTTGTCATTGGTACAACAAAGTTTTATGGTGGTTGGGACAATATGCTCAAGAATTTGATGAATGATGTCGATAATGGTGCACTCATGGGCTGGGATTATCCTAAATGTGATAGAGCTATGCCTAGTATGATACGAATGCTTGCTGCTATGGTTCTCGGTTCAAAGCATGTTACATGTTGTACAGACAGTGATAGGTTTTACAGACTTTCTAATGAACTTGCACAAGTTCTTAATGAGGTTGTGCATTCTAACGGAGGTTTCTATGTAAAACCTGGTGGCACCACATCAGGTGATGCTACAACTGCTTACGCGAATTCTGTCTTTAACATTTTTCAGGCGGTTAGCTCTAATATTAATAGGCTTCTTTCCGTTGATAGTAATGTGTGCAACAATTTGTATGTCAAGAAGCTTCAGCGTTCTATCTATGACAATTGTTATAGATCTAGCGCTGTTGATGATAATGTTGTTACAGACTTTTATAACTACCTTAAGAAGCATTTTTC-CATGATGATTTTGTCTGATGATGGCGTTGTCTGTTACAACAAGGAGTATGCATCGTTGGGTTATGTTGGTGACATCTCTGCATTTAAGGCAACTTTGTACTATCAGAATAACGTGTTTATGAGTACAGCCAAGTGTTGGGTCGAAGAAGATTTGTCTGTCGGACCTCATGAGTTTTGCTCACAACACACTATGCAAATAGTTGATTCTGATGGTGATTATTATTTGCCGTACCCAGACCCTAGCCGTATTCTTAGTGCTGGTGTTTTTGTGGATGACATTGTCAAAACTGACCCTGTTATTTTGCTTGAGCGCTATGTGTCTCTTGCTATTGATGCATACCCACTGTCTAAGCATCCCAATCGTGAATATAGGAAGGTTTTCTATGTTCTTCTTGACTGGGTTAAGCACTTACATAATACACTTAACCAAGGCATTCTCGAAACTTTCTCTGTTACATTACTTGATGATGTGCAGAGTAAGTTTTGGGATGAGGCTTTTTATGCTGGTATGTATGAGAAGTCTACTGTTCTTCAA------------------------------------------GCAGCTGGTATGTGTATTGTATGTGGATCGCAAACTGTTCTCAGATGTGGTGATTGTCTACGCCGTCCTTTGTTATGTACAAAATGTGCTTATGACCATGTTGTAGGCACCACCCATAGGTTTATCTTGTCTATTACTCCCTATGTGTGTAACACATCTGGTTGTAATGTTAATGACGTTACCAAGTTGTTTTTGGGTGGTCTTAATTATTATTGTCATGATCACAAGCCGCAGCTCTCATTCCCACTTTGTGCTAATGGTAACATTTTTGGCCTTTATAAAAACTCCGCAGTTGGGTCCTTAGATGTTGAAGTTTTTAATAAACTTGCTATGTCTGATTGGTCCGACGTCAGTGATTATAAATTGGCCAATGATGTTAAAGAATCTTTGCGACTCTTTGCGGCTGAAACTATTAAAGCTAGGGAGGAGAGTGTTAAGTCCTCTTACGCGTGTGCTACTCTTAAGGAGATTATAGGTCCTAAAGAACTACTGTTGCAATGGGAAGTTGGGAAGGCCCGTCCTCCTCTTAACAGGAATTCTGTTTTCACCTGCTTTCAAATTAGTAAGGACTCTAAGTGGCAAGTTGGCGAGTTTACATTTGAGAAGCTCGACTATGGCTCTGACACTGTGTGTTATAAGTCTAATGTCACTGCTAAGCTTGTTCCTGGCATGATCTTTGTACTTACATCTCATAATGTCTTATCACTCAAAGCACCTACTATTGCCAACCAAGAGCGGTATTCAACTATTTATAAGTTGTATCCATCTCTGAACGTTGATGATGCGTATTCATCTTTGGTTCCGTATTACCAACTTATTGGCAAGCAGAAAATTACTACAATACAAGGACCTCCTGGTAGTGGCAAATCACATTGTGTTATTGGTCTAGGTTTGTATTACCCTAGTGCACGTATTGTGTTTGCTGCTTGTTCACACGCTGCTGTTGATTCTTTATGTCATAAAGCTGCTAAAGCCTACAGTGTAGACAGATGCTCACGTATTATTCCTGCACGAGCGCGTGTTGAGTGCTATAGTGGTTTTAAACCGAATAACACCTCAGCTCAGTACATCTTTTCAACTGTTAATGCTTTACCAGAGGTTAATGCCGACATTGTTGTCATTGATGAAGTGTCTATGTGCACTAACTATGATTTGTCTATTGTTAATGCTCGTGTGGCATATAAGCACATTGTCTATGTTGGTGACCCGCAGCAGTTACCTGCACCCAGAACCATGATAACGCGTGGTGTGTTACAACCTGAAGATTATAATGTTGTCACCCAGCGTATGTGTGGTGTAGGACCTGATGTGTTTTTGCACAAGTGTTACCGGTGCCCTACTGAGGTTGTTAACACTGTGTCTGAACTTGTTTATGAAAACAAATTCAAACCAGTGAAAGACCACAGCAAACAGTGTTTTAAGATGTTTGTTAA---------GGGTAATGTTC-AGATTGATAATGGCTCTAGTGTTAATAAGAAGCAGCTTGAGGTGGTTAAAGCCTTTATCGCAAAGAACCCTAAATGGAGCCGCGCTGTGTTTATCTCACCATACAACAGTCAAAACTATGTTGCTGGGCGTATGTTAGGTTTGCAGACACAAACCGTGGACTCTGCGCAAGGTAGCGAGTATGACTATGTTATTTATACACAGACTTCTGACACATCTCATGCTCTTAATGTTAATAGGTTTAATGTTGCTATTACACGCACCAAGATTGGTATTTTGTGTATTATGTGTGACAAGGCACTGTATGACACATTGAAATTTTTTGAGATCAGTCAATC------------------------------------------AGACCTTCAATCTA------------------------------------------------------------------------------------------------------------------------------------------------------CTATTGGTGGGTGTGGTCTTTTTAAGGACTGTTATAAATTTGATCAGGATT---------------------------------------------------------------------------------TACCGCCTGCACATGCAACAACATATATGGCTCTTTCTGACAAGTTCAAGACAGATAAAGAACTTGCTGTTAATATTGGTCATTCT------GA---TGTTCGTTATGAACACGTTGTTTCTTATATGGGCTTCCGTTTTGACATGAACATACCTAATTTCCATTCCCTGTTTTGCACACGTGATTTCGCGATGCGTAACGTTAGGGGCTGGATTGGTATGGACGTAGAGGGGGCTCATGTTTGCGGTGATAATATCGGTACAAATGTTCCATTACAAGTAGGGTTCTCTAATGGTGTTGACTTTGTCGTACAACCTGAAGGTTGTGTTGTAACCAATGAGGGTAACATTGTCAAGCCAGTTAAAGCTAGAGCTCCACCGGGTGAACAATTCACACACCTAGTACCTTTGATGCGTAAAGGGCAGCCATGGTACGTTGTACGACGTAGAATCGCGCAAATGGTCTGTGATTGTTTAAATGGGCTTTCAGACGTAGTAATTTTTGTACTATGGGCTGGAGGTTTGGAACTCACAACCATGAAGTATTTTGTTAAAATAGGACCATCTCAGCATTGTGA---TTGTGGTAAAGAGGCTCGTTGCTACAATAGTGCGACTCATGCGTAC------TATTGTTTAGCACACGCACTTGGTTGCGATTATTTGTACAACCCCTTTGTTATAGATATACAGCAATGGGGCTATACAGGGTCTCTTAGCAGTAACCATCATGAAGTTTGTAATGTGCACCGTAATGAGCATGTTGCTTCAGGTGACG-CTATTATGACTAGATGTCTTGCAATTCATGATTGTTTTGTAAAAAATGTTGACTGGTCTATCACATATCCGTTTATTGCCAATGAGAATGCCATTAATAAGAGTGGACGAATAGTTCAGTCTCATATTATGAAGGCTGCCTTGAAGGTGTATAATCCTAAAGCTGTTCATGACATTGGAAATCCTAAAGGCATACGTTGTGT---TGCAACTAATGTACCTTGGTACTGTTACGACAAACAGCCTATTAAT--------TCTAATGTTAAGATGCTTGAGTATGATTATATGACTCATGGACAATT--------GGACGGTATGTGCCTATTTTGGAACTGTAATGTAGATATGTATCCTGAGTTTTCTATTGTCTGCAGGTTTGACACACGCTGTAGATCACATTTGTCACTAGAAGGCGTTAATGGTGGTGCACTTTATGTAAACAATCATGCCTTCCACACACCTGCATACGACAAGCGTGCCTTTGCTAAGCTTAAGCCCATGCCATTTTTCTTTTATGATGATGGTGAATGTGATGTTTCACAGGGA------------CAGATTAATTATGTGCCACTTCGTGCTACCGTGTGTATTACTAAGTGTAATATT-GGCGGTGCTGTTTGTAAGCGACACGCTAGTCTTTATAGGGCTTATGTTGAGGCTTATAATACTTTTACTCAGAATGGTTTTAACATTTGGTGTCCCAACAGTTTTGATGTTTATAATTTATGGCAAACTCTAGTTGACACTAAT---TTGCAGGGCCTTGAGAACATTGCATACAATGTTGTCAAGAAGGGATCTTTTGTTGGTGAACCAGGTGAGTTGCCTGTGGCAGTTGTAAACGATAGAGTGTCTGTTAGGGATGGTGTTAGTGATAATGTTATCTTTGTTAATAAGACTTCATTACCAACCAATGTTGCATTTGAGCTGTATGCTAAGCGCAAAATTGGTCTTACACCGCCACTTACCATTCTGAAAAATATGGGTGTTGTTGCTACACATGGTTTCGTGTTATGGGACTATGATGCTGACAGACCCTTTTCTAATTTTACTAAATCTGTTTGCAAGTATACAGACTTTGA------TGAGGACGTGTGTACTTGCTTTGACAATGGCATACAAGGTGCA-TTTGAGAGGTTTACTTTGTGTAAGAATGGTGTATTAATCTCTAATGTCGCTAT------------CAAGAAATTACGTGGTATACGT------TTGAATTTTGGTTATTTGAACGGTGTTGCAGTTAGTAGTATCACTGAA---------GGTGAG---ACTACTAAGCCTGTTGACTGGTATATCTATCAACGCAAAGACGGTTCATTTGTTGAGCCTGTTGA---------------------------------------------------------------------------------------------------TGGTTACTACTCACAGGGTCGTAATGCTAGTACATTCTTGCCACGTTCTCAGATGGAAAAAGACTTTTTAGAACTTGACACTGGTTTGTTTATAAGCAAGTATGGACTTGAAGACTTTAATTTTGAGCACATCGTTTATGGCGATGTCTCAAAAACTACTCTTGGTGGTCTACACTTACTTATATCACAGGTTCGTTTAGCACGTATTGGTGTTCTTAAGGTTGAGGACTTTGTTGACTCAGCTGATGATACACTACATAGTTGTTCCGTTACGTATGCTAATGATCCTAGTAGTAAATCCGTCTGCACCTATATGGATATACTTTTAGATGATTTTGTTGTGATTCTTAAGAATCTTGATCTTTCT------GTGACGTCTAAAGTGCATGATGTCATTGTTGATTGTAAGGCTTGGCGCTGGATGCTTTGGTGTAAAGACCCCAAGGTTGCCACTTTCTACCCGCAGTTGCAGTCTG---CTGAGTGGAAGTGTGGTTACAGCATGCCAAGCCTTTATAAAATACAGAATATGTGTATGGATGCATGTAATTTGTATAATTATGGTGCTAGTATTAAGTTGCCAGATGGTATTATGTTTAACGTTGTTAAATATACCCAGCTGTGTCAGTTTCT------TAATACCACTACCATGTGTGTTCCTCATAATATGCGTGTCTTACACCTTGGTGCTGGCTCTGATAAGGGTGTAGCACCGGGTACAGCTGTTTTACGTAGATGGCTCCCTGACGATGCAATAATCGTTGACAATGATGTTAATGATTATGTCAGTGATGCTGATTTTAGTATAACAGGTGATTGTACACATGTTTATGTTGAAGACAAATTTGACCTACTTATATCAGATATGTATGATGGAAAAATTAAG---AGCATCGATGGTGACAATGTGTCTAAAGATGGATTTTTCAC-TTATATTAATGGATTTATACGTG-A-AAAACTTGCGCTTGGTGGCGCTATGGCTGTTAAGATTACCGAGTATAGTTGGAATAAACAACTTTATGAGATTGCGCAGAAGTTTGAATATTGGACACTGTTTTGTACCAGTGTTAACACTTCTTCTTCTGAAGCTTTCCTTATTGGTATTAACTATCTCGGTGACTTTTCTAGTGCTAGTGTTATAGATGGCAATGTTATGCATGCCAACTATATATTTTGGCGCAATTCCACTATTATGACTATGTCATATAATTCAGTTCTTGATCTGTCAAAATTTAGGTGTAAACATAAAGCGACTGTCATTATTACACTTAAAGATAAAGACATTACTGATATGGTGCTTGGTCTGATTAAAAATGGCAAGTTGTTGATTCGCAACTCGCAAAAA----------TTATTAAATTTTAGCAACCATCTTGT---AACAACTA---------------------------------------------------------------AATGAAACTTTTTACAGTTTTCA------------------
>MF167434_extraction Porcine enteric alphacoronavirus GDS04, complete genome
ATCAAGATTCTTATGGTGGTGCTTCAGTTTGTATTTACTGTAGAGCGCATGTCGACCACCCAGCTATGGATGGTGCGTGTCGCTTTAAGGGTAAGTATGTGCAAATACCTATAGGTGTCAATGACCCTATTAGATTTTGTATAGAGAATGAAGTTTGTAAGGTCTGTGGTTGTTGGCTTAACAACGGTTGCTCTTGTGATAGGTCTAGTGTT---------CAGAGTACTGATCAGGCTTATTTAAACGGGCAAGGGGCTCTAGTGCA---GCTCGACTAGAGCCCT---GTAATGGTACTGAACCAGAACATTGTGTTCGTGCTTTTGACGTTTATAACAAGGATGTAGCATGTATTGGTAAATTTTTGAAGGTTAACTGTGTTAGGCTCAAAAATTT---------------------AGATAAGCATGATG------------CCTTCTTTGTTATTAAGCGTTGCACTAAGTCT-GTCATGGGACACGAGCAGTCCATGTATAACAAACTTA------------------------GTGGTTCCAATGCATTAGCTGTGCATGATTTCTTTACTTGGAAAGATGGCCGCTCTATTTACGGTAATGTTTGCAGACAGGACCTCAGTAAGTATACTATGATGGACCTCTGCTATGCATTACGTAATTTTGATGAGCGCAATTGTGAGACTCTTAAAGAAATTTTGGTTCTTACGGGCTGTTGTGATCAATCTTATTTTGATAACAAGGTCTGGTATGATCCTGTTGAAAATGAAGACCTTCATCGCGTGTACGCACTATTGGGACAGCGTGTTGCTAACGCTATGCTCAAGTGCGTTAAATTATGCGATGAGATGGTCACTAAAGGTGTTGTTGGCGTCTTAACATTGGACAACCAAGACCTTAATGGTAATTTTTACGATTTTGGTGACTTTGTCGATGTTATGCCAGGTATG-GGTATTCCCTGTTGTACCTCATATTACTCTTACATGATGCCAATTATGACTATGACTAATTGTTTGGCATGCGAGTGTTTTATGAAAAGTGATATTTTTGGGTCAGATTTTAAAACTTACGATTTGCTTGAATATGATTTTACGGATCATAAAGTCAAACTCTTTGATAAGTACTTTAAATACTGGGGCCAAGATTACCATCCTAATTGTAGTGATTGTTATGATGACATGTGTTTGTTACACTGTTCTAATTTTAACACACTATTTTCTACTACTATACCTAATACTGCCTTTGGTCCTCTCTGCAGAAAAGTTTTTGTAGATGGTGTGCCACTTATTGCCACCGCCGGCTACCATTTTAAGCAGTTGGGTTTAGTCTGGAACAAGGATATTAATACCCATAATTCTCGCCTTAGTATGACTGACTTGTTGCAGTTTGTTACAGATCCTGGCTTACTTATAGCGTCATCGCCTGCCTTAGTTGACCAGCGTACAGTTTGTTTTTCTATCGCTGCACTTAGCACTGGTATAACACATCAAACTGTAAAACCTGGTCATTTTAACAAGGAATTCTATGACTATTTATTGTCTCAAGGATTCTTTGATGAAGGTTCAGAGTTAACACTTAAGCATTTTTTCTTTGCTCAAAAGGGTGATGCTGCTGTTGCTGATTTTGACTATTATAGGTACAACAAGCCTACTATGCTTGACATATGTATGGCACGTTTTACCTATAAAGTGGTACAGCGTTATTTTGAGTGCTATGATGGTGGTTGTATTACTGCTAGAGAAGTTGTTGTCACTAATTTAGATAAGAGTGCTGGTTACCCTCTTAATAGGTTTGGTAAAGCTCGTTTGTTTTACGAAACCTTTAGTTATGAGGAGCAAGACGCACTTTACGCTATGACAAAGCGTAATATCTTACCAACTATGACACAGCTTAATCTCAAGTATTCTATTAGTGGTAAAGCACGTGCCCGAACTGTTGGCGGTGTTTCACTTTTAGCGACTATGACCACTAGGCAATTCCATCAAAAGCATTTGAAGTCAATTGTCAACACGCGTAATGCACCTGTTGTCATTGGTACAACAAAGTTTTATGGTGGTTGGGACAATATGCTCAAGAATTTGATGAATGATGTCGATAATGGTGCACTCATGGGCTGGGATTATCCTAAATGTGATAGAGCTATGCCTAGTATGATACGAATGCTTGCTGCTATGGTTCTCGGTTCAAAGCATGTTACATGTTGTACAGACAGTGATAGGTTTTACAGACTTTCTAATGAACTTGCACAAGTTCTTAATGAGGTTGTGCATTCTAACGGAGGTTTCTATGTAAAACCTGGTGGCACCACATCAGGTGATGCTACAACTGCTTACGCGAATTCTGTCTTTAACATTTTTCAGGCGGTTAGCTCTAATATTAATAGGCTTCTTTCCGTTGATAGTAATGTGTGCAACAATTTGTATGTCAAGAAGCTTCAGCGTTCTATCTATGACAATTGTTATAGATCTAGCGCTGTTGATGATAATGTTGTTACAGACTTTTATAACTACCTTAAGAAGCATTTTTC-CATGATGATTTTGTCTGATGATGGCGTTGTCTGTTACAACAAGGAGTATGCATCGTTGGGTTATGTTGGTGACATCTCTGCATTTAAGGCAACTTTGTACTATCAGAATAACGTGTTTATGAGTACAGCCAAGTGTTGGGTCGAAGAAGATTTGTCTGTCGGACCTCATGAGTTTTGCTCACAACACACTATGCAAATAGTTGATTCTGATGGTGATTATTATTTGCCGTACCCAGACCCTAGCCGTATTCTTAGTGCTGGTGTTTTTGTGGATGACATTGTCAAAACTGACCCTGTTATTTTGCTTGAGCGCTATGTGTCTCTTGCTATTGATGCATACCCACTGTCTAAGCATCCCAATCGTGAATATAGGAAGGTTTTCTATGTTCTTCTTGACTGGGTTAAGCATTTACATAATACACTTAACCAAGGCATTCTCGAAACTTTCTCTGTTACATTACTTGATGATGTGCAGAGTAAGTTTTGGGATGAGGCTTTTTATGCTGGTATGTATGAGAAGTCTACTGTTCTTCAA------------------------------------------GCAGCTGGTATGTGTATTGTATGTGGATCGCAAACTGTTCTCAGATGTGGTGATTGTCTACGCCGTCCTTTGTTATGTACAAAATGTGCTTATGACCATGTTGTAGGCACCACCCATAGGTTTATCTTGTCTATTACTCCCTATGTGTGTAACACATCTGGTTGTAATGTTAATGACGTTACCAAGTTGTTTTTGGGTGGTCTTAATTATTATTGTCATGATCACAAGCCGCAGCTCTCATTCCCACTTTGTGCTAATGGTAACATTTTTGGCCTTTATAAAAACTCCGCAGTTGGGTCCTTAGATGTTGAAGTTTTTAATAAACTTGCTATGTCTGATTGGTCCGACGTCAGTGATTATAAATTGGCCAATGATGTTAAAGAATCTTTGCGACTCTTTGCGGCTGAAACTATTAAAGCTAGGGAGGAGAGTGTTAAGTCCTCTTACGCGTGTGCTACTCTTAAGGAGATTATAGGTCCTAAAGAACTACTGTTGCAATGGGAAGTTGGGAAGGCCCGTCCTCCTCTTAACAGGAATTCTGTTTTCACCTGCTTTCAAATTAGTAAGGACTCTAAGTGGCAAGTTGGCGAGTTTACATTTGAGAAGCTCGACTATGGCTCTGACACTGTGTGTTATAAGTCTAATGTCACTGCTAAGCTTGTTCCTGGCATGATCTTTGTACTTACATCTCATAATGTCTTATCACTCAAAGCACCTACTATTGCCAACCAAGAGCGGTATTCAACTATTTATAAGTTGTATCCATCTCTGAACGTTGATGATGCGTATTCATCTTTGGTTCCGTATTACCAACTTATTGGCAAGCAGAAAATTACTACAATACAAGGACCTCCTGGTAGTGGCAAATCACATTGTGTTATTGGTCTAGGTTTGTATTACCCTAGTGCACGTATTGTGTTTGCTGCTTGTTCACACGCTGCTGTTGATTCTTTATGTCATAAAGCTGCTAAAGCCTACAGTGTAGACAGATGCTCACGTATTATTCCTGCACGAGCGCGTGTTGAGTGCTATAGTGGTTTTAAACCGAATAACACCTCAGCTCAGTACATCTTTTCAACTGTTAATGCTTTACCAGAGGTTAATGCCGACATTGTTGTCATTGATGAAGTGTCTATGTGCACTAACTATGATTTGTCTATTGTTAATGCTCGTGTGGCATATAAGCACATTGTCTATGTTGGTGACCCGCAGCAGTTACCTGCACCCAGAACCATGATAACGCGTGGTGTGTTACAACCTGAAGATTATAATGTTGTCACCCAGCGTATGTGTGGTGTAGGACCTGATGTGTTTTTGCACAAGTGTTACCGGTGCCCTGCTGAGGTTGTTAACACTGTGTCTGAACTTGTTTATGAAAACAAATTCAAACCAGTGAAAGACCACAGCAAACAGTGTTTTAAGATGTTTGTTAA---------GGGTAATGTTC-AGATTGATAATGGCTCTAGTGTTAATAAGAAGCAGCTTGAGGTGGTTAAAGCCTTTATCGCAAAGAACCCTAAATGGAGCCGCGCTGTGTTTATCTCACCATACAACAGTCAAAACTATGTTGCTGGGCGTATGTTAGGTTTGCAGACACAAACCGTGGACTCTGCGCAAGGTAGCGAGTATGACTATGTTATTTATACACAGACTTCTGACACATCTCATGCCCTTAATGTTAATAGGTTTAATGTTGCTATTACACGCACCAAGATTGGTATTTTGTGTATTATGTGTGACAAGGCACTGTATGACACATTGAAATTTTTTGAGATCAGTCAATC------------------------------------------AGACCTTCAATCTA------------------------------------------------------------------------------------------------------------------------------------------------------CTATTGGTGGGTGTGGTCTTTTTAAGGACTGTTATAAATTTGATCAGGATT---------------------------------------------------------------------------------TACCGCCTGCACATGCAACAACATATATGGCTCTTTCTGACAAGTTCAAGACAGATAAAGAACTTGCTGTTAATATTGGTCATTCT------GA---TGTTCGTTATGAACACGTTGTTTCTTATATGGGCTTCCGTTTTGACATGAACATACCTAATTTCCATTCCCTGTTTTGCACACGTGATTTCGCGATGCGTAACGTTAGGGGCTGGATTGGTATGGACGTAGAGGGGGCTCATGTTTGCGGTGATAATATCGGTACAAATGTTCCATTACAAGTAGGGTTCTCTAATGGTGTTGACTTTGTCGTACAACCTGAAGGTTGTGTTGTAACCAATGAGGGTAACATTGTCAAGCCAGTTAAAGCTAGAGCTCCACCGGGTGAACAATTCACACACCTAGTACCTTTGATGCGTAAAGGGCAGCCATGGTACGTTGTACGACGTAGAATCGTGCAAATGGTCTGTGATTGTTTAAATGGGCTTTCAGACGTAGTAATTTTTGTACTATGGGCTGGAGGTTTGGAACTCACAACCATGAAGTATTTTGTTAAAATAGGACCATCTCAGCATTGTGA---TTGTGGTAAAGAGGCTCGTTGCTACAATAGTGCGACTCATGCGTAC------TATTGTTTAGCACACGCACTTGGTTGCGATTATTTGTACAACCCCTTTGTTATAGATATACAGCAATGGGGCTATACAGGGTCTCTTAGCAGTAACCATCATGAAGTTTGTAATGTGCACCGTAATGAGCATGTTGCTTCAGGTGACG-CTATTATGACTAGATGTCTTGCAATTCATGATTGTTTTGTAAAAAATGTTGACTGGTCTATCACATATCCGTTTATTGCCAATGAGAATGCCATTAATAAGAGTGGACGAATAGTTCAGTCTCATATTATGAAGGCTGCCTTGAAGGTGTATAATCCTAAAGCTGTTCATGACATTGGAAATCCTAAAGGCATACGTTGTGT---TGCAACTAATGTACCTTGGTACTGTTACGACAAACAGCCTATTAAT--------TCTAATGTTAAGATGCTTGAGTATGATTATATGACTCATGGACAATT--------GGACGGTATGTGCCTATTTTGGAACTGTAATGTAGATATGTATCCTGAGTTTTCTATTGTCTGCAGGTTTGACACACGCTGTAGATCACATTTGTCACTAGAAGGCGTTAATGGTGGTGCACTTTATGTAAACAATCATGCCTTCCACACACCTGCATACGACAAGCGTGCCTTTGCTAAGCTTAAGCCCATGCCATTTTTCTTTTATGATGATGGTGAATGTGATGTTTCACAGGGA------------CAGATTAATTATGTGCCACTTCGTGCTACCGTGTGTATTACTAAGTGTAATATT-GGTGGTGCTGTTTGTAAGCGACACGCTAGTCTTTATAGGGCTTATGTTGAGGCTTATAATACTTTTACTCAGAATGGTTTTAACATTTGGTGTCCCAACAGTTTTGATGTTTATAATTTATGGCAAACTCTAGTTGACACTAAT---TTGCAGGGCCTTGAGAACATTGCATACAATGTTGTCAAGAAGGGATCTTTTGTTGGTGAACCAGGTGAGTTGCCTGTGGCAGTTGTAAACGATAGAGTGTCTGTTAGGGATGGTGTTAGTGATAATGTTATCTTTGTTAATAAGACTTCATTACCAACCAATGTTGCATTTGAGCTGTATGCTAAGCGCAAAATTGGTCTTACACCGCCACTTACCATTCTGAAAAATATGGGTGTTGTTGCTACACATGGTTTCGTGTTATGGGACTATGATGCTGACAGACCCTTTTCTAATTTTACTAAATCTGTTTGCAAGTATACAGACTTTGA------TGAGGACGTGTGTACTTGCTTTGACAATGGCATACAAGGTGCA-TTTGAGAGGTTTACTTTGTGTAAGAATGGTGTATTAATCTCTAATGTCGCTAT------------CAAGAAATTACGTGGTATACGT------TTGAATTTTGGTTATTTGAACGGTGTTGCAGTTAGTAGTATCACTGAA---------GGTGAG---ACTACTAAGCCTGTTGACTGGTATATCTATCAACGCAAAGACGGTTCATTTGTTGAGCCTGTTGA---------------------------------------------------------------------------------------------------TGGTTACTACTCACAGGGTCGTAATGCTAGTACATTCTTGCCACGTTCTCAGATGGAAAAAGACTTTTTAGAACTTGACACTGGTTTGTTTATAAGCAAGTATGGACTTGAAGACTTTAATTTTGAGCACATCGTTTATGGCGATGTCTCAAAAACTACTCTTGGTGGTCTACACTTACTTATATCACAGGTTCGTTTAGCACGTATTGGTGTTCTTAAGGTTGAGGACTTTGTTGACTCAGCTGATGATACACTACATAGTTGTTCCGTTACGTATGCTAATGATCCTAGTAGTAAATCCGTCTGCACCTATATGGATATACTTTTAGATGATTTTGTTGTGATTCTTAAGAATCTTGATCTTTCT------GTGACGTCTAAAGTGCATGATGTCATTGTTGATTGTAAGGCTTGGCGCTGGATGCTTTGGTGTAAAGACTCCAAGGTTGCCACTTTCTACCCGCAGTTGCAGTCTG---CTGAGTGGAAGTGTGGTTACAGCATGCCAAGCCTTTATAAAATACAGAATATGTGTATGGATGCATGTAATTTGTATAATTATGGTGCTAGTATTAAGTTGCCAGATGGTATTATGTTTAACGTTGTTAAATATACCCAGCTGTGTCAGTTTCT------TAATACCACTACCATGTGTGTTCCTCATAATATGCGTGTCTTACACCTTGGTGCTGGCTCTGATAAGGGTGTAGCACCGGGTACAGCTGTTTTACGTAGATGGCTCCCTGACGATGCAATAATCGTTGACAATGATGTTAATGATTATGTCAGTGATGCTGATTTTAGTATAACAGGTGATTGTACACATGTTTATGTTGAAGACAAATTTGACCTACTTATATCAGATATGTATGATGGAAAAATTAAG---AGCATCGATGGTGACAATGTGTCTAAAGATGGATTTTTCAC-TTATATTAATGGATTTATACGTG-A-AAAACTTGCGCTTGGTGGCGCTATGGCTGTTAAGATTACCGAGTATAGTTGGAATAAACAACTTTATGAGATTGCGCAGAAGTTTGAATATTGGACACTGTTTTGTACCAGTGTTAACACTTCTTCTTCTGAAGCTTTCCTTATTGGTATTAACTATCTTGGTGACTTTTCTAGTGCTAGTGTTATAGATGGCAATGTTATGCATGCCAACTATATATTTTGGCGCAATTCCACTATTATGACTATGTCATATAATTCAGTTCTTGATCTGTCAAAATTTAGGTGTAAACATAAAGCGACTGTCATTATTACACTTAAAGATAAAGACATTACTGATATGGTGCTTGGTCTGATTAAAAATGGCAAGTTGTTGATTCGCAACTCGCAAAAA----------TTATTAAATTTTAGCAACCATCTTGT---AACAACTA---------------------------------------------------------------AATGAAACTTTTTACAGTTTTCA------------------
>MG742313_extraction Porcine enteric Alphacoronavirus strain PEAV-GD-CH/2017, complete genome
ATCAAGATTCTTATGGTGGTGCTTCAGTTTGTATTTACTGTAGAGCGCATGTCGACCACCCAGCTATGGATGGTGCGTGTCGCTTTAAGGGTAAGTATGTGCAAATACCTATAGGTGTCAATGACCCTATTAGATTTTGTATAGAGAATGAAGTTTGTAAGGTCTGTGGTTGTTGGCTTAACAACGGTTGCTCTTGTGATAGATCTAGTGTT---------CAGAGTACTGATCAGGCTTATTTAAACGGGCAAGGGGCTCTAGTGCA---GCTCGACTAGAGCCCT---GTAATGGTACTGAACCAGAACATTGTGTTCGTGCTTTTGACGTTTATAACAAGGATGTAGCATGTATTGGTAAATTTTTGAAGGTTAACTGTGTTAGGCTCAAAAATTT---------------------AGATAAGCATGATG------------CCTTCTTTGTTATTAAGCGTTGCACTAAGTCT-GTCATGGGACACGAGCAGTCCATGTATAACAAACTTA------------------------GTGGTTCCAATGCATTAGCTGTGCATGATTTCTTTACTTGGAAAGATGGCCGCTCTATTTACGGTAATGTTTGCAGACAGGACCTCAGTAAGTATACTATGATGGACCTCTGCTATGCATTACGTAATTTTGATGAGCGCAATTGTGAGACTCTTAAAGAAATTTTGGTTCTTACGGGCTGTTGTGATCAATCTTATTTTGATAACAAGGTCTGGTATGATCCTGTTGAAAATGAAGACCTTCATCGCGTGTACGCACTATTGGGACAGCGTGTTGCTAACGCTATGCTCAAGTGCGTTAAATTATGCGATGAGATGGTCACTAAAGGTGTTGTTGGCGTCTTAACATTGGACAACCAAGACCTTAATGGTAATTTTTACGATTTTGGTGACTTTGTCGATGTTATGCCAGGTATG-GGTATTCCCTGTTGTACCTCATATTACTCTTACATGATGCCAATTATGACTATGACTAATTGTTTGGCATGCGAGTGTTTTATGAAAAGTGATATTTTTGGGTCAGATTTTAAAACTTACGATTTGCTTGAATATGATTTTACGGATCATAAAGTCAAACTCTTTGATAAGTACTTTAAATACTGGGGCCAAGATTACCATCCTAATTGTAGTGATTGTTATGATGACATGTGTTTGTTACACTGTTCTAATTTTAACACACTATTTTCTACTACTATACCTAATACTGCCTTTGGTCCTCTCTGCAGAAAAGTTTTTGTAGATGGTGTGCCACTTATTGCCACCGCCGGCTACCATTTTAAGCAGTTGGGTTTAGTCTGGAACAAGGATATTAATACCCATAATTCTCGCCTTAGTATGACTGACTTGTTGCAGTTTGTTACAGATCCTGGCTTACTTATAGCGACATCGCCTGCCTTAGTTGACCAGCGTACAGTTTGTTTTTCTATCGCTGCACTTAGCACTGGTATAACACATCAAACTGTAAAACCAGGTCATTTTAACAAGGAATTCTATGACTATTTATTGTCTCAAGGATTCTTTGATGAAGGTTCAGAGTTAACACTTAAGCATTTTTTCTTTGCTCAAAAGGGTGATGCTGCTGTTGCTGATTTTGACTATTATAGGTACAACAAGCCTACTATGCTTGACATATGTATGGCACGTTTTACCTATAAAGTGGTACAGCGTTATTTTGAGTGCTATGATGGTGGTTGTATTACTGCTAGAGAAGTTGTTGTCACTAATTTAGATAAGAGTGCTGGTTACCCTCTTAATAGGTTTGGTAAAGCTCGTTTGTTTTACGAAACCTTTAGTTATGAGGAGCAAGACGCACTTTACGCTATGACAAAGCGTAATATCTTACCAACTATGACACAGCTTAATCTCAAGTATTCTATTAGTGGTAAAGCACGTGCCCGAACTGTTGGCGGTGTTTCACTTTTAGCGACTATGACCACTAGGCAATTCCATCAAAAGCATTTGAAGTCAATTGTCAACACGCGTAATGCACCTGTTGTCATTGGTACAACAAAGTTTTATGGTGGTTGGGACAATATGCTCAAGAATTTGATGAATGATGTCGATAATGGTGCACTCATGGGCTGGGATTATCCTAAATGTGATAGAGCTATGCCTAGTATGATACGAATGCTTGCTGCTATGGTTCTCGGTTCAAAGCATGTTACATGTTGTACAGACAGTGATAGGTTTTACAGACTTTCTAATGAACTTGCACAAGTTCTTAATGAGGTTGTGCATTCTAACGGAGGTTTCTATGTAAAACCTGGTGGCACCACATCCGGTGATGCTACAACTGCTTACGCGAATTCTGTCTTTAACATTTTTCAGGCGGTTAGCTCTAATATTAATAGGCTTCTTTCCGTTGATAGTAATGTGTGCAACAATTTGTATGTCAAGAAGCTTCAGCGTTCTATCTATGACAATTGTTATAGATCTAGCGCTGTTGATGATAATGTTGTTACAGACTTTTATAACTACCTTAAGAAGCATTTTTC-CATGATGATTTTGTCTGATGATGGCGTTGTCTGTTACAACAAGGAGTATGCATCGTTGGGTTATGTTGGTGACATCTCTGCATTTAAGGCAACTTTGTACTATCAGAATAACGTGTTTATGAGTACAGCCAAGTGTTGGGTCGAAGAAGATTTGTCTGTCGGACCTCATGAGTTTTGCTCACAACACACTATGCAAATAGTTGATTCTGATGGTGATTATTATTTGCCGTACCCAGACCCTAGCCGTATTCTTAGTGCTGGTGTTTTTGTGGATGACATTGTCAAAACTGACCCTGTTATTTTGCTTGAGCGCTATGTGTCTCTTGCTATTGATGCATACCCACTGTCTAAGCATCCCAATCGTGAATATAGGAAGGTTTTCTATGTTCTTCTTGACTGGGTTAAGCATTTACATAATACACTTAACCAAGGCATTCTCGAAACTTTCTCTGTTACATTACTTGATGATGTGCAGAGTAAGTTTTGGGATGAGGCTTTTTATGCTGGTATGTATGAGAAGTCTACTGTTCTTCAA------------------------------------------GCAGCTGGTATGTGTATTGTATGTGGATCGCAAACTGTTCTCAGATGTGGTGATTGTCTACGCCGTCCTTTGTTATGTACAAAATGTGCTTATGACCATGTTGTAGGCACCACCCATAGGTTTATCTTGTCTATTACTCCCTATGTGTGTAACACATCTGGTTGTAATGTTAATGACGTTACCAAGTTGTTTTTGGGTGGTCTTAATTATTATTGTCATGATCACAAGCCGCAGCTCTCATTCCCACTTTGTGCTAATGGTAACATTTTTGGCCTTTATAAAAACTCCGCAGTTGGGTCCTTAGATGTTGAAGTTTTTAATAAACTTGCTATGTCTGATTGGTCCGACGTCAGTGATTATAAATTGGCCAATGATGTTAAAGAATCTTTGCGACTCTTTGCGGCTGAAACTATTAAAGCTAGGGAGGAGAGTGTTAAGTCCTCTTACGCGTGTGCTACTCTTAAGGAGATTATAGGTCCTAAAGAACTACTGTTGCAATGGGAAGTTGGGAAGGCCCGTCCTCCTCTTAACAGGAATTCTATTTTCACCTGCTTTCAAATTAGTAAGGACTCTAAGTGGCAAGTTGGCGAGTTTACATTTGAGAAGCTCGACTATGGCTCTGACACTGTGTGTTATAAGTCTAATGTCACTGCTAAGCTTGTTCCTGGCATGATCTTTGTACTTACATCTCATAATGTCTTATCACTCAAAGCACCTACTATTGCCAACCAAGAGCGGTATTCAACTATTTATAAGTTGTATCCATCTCTGAACGTTGATGATGCGTATTCATCTTTGGTTCCGTATTACCAACTTATTGGCAAGCAGAAAATTACTACAATACAAGGACCTCCTGGTAGTGGCAAATCACATTGTGTTATTGGTCTAGGTTTGTATTACCCTAGTGCACGTATTGTGTTTGCTGCTTGTTCACACGCTGCTGTTGATTCTTTATGTCATAAAGCTGCTAAAGCCTACAGTGTAGACAGATGCTCACGTATTATTCCTGCACGAGCGCGTGTTGAGTGCTATAGTGGTTTTAAACCGAATAACACCTCAGCTCAGTACATCTTTTCAACTGTTAATGCTTTACCAGAGGTTAATGCCGACATTGTTGTCATTGATGAAGTGTCTATGTGCACTAACTATGATTTGTCTATTGTTAATGCTCGTGTGGCATATAAGCACATTGTCTATGTTGGTGACCCGCAGCAGTTACCTGCACCCAGAACCATGATAACGCGTGGTGTGTTACAACCTGAAGATTATAATGTTGTCACCCAGCGTATGTGTGGTGTAGGACCTGATGTGTTTTTGCACAAGTGTTACCGGTGCCCTACTGAGGTTGTTAACACTGTGTCTGAACTTGTTTATGAAAACAAATTCAAACCAGTGAAAGACCACAGCAAACAGTGTTTTAAGATGTTTGTTAA---------GGGTAATGTTC-AGATTGATAATGGCTCTAGTGTTAATAAGAAGCAGCTTGAGGTGGTTAAAGCCTTTATCGCAAAGAACCCTAAATGGAGCCGCGCTGTGTTTATCTCACCATACAACAGTCAAAACTATGTTGCTGGGCGTATGTTAGGTTTGCAGACACAAACCGTGGACTCTGCGCAAGGTAGCGAGTATGACTATGTTATTTATACACAGACTTCTGACACATCTCATGCTCTTAATGTTAATAGGTTTAATGTTGCTATTACACGCACCAAGATTGGTATTTTGTGTATTATGTGTGACAAGGCACTGTATGACACATTGAAATTTTTTGAGATCAGTCAATC------------------------------------------AGACCTTCAATCTA------------------------------------------------------------------------------------------------------------------------------------------------------CTATTGGTGGGTGTGGTCTTTTTAAGGACTGTTATAAATTTGATCAGGATT---------------------------------------------------------------------------------TACCGCCTGCACATGCAACAACATATATGGCTCTTTCTGACAAGTTCAAGACAGATAAAGAACTTGCTGTTAATATTGGTCATTCT------GA---TGTTCGTTATGAACACGTTGTTTCTTATATGGGCTTCCGTTTTGACATGAACATACCTAATTTCCATTCCCTGTTTTGCACACGTGATTTCGCGATGCGTAACGTTAGGGGCTGGATTGGTATGGACGTAGAGGGGGCTCATGTTTGCGGTGATAATATCGGTACAAATGTTCCATTACAAGTAGGGTTCTCTAATGGTGTTGACTTTGTCGTACAACCTGAAGGTTGTGTTGTAACCAATGAGGGTAACATTGTCAAGCCAGTTAAAGCTAGAGCTCCACCGGGTGAACACTTCACACACCTAGTACCTTTGATGCGTAAAGGGCAGCCATGGTACGTTGTACGACGTAGAATCGCGCAAATGGTCTGTGATTGTTTAAATGGGCTTTCAGACGTAGTAATTTTTGTACTATGGGCTGGAGGTTTGGAACTCACAACCATGAAGTATTTTGTTAAAATAGGACCATCTCAGCATTGTGA---TTGTGGTAAAGAGGCTCGTTGCTACAATAGTGCGACTCATGCGTAC------TATTGTTTAGCACAGGCACTTGGTTGCGATTATTTGTACAACCCCTTTGTTATAGATATACAGCAATGGGGCTATACAGGGTCTCTTAGCAGTAACCATCATGAAGTTTGTAATGTGCACCGTAATGAGCATGTTGCTTCAGGTGACG-CTATTATGACTAGATGTCTTGCAATTCATGATTGTTTTGTAAAAAATGTTGACTGGTCTATCACATATCCGTTTATTGCCAATGAGAATGCCATTAATAAGAGTGGACGAATAGTTCAGTCTCATATTATGAAGGCTGCCTTGAAGGTGTATAATCCTAAAGCTGTTCATGACATTGGAAATCCTAAAGGCATACGTTGTGT---TGCAACTAATGTACCTTGGTACTGTTACGACAAACAGCCTATTAAT--------TCTAATGTTAAGATGCTTGAGTATGATTATATGACTCATGGACAATT--------GGACGGTATGTGCCTATTTTGGAACTGTAATGTAGATATGTATCCTGAGTTTTCTATTGTCTGCAGGTTTGACACACGCTGTAGATCACATTTGTCACTAGAAGGCGTTAATGGTGGTGCACTTTATGTAAACAATCATGCCTTCCACACACCTGCATACGACAAGCGTGCCTTTGCTAAGCTTAAGCCCATGCCATTTTTCTTTTATGATGATGGTGAATGTGATGTTTCACAGGGA------------CAGATTAATTATGTGCCACTTCGTGCTACCGTGTGTATTACTAAGTGTAATATT-GGCGGTGCTGTTTGTAAGCGACACGCTAGTCTTTATAGGGCTTATGTTGAGGCTTATAATACTTTTACTCAGAATGGTTTTAACATTTGGTGTCCCAACAGTTTTGATGTTTATAATTTATGGCAAACTCTAGTTGACACTAAT---TTGCAGGGCCTTGAGAACATTGCATACAATGTTGTCAAGAAGGGATCTTTTGTTGGTGAACCAGGTGAGTTGCCTGTGGCAGTTGTAAACGATAGAGTGTCTGTTAGGGATGGTGTTAGTGATAATGTTATCTTTGTTAATAAGACTTCATTACCAACCAATGTTGCATTTGAGCTGTATGCTAAGCGCAAAATTGGTCTTACACCGCCACTTACCATTCTGAAAAATATGGGTGTTGTTGCTACACATGGTTTCGTGTTATGGGACTATGATGCTGACAGACCCTTTTCTAATTTTACTAAATCTGTTTGCAAGTATACAGACTTTGA------TGAGGACGTGTGTACTTGCTTTGACAATGGCATACAAGGTGCA-TTTGAGAGGTTTACTTTGTGTAAGAATGGTGTATTAATCTCTAATGTCGCTAT------------CAAGAAATTACGTGGTATACGT------TTGAATTTTGGTTATTTGAACGGTGTTGCAGTTAGTAGTATCACTGAA---------GGTGAG---ACTACTAAGCCTGTTGACTGGTATATCTATCAACGCAAAGACGGTTCATTTGTTGAGCCTGTTGA---------------------------------------------------------------------------------------------------TGGTTACTACTCACAGGGTCGTAATGCTAGTACATTCTTGCCACGTTCTCAGATGGAAAAACACTTTTTAGAACTTGACACTGGTTTGTTTATAAGCAAGTATGGACTTGAAGACTTTAATTTTGAGCACATCGTTTATGGCGATGTCTCAAAAACTACTCTTGGTGGTCTACACTTACTTATATCACAGGTTCGTTTAGCACGTATTGGTGTTCTTAAGGTTGAGGACTTTGTTGACTCAGCTGATGATACACTACATAGTTGTTCCGTTACGTATGCTAATGATCCTAGTAGTAAATCCGTCTGCACCTATATGGATATACTTTTAGATGATTTTGTTGTGATTCTTAAGAATCTTGATCTTTCT------GTGACGACTAAAGTGCATGATGTCATTGTTGATTGTAAGGCTTGGCGCTGGATGCTTTGGTGTAAAGACCCCAAGGTTGCCACTTTCTACCCGCAGTTGCAGTCTG---CTGAGTGGAAGTGTGGTTACAGCATGCCAAGCCTTTATAAAATACAGAATATGTGTATGGATGCATGTAATTTGTATAATTATGGTGCTAGTATTAAGTTGCCAGATGGTATTATGTTTAACGTTGTTAAATATACCCAGCTGTGTCAGTTTCT------TAATACCACTACCATGTGTGTTCCTCATAATATGCGTGTCTTACACCTTGGTGCTGGCTCTGATAAGGGTGTAGCACCGGGTACAGCTGTTTTACGTAGATGGCTCCCTGACGATGCAATAATCGTTGACAATGATGTTAATGATTATGTCAGTGATGCTGATTTTAGTATAACAGGTGATTGTACACATGTTTATGTTGAAGACAAATTTGACCTACTTATATCAGTTATGTATGATGGAAAAATTAAG---AGCATCGATGGTGACAATGTGTCTAAAGATGGATTTTTCAC-TTATATTAATGGATTTATACGTG-A-AAAACTTGCGCTTGGTGGCGCTATGGCTGTTAAGATTACCGAGTATAGTTGGAATAAACAACTTTATGAGATTGCGCAGAAGTTTGAATATTGGACACTGTTTTGTACCAGTGTTAACACTTCTTCTTCTGAAGCTTTCCTTATTGGTATTAACTATCTTGGTGACTTTTCTAGTGCTAGTGTTATAGATGGCAATGTTATGCATGCCAACTATATATTTTGGCGCAATTCCACTATTATGACTATGTCATATAATTCAGTTCTTGATCTGTCAAAATTTAGGTGTAAACATAAAGCGACTGTCATTATTACACTTAAAGATAAAGACATTACTGATATGGTGCTTGGTCTGATTAAAAATGGCAAGTTGTTGATTCGCAACTCGCAAAAA----------TTATTAAATTTTAGCAACCATCTTGT---AACAACTA---------------------------------------------------------------AATGAAACTTTTTACAGTTTTCA------------------
>MH539766_extraction Porcine enteric alphacoronavirus isolate CHN-GD-2017, complete genome
ATCAAGATTCTTATGGTGGTGCTTCAGTTTGTATTTACTGTAGAGCGCATGTCGACCACCCAGCTATGGATGGTGCGTGTCGCTTTAAGGGTAAGTATGTGCAAATACCTATAGGTGTCAATGACCCTATTAGATTTTGTATAGAGAATGAAGTTTGTAAGGTCTGTGGTTGTTGGCTTAACAACGGTTGCTCTTGTGATAGGTCTAGTGTT---------CAGAGTACTGATCAGGCTTATTTAAACGGGCAAGGGGCTCTAGTGCA---GCTCGACTAGAGCCCT---GTAATGGTACTGAACCAGAACATTGTGTTCGTGCTTTTGACGTTTATAACAAGGATGTAGCATGTATTGGTAAATTTTTGAAGGTTAACTGTGTTAGGCTCAAAAATTT---------------------AGATAAGCATGATG------------CCTTCTTTGTTATTAAGCGTTGCACTAAGTCT-GTCATGGGACACGAGCAGTCCATGTATAACAAACTTA------------------------GTGGTTCCAATGCATTAGCTGTGCATGATTTCTTTACTTGGAAAGATGGCCGCTCTATTTACGGTAATGTTTGCAGACAGGACCTCAGTAAGTATACTATGATGGACCTCTGCTATGCATTACGTAATTTTGATGAGCGCAATTGTGAGACTCTTAAAGAAATTTTGGTTCTTACGGGCTGTTGTGATCAATCTTATTTTGATAACAAGGTCTGGTATGATCCTGTTGAAAATGAAGACCTTCATCGCGTGTACGCACTATTGGGACAGCGTGTTGCTAACGCTATGCTCAAGTGCGTTAAATTATGCGATGAGATGGTCACTAAAGGTGTTGTTGGCGTCTTAACATTGGACAACCAAGACCTTAATGGTAATTTTTACGATTTTGGTGACTTTGTCGATGTTATGCCAGGTATG-GGTATTCCCTGTTGTACCTCATATTACTCTTACATGATGCCAATTATGACTATGACTAATTGTTTGGCATGCGAGTGTTTTATGAAAAGTGATATTTTTGGGTCAGATTTTAAAACTTACGATTTGCTTGAATATGATTTTACGGATCATAAAGTCAAACTCTTTGATAAGTACTTTAAATACTGGGGCCAAGATTACCATCCTAATTGTAGTGATTGTTATGATGACATGTGTTTGTTACACTGTTCTAATTTTAACACACTATTTTCTACTACTATACCTAATACTGCCTTTGGTCCTCTCTGCAGAAAAGTTTTTGTAGATGGTGTGCCACTTATTGCCACCGCCGGCTACCATTTTAAGCAGTTGGGTTTAGTCTGGAACAAGGATATTAATACCCATAATTCTCGCCTTAGTATGACTGACTTGTTGCAGTTTGTTACAGATCCTGGCTTACTTATAGCGTCATCTCCTGCCTTAGTTGACCAGCGTACAGTTTGTTTTTCTATCGCTGCACTTAGCACTGGTATAACACATCAAACTGTAAAACCTGGTCATTTTAACAAGGAATTCTATGACTATTTATTGTCTCAAGGATTCTTTGATGAAGGTTCAGAGTTAACACTTAAGCATTTTTTCTTTGCTCAAAAGGGTGATGCTGCTGTTGCTGATTTTGACTATTATAGGTACAACAAGCCTACTATGCTTGACATATGTATGGCACGTTTTACCTATAAAGTGGTACAGCGTTATTTTGAGTGCTATGATGGTGGTTGTATTACTGCTAGAGAAGTTGTTGTCACTAATTTAGATAAGAGTGCTGGTTACCCTCTTAATAGGTTTGGTAAAGCTCGTTTGTTTTACGAAACCTTTAGTTATGAGGAGCAAGACGCACTTTACGCTATGACAAAGCGTAATATCTTACCAACTATGACACAGCTTAATCTCAAGTATTCTATTAGTGGTAAAGCACGTGCCCGAACTGTTGGCGGTGTTTCACTTTTAGCGACTATGACCACTAGGCAATTCCATCAAAAGCATTTGAAGTCAATTGTCAACACGCGTAATGCACCTGTTGTCATTGGTACAACAAAGTTTTATGGTGGTTGGGACAATATGCTCAAGAATTTGATGAATGATGTCGATAATGGTGCACTCATGGGCTGGGATTATCCTAAATGTGATAGAGCTATGCCTAGTATGATACGAATGCTTGCTGCTATGGTTCTCGGTTCAAAGCATGTTACATGTTGTACAGACAGTGATAGGTTTTACAGACTTTCTAATGAACTTGCACAAGTTCTTAATGAGGTTGTGCATTCTAACGGAGGTTTCTATGTAAAACCTGGTGGCACCACATCAGGTGATGCTACAACAGCTTACGCGAATTCTGTCTTTAACATTTTTCAGGCGGTTAGCTCTAATATTAATAGGCTTCTTTCCGTTGATAGTAATGTGTGCAACAATTTGTATGTCAAGAAGCTTCAGCGTTCTATCTATGACAATTGTTATAGATCTAGCGCTGTTGATGATAATGTTGTTACAGACTTTTATAACTACCTTAAGAAGCATTTTTC-CATGATGATTTTGTCTGATGATGGCGTTGTCTGTTACAACAAGGAGTATGCATCGTTGGGTTATGTTGGTGACATCTCTGCATTTAAGGCAACTTTGTACTATCAGAATAACGTGTTTATGAGTACAGCCAAGTGTTGGGTCGAAGAAGATTTGTCTGTCGGACCTCATGAGTTTTGCTCACAACACACTATGCAAATAGTTGATTCTGATGGTGATTATTATTTGCCGTACCCAGACCCTAGCCGTATTCTTAGTGCTGGTGTTTTTGTGGATGACATTGTCAAAACTGACCCTGTTATTTTGCTTGAGCGCTATGTGTCTCTTGCTATTGATGCATACCCACTGTCTAAGCATCCCAATCGTGAATATAGGAAGGTTTTCTATGTTCTTCTTGACTGGGTTAAGCATTTACATAATACACTTAACCAAGGCATTCTCGAAACTTTCTCTGTTACATTACTTGATGATGTGCAGAGTAAGTTTTGGGATGAGGCTTTTTATGCTGGTATGTATGAGAAGTCTACTGTTCTTCAA------------------------------------------GCAGCTGGTATGTGTATTGTATGTGGATCGCAAACTGTTCTCAGATGTGGTGATTGTCTACGCCGTCCTTTGTTATGTACAAAATGTGCTTATGACCATGTTGTAGGCACCACCCATAGGTTTATCTTGTCTATTACTCCCTATGTGTGTAACACATCTGGTTGTAATGTTAATGACGTTACCAAGTTGTTTTTGGGTGGTCTTAATTATTATTGTCATGATCACAAGCCGCAGCTCTCATTCCCACTTTGTGCTAATGGTAACATTTTTGGCCTTTATAAAAACTCCGCAGTTGGGTCCTTAGATGTTGAAGTTTTTAATAAACTTGCTATGTCTGATTGGTCCGACGTCAGTGATTATAAATTGGCCAATGATGTTAAAGAATCTTTGCGACTCTTTGCGGCTGAAACTATTAAAGCTAGGGAGGAGAGTGTTAAGTCCTCTTACGCGTGTGCTACTCTTAAGGAGATTATAGGTCCTAAAGAACTACTGTTGCAATGGGAAGTTGGGAAGGCCCGTCCTCCTCTTAACAGGAATTCTGTTTTCACCTGCTTTCAAATTAGTAAGGACTCTAAGTGGCAAGTTGGCGAGTTTACATTTGAGAAGCTCGACTATGGCTCTGACACTGTGTGTTATAAGTCTAATGTCACTGCTAAGCTTGTTCCTGGCATGATCTTTGTACTTACATCTCATAATGTCTTATCACTCAAAGCACCTACTATTGCCAACCAAGAGCGGTATTCAACTATTTATAAGTTGTATCCATCTCTGAACGTTGATGATGCGTATTCATCTTTGGTTCCGTATTACCAACTTATTGGCAAGCAGAAAATTACTACAATACAAGGACCTCCTGGTAGTGGCAAATCACATTGTGTTATTGGTCTAGGTTTGTATTACCCTAGTGCACGTATTGTGTTTGCTGCTTGTTCACACGCTGCTGTTGATTCTTTATGTCATAAAGCTGCTAAAGCCTACAGTGTAGACAGATGCTCACGTATTATTCCTGCACGAGCGCGTGTTGAGTGCTATAGTGGTTTTAAACCGAATAACACCTCAGCTCAGTACATCTTTTCAACTGTTAATGCTTTACCAGAGGTTAATGCCGACATTGTTGTCATTGATGAAGTGTCTATGTGCACTAACTATGATTTGTCTATTGTTAATGCTCGTGTGGCATATAAGCACATTGTCTATGTTGGTGACCCGCAGCAGTTACCTGCACCCAGAACCATGATAACGCGTGGTGTGTTACAACCTGAAGATTATAATGTTGTCACCCAGCGTATGTGTGGTGTAGGACCTGATGTGTTTTTGCACAAGTGTTACCGGTGCCCTGCTGAGGTTGTTAACACTGTGTCTGAACTTGTTTATGAAAACAAATTCAAACCAGTGAAAGACCACAGCAAACAGTGTTTTAAGATGTTTGTTAA---------GGGTAATGTTC-AGATTGATAATGGCTCTAGTGTTAATAAGAAGCAGCTTGAGGTGGTTAAAGCCTTTATCGCAAAGAACCCTAAATGGAGCCGCGCTGTGTTTATCTCACCATACAACAGTCAAAACTATGTTGCTGGGCGTATGTTAGGTTTGCAGACACAAACCGTGGACTCTGCGCAAGGTAGCGAGTATGACTATGTTATTTATACACAGACTTCTGACACATCTCATGCCCTTAATGTTAATAGGTTTAATGTTGCTATTACACGCACCAAGATTGGTATTTTGTGTATTATGTGTGACAAGGCACTGTATGACACATTGAAATTTTTTGAGATCAGTCAATC------------------------------------------AGACCTTCAATCTA------------------------------------------------------------------------------------------------------------------------------------------------------CTATTGGTGGGTGTGGTCTTTTTAAGGACTGTTATAAATTTGATCAGGATT---------------------------------------------------------------------------------TACCGCCTGCACATGCAACAACATATATGGCTCTTTCTGACAAGTTCAAGACAGATAAAGAACTTGCTGTTAATATTGGTCATTCT------GA---TGTTCGTTATGAACACGTTGTTTCTTATATGGGCTTCCGTTTTGACATGAACATACCTAATTTCCATTCCCTGTTTTGCACACGTGATTTCGCGATGCGTAACGTTAGGGGCTGGATTGGTATGGACGTAGAGGGGGCTCATGTTTGCGGTGATAATATCGGTACAAATGTTCCATTACAAGTAGGGTTCTCTAATGGTGTTGACTTTGTCGTACAACCTGAAGGTTGTGTTGTAACCAATGAGGGTAACATTGTCAAGCCAGTTAAAGCTAGAGCTCCACCGGGTGAACAATTCACACACCTAGTACCTTTGATGCGTAAAGGGCAGCCATGGTACGTTGTACGACGTAGAATCGTGCAAATGGTCTGTGATTGTTTAAATGGGCTTTCAGACGTAGTAATTTTTGTACTATGGGCTGGAGGTTTGGAACTCACAACCATGAAGTATTTTGTTAAAATAGGACCATCTCAGCATTGTGA---TTGTGGTAAAGAGGCTCGTTGCTACAATAGTGCGACTCATGCGTAC------TATTGTTTAGCACACGCACTTGGTTGCGATTATTTGTACAACCCCTTTGTTATAGATATACAGCAATGGGGCTATACAGGGTCTCTTAGCAGTAACCATCATGAAGTTTGTAATGTGCACCGTAATGAGCATGTTGCTTCAGGTGACG-CTATTATGACTAGATGTCTTGCAATTCATGATTGTTTTGTAAAAAATGTTGACTGGTCTATCACATATCCGTTTATTGCCAATGAGAATGCCATTAATAAGAGTGGACGAATAGTTCAGTCTCATATTATGAAGGCTGCCTTGAAGGTGTATAATCCTAAAGCTGTTCATGACATTGGAAATCCTAAAGGCATACGTTGTGT---TGCAACTAATGTACCTTGGTACTGTTACGACAAACAGCCTATTAAT--------TCTAATGTTAAGATGCTTGAGTATGATTATATGACTCATGGACAATT--------GGACGGTATGTGCCTATTTTGGAACTGTAATGTAGATATGTATCCTGAGTTTTCTATTGTCTGCAGGTTTGACACACGCTGTAGATCACATTTGTCACTAGAAGGCGTTAATGGTGGTGCACTTTATGTAAACAATCATGCCTTCCACACACCTGCATACGACAAGCGTGCCTTTGCTAAGCTTAAGCCCATGCCATTTTTCTTTTATGATGATGGTGAATGTGATGTTTCACAGGGA------------CAGATTAATTATGTGCCACTTCGTGCTACCGTGTGTATTACTAAGTGTAATATT-GGCGGTGCTGTTTGTAAGCGACACGCTAGTCTTTATAGGGCTTATGTTGAGGCTTATAATACTTTTACTCAGAATGGTTTTAACATTTGGTGTCCCAACAGTTTTGATGTTTATAATTTATGGCAAACTCTAGTTGACACTAAT---TTGCAGGGCCTTGAGAACATTGCATACAATGTTGTCAAGAAGGGATCTTTTGTTGGTGAACCAGGTGAGTTGCCTGTGGCAGTTGTAAACGATAGAGTGTCTGTTAGGGATGGTGTTAGTGATAATGTTATCTTTGTTAATAAGACTTCATTACCAACCAATGTTGCATTTGAGCTGTATGCTAAGCGCAAAATTGGTCTTACACCGCCACTTACCATTCTGAAAAATATGGGTGTTGTTGCTACACATGGTTTCGTGTTATGGGACTATGATGCTGACAGACCCTTTTCTAATTTTACTAAATCTGTTTGCAAGTATACAGACTTTGA------TGAGGACGTGTGTACTTGCTTTGACAATGGCATACAAGGTGCA-TTTGAGAGGTTTACTTTGTGTAAGAATGGTGTATTAATCTCTAATGTCGCTAT------------CAAGAAATTACGTGGTATACGT------TTGAATTTTGGTTATTTGAACGGTGTTGCAGTTAGTAGTATCACTGAA---------GGTGAG---ACTACTAAGCCTGTTGACTGGTATATCTATCAACGCAAAGACGGTTCATTTGTTGAGCCTGTTGA---------------------------------------------------------------------------------------------------TGGTTACTACTCACAGGGTCGTAATGCTAGTACATTCTTGCCACGTTCTCAGATGGAAAAAGACTTTTTAGAACTTGACACTGGTTTGTTTATAAGCAAGTATGGACTTGAAGACTTTAATTTTGAGCACATCGTTTATGGCGATGTCTCAAAAACTACTCTTGGTGGTCTACACTTACTTATATCACAGGTTCGTTTAGCACGTATTGGTGTTCTTAAGGTTGAGGACTTTGTTGACTCAGCTGATGATACACTACATAGTTGTTCCGTTACGTATGCTAATGATCCTAGTAGTAAATCCGTCTGCACCTATATGGATATACTTTTAGATGATTTTGTTGTGATTCTTAAGAATCTTGATCTTTCT------GTGACGTCTAAAGTGCATGATGTCATTGTTGATTGTAAGGCTTGGCGCTGGATGCTTTGGTGTAAAGACTCCAAGGTTGCCACTTTCTACCCGCAGTTGCAGTCTG---CTGAGTGGAAGTGTGGTTACAGCATGCCAAGCCTTTATAAAATACAGAATATGTGTATGGATGCATGTAATTTGTATAATTATGGTGCTAGTATTAAGTTGCCAGATGGTATTATGTTTAACGTTGTTAAATATACCCAGCTGTGTCAGTTTCT------TAATACCACTACCATGTGTGTTCCTCATAATATGCGTGTCTTACACCTTGGTGCTGGCTCTGATAAGGGTGTAGCACCGGGTACAGCTGTTTTACGTAGATGGCTCCCTGACGATGCAATAATCGTTGACAATGATGTTAATGATTATGTCAGTGATGCTGATTTTAGTATAACAGGTGATTGTACACATGTTTATGTTGAAGACAAATTTGACCTACTTATATCAGATATGTATGATGGAAAAATTAAG---AGCATCGATGGTGACAATGTGTCTAAAGATGGATTTTTCAC-TTATATTAATGGATTTATACGTG-A-AAAACTTGCGCTTGGTGGCGCTATGGCTGTTAAGATTACCGAGTATAGTTGGAATAAACAACTTTATGAGATTGCGCAGAAGTTTGAATATTGGACACTGTTTTGTACCAGTGTTAACACTTCTTCTTCTGAAGCTTTCCTTATTGGTATTAACTATCTCGGTGACTTTTCTAGTGCTAGTGTTATAGATGGCAATGTTATGCATGCCAACTATATATTTTGGCGCAATTCCACTATTATGACTATGTCATATAATTCAGTTCTTGATCTGTCAAAATTTAGGTGTAAACATAAAGCGACTGTCATTATTACACTTAAAGATAAAGACATTACTGATATGGTGCTTGGTCTGATTAAAAATGGCAAGTTGTTGATTCGCAACTCGCAAAAA----------TTATTAAATTTTAGCAACCATCTTGT---AACAACTA---------------------------------------------------------------AATGAAACTTTTTACAGTTTTCA------------------
>KJ473808_extraction BtRf-AlphaCoV/YN2012, complete genome
ACCAAGATTCTTATGGTGGTGCTTCAGTTTGTATTTACTGTAGAGCGCATGTTGACCACCCAGCTATGGATGGTGCATGTCGCTTTAAGGGTAAGTATGTGCAAATACCTATAGGCGTCAATGACCCTATTGGGTTTTGTATAGAGAATGAAGTCTGTAAGGTCTGTGGCTGCTGGCTTAACAATGGTTGCTCTTGCGATAGGTCTAGTGTT---------CAGAGTACTGATCAGGCTTATTTAAACGGGCAAGGGGCTCTAGTGCA---GCTCGACTAGAGCCCT---GTAATGGTACTGAACCAGAACATTGTGTTCGTGCTTTTGACGTTTACAACAAGGACGTGGCATGTATTGGTAAATTTTTGAAGGTTAACTGTGTTAGGCTCAAAAATTT---------------------AGATAAGCATGATG------------CCTTCTTTGTTATTAAGCGTTGCACTAAGTCT-GTCATGGAACACGAGCAGTCCATGTATAACAAACTTA------------------------GTGGTTCTAATGCATTAGCTGTGCATGACTTCTTTACCTGGAAAGATGGTCGCTCTATTTACGGTAATGTTTGCAGGCAGGATCTTAGTAAGTATACTATGATGGACCTTTGCTATGCACTACGTAATTTTGATGAGCGCAATTGCGAGACTCTTAAAGAAATTTTGGTTCTTACGGGCTGTTGTGATCAATCTTATTTTGATAATAAGGTCTGGTATGATCCTGTTGAAAATGAAGATCTTCATCGCGTGTATGCACTATTGGGACAGCGCGTTGCTAACGCTATGTTGAAGTGCGTTAAATTGTGCGATGAGATGGTTACTAAAGGTGTTGTTGGCGTTTTAACATTGGACAACCAGGACCTTAATGGTAATTTTTACGATTTTGGTGATTTTGTCGATGTTATGCCAGGTATG-GGTATTCCCTGTTGTACTTCATATTACTCTTACATGATGCCAATTATGACTATGACTAATTGTTTGGCATGTGAGTGTTTTATGAAAAGTGATATTTTTGGCTCAGATTTTAAAACTTATGATTTGCTTGAGTATGACTTTACTGATCATAAAGTCAAGCTCTTTGATAAGTACTTTAAATACTGGGGACAAGATTACCATCCTAATTGTAGTGATTGTTATGATGACATGTGTTTGTTACACTGTTCAAATTTTAACACACTATTCTCTACTACTATACCTAACACTGCTTTTGGTCCTCTCTGCAGAAAAGTTTTTGTAGATGGTGTGCCACTTATTGCTACCGCTGGTTACCATTTTAAGCAGTTAGGTTTAGTTTGGAACAAGGATATTAATACCCATAATTCCCGCCTTAGTATGACTGATTTGTTACAGTTTGTTACAGATCCTGGCTTACTTATAGCTTCATCGCCTGCCTTAGTTGATCAGCGTACAGTTTGTTTTTCTATCGCTGCACTTAGCACTGGTATAACACATCAAACTGTAAAACCTGGTCATTTCAACAAGGAATTCTATGACTATTTGTTGTCTCAAGGGTTCTTTGATGAAGGTTCTGAGTTAACACTTAAGCATTTTTTCTTTGCTCAGAAGGGTGATGCTGCTGTAGCTGATTTTGACTATTATAGGTACAACAAGCCTACTATGTTAGACATATGTATGGCACGTTTTACGTATAAAGTAGTACAGCGTTATTTTGAGTGTTATGATGGTGGTTGTATCACTGCTAGAGAAGTTGTTGTCACTAATTTGGATAAGAGTGCTGGTTATCCTCTTAATAGGTTTGGTAAAGCTCGTTTGTTTTACGAGACCTTTAGTTATGAGGAACAAGATGCACTTTACGCTATGACAAAACGTAATATCTTACCAACTATGACACAGCTTAATCTTAAGTATTCTATTAGTGGCAAAGCACGTGCCCGAACTGTGGGAGGTGTTTCACTTTTAGCAACCATGACTACCAGGCAGTTTCATCAGAAGCATTTGAAGTCAATTGTTAATACTCGTAACGCTCCTGTTGTTATTGGTACAACAAAGTTTTACGGTGGTTGGGACAATATGCTTAAGAATTTGATGAATGATGTTGACAATGGTGCACTTATGGGCTGGGATTATCCTAAATGTGACAGAGCTATGCCTAGTATGATCCGCATGCTTGCTGCTATGGTTCTTGGATCAAAGCATGTTACATGTTGTACAGACAGTGATAGGTTTTACAGACTTTCTAATGAACTTGCACAAGTTCTTAATGAGGTTGTACATTCCAATGGAGGTTTCTATGTAAAACCCGGTGGCACTACATCAGGTGATGCTACAACTGCTTATGCAAACTCTGTCTTTAATATTTTCCAGGCAGTTAGCTCTAATATTAATAGGCTTCTTTCTGTTGATAGTAATGTGTGTAACAATTTATATGTTAAAAAGCTTCAGCGCTCTATCTATGACAATTGTTATAGATCTAGTGCTGTTGATGACAATGTTGTTACAGAATTTTATAACTATCTTAAGAAGCATTTTTC-TATGATGATTTTGTCTGATGATGGCGTTGTTTGCTACAATAAGGAGTATGCAGCTTTGGGTTATGTTGGTGACATCTCTGCTTTTAAGGCAACTTTGTACTATCAGAACAATGTGTTTATGAGTACAGCTAAGTGTTGGGTTGAAGAAGATTTATCTGTTGGACCTCATGAGTTTTGCTCACAACACACTATGCAAATAGTTGATTCTGATGGTGAATATTATTTGCCTTACCCAGACCCTAGCCGTATTCTTAGTGCTGGTGTCTTTGTAGATGATATTGTGAAAACTGACCCCGTAATTTTACTTGAACGTTATGTGTCTCTTGCTATTGATGCATACCCATTATCTAAGCATCCCAATCGTGAATATAGGAAAGTTTTCTATGTTCTTTTAGACTGGGTTAAACACTTACATAATACACTTAACCAGGGTATCCTTGAAACTTTTTCTGTGACATTATTGGATGATGTTCAGAGTAAGTTCTGGGATGAGGCTTTTTATGCTGGTATGTATGAAAAGTCTACTGTGCTTCAA------------------------------------------GCAGCTGGTATGTGTATTGTTTGTGGTTCACAAACTGTTCTTAGATGTGGTGATTGTTTACGTCGTCCCTTATTATGTACAAAATGTGCTTATGATCATGTTGTAGGTACCACTCATAGGTTTATTTTATCCATTACGCCCTATGTATGTAATACATCTGGTTGTAATGTTAATGATGTTACCAAGTTGTTTTTGGGTGGTCTTAACTATTATTGTCATGACCATAAGCCTCAGCTCTCATTTCCACTTTGTGCTAACGGTAATATTTTTGGCCTCTATAAAAATTCTGCGGTTGGATCCTTAGATGTTGAAGTTTTTAATAAACTTGCTATGTCTGACTGGTCTGATGTCAGTGATTATAAATTGGCCAATGATGTCAAAGAATCATTGCGACTCTTTGCAGCTGAAACTATTAAAGCTAGGGAGGAGAGTGTTAAGTCTTCTTATGCGTGTGCTACTCTCAAGGAGATTATAGGTCCTAAAGAACTACTGTTGCAATGGGAAGTTGGGAAGGCTCGACCTCCTCTTAACAGGAATTCTGTTTTTACTTGTTTTCAGATTAGTAAAGACTCTAAGTGGCAAGTTGGCGAGTTTACATTTGAGAAGCTCGACTATGGCTCTGACACTGTGTGTTATAAGTCTAATGTTACTGCCAAGCTTGTTCCTGGCATGATTTTTGTACTTACATCTCATAATGTCCTTTCGCTTAAAGCACCTACTATTGCCAATCAAGAGCGGTATTCAACTATTTATAAGTTGTACCCATCTTTGAATGTTGATGATGCGTATTCATCTTTGGTTCCGTATTACCAACTTATTGGCAAGCAAAAGATTACTACAATACAAGGACCTCCTGGTAGTGGCAAATCGCATTGTGTTATTGGTTTAGGGTTGTATTATCCTAGTGCACGTATTGTGTTTGCTGCTTGTTCACACGCTGCCGTTGACTCTTTATGTCATAAAGCTGCTAAAGCCTATAGTGTAGACAGATGCTCACGTATTATTCCTGCACGAGCTCGTGTTGAGTGCTATAGTGGTTTTAAACCGAATAACACTTCAGCCCAGTACATCTTTTCAACTGTTAATGCTTTGCCAGAGGTTAATGCCGACATTGTTGTCATTGATGAAGTGTCTATGTGCACTAACTATGATTTGTCTATTGTTAATGCTCGTGTAGCATATAAACATATTGTCTATGTTGGCGATCCCCAGCAGCTACCTGCACCTAGGACTATGATAACGCGTGGTGTGTTACAACCTGAAGATTACAACGTTGTCACCCAGCGTATGTGTGGTGTAGGACCTGATGTTTTCTTGCATAAGTGTTATCGGTGCCCTGCTGAGGTTGTTAACACTGTATCTGAACTTGTTTATGAAAACAAGTTTAAACCAGTTAAAGACCACAGCAAACAGTGTTTTAAGATGTTTGTTAA---------GGGTAATGTTC-AGATTGATAACGGCTCTAGTGTTAATAAGAAGCAACTTGAGGTCGTTAAAGCCTTTATTGCTAAAAATCCTAAATGGAGTCGTGCTGTGTTTATTTCTCCATACAATAGTCAAAACTACGTTGCAGGCCGCATGTTGGGTTTACAGACACAAACTGTAGATTCTGCACAAGGTAGCGAGTATGATTATGTTATTTATACACAGACTTCTGATACATCTCATGCTCTTAATGTTAACAGGTTTAATGTTGCCATTACACGCACCAAGATTGGTATTTTGTGTATTATGTGTGACAAGGCACTGTATGACACATTGAAATTCTTTGAGATCAGTCAATC------------------------------------------AGACCTTCAATCTA------------------------------------------------------------------------------------------------------------------------------------------------------CTATAGGTGGGTGTGGTCTTTTTAAAGACTGTTACAAATTTGATCAAGATT---------------------------------------------------------------------------------TGCCACCTGCACATGCAACAACTTATATGGCCCTTTCTGACAAGTTTAAGACAGATAAAGAACTTGCTGTTAATATTGGCCATTCC------GA---TGTTCGTTATGAACACGTTGTTTCCTTTATGGGCTTCCGTTTTGATATGAACATACCTAACTTTCACTCTCTGTTTTGCACACGTGATTTTGCGATGCGTAATGTCAGGGGCTGGATCGGTATGGATGTAGAGGGAGCGCATGTTTGTGGTGATAATATCGGTACAAATGTTCCATTACAAGTAGGTTTCTCTAATGGTGTTGACTTTGTCGTACAACCTGAAGGTTGTGTTGTAACCAATGATGGTAACATTGTCAAACCAGTTAAAGCTAGAGCTCCACCGGGTGAACAATTCACACACCTAGTACCTTTGATGCGTAAAGGGCAGCCATGGTATGTTGTACGACGTAGAATCGTGCAAATGGTCTGTGATTGTTTAAATGGGCTTTCAGACGTAGTAATTTTTGTACTATGGGCTGGAGGTTTGGAGCTCACCACCATGAAGTATTTTGTTAAAATAGGACCATCTCAGCATTGTGA---TTGTGGTAAAGAGGCTCGTTGCTACAATAGTGCGACTCATGCGTAC------TATTGTTTAGCACACGCACTTGGTTGCGATTATTTGTACAACCCCTTTGTTATAGATATACAGCAATGGGGCTATACAGGGTCTCTTAGCAGTAACCATCATGAAGTTTGTAATGTGCACCGTAATGAGCATGTTGCTTCAGGTGACG-CTATTATGACTAGATGTCTTGCAATTCATGATTGTTTTGTAAAAAATGTTGACTGGTCTATCACATACCCGTTTATTGCCAATGAGAATGCCATTAATAAGAGTGGACGGATAGTTCAGTCTCATATTATGAAGGCTGCCTTGAAGGTGTATAATCCTAAAGCTGTTCATGACATTGGAAATCCTAAAGGCATACGTTGTGC---TGTAACTAATGTACCTTGGTACTGTTACGACAAACAGCCTATTAAT--------TCTAATGTTAAGATGCTTGAGTATGATTATATGACTCATGGACAATT--------GGACGGTATGTGCCTATTTTGGAACTGTAATGTAGATATGTATCCTGAGTTTTCTATTGTCTGCAGGTTTGACACACGCTGTAGATCACATTTGTCACTGGAAGGCGTTAATGGTGGTGCACTTTATGTAAACAACCATGCCTTCCACACACCTGCATATGACAAGCGTGCCTTTGCTAAGCTTAAGCCCATGCCATTTTTCTTTTATGATGATGGTGAATGTGATGTTTCACAGGGA------------CAGATTAATTATGTGCCACTTCGTGCCACTGTGTGTATTACTAAGTGTAATATT-GGTGGTGCTGTTTGTAAGCGACACGCTAGTCTTTATAGGGCTTATGTTGAGGCTTATAATACTTTTACTCAGAATGGTTTTAACATTTGGTGTCCCAACAGTTTTGATGTTTATAATTTATGGCAAACTCTAGTTGACACTAAT---TTACAGGGCCTTGAGAACATTGCATTCAATGTCGTCAAGAAGGGCTCTTTTGTTGGTGAACCAGGTGAGTTGCCTGTGGCAGTTGTAAACGATAGAGTGTCTGTTAGGGATGGTGTTAGTGATAATGTTATCTTTGTTAATAAGACTTCATTACCAACCAATGTTGCATTTGAGCTGTATGCTAAGCGCAAAATTGGTCTTACACCGCCACTTACCATTCTGAAAAATATGGGTGTTGTTGCTACACATGGTTTCGTGTTATGGGACTATGATGCTGACAGACCCTTTTCTAATTTTACTAAATCAGTTTGCAAGTATACAGACTTTGA------TGAGGATGTGTGTACTTGCTTTGATAACAGCATACAAGGTGCA-TTTGAGAGGTTTACTTTGTGTAAGAACGGTGTGTTAATTTCTAATGTTGCTAT------------CAAGAAATTACGTGGTATACGT------TTGAATTTTGGTTACTTGAATGGCGTTGCAGTTAGTAATGTCACTGAA---------GGTGAG---ACTACTAAGCCTGTTGATTGGTATATCTATCAACGTAAAGATGGTTCATTTGTTGAGCCCGTTGA---------------------------------------------------------------------------------------------------TGGTTACTACTCACAGGGTCGTAATGCTAGTACATTTTTACCACGTTCTCAGATGGAAAAAGACTTTTTAGAACTTGACACCGGTTTGTTTATAAGTAAGTATGGACTTGAAGATTTTAATTTTGAGCACATCGTCTATGGCGACGTCTCAAAAACTACTCTCGGTGGTCTACATTTGCTCATATCACAGGTTCGTTTAGCGCGTATTGGTGTTCTTAAGGTTGAGGACTTTGTTGACTCAGCTGATGATACACTACACAGTTGTTCTGTTACGTATGCTAATGATCCTAGTAGTAAATCTGTTTGTACCTATATGGATATACTTTTAGATGATTTTGTCGTGATTCTTAAGAATCTCGATCTTTCT------GTGACATCTAAAGTGCATGATGTCATTGTTGATTGTAAGGCTTGGCGCTGGATGCTTTGGTGTAAAGACTCCAAAGTAGCTACTTTCTACCCGCAGTTGCAGTCTG---CTGAGTGGAAATGTGGTTACAGTATGCCTAGCCTTTACAAAATACAGAATATGTGTATGGATGCATGTAATTTGTATAATTATGGTGCTAGTATTAAGTTGCCAGATGGTATTATGTTTAACGTTGTTAAATATACCCAACTGTGTCAGTTTCT------TAATACTACCACTATGTGTGTTCCTCATAATATGCGTGTTTTACACCTTGGTGCTGGCTCTGATAAGGGTGTAGCACCAGGCACAGCTGTTTTACGTAGATGGCTTCCTGACGATGCAATAATTGTTGATAATGATGTTAATGATTATGTCAGTGATGCTGATTTTAGTATAACAGGTGATTGTACGCATGTTTATGTTGAAGACAAATTTGACCTACTTATATCAGATATGTATGATGGAAAAATTAAG---AGCATTGATGGTGACAATGTGTCTAAAGATGGATTTTTCAC-TTATATCAATGGATTTATACGTG-A-AAAACTTGCGCTTGGTGGTGCTATGGCTGTTAAGATTACAGAGTATAGTTGGAACAAACAACTTTATGAGATCGCACAGAAGTTTGAATACTGGACGCTGTTTTGTACTAGTGTCAATACGTCATCTTCTGAGGCATTTCTTATTGGTATTAACTATCTAGGTGATTTTTCTAGTACTAATGTTATAGATGGTAATGTTATGCATGCCAACTATATATTTTGGCGCAATTCTACTATTATGACAATGTCATATAATTCAGTTCTTGATTTGTCAAAATTTAGGTGTAAGCATAAAGCGACTGTTATTATTACACTTAAAGATAAAGACATTACTGATATGGTTTTAGGTCTTATTAAAAATGGTAAGTTGCTAATTCGCAACTCACAGAAA----------TTATTAAATTTTAGCAACCATCTTGT---TACAACTA---------------------------------------------------------------AATGAAATTGCTTACTGTATTAA------------------
>NC_028824_extraction BtRf-AlphaCoV/YN2012, complete genome
ACCAAGATTCTTATGGTGGTGCTTCAGTTTGTATTTACTGTAGAGCGCATGTTGACCACCCAGCTATGGATGGTGCATGTCGCTTTAAGGGTAAGTATGTGCAAATACCTATAGGCGTCAATGACCCTATTGGGTTTTGTATAGAGAATGAAGTCTGTAAGGTCTGTGGCTGCTGGCTTAACAATGGTTGCTCTTGCGATAGGTCTAGTGTT---------CAGAGTACTGATCAGGCTTATTTAAACGGGCAAGGGGCTCTAGTGCA---GCTCGACTAGAGCCCT---GTAATGGTACTGAACCAGAACATTGTGTTCGTGCTTTTGACGTTTACAACAAGGACGTGGCATGTATTGGTAAATTTTTGAAGGTTAACTGTGTTAGGCTCAAAAATTT---------------------AGATAAGCATGATG------------CCTTCTTTGTTATTAAGCGTTGCACTAAGTCT-GTCATGGAACACGAGCAGTCCATGTATAACAAACTTA------------------------GTGGTTCTAATGCATTAGCTGTGCATGACTTCTTTACCTGGAAAGATGGTCGCTCTATTTACGGTAATGTTTGCAGGCAGGATCTTAGTAAGTATACTATGATGGACCTTTGCTATGCACTACGTAATTTTGATGAGCGCAATTGCGAGACTCTTAAAGAAATTTTGGTTCTTACGGGCTGTTGTGATCAATCTTATTTTGATAATAAGGTCTGGTATGATCCTGTTGAAAATGAAGATCTTCATCGCGTGTATGCACTATTGGGACAGCGCGTTGCTAACGCTATGTTGAAGTGCGTTAAATTGTGCGATGAGATGGTTACTAAAGGTGTTGTTGGCGTTTTAACATTGGACAACCAGGACCTTAATGGTAATTTTTACGATTTTGGTGATTTTGTCGATGTTATGCCAGGTATG-GGTATTCCCTGTTGTACTTCATATTACTCTTACATGATGCCAATTATGACTATGACTAATTGTTTGGCATGTGAGTGTTTTATGAAAAGTGATATTTTTGGCTCAGATTTTAAAACTTATGATTTGCTTGAGTATGACTTTACTGATCATAAAGTCAAGCTCTTTGATAAGTACTTTAAATACTGGGGACAAGATTACCATCCTAATTGTAGTGATTGTTATGATGACATGTGTTTGTTACACTGTTCAAATTTTAACACACTATTCTCTACTACTATACCTAACACTGCTTTTGGTCCTCTCTGCAGAAAAGTTTTTGTAGATGGTGTGCCACTTATTGCTACCGCTGGTTACCATTTTAAGCAGTTAGGTTTAGTTTGGAACAAGGATATTAATACCCATAATTCCCGCCTTAGTATGACTGATTTGTTACAGTTTGTTACAGATCCTGGCTTACTTATAGCTTCATCGCCTGCCTTAGTTGATCAGCGTACAGTTTGTTTTTCTATCGCTGCACTTAGCACTGGTATAACACATCAAACTGTAAAACCTGGTCATTTCAACAAGGAATTCTATGACTATTTGTTGTCTCAAGGGTTCTTTGATGAAGGTTCTGAGTTAACACTTAAGCATTTTTTCTTTGCTCAGAAGGGTGATGCTGCTGTAGCTGATTTTGACTATTATAGGTACAACAAGCCTACTATGTTAGACATATGTATGGCACGTTTTACGTATAAAGTAGTACAGCGTTATTTTGAGTGTTATGATGGTGGTTGTATCACTGCTAGAGAAGTTGTTGTCACTAATTTGGATAAGAGTGCTGGTTATCCTCTTAATAGGTTTGGTAAAGCTCGTTTGTTTTACGAGACCTTTAGTTATGAGGAACAAGATGCACTTTACGCTATGACAAAACGTAATATCTTACCAACTATGACACAGCTTAATCTTAAGTATTCTATTAGTGGCAAAGCACGTGCCCGAACTGTGGGAGGTGTTTCACTTTTAGCAACCATGACTACCAGGCAGTTTCATCAGAAGCATTTGAAGTCAATTGTTAATACTCGTAACGCTCCTGTTGTTATTGGTACAACAAAGTTTTACGGTGGTTGGGACAATATGCTTAAGAATTTGATGAATGATGTTGACAATGGTGCACTTATGGGCTGGGATTATCCTAAATGTGACAGAGCTATGCCTAGTATGATCCGCATGCTTGCTGCTATGGTTCTTGGATCAAAGCATGTTACATGTTGTACAGACAGTGATAGGTTTTACAGACTTTCTAATGAACTTGCACAAGTTCTTAATGAGGTTGTACATTCCAATGGAGGTTTCTATGTAAAACCCGGTGGCACTACATCAGGTGATGCTACAACTGCTTATGCAAACTCTGTCTTTAATATTTTCCAGGCAGTTAGCTCTAATATTAATAGGCTTCTTTCTGTTGATAGTAATGTGTGTAACAATTTATATGTTAAAAAGCTTCAGCGCTCTATCTATGACAATTGTTATAGATCTAGTGCTGTTGATGACAATGTTGTTACAGAATTTTATAACTATCTTAAGAAGCATTTTTC-TATGATGATTTTGTCTGATGATGGCGTTGTTTGCTACAATAAGGAGTATGCAGCTTTGGGTTATGTTGGTGACATCTCTGCTTTTAAGGCAACTTTGTACTATCAGAACAATGTGTTTATGAGTACAGCTAAGTGTTGGGTTGAAGAAGATTTATCTGTTGGACCTCATGAGTTTTGCTCACAACACACTATGCAAATAGTTGATTCTGATGGTGAATATTATTTGCCTTACCCAGACCCTAGCCGTATTCTTAGTGCTGGTGTCTTTGTAGATGATATTGTGAAAACTGACCCCGTAATTTTACTTGAACGTTATGTGTCTCTTGCTATTGATGCATACCCATTATCTAAGCATCCCAATCGTGAATATAGGAAAGTTTTCTATGTTCTTTTAGACTGGGTTAAACACTTACATAATACACTTAACCAGGGTATCCTTGAAACTTTTTCTGTGACATTATTGGATGATGTTCAGAGTAAGTTCTGGGATGAGGCTTTTTATGCTGGTATGTATGAAAAGTCTACTGTGCTTCAA------------------------------------------GCAGCTGGTATGTGTATTGTTTGTGGTTCACAAACTGTTCTTAGATGTGGTGATTGTTTACGTCGTCCCTTATTATGTACAAAATGTGCTTATGATCATGTTGTAGGTACCACTCATAGGTTTATTTTATCCATTACGCCCTATGTATGTAATACATCTGGTTGTAATGTTAATGATGTTACCAAGTTGTTTTTGGGTGGTCTTAACTATTATTGTCATGACCATAAGCCTCAGCTCTCATTTCCACTTTGTGCTAACGGTAATATTTTTGGCCTCTATAAAAATTCTGCGGTTGGATCCTTAGATGTTGAAGTTTTTAATAAACTTGCTATGTCTGACTGGTCTGATGTCAGTGATTATAAATTGGCCAATGATGTCAAAGAATCATTGCGACTCTTTGCAGCTGAAACTATTAAAGCTAGGGAGGAGAGTGTTAAGTCTTCTTATGCGTGTGCTACTCTCAAGGAGATTATAGGTCCTAAAGAACTACTGTTGCAATGGGAAGTTGGGAAGGCTCGACCTCCTCTTAACAGGAATTCTGTTTTTACTTGTTTTCAGATTAGTAAAGACTCTAAGTGGCAAGTTGGCGAGTTTACATTTGAGAAGCTCGACTATGGCTCTGACACTGTGTGTTATAAGTCTAATGTTACTGCCAAGCTTGTTCCTGGCATGATTTTTGTACTTACATCTCATAATGTCCTTTCGCTTAAAGCACCTACTATTGCCAATCAAGAGCGGTATTCAACTATTTATAAGTTGTACCCATCTTTGAATGTTGATGATGCGTATTCATCTTTGGTTCCGTATTACCAACTTATTGGCAAGCAAAAGATTACTACAATACAAGGACCTCCTGGTAGTGGCAAATCGCATTGTGTTATTGGTTTAGGGTTGTATTATCCTAGTGCACGTATTGTGTTTGCTGCTTGTTCACACGCTGCCGTTGACTCTTTATGTCATAAAGCTGCTAAAGCCTATAGTGTAGACAGATGCTCACGTATTATTCCTGCACGAGCTCGTGTTGAGTGCTATAGTGGTTTTAAACCGAATAACACTTCAGCCCAGTACATCTTTTCAACTGTTAATGCTTTGCCAGAGGTTAATGCCGACATTGTTGTCATTGATGAAGTGTCTATGTGCACTAACTATGATTTGTCTATTGTTAATGCTCGTGTAGCATATAAACATATTGTCTATGTTGGCGATCCCCAGCAGCTACCTGCACCTAGGACTATGATAACGCGTGGTGTGTTACAACCTGAAGATTACAACGTTGTCACCCAGCGTATGTGTGGTGTAGGACCTGATGTTTTCTTGCATAAGTGTTATCGGTGCCCTGCTGAGGTTGTTAACACTGTATCTGAACTTGTTTATGAAAACAAGTTTAAACCAGTTAAAGACCACAGCAAACAGTGTTTTAAGATGTTTGTTAA---------GGGTAATGTTC-AGATTGATAACGGCTCTAGTGTTAATAAGAAGCAACTTGAGGTCGTTAAAGCCTTTATTGCTAAAAATCCTAAATGGAGTCGTGCTGTGTTTATTTCTCCATACAATAGTCAAAACTACGTTGCAGGCCGCATGTTGGGTTTACAGACACAAACTGTAGATTCTGCACAAGGTAGCGAGTATGATTATGTTATTTATACACAGACTTCTGATACATCTCATGCTCTTAATGTTAACAGGTTTAATGTTGCCATTACACGCACCAAGATTGGTATTTTGTGTATTATGTGTGACAAGGCACTGTATGACACATTGAAATTCTTTGAGATCAGTCAATC------------------------------------------AGACCTTCAATCTA------------------------------------------------------------------------------------------------------------------------------------------------------CTATAGGTGGGTGTGGTCTTTTTAAAGACTGTTACAAATTTGATCAAGATT---------------------------------------------------------------------------------TGCCACCTGCACATGCAACAACTTATATGGCCCTTTCTGACAAGTTTAAGACAGATAAAGAACTTGCTGTTAATATTGGCCATTCC------GA---TGTTCGTTATGAACACGTTGTTTCCTTTATGGGCTTCCGTTTTGATATGAACATACCTAACTTTCACTCTCTGTTTTGCACACGTGATTTTGCGATGCGTAATGTCAGGGGCTGGATCGGTATGGATGTAGAGGGAGCGCATGTTTGTGGTGATAATATCGGTACAAATGTTCCATTACAAGTAGGTTTCTCTAATGGTGTTGACTTTGTCGTACAACCTGAAGGTTGTGTTGTAACCAATGATGGTAACATTGTCAAACCAGTTAAAGCTAGAGCTCCACCGGGTGAACAATTCACACACCTAGTACCTTTGATGCGTAAAGGGCAGCCATGGTATGTTGTACGACGTAGAATCGTGCAAATGGTCTGTGATTGTTTAAATGGGCTTTCAGACGTAGTAATTTTTGTACTATGGGCTGGAGGTTTGGAGCTCACCACCATGAAGTATTTTGTTAAAATAGGACCATCTCAGCATTGTGA---TTGTGGTAAAGAGGCTCGTTGCTACAATAGTGCGACTCATGCGTAC------TATTGTTTAGCACACGCACTTGGTTGCGATTATTTGTACAACCCCTTTGTTATAGATATACAGCAATGGGGCTATACAGGGTCTCTTAGCAGTAACCATCATGAAGTTTGTAATGTGCACCGTAATGAGCATGTTGCTTCAGGTGACG-CTATTATGACTAGATGTCTTGCAATTCATGATTGTTTTGTAAAAAATGTTGACTGGTCTATCACATACCCGTTTATTGCCAATGAGAATGCCATTAATAAGAGTGGACGGATAGTTCAGTCTCATATTATGAAGGCTGCCTTGAAGGTGTATAATCCTAAAGCTGTTCATGACATTGGAAATCCTAAAGGCATACGTTGTGC---TGTAACTAATGTACCTTGGTACTGTTACGACAAACAGCCTATTAAT--------TCTAATGTTAAGATGCTTGAGTATGATTATATGACTCATGGACAATT--------GGACGGTATGTGCCTATTTTGGAACTGTAATGTAGATATGTATCCTGAGTTTTCTATTGTCTGCAGGTTTGACACACGCTGTAGATCACATTTGTCACTGGAAGGCGTTAATGGTGGTGCACTTTATGTAAACAACCATGCCTTCCACACACCTGCATATGACAAGCGTGCCTTTGCTAAGCTTAAGCCCATGCCATTTTTCTTTTATGATGATGGTGAATGTGATGTTTCACAGGGA------------CAGATTAATTATGTGCCACTTCGTGCCACTGTGTGTATTACTAAGTGTAATATT-GGTGGTGCTGTTTGTAAGCGACACGCTAGTCTTTATAGGGCTTATGTTGAGGCTTATAATACTTTTACTCAGAATGGTTTTAACATTTGGTGTCCCAACAGTTTTGATGTTTATAATTTATGGCAAACTCTAGTTGACACTAAT---TTACAGGGCCTTGAGAACATTGCATTCAATGTCGTCAAGAAGGGCTCTTTTGTTGGTGAACCAGGTGAGTTGCCTGTGGCAGTTGTAAACGATAGAGTGTCTGTTAGGGATGGTGTTAGTGATAATGTTATCTTTGTTAATAAGACTTCATTACCAACCAATGTTGCATTTGAGCTGTATGCTAAGCGCAAAATTGGTCTTACACCGCCACTTACCATTCTGAAAAATATGGGTGTTGTTGCTACACATGGTTTCGTGTTATGGGACTATGATGCTGACAGACCCTTTTCTAATTTTACTAAATCAGTTTGCAAGTATACAGACTTTGA------TGAGGATGTGTGTACTTGCTTTGATAACAGCATACAAGGTGCA-TTTGAGAGGTTTACTTTGTGTAAGAACGGTGTGTTAATTTCTAATGTTGCTAT------------CAAGAAATTACGTGGTATACGT------TTGAATTTTGGTTACTTGAATGGCGTTGCAGTTAGTAATGTCACTGAA---------GGTGAG---ACTACTAAGCCTGTTGATTGGTATATCTATCAACGTAAAGATGGTTCATTTGTTGAGCCCGTTGA---------------------------------------------------------------------------------------------------TGGTTACTACTCACAGGGTCGTAATGCTAGTACATTTTTACCACGTTCTCAGATGGAAAAAGACTTTTTAGAACTTGACACCGGTTTGTTTATAAGTAAGTATGGACTTGAAGATTTTAATTTTGAGCACATCGTCTATGGCGACGTCTCAAAAACTACTCTCGGTGGTCTACATTTGCTCATATCACAGGTTCGTTTAGCGCGTATTGGTGTTCTTAAGGTTGAGGACTTTGTTGACTCAGCTGATGATACACTACACAGTTGTTCTGTTACGTATGCTAATGATCCTAGTAGTAAATCTGTTTGTACCTATATGGATATACTTTTAGATGATTTTGTCGTGATTCTTAAGAATCTCGATCTTTCT------GTGACATCTAAAGTGCATGATGTCATTGTTGATTGTAAGGCTTGGCGCTGGATGCTTTGGTGTAAAGACTCCAAAGTAGCTACTTTCTACCCGCAGTTGCAGTCTG---CTGAGTGGAAATGTGGTTACAGTATGCCTAGCCTTTACAAAATACAGAATATGTGTATGGATGCATGTAATTTGTATAATTATGGTGCTAGTATTAAGTTGCCAGATGGTATTATGTTTAACGTTGTTAAATATACCCAACTGTGTCAGTTTCT------TAATACTACCACTATGTGTGTTCCTCATAATATGCGTGTTTTACACCTTGGTGCTGGCTCTGATAAGGGTGTAGCACCAGGCACAGCTGTTTTACGTAGATGGCTTCCTGACGATGCAATAATTGTTGATAATGATGTTAATGATTATGTCAGTGATGCTGATTTTAGTATAACAGGTGATTGTACGCATGTTTATGTTGAAGACAAATTTGACCTACTTATATCAGATATGTATGATGGAAAAATTAAG---AGCATTGATGGTGACAATGTGTCTAAAGATGGATTTTTCAC-TTATATCAATGGATTTATACGTG-A-AAAACTTGCGCTTGGTGGTGCTATGGCTGTTAAGATTACAGAGTATAGTTGGAACAAACAACTTTATGAGATCGCACAGAAGTTTGAATACTGGACGCTGTTTTGTACTAGTGTCAATACGTCATCTTCTGAGGCATTTCTTATTGGTATTAACTATCTAGGTGATTTTTCTAGTACTAATGTTATAGATGGTAATGTTATGCATGCCAACTATATATTTTGGCGCAATTCTACTATTATGACAATGTCATATAATTCAGTTCTTGATTTGTCAAAATTTAGGTGTAAGCATAAAGCGACTGTTATTATTACACTTAAAGATAAAGACATTACTGATATGGTTTTAGGTCTTATTAAAAATGGTAAGTTGCTAATTCGCAACTCACAGAAA----------TTATTAAATTTTAGCAACCATCTTGT---TACAACTA---------------------------------------------------------------AATGAAATTGCTTACTGTATTAA------------------
>MH687957_extraction Alphacoronavirus sp. strain VZ_AlphaCoV_16845_64, complete genome
ATCAAGATTCATACGGTGGTGCTTCTGTGTGTCTCTATTGTAGAGCACATGTTGAACACCCAGACATGGACGGGTTTTGTAAGCTTAAAGGCAAGTATGTTCAGGTGCCGTTAGGAACTTTGGATCCTATACGTTTTGTACTTGAAAATACAGTTTGTAAGGTTTGTGGTTGTTGGCAAGCTAATGGCTGCACTTGTGATAGAGCTGTCATA---------CAGAGTGTTGACAGCGGTTATTTAAACGAGTGCGGGGCTCTAGTGCA---GCTCGACTAGAGCCCT---TAAATGGTTCGGACACACACCATGTGTTCCGTGCTTTTGATGTTTACAATCGTGATGTCGCGTGTATTAGCAAATTTCTTAAGGTGAACTGTGTTCGTCTCAAGAATCT---------------------TGACAAGCACGACG------------CTTTTTGGATTGTAAAGAAATGCACGAAGTCA-GTTATGGAACACGAGCAGTCCATTTATAAACTGATTT------------------------CAGATTGTGGTGCAGTTGCAAAGCATGACTTTTTCACTTGGAAAGAGGGTAGGTCTGTCTATGGTAATGTTTGTCGTCAAGATTTGACTGAATATACCATGATGGACTTATGTTATGCACTGCGCAACTTTGATGAAAATAATTGTGAAACTCTTAAAAAGATTCTTGTTGTAGTGGGAGCTTGTGATGAATCCTACTTTGACAATAAGTTATGGTTTGATCCTGTTGAAAATGAAGACATTCATCGTGTCTATGCCAAATTGGGTACCATTGTTGCCCGTGCCATGCTTAAGTGTGTTAAATACTGTGATGCAATGGTGGAACAAGGCATAGTTGGTGTTATTACACTTGATAATCAGGATCTTAATGGTGATTTTTATGACTTTGGAGACTTTGTGACTAGTGTTAAGGGTATG-GGAGTTCCTATATGTACATCATATTATTCTTATATGATGCCAGTTATGGGTATGACCAACTGTTTAGCTAGTGAATGTTTTATTAAGAGTGATATTTTTGGGGAAGATTTTAGAACCTTTGATCTCTTGGAGTATGACTTCACAGAGCATAAGGTCAATCTCTTCAATAAATATTTTAAACATTGGGGACAAACTTATCACCCCAATTGTGAAGATTGTCACGATGAAAGTTGTATTGTTCATTGTGCCAACTTCAATACTTTGTTTGCAACTACTATACCAATTACAGCTTTCGGACCTTTGTGTCGGAAGTGTTGGATTGATGGAGTGCCGTTGGTGACAACTGCAGGTTATCATTTTAAACAACTGGGTATAGTTTGGAATAAAGATCTTAATTTACATTCAAGCAGATTGACGATCAATGAATTATTGCAATTCTGTGCTGACCCGTCACTGCTTATAGCATCGTCTCCAGCTCTAGTTGACAAACGCACAGTTTGCTTCTCTGTAGCTGCACTTGGCACCGGTATGACTAGTCAGACTGTCAAACCAGGTCACTTTAACAAAGAATTCTACGACTTCTTGCGAAGCCAAGGTTTCTTTGAAGAAGGTTCTGAGTTAACTTTAAAGCATTTCTTTTTCGCTCAGAAGGGTGACGCAGCTGTTAGAGATTTTGATTATTATAGATACAACCGTACCACTGTTTTGGACATTTGCCAAGCGCGTGTTGTCTACCAAATAGTTCAGTGCTATTTTGGTATGTATGAGGGTGGTTGCATAACTGCTAAAGAAGTTATTGTTAACAACCTCAACAAGAGTGCTGGTTATCCTTTTAATAAGTTTGGTAAGGCTGGCTTGTATTATGATTCTTTGTCATATGAAGAGCAGGATGACTTGTATGCTTACACAAAGCGTAATATCATACCTACTATGACCCAGCTTAATTTGAAGTATGCCATTAGTGGTAAAGAGCGAGCACGCACTGTTGGTGGTGTTTCACTCTTGTCTACCATGACTACTAGACAATACCACCAGAAACACCTGAAATCTATTGTCAACACTAGAGGTGCTTCTGTTGTTATTGGAACCACTAAGTTCTATGGTGGTTGGGATAATATGCTCAAAACACTTATTAAGGATGTTGAAAACCCCCATTTAATGGGATGGGATTATCCTAAGTGTGATAGAGCTTTGCCCAACATGATTAGAATGATTTCTGCAATGATACTTGGTTCTAAGCACGTTAATTGCTGTAGTTCCAGCGATAGGTACTACAGATTGTGTAACGAGCTAGCACAGGTTTTAACAGAAATGGTTTACTCAAACGGTGGCTTTTATGTCAAACCTGGTGGTACTACATCTGGTGATGCTACAACAGCTTACGCTAATTCAGTTTTCAACATATTTCAAGCAACTAGTGCAAATGTTAACCGCTTGTTGAGTGTTGATAGTAACACATGTAACAACATAGAAGTTAAGCAATTGCAGCGTAAGTTGTATGACTGTTGTTATCGATCATCAAGTGTGGATCAAAGTTTTGTTGAAGAGTATTTTGGTTACCTTCGTAAACACTTTTC-TATGATGATACTTTCTGATGACGGTGTCGTATGTTACAATAGTGAGTATGCAGCTTTAGGTTATGTTGCTGATCTCAATGCTTTTAAGGCTGTTTTGTATTACCAGAATAATGTTTTTATGAGTGCATCCAAGTGTTGGATAGAACCTGATATCAACAAGGGTCCACATGAGTTTTGTTCTCAACACACAATGCAGATAGTTGATAAGGATGGTACTTATTACCTTCCCTATCCCGATCCGTCAAGGATACTGTCTGCAGGTGTTTTTGTAGATGACATTGTAAAAACTGACCCTGTTATACTCCTTGAACGATATGTGTCTTTAGCTATAGATGCCTACCCTCTTTCCAAACATGACAATCCTGAGTACAGGCGTGTTTTCACGGTTATGTTGGAGTGGGTTAAGCACTTGTACAAGACACTCAACCAAGGAGTTTTGGATTCTTTCTCTGTTACACTATTAGAGGATGCAACTGCAAAGTTTTGGGATGAAAGTTTTTATGCTAGTATGTATGAACAGTCTTCCGTATTGCAA------------------------------------------TCTGCAGGTCTATGTGTTGTCTGCTCTTCACAGACAGTCCTAAGATGTGGCGATTGTATACGTAGACCCATGTTGTGCACTAAGTGTGCTTATGATCATGTTGTAAGTACTAGTCATAAATTCATCCTGGCTATTACTCCTTATGTGTGCTGTTCTTCTGGCTGTGGAGTCTCAGACGTCACTAAATTATATTTAGGTGGTCTGAGCTACTGGTGTGTCGATCACAAGCCGAGACTTTCTTTTCCTTTGTGTTCTAGTGGTAATGTCTTTGGGCTGTATAAAAATTCAGCTACTGGTTCACCAGATGTGGATGACTTTAACACGTTAGCCACCTCTGATTGGACTGATGTCAAAGATTATAAGTTAGCAAATGACGTCAAAGATTCTTTGCGTCTATTTGCTGCTGAAACCATTAAGGCTAAGGAAGAGAGTGTTAAGTCTTCTTATGCTTGTGCCACTATTCATGAAGTGGTGGGACCTAAAGAGCTGGTGTTAAAATGGGAGGTTGGCAAACCACGTCCTCCTCTAAGTCGTAACTCTGTTTTCACGTGTTATCACATAACGAAAAACACCAAGTTTCAAGTTGGTGAGTTTACGTTTGAGAAACTAGATTACGACAATGACGCCGTTAGCTACAAATCCACAGCAACAACAAAGTTGGTACCTGGCATGGTATTTGTGCTCACTTCGCACAATGTCCAACCGTTGAGAGCACCTACAATAATTAACCAAGAACGTTATTCCACTCTGCATAAGCTTAGACCAGCCTTCAATATTCATGAGGACTACTCTACTCTTATACCCTATTACCAGTTAATAGGTAAGCAGAAGATTACTACAATCCAAGGTCCTCCTGGTAGTGGTAAGTCTCATTGCGTTATTGGTTTGGGGCTCTATTTTCCTGGTGCCAGAATTGTTTTTACAGCTTGTTCACATGCTGCTGTTGATTCACTTTGTGTTAAGGCAGCCACAGCTTATAGCTCAGATAGATGTTCTCGTATTATACCTCAAAAGGCTCGCATTGAGTGTTATGATGGATTTAAATCCAACAACACTAGTGCGCAGTATCTATTCTCAACTGTCAATGCGTTACCAGAAGTTAATGCAGACATTTGTGTTGTAGATGAGGTGTCCATGTGTACTAACTATGATTTGTCTGTTATAAACCAACGTGTTAATTACAGGCATATTGTATATGTTGGTGATCCTCAGCAATTACCAGCACCTAGAGTTATGATAACTAGAGGTGTTTTGGTTCCGGAGGATTACAACGTGGTTACGAGACGTATGTGTGTTCTTAAACCTGATATCTTTTTGCACAAGTGTTATCGTTGTCCAGCTGAAATTGTTAACACAGTTTCTGAGATGGTTTACGAGAACCAGTTTGTGCCCGTAAAATCTGAGAGCAAAGAGTGCTTTAAGATTTATTGTAG---------AGGCAATGTTC-AGGTTGATAATGGTTCTAGTATTAACAGACGACAACTTGAAGTCGTTCGTATGTTTTTGGCTAAGAATCCTAAATGGGCTAAAGCTGTTTTTATTTCTCCTTATAACAGCCAAAATTATGTTGCGGGCAGAGTTTTGGGTCTTCAAATTCAAACTGTTGATTCTTCACAAGGTAGTGAGTATGACTATGTCATTTACACACAAACTTCTGATACTGCTCATGCTAGTAACGTTAATAGGTTTAATGTTGCTATAACTAGAGCTAAGAAGGGTATCTTGTGTATTATGTGTGATCGTGAGTTGTTTGACATACTTAAGTTCTATGAACTTAAATTGTC------------------------------------------TGACTTGCAAGTT---------------------------------------------------------------------------------------------------------------------------------------------------------GGTGATGGTTGTGGTCTTTTTAAGGATTGTTATAAAGGTGAAGATAATC---------------------------------------------------------------------------------TGCCACCATCACATGCACCCACGTTCATGTCTCTGTCTGACAATTTTAAAACAGATAAAGATCTTGCTGTGCAAATAGGTGTTAAT------GGTCCTGTTAAATATGAGCATGTTATCTCTTTTATGGGATTCAGATTTGACATTAATGTGCCAAACCAACACACGTTGTTTTGCACTCGCGATTTTGCGATGCGTAACGTTAGGGGTTGGCTAGGTTTTGATGTCGAGGGTGCTCATGTTATTGGTAGCAATGTTGGTACTAATGTCCCACTACAATTGGGTTTTTCCAATGGTGTTGATTTTGTTGTACGGCCAGAGGGTTGTGTTTCCACTGAAGTTGGTGATGTTATTCAACCCGTTCGTGCTCGAGCTCCACCAGGCGAACAATTTACGCATTTGTTACCTTTGTTGCGTAAAGGTCAACCATGGTCTGTTATCAGGCGTCGTATTGTTCAGATGTGTAGTGATTATCTTGCTAATTTGTCAGATACACTCATATTTGTTCTTTGGTCTGGTGGGTTGGAACTTACTACAATGAGGTATTTTGTTAAACTTGGACCAGTGCAGATCTGTGA---TTGTGGTAAACGTGCTACTTGTTACAATAGCACCAACCACACTTTC------TCTTGCTTTAGACATGCACTTGGCAGTGATTACATATATAACTGCTATTGCATTGATATTCAGCAATGGGGTTACACAGGTTCACTTAGTATGAATCACCACGAAGTTTGTAACATTCATAGAAATGAACATGTTGCTTCAGGTGATG-CAGCTATGACTAGGTGCTTGGCTATTCATGACTGTTTTGTTAAGAATGTTGACTGGTCTATTACTTACCCATTCATTGCCAATGAACAGGCTATTAACAAGAGTGGTCGTTTGGTACAATCACATGTAATGCGTGCAGTCTTGAAACTGTACAATCCTAAGGCTATCCACGACGTTGGTAATCCTAAAGGCATACGGTGTGT---TGTTACAGACGCCAGTTGGTATTGTTATGATAAAAATCCTACAAAT--------ACCAATGTTAAAATGTTAGAGTATGATTATATTACTCATGGCCAGTT--------TGATGGTTTGTGCCTGTTTTGGAATTGCAATGTGGACATGTACCCAGAATTCTCTGTAGTTTGTAGGTTTGACACAAGAATGCGCTCAACCCTCAACCTAGAAGGCTGTAATGGTGGTTCGTTGTATGTCAACAATCATGCTTTCCACACACCAGCTTATGATAAACGTGCATTTGCTAAGTTAAAAGCAATGCCGTTTTTCTTTTATGATGATAGCGAGTGTGAGAAACTTCAGGAT------------GCTGTCAATTATGTGCCTCTTAGAGCATCAAATTGCATTACCAGGTGTAATGTT-GGAGGTGCAGTTTGCAGTAAACATTGTGCTTTGTACCATAACTATGTTACGGCATACAACACTTTTACTACTGCTGGTTTTACTATCTGGGTACCTAATAGTTTTGACATGTTTAATCTATGGCAGACATTTAAGAATTCCAAC---GTGCAAGGTTTGGAGAACATAGCCTATAACGTTGTTAAGAAAGGGTCCTTCGTTGGTGTAGAAGGTGAATTACCTGTTGCCATAGTTAATGATAAAGTAATGGTTCGCGATGGTGTTTCAGATAATGTTGTGTTTGTTAATAACACTTCTTTGCCTACAAATGTAGCTTTCGAGCTATATGCCAAGCGTAAAATAGGTTTGACGCCACCCTTAACCATTTTGAAAAATTTAGGTGTTGTTTGCACCAGTAAATGTGTTTTGTGGGATTATGAAGCCGCAAGACCTCTTACTACTTTTACTAAGGATGTTTGTAAATATACTGATTTTGA------TGGTGACGTTTGTACACTTTTTGATAATAGTGTTCCTGGTGCT-TTTGAGCGTTTTACTGTTACGAAGAACGCAGTGCTCATTTCACTTACTGCTGT------------TAAAAAGCTAACTGCCATCAAA------CTTACATATGGTTATCTCAATGGTGTACCTGTTTTTACACATGAAGA------------------------TAAACCATTTACTTGGTACATTTACACTCGAAAGGATGGTGCCTTTGTTGAATATCCTGA---------------------------------------------------------------------------------------------------TGGCTATTTCACTCAAGGACGCGTCATTTCGGACTTTCAGCCTCGTAGTAACATGGAAGAAGATTTTCTTAACATGGATATGGGTTTGTTTATAAGTAAATATGGACTAGAAGATTATGGTTTTGAACATGTTGTGTTTGGTGATGTTTCTAAAACCACATTGGGTGGTTTGCATTTACTTATATCACAAATACGTCTTTCTAAGATTGGTGTTCTTAAAGTTGAAGATTTTGTTTCTAGTTCAGATAGTACACTTAAATCGTGTACAGTTACTTATGTTGACAACCCTAGTAGTAAGATGGTTTGTACATATGTTGACTTGTTGCTCGATGACTTTGTTAACATACTTAAATCTGTAGATTTGAGC------GTTGTTTCAAAAGTTCATGAAGTAGTTATAGATTGTAAAGTTTGGCGTTGGATGTTGTGGTGTAAAGACCACAAAGTACAGACCTTCTATCCTCAGCTCCAGTCAG---CTGAATGGAAGTGTGGTTATTCAATGCCATCAATCTACAAGATTCAGCGTATGTGTTTGGAACCTTGCAACTTGTACAATTATGGCAGTGGTCTGAAGTTACCAGATGGTATCATGTTTAACGTAGTCAAATACACACAGCTCTGTCAGTATTT------GAATAGCACTACAATGTGTGTCCCACACCATATGCGTGTGTTACACTTAGGTGCTGGTTCTGATAAGGGTGTTGCACCTGGTACTGCAGTTTTGCGCAGATGGTTGCCCCTTGATGCTGTGATTGTTGACAATGATGTCAATGACTATGTTAGTGATGCAGATTACAGTTACACTGGTGATTGTGCTTCTATGTACCTAACAGACAAGTTCGACCTGGTCATCTCTGATATGTATGATGGTAGAACTAAG---TCTTGTGATGGTGACAATGTTTCCAAAGAGGGTTTCTTTCC-CTACATTAATGGTGTCATCACCG-A-AAAACTAGCGCTGGGTGGAACAGTTGCTATTAAAATAACTGAGTTCAGCTGGAATAAAAAGCTCTATGAACTCATTCAGAAGTTTGAGTACTGGACCTTGTTTTGTACCAGTGTCAATACTTCGTCATCTGAAGCCTTTTTGGTTGGTGTGCATTATCTTGGTGATTTTTCCACCAATGCCATCATTGATGGTAATATTATGCACGCCAATTACATATTTTGGCGTAATTCCACTATTATGACTATGTCTTATAATAGTGTTTTAGATTTAAGTAAATTTTCATGTAAGCATAAAGCCACTGTGGTGGTTAATTTGAAAGACAGTTCGGTCTCTGATTTGGTGTTGGGATTGTTGAAAAATGGTAAGTTGTTGATTAGAAATAATGGTGTT----------GTTTGTGGGTTTTCCAACCACTTGGTAAATTCAACCA---------------------------------------------------------------AACAATGTTCTTAATTCTTCT--------------------
>MH687966_extraction Alphacoronavirus sp. strain VZ_AlphaCoV_20745_6, complete genome
ATCAAGATTCATACGGTGGTGCTTCTGTGTGTCTCTATTGTAGAGCACATGTTGAACACCCAGACATGGACGGGTTTTGTAAGCTTAAAGGCAAGTATGTTCAGGTGCCGTTAGGAACTTTGGATCCTATACGTTTTGTACTTGAAAACACAGTTTGTAAGGTTTGTGGTTGTTGGCAAGCTAATGGCTGCACTTGTGATAGAGCTGTCATA---------CAGAGTGTTGACAGCGGTTATTTAAACGAGTGCGGGGCTCTAGTGCA---GCTCGACTAGAGCCCT---TAAATGGTTCGGACACACATCATGTGTTCCGTGCTTTTGATGTTTACAATCGTGACGTCGCGTGTATTAGCAAATTTCTTAAGGTGAACTGTGTTCGTCTCAAGAACCT---------------------TGACAAGCACGACG------------CTTTTTGGATTGTAAAGAAATGCACGAAGTCA-GTTATGGAACACGAGCAGTCCATTTATAAACTGATTT------------------------CAGATTGTGGTGCAGTTGCAAAACATGACTTTTTCACTTGGAAAGAGGGTAGGTCTGTCTATGGTAATGTTTGTCGTCAAGATTTGACTGAATACACCATGATGGACTTATGTTATGCATTGCGCAACTTTGATGAAAATAATTGTGAAACTCTCAAAAAGATTCTTGTTGTAGTGGGAGCTTGTGATGAATCCTACTTTGACAATAAGCTATGGTTTGATCCTGTTGAAAATGAAGACATTCACCGTGTCTATGCCAAATTGGGTACTATTGTTGCCCGTGCCATGCTTAAGTGTGTTAAATACTGTGATGCAATGGTGGAACAAGGCATAGTTGGTGTTATTACACTTGATAATCAGGATCTTAATGGTGATTTTTATGACTTTGGAGACTTTGTGACTAGTGTTAAGGGTATG-GGAGTTCCTATATGTACATCATATTATTCCTATATGATGCCAGTTATGGGTATGACCAACTGTTTAGCTAGTGAATGTTTTATTAAGAGTGATATTTTTGGGGAAGATTTTAGAACCTTTGATCTCTTGGAGTATGACTTCACAGAGCATAAGGTCAATCTCTTCAATAAATATTTTAAACATTGGGGACAAACTTATCACCCCAATTGTGAAGATTGTCACGATGAAAGTTGTATTGTTCATTGTGCCAACTTCAATACTTTGTTTGCAACTACTATACCAATTACAGCTTTCGGACCTTTGTGTCGGAAGTGTTGGATTGATGGAGTGCCGTTGGTGACAACTGCAGGTTATCATTTTAAACAACTGGGTATAGTTTGGAATAAAGATCTTAATTTACATTCAAGCAGATTGACGATCAATGAATTATTGCAATTCTGTGCTGACCCGTCACTGCTTATAGCATCGTCTCCAGCTCTAGTTGACAAACGCACAGTTTGCTTCTCTGTAGCTGCACTTGGCACCGGTATGACTAGTCAGACTGTCAAACCAGGTCACTTTAACAAAGAATTCTACGACTTCTTGCGAAGCCAAGGTTTCTTTGAAGAAGGTTCTGAGTTAACTTTAAAGCATTTCTTTTTCGCTCAGAAGGGTGACGCAGCTGTTAGAGATTTTGATTATTATAGATACAACCGTACCACTGTTTTGGACATTTGCCAAGCGCGTGTTGTCTACCAAATAGTTCAGTGCTATTTTGGTATGTATGAGGGTGGTTGCATAACTGCTAAAGAAGTTATTGTTAACAACCTCAACAAGAGTGCTGGTTATCCTTTTAATAAGTTTGGTAAGGCTGGCTTGTATTATGATTCTTTGTCATATGAAGAGCAGGATGACTTGTATGCTTACACAAAGCGTAATATCATACCTACTATGACCCAGCTTAATTTGAAGTATGCCATTAGTGGTAAAGAGCGAGCACGCACTGTTGGTGGTGTTTCACTCTTGTCTACCATGACTACTAGACAATACCACCAGAAACACCTGAAATCTATTGTCAACACTAGAGGTGCTTCTGTTGTTATTGGAACCACTAAGTTCTATGGTGGTTGGGATAATATGCTCAAAACACTTATTAAGGATGTTGAAAACCCCCATTTAATGGGATGGGATTATCCTAAGTGTGATAGAGCTTTGCCCAACATGATTAGAATGATTTCTGCAATGATACTTGGTTCTAAGCACGTTAATTGCTGTAGTTCCAGCGATAGGTACTACAGATTGTGTAACGAGCTAGCACAGGTTTTAACAGAAATGGTTTACTCAAACGGTGGCTTTTATGTCAAACCTGGTGGTACTACATCTGGTGATGCTACAACAGCTTACGCTAATTCAGTTTTTAACATATTTCAAGCAACTAGTGCAAATGTTAACCGCTTGTTGAGTGTTGATAGTAACACATGTAACAACATAGAAGTTAAGCAATTGCAGCGTAAGTTGTATGACTGTTGTTATCGATCATCAAGTGTGGATCAAAGTTTTGTTGAAGAGTATTTTGGTTACCTTCGTAAACACTTTTC-TATGATGATACTTTCTGATGACGGTGTCGTATGTTACAATAGTGAGTATGCAGCTTTAGGTTATGTTGCTGATCTCAATGCTTTTAAGGCTGTTTTGTATTACCAGAATAATGTTTTTATGAGTGCATCCAAGTGTTGGATAGAACCTGATATCAACAAGGGTCCACATGAGTTTTGTTCTCAACACACAATGCAGATAGTTGATAGGGATGGTACTTATTACCTTCCCTATCCCGATCCGTCAAGGATACTGTCTGCAGGTGTTTTTGTAGATGACATTGTAAAAACTGACCCTGTTATACTCCTTGAACGATATGTGTCTTTAGCTATAGATGCCTACCCTCTTTCCAAACATGACAATCCTGAGTACAGGCGTGTTTTCACGGTTATGTTGGAGTGGGTTAAGCACTTGTACAAGACACTCAACCAAGGAGTTTTGGATTCTTTCTCTGTTACACTATTAGAGGATGCAACTGCAAAGTTTTGGGATGAAAGTTTTTATGCTAGTATGTATGAACAGTCTTCCGTATTGCAA------------------------------------------TCTGCAGGTCTATGTGTTGTCTGCTCTTCACAGACAGTCCTAAGATGTGGCGATTGTATACGTAGACCCATGTTGTGCACTAAGTGTGCTTATGATCATGTTGTAAGTACTAGTCATAAATTCATCCTGGCTATTACTCCTTATGTGTGCTGTTCTTCTGGCTGTGGAGTCTCAGACGTCACTAAATTATATTTAGGTGGTCTGAGCTACTGGTGTGTCGATCACAAGCCGAGACTTTCTTTTCCTTTGTGTTCTAGTGGTAATGTCTTTGGGCTGTATAAAAATTCAGCTACTGGTTCACCAGATGTGGATGACTTTAACACGTTAGCCACCTCTGATTGGACTGATGTCAAAGATTATAAGTTAGCAAATGACGTCAAAGATTCTTTGCGTCTATTTGCTGCTGAAACCATTAAGGCTAAGGAAGAGAGTGTTAAGTCTTCTTATGCTTGTGCCACTATTCATGAAGTGGTGGGACCTAAAGAGCTGGTGTTAAAATGGGAGGTTGGTAAACCACGTCCTCCTCTAAGTCGTAACTCTGTTTTCACGTGTTATCACATAACGAAAAACACCAAGTTTCAAGTTGGTGAGTTTACGTTTGAGAAACTAGATTACGACAATGACGCCGTTAGCTACAAATCCACAGCAACAACAAAGTTGGTACCTGGCATGGTATTTGTGCTCACTTCGCACAATGTCCAACCGTTGAGAGCACCTACAATAATTAACCAAGAACGTTATTCCACTCTGCATAAGCTTAGACCAGCCTTCAATATTCATGAGGACTACTCTACTCTTATACCCTATTACCAGTTAATAGGTAAGCAGAAGATTACTACAATCCAAGGTCCTCCTGGTAGTGGTAAGTCTCATTGCGTTATTGGTTTGGGGCTCTATTTTCCTGGTGCCAGAATTGTTTTTACAGCTTGTTCACATGCTGCTGTTGATTCACTTTGTGTTAAGGCAGCCACAGCTTATAGCTCAGATAGATGTTCTCGTATTATACCTCAAAAGGCTCGCATTGAGTGTTATGATGGATTTAAATCCAACAACACTAGTGCGCAGTATCTATTCTCAACTGTCAATGCGTTACCAGAAGTTAATGCAGACATTTGTGTTGTAGATGAGGTGTCCATGTGTACTAACTATGATTTGTCTGTTATAAACCAACGTGTTAATTACAGGCATATTGTATATGTTGGTGATCCTCAGCAATTACCAGCACCTAGAGTTATGATAACTAGAGGTGTTTTGGTTCCGGAGGATTACAACGTGGTTACGAGACGTATGTGTGTTCTTAAACCTGATATCTTTTTGCACAAGTGTTATCGTTGTCCAGCTGAAATTGTTAACACAGTTTCTGAGATGGTTTACGAGAACCAGTTTGTGCCCGTAAAATCTGAGAGCAAAGAGTGCTTTAAGATTTATTGTAG---------AGGCAATGTTC-AGGTTGATAATGGTTCTAGTATTAACAGACGACAACTTGAAGTCGTTCGTATGTTTTTGGCTAAGAATCCTAAATGGGCTAAAGCTGTTTTTATTTCTCCTTATAACAGCCAAAATTATGTTGCGGGCAGAGTTTTGGGTCTTCAAATTCAAACTGTTGATTCTTCACAAGGTAGTGAGTATGACTATGTCATTTACACACAAACTTCTGATACTGCTCATGCTAGTAACGTTAATAGGTTTAATGTTGCTATAACTAGAGCTAAGAAGGGTATCTTGTGTATTATGTGTGATCGTGAGTTGTTTGACATACTTAAGTTCTATGAACTTAAATTGTC------------------------------------------TGACTTGCAAGTT---------------------------------------------------------------------------------------------------------------------------------------------------------GGTGATGGTTGTGGTCTTTTTAAGGATTGTTATAAAGGTGAAGATAATC---------------------------------------------------------------------------------TGCCACCATCACATGCACCCACGTTCATGTCTCTGTCTGACAATTTTAAAACAGACAAAGATCTTGCTGTGCAAATAGGTGTTAAT------GGTCCTGTTAAATATGAGCATGTTATCTCTTTTATGGGATTCAGATTTGACATTAATGTGCCAAACCAACACACGTTGTTTTGCACTCGCGATTTTGCGATGCGTAACGTTAGGGGTTGGCTAGGTTTTGATGTCGAGGGTGCTCATGTTATTGGTAGCAATGTTGGTACTAATGTCCCACTACAATTGGGTTTTTCCAATGGTGTTGATTTTGTTGTACGGCCAGAGGGTTGTGTTTCCACTGAAGTTGGTGATGTTATTCAACCCGTTCGTGCTCGAGCTCCACCAGGCGAACAATTTACGCATTTGTTACCTTTGTTGCGTAAAGGTCAACCATGGTCTGTTATCAGGCGTCGTATTGTTCAGATGTGTAGTGATTATCTTGCTAATTTGTCAGATACACTCATATTTGTTCTTTGGTCTGGTGGGTTGGAACTTACTACAATGAGGTATTTTGTTAAACTTGGACCAGTGCAGATCTGTGA---TTGTGGTAAACGTGCTACTTGTTACAATAGCACCAACCACACTTTC------TCTTGCTTTAGACATGCACTTGGCAGTGATTACATATATAACTGCTATTGCATTGATATTCAGCAATGGGGTTACACAGGTTCACTTAGTATGAATCACCATGAAGTTTGTAACATTCATAGAAATGAACATGTTGCTTCAGGTGATG-CAGCTATGACTAGGTGCTTGGCTATTCATGACTGTTTTGTTAAGAATGTTGACTGGTCTATTACTTACCCATTCATTGCCAATGAACAGGCTATTAACAAGAGTGGTCGTTTGGTACAATCACATGTAATGCGTGCAGTCTTGAAACTGTACAATCCTAAGGCTATCCACGACGTTGGTAATCCTAAAGGCATACGGTGTGT---TGTTACAGACGCCAGTTGGTATTGTTATGATAAAAATCCTACAAAT--------ACCAATGTTAAAATGTTAGAGTATGATTATATTACTCATGGCCAGTT--------TGATGGTTTATGCCTGTTTTGGAATTGCAATGTGGACATGTACCCAGAATTCTCTGTAGTTTGTAGGTTTGACACAAGAATGCGTTCAACCCTCAATCTAGAAGGCTGTAATGGTGGTTCGTTGTATGTCAACAACCATGCTTTCCACACACCAGCTTATGATAAACGTGCATTTGCTAAGTTAAAAGCAATGCCGTTTTTCTTTTATGATGATAGTGAGTGTGAGAAACTTCAGGAT------------GCAGTCAATTATGTGCCTCTCAGAGCATCAAATTGCATTACCAGGTGTAATGTT-GGAGGTGCAGTTTGCAGTAAACATTGTGCTTTGTACCATAACTATGTTACGGCATACAACACTTTTACTACTGCTGGTTTTACCATCTGGGTACCTAATAGTTTTGACATGTTTAATCTATGGCAGACATTTAAGAATTCCAAC---GTGCAAGGTTTGGAGAACATAGCCTATAACGTTGTTAAGAAAGGGTCCTTCGTTGGTGTAGAAGGTGAATTACCTGTTGCCATAGTTAATGATAAAGTAATGGTTCGCGATGGTGTTTCAGATAACGTTGTGTTTGTTAATAACACTTCTTTGCCTACAAATGTAGCTTTCGAGCTATATGCCAAGCGTAAAATAGGTTTGACGCCACCCTTAACCATTTTGAAAAATTTAGGTGTTGTTTGCACCAGTAAATGTGTTTTGTGGGATTATGAAGCCGCAAGACCTCTTACTACTTTTACTAAGGATGTTTGTAAATATACTGATTTTGA------TGGTGATGTTTGTACACTTTTTGATAATAGTGTTCCTGGTGCT-TTTGAGCGTTTTACTGTTACGAAGAATGCAGTGCTCATTTCACTTACTGCTGT------------CAAGAAGTTAACTGCCATCAAA------CTTACATATGGTTATCTCAATGGTGTACCTGTTTTTACACATGAAGA------------------------TAAACCATTTACTTGGTACATTTACACTCGAAAGGATGGTGCCTTTGTTGAATACCCTGA---------------------------------------------------------------------------------------------------TGGTTATTTCACTCAAGGACGTGTCATTTCAGATTTTCAACCTCGTAGTAACATGGAAGAAGATTTTCTTAACATGGATATGGGTTTGTTTATAAGTAAATATGGACTAGAAGATTATGGTTTTGAACATGTTGTGTATGGTGATGTTTCTAAGACCACATTGGGTGGTTTGCATTTACTTATATCACAAATACGTCTTTCCAAGATAGGTGTTCTTAAAGTTGAAGATTTTGTTTCTAGTTCAGATAGTACACTCAAATCGTGTACAGTTACTTATGTTGATAACCCTAGTAGTAAGATGGTTTGTACATATGTTGACTTGTTGCTTGATGACTTTGTTAACATACTTAAATCTGTAGATTTGAGC------GTTGTTTCAAAAGTTCATGAAGTAGTTGTAGATTGTAAAGTTTGGCGTTGGATGTTGTGGTGTAAAGACCACAAAGTACAGACCTTCTACCCTCAACTCCAGTCAG---CTGAATGGAAGTGTGGTTATTCAATGCCATCAATCTACAAGATTCAGCGTATGTGTTTGGAACCTTGCAATTTGTACAATTATGGCAGTGGTCTGAAGTTACCAGATGGTATCATGTTTAACGTAGTCAAATACACACAGCTTTGTCAGTATTT------GAATAGCACTACAATGTGTGTTCCACACCATATGCGTGTGTTACACTTAGGTGCTGGTTCTGATAAGGGTGTTGCACCTGGTACTGCAGTTTTGCGCAGATGGTTGCCCCTTGATGCTGTGATTGTTGACAATGATGTCAATGACTATGTTAGTGATGCAGATTACAGTTACACTGGTGATTGTGCTTCTATGTACCTAACAGACAAGTTCGACCTGGTCATCTCTGATATGTATGATGGTAGAACTAAG---TCTTGTGATGGTGACAATGTTTCCAAAGAGGGTTTCTTTCC-CTACATCAATGGTGTCATCACCG-A-AAAATTAGCGCTGGGTGGAACAGTTGCTATTAAAATTACTGAGTTCAGCTGGAATAAAAAGCTTTACGAACTCATTCAGAAGTTTGAGTACTGGACCTTGTTTTGTACCAGTGTCAATACTTCGTCCTCTGAAGCCTTTTTGATTGGTGTGCATTTTCTTGGTGATTTTTCTACCAATGCCATCATTGATGGTAATATTATGCACGCCAATTACATATTTTGGCGCAATTCCACTATTATGACCATGTCCTATAATAGTGTTTTAGATTTAAGTAAATTTTCATGTAAGCATAAAGCCACTGTGGTGGTTAATTTGAAAGATAGCTCAGTATCCGATTTGGTGCTCGGTCTTTTGAAAAATGGTAAGTTGTTGATTAGGAATAATGGTGTT----------GTTTGTGGGTTTTCCAATCACTTGGTAAATTCAACCA---------------------------------------------------------------AACAATGTTTTTAATTCTTCT--------------------
>MH687944_extraction Alphacoronavirus sp. strain VZ_AlphaCoV_16715_53, complete genome
ATCAAGATTCATACGGTGGTGCTTCTGTGTGTCTCTATTGTAGAGCACATGTTGAACACCCAGGTATGGACGGGTTTTGTAAGCTTAGAGGCAAGTATGTTCAGGTGCCGTTAGGAACTTTGGATCCTATACGTTTTGTACTTGAAAATACAGTTTGTAAGGTTTGTGGTTGTTGGCAAGCTAATGGTTGCACTTGTGATAGAGCTGTCATA---------CAGAGTGTTGACAGCGGTTATTTAAACGAGTGCGGGGCTCTAGTGCA---GCTCGACTAGAGCCCT---TAAATGGTTCGGACACACATCATGTGTTCCGTGCTTTTGATGTTTACAATCGTGATGTCGCGTGTATTAGCAAATTTCTTAAGGTGAACTGTGTTCGTCTCAAGAATCT---------------------TGACAAGCACGACG------------CTTTTTGGATTGTAAAGAAATGTACGAAGTCA-GTTATGGAACATGAGCAGTCCATTTATAAACTGATTT------------------------CAGATTGTGGTGCAGTTGCAAAGCATGACTTTTTCACTTGGAAAGAGGGTAGGTCTGTCTATGGTAATGTTTGTCGTCAAGATTTGACTGAATATACCATGATGGACTTATGTTATGCATTGCGCAACTTTGATGAAAATAATTGTGAAACTCTTAAAAAGATTCTTGTTGTAGTGGGAGCTTGTGATGAATCCTACTTTGACAATAAGTTATGGTTTGATCCTGTTGAAAATGAAGACATTCATCGTGTCTATGCCAAATTGGGTACCATTGTTGCCCGTGCCATGCTTAAGTGTGTTAAATACTGTGATGCAATGGTGGAACAAGGCATAGTTGGTGTTATTACACTTGATAATCAGGATCTTAATGGTGATTTTTATGACTTTGGAGACTTTGTGACTAGTGTTAAGGGTATG-GGAGTTCCTATATGTACATCATATTATTCTTATATGATGCCAGTTATGGGTATGACCAACTGTTTAGCTAGTGAATGTTTTATTAAGAGTGATATTTTTGGGGAAGATTTTAGAACCTTTGATCTCTTGGAGTATGACTTCACAGAGCATAAGGTCAATCTCTTCAATAAATATTTTAAACATTGGGGACAAACTTATCACCCCAATTGTGAAGATTGTCACGATGAAAGTTGTATTGTTCATTGTGCCAACTTCAATACTTTGTTTGCAACTACTATACCAATAACAGCTTTCGGACCTTTGTGTCGGAAGTGTTGGATTGATGGAGTGCCGTTGGTGACAACTGCAGGTTATCATTTTAAACAACTGGGTATAGTTTGGAATAAAGATCTTAATTTACATTCAAGCAGATTGACGATCAATGAATTATTGCAATTCTGTGCTGACCCGTCACTGCTTATAGCATCGTCTCCAGCTCTAGTTGACAAACGTACAGTTTGCTTCTCTGTAGCTGCACTTGGCACCGGTATGACTAGTCAGACTGTCAAACCAGGTCACTTTAACAGAGAATTCTACGACTTCTTGCGAAGCCAAGGTTTCTTTGAAGAAGGTTCTGAGTTAACTTTAAAGCATTTCTTTTTTGCTCAGAAGGGTGACGCAGCTGTTAGAGATTTTGATTATTATAGATACAACCGTACCACTGTTTTGGACATTTGCCAAGCGCGTGTTGTCTACCAAATAGTGCAGTGCTATTTTGGTATGTATGAGGGTGGTTGCATAACTGCTAAAGAAGTTATTGTTAACAACCTCAACAAGAGTGCTGGTTATCCTTTTAATAAGTTTGGTAAGGCTGGCTTGTATTATGATTCTTTGTCATATGAAGAGCAGGATGACTTGTATGCTTACACAAAGCGTAATATCATACCTACTATGACCCAGCTTAATTTGAAGTATGCCATTAGTGGTAAAGAGCGAGCACGCACTGTTGGTGGTGTTTCACTCTTGTCTACCATGACTACTAGACAATACCACCAGAAACACCTGAAATCTATTGTCAACACTAGAGGTGCTTCTGTTGTTATTGGAACCACTAAGTTCTATGGTGGTTGGGATAACATGCTCAAAACACTTATTAAGGATGTTGAAAACCCCCATTTAATGGGATGGGATTATCCTAAGTGTGATAGAGCTTTGCCCAACATGATTAGAATGATTTCTGCAATGATACTTGGTTCTAAGCACGTTAATTGCTGTAGTTCCAGCGATAGGTACTACAGATTGTGTAACGAGCTAGCACAGGTTTTAACAGAAATGGTTTACTCAAACGGTGGCTTTTATGTCAAACCTGGTGGTACTACATCTGGTGATGCTACAACAGCTTACGCTAATTCAGTTTTTAACATATTTCAAGCAACTAGTGCAAATGTTAACCGCTTGTTGAGTGTTGATAGTAACACATGTAACAACATAGAAGTTAAGCAATTGCAGCGTAAGTTGTATGACTGTTGTTATCGATCATCAAGTGTGGATCAAAGTTTTGTTGAAGAGTATTTTGGTTACCTTCGTAAACACTTTTC-TATGATGATACTTTCTGATGACGGTGTCGTATGTTACAATAGTGAGTATGCAGCTTTAGGTTACGTTGCTGATCTCAATGCTTTTAAGGCTGTTTTGTATTACCAGAATAATGTTTTTATGAGTGCATCCAAGTGTTGGATAGAACCTGATATCAACAAGGGTCCACATGAGTTTTGTTCTCAACACACAATGCAGATAGTTGATAAGGATGGTACTTATTACCTTCCCTATCCCGATCCGTCAAGGATACTGTCTGCAGGTGTTTTTGTAGATGACATTGTAAAAACTGACCCTGTTATACTCCTTGAACGATATGTGTCTTTAGCTATAGACGCCTACCCTCTTTCCAAACACGACAATCCTGAGTACAGGCGTGTTTTCACGGTTATGTTGGAGTGGGTTAAGCACTTGTACAAGACACTCAACCAAGGAGTTTTGGATTCTTTCTCTGTTACACTATTAGAGGATGCAACTGCAAAGTTTTGGGATGAAAGTTTTTATGCTAGTATGTATGAACAGTCTTCTGTATTGCAA------------------------------------------TCTGCTGGTCTATGTGTTGTCTGCTCTTCACAGACAGTCTTAAGATGTGGCGATTGTATACGTAGACCCATGTTGTGCACTAAGTGTGCTTATGATCATGTTGTAAGTACTAGTCATAAGTTCATCCTGGCTATTACTCCTTATGTGTGCTGTTCTTCTGGCTGTGGAGTCTCAGACGTCACCAAATTATATTTGGGTGGTCTGAGCTATTGGTGTGTCGACCACAAGCCTAGACTTTCTTTTCCTTTGTGTTCTAGTGGTAATGTCTTTGGGCTGTATAAGAATTCAGCTACTGGTTCACCAGATGTGGATGACTTTAATACGTTAGCCACCTCTGATTGGACGGATGTCAAAGATTATAAGTTAGCAAATGACGTTAAAGATTCTTTGCGTTTATTTGCCGCTGAAACCATTAAGGCTAAGGAAGAGAGTGTTAAGTCTTCTTATGCTTGTGCCACTATTCATGAAGTAGTGGGACCTAAAGAGCTGGTGTTAAAGTGGGAGGTTGGCAAACCACGTCCTCCTCTAAGTCGTAATTCTGTTTTCACGTGTTATCACATAACGAAAAACACCAAGTTTCAAGTTGGTGAGTTTACGTTTGAGAAATTAGATTACGACAATGATGCCGTTAGCTATAAATCCACAGCAACAACAAAGTTGGTACCTGGTATGGTATTTGTGCTCACTTCGCACAATGTCCAACCGTTGAGAGCACCTACAATAATTAACCAAGAACGTTATTCTATTCTGCATAAGCTTAGACCAGCCTTCAATATTCATGAGGACTACTCTAATCTTATACCCTATTACCAGTTAATAGGTAAGCAGAAGCTTACTACAATCCAAGGTCCTCCTGGTAGTGGTAAGTCTCATTGCGTTATTGGTTTGGGGCTCTACTTTCCTGGTGCCAGAATTGTTTTTACAGCTTGTTCACATGCTGCTGTTGATTCACTTTGTGTTAAGGCTGCCACAGCTTATAGCTCAGATAGATGTTCTCGTATTATACCTCAAAAGGCTCGCATTGAGTGTTATGATGGATTTAAATCCAACAACACTAGTGCGCAGTATCTATTTTCAACTGTCAATGCGTTACCAGAAGTTAATGCAGACATTTGTGTTGTAGACGAGGTGTCCATGTGTACTAACTACGATTTGTCTGTTATAAACCAACGTGTTAATTACAGGCATATTGTATATGTTGGTGATCCTCAGCAATTACCAGCACCTAGAGTTATGATAACTAGAGGTGTTTTAGTTCCTGAGGATTATAACGTGGTTACGAGACGTATGTGTGTTCTTAAACCTGATATCTTTTTGCACAAGTGTTATCGTTGTCCAGCTGAAATTGTTAACACAGTTTCTGAGATGGTTTACGAGAACCAGTTTGTGCCTGTAAAATCTGAGAGCAAAGAGTGCTTTAAGATTTATTGTAG---------AGGTAATGTTC-AGGTTGATAATGGTTCTAGTATTAACAGACGACAACTTGAAGTTGTTCGTATGTTTTTGGCTAAGAATCCTAAATGGGCTAAAGCTGTTTTTATTTCTCCTTATAACAGCCAAAATTATGTTGCTGGCAGAGTTTTGGGTCTTCAAATTCAAACCGTTGATTCTTCACAAGGTAGTGAGTATGACTATGTCATTTACACACAAACTTCTGATACGGCTCATGCTAGTAACGTTAATAGGTTTAATGTTGCTATAACTAGAGCTAAGAAGGGTATCTTGTGTATTATGTGTGATCGTGAGTTGTTTGACATACTTAAGTTCTATGAACTTAAATTGTC------------------------------------------TGACTTGCAAGTT---------------------------------------------------------------------------------------------------------------------------------------------------------GGTGATGGTTGTGGTCTTTTTAAGGATTGTTATAAAGGTGAAGATAATC---------------------------------------------------------------------------------TGCCACCATCACATGCACCCACGTTCATGTCTCTGTCTGACAACTTTAAAACAGATAAAGATCTTGCTGTGCAAATAGGTGTCAAT------GGTCCTGTTAAATATGAGCATGTTATCTCTTTTATGGGATTCAGATTTGACATTAATGTGCCAAACCAACACACGTTGTTTTGCACTCGTGATTTTGCGATGCGTAACGTTAGGGGTTGGCTAGGTTTTGATGTCGAAGGTGCTCATGTTATTGGTAGCAATGTTGGTACTAATGTTCCACTACAATTGGGTTTTTCCAATGGTGTTGATTTTGTTGTACGGCCAGAGGGTTGTGTTTCCACTGAAGTTGGTGACGTTATTCAACCCGTTCGTGCTCGAGCTCCACCAGGCGACCAATTTACGCATTTATTACCTTTGTTGCGTAAAGGTCAACCATGGTCTGTTATTAGGCGTCGTATTGTTCAGATGTGTAGTGATTATCTTGCTAATTTGTCAGATACACTCATATTTGTTCTTTGGTCTGGTGGTTTGGAACTTACTACAATGAGGTATTTCGTTAAACTTGGACCAGTGCAAACCTGTGA---TTGTGGTAAACGTGCTACTTGTTATAATAGCACCAACCACATTTTC------TCTTGCTTTAGACACGCACTTGGCAGTGATTACATATATAACTGCTACTGCATTGACATTCAACAATGGGGTTACACAGGTTCACTTAGTATGAATCACCATGAAGTTTGTAACATTCATAGAAATGAACATGTTGCTTCAGGTGATG-CAGCTATGACTAGGTGCTTGGCTATTCATGACTGTTTTGTTAAGAATGTTGACTGGTCTATTACTTACCCATTCATTGCCAATGAACAGGCTATTAACAAGAGTGGTCGTTTGGTACAATCACATGTAATGCGTGCAGTCTTGAAACTGTACAATCCTAAGGCTATCCACGATGTTGGTAATCCTAAAGGCATACGGTGTGT---TGTTACAGACGCCAGTTGGTATTGTTATGATAAAAATCCTACAAAT--------ACCAATGTTAAAATGTTAGAGTATGATTATATTACTCATGGCCAGTT--------GGATGGTTTGTGCCTGTTTTGGAATTGCAATGTGGACATGTACCCAGAATTCTCTGTAGTTTGTAGGTTTGACACAAGAATGCGCTCAACCCTCAACCTAGAAGGCTGTAATGGTGGTTCGTTGTATGTCAACAATCATGCTTTCCACACACCAGCTTATGATAAACGTGCATTTGCTAAGTTAAAAGCAATGCCGTTTTTCTTTTATGATGATAGCGAGTGTGAGAAACTTCAGGAT------------GCTGTCAATTATGTGCCTCTTAGAGCATCAAATTGCATTACCAGGTGTAATGTT-GGAGGTGCAGTTTGCAGTAAACATTGTGCTTTGTACCATAACTATGTTACGGCATACAACACTTTTACTACTGCTGGTTTTACTATCTGGGTACCTAATAGTTTTGACATGTTTAATCTATGGCAAACATTTAAGAATTCCAAC---GTGCAAGGTTTGGAGAACATAGCCTATAACGTTGTTAAGAAAGGGTCCTTCGTTGGTGTAGAAGGTGAATTACCTGTTGCCATAGTTAATGATAAAGTAATGGTTCGCGATGGTGTTTCAGATAATGTTGTGTTTGTTAATAACACTTCTTTGCCTACAAATGTAGCTTTCGAGCTATATGCCAAGCGTAAAATAGGTTTGACGCCACCCTTAACCATTTTGAAAAATTTAGGTGTTGTTTGCACCAGTAAATGTGTTTTGTGGGATTATGAAGCCGCAAGACCTCTTACTACTTTTACTAAGGATGTTTGTAAATATACTGATTTTGA------TGGTGACGTTTGTACACTTTTTGATAATAGTGTTCCTGGTGCT-TTTGAGCGTTTTACTGTTACGAAGAATGCAGTGCTCATTTCACTTACTGCTGT------------TAAAAAGCTAACTGCCATCAAA------CTTACATATGGTTATCTCAATGGTGTACCTGTTTTTACACATGAAGA------------------------TAAACCATTTACTTGGTACATTTACACTCGAAAGGATGGTGCCTTTGTTGAATATCCTGA---------------------------------------------------------------------------------------------------TGGCTATTTCACTCAAGGACGCGTCATTTCGGACTTTCAGCCTCGTAGTAACATGGAAGAAGATTTTCTTAACATGGATATGGGTTTGTTTATAAGTAAATATGGACTAGAAGATTATGGTTTTGAACATGTTGTGTTTGGTGATGTTTCTAAGACCACATTGGGTGGTTTGCATTTACTTATATCGCAAATACGTCTTTCTAAGATAGGTGTTCTTAAAGTTGAAGATTTTGTTTCTAGTTCAGATAGTACACTCAAATCGTGTACAGTTACTTATGTTGATAACCCTAGTAGTAAGATGGTTTGTACATATGTTGACTTGTTGCTTGATGACTTTGTTAACATACTTAAATCTGTAGATTTGAGT------GTTGTTTCAAAAGTTCATGAAGTAGTTGTAGATTGTAAAGTTTGGCGTTGGATGTTGTGGTGTAAAGACCACAAAGTACAGACCTTCTATCCTCAGCTCCAGTCAG---CTGAATGGAAGTGTGGTTATTCAATGCCATCAATCTATAAGATTCAGCGTATGTGTTTGGAACCTTGCAACTTGTACAATTATGGCAGTGGTCTGAAGTTACCAGATGGTATCATGTTTAACGTAGTCAAATATACACAGCTTTGTCAGTATTT------GAATAGCACTACAATGTGTGTTCCACACCATATGCGTGTGTTACACTTAGGTGCTGGTTCTGATAAGGGTGTTGCACCTGGTACTGCAGTTTTGCGCAGATGGTTGCCCCTTGATGCTGTGATTGTTGACAATGATGTCAATGACTATGTTAGTGATGCAGATTACAGTTACACTGGTGATTGTGCTTCTATGTACCTAACAGACAAGTTCGACCTGGTCATCTCTGATATGTATGATGGTAGAACTAAG---TCTTGTGATGGTGACAATGTTTCCAAAGAGGGTTTCTTTCC-CTACATTAATGGTGTCATCACCG-A-AAAACTAGCGCTGGGTGGAACAGTTGCTATTAAAATAACTGAGTTCAGCTGGAATAAAAAGCTTTATGAACTCATTCAGAAGTTTGAGTACTGGACCTTGTTTTGTACCAGTGTCAATACTTCGTCCTCTGAGGCCTTTTTGATCGGTGTGCATTTTCTTGGTGATTTTTCCACCAATGCCATCATTGATGGTAATATTATGCATGCCAATTATATATTTTGGCGTAATTCCACTATTATGACCATGTCTTATAATAGTGTTTTAGATTTAAGTAAATTTTCATGTAAGCATAAAGCCACTGTGGTGGTTAATTTGAAAGATAGCTCAGTATCTGATTTGGTGTTGGGATTGTTGAAAAATGGTAAGTTGTTGATTAGAAATAATGGTGTT----------GTTTGTGGGTTTTCCAACCACTTGGTAAATTCAACCA---------------------------------------------------------------AACAATGTTCTTAATTCTTCT--------------------
>MH687960_extraction Alphacoronavirus sp. strain VZ_AlphaCoV_17819_22, complete genome
ATCAAGATTCATACGGTGGTGCTTCTGTGTGTCTCTATTGTAGAGCACATGTTGAACACCCAGGTATGGACGGGTTTTGTAAGCTTAGAGGCAAGTATGTTCAGGTGCCGTTAGGAACTTTGGATCCTATACGTTTTGTACTTGAAAATACAGTTTGTAAGGTTTGTGGTTGTTGGCAAGCTAATGGTTGCACTTGTGATAGAGCTGTCATA---------CAGAGTGTTGACAGCGGTTATTTAAACGAGTGCGGGGCTCTAGTGCA---GCTCGACTAGAGCCCT---TAAATGGTTCGGACACACATCATGTGTTCCGTGCTTTTGATGTTTACAATCGTGATGTCGCGTGTATTAGCAAATTTCTTAAGGTGAACTGTGTTCGTCTCAAGAATCT---------------------TGACAAGCACGACG------------CTTTTTGGATTGTAAAGAAATGTACGAAGTCA-GTTATGGAACATGAGCAGTCCATTTATAAACTGATTT------------------------CAGATTGTGGTGCAGTTGCAAAGCATGACTTTTTCACTTGGAAAGAGGGTAGGTCTGTCTATGGTAATGTTTGTCGTCAAGATTTGACTGAATATACCATGATGGACTTATGTTATGCATTGCGCAACTTTGATGAAAATAATTGTGAAACTCTTAAAAAGATTCTTGTTGTAGTGGGAGCTTGTGATGAATCCTACTTTGACAATAAGTTATGGTTTGATCCTGTTGAAAATGAAGATATTCATCGTGTCTATGCCAAATTGGGTACCATTGTTGCCCGTGCCATGCTTAAGTGTGTTAAATACTGTGATGCAATGGTGGAACAAGGCATAGTTGGTGTTATTACACTTGATAATCAGGATCTTAATGGTGATTTTTATGACTTTGGAGACTTTGTGACTAGTGTTAAGGGTATG-GGAGTTCCTATATGTACATCATATTATTCTTATATGATGCCAGTTATGGGTATGACCAACTGTTTAGCTAGTGAATGTTTTATTAAGAGTGATATTTTTGGGGAAGATTTTAGAACCTTTGATCTCTTGGAGTATGACTTCACAGAGCATAAGGTCAATCTCTTCAATAAATATTTTAAACATTGGGGACAAACTTATCACCCCAATTGTGAAGATTGTCACGATGAAAGTTGTATTGTTCATTGTGCCAACTTCAATACTTTGTTTGCAACTACTATACCAATTACAGCTTTCGGACCTTTGTGTCGGAAGTGTTGGATTGATGGAGTGCCGTTGGTGACAACTGCAGGTTATCATTTTAAACAACTGGGTATAGTTTGGAATAAAGATCTTAATTTACATTCAAGCAGATTGACGATCAATGAATTATTGCAATTCTGTGCTGACCCGTCACTGCTTATAGCATCGTCTCCAGCTCTAGTTGACAAACGTACAGTTTGCTTCTCTGTAGCTGCACTTGGCACCGGTATGACTAGTCAGACTGTCAAACCAGGTCACTTTAACAAAGAATTCTACGACTTCTTGCGAAGCCAAGGTTTCTTTGAAGAAGGTTCTGAGTTAACTTTAAAGCATTTCTTTTTCGCTCAGAAGGGTGACGCAGCTGTTAGAGATTTTGATTATTATAGATACAACCGTACCACTGTTTTGGACATTTGCCAAGCGCGTGTTGTCTACCAAATAGTTCAGTGCTATTTTGGTATGTATGAGGGTGGTTGCATAACTGCTAAAGAAGTTATTGTTAACAACCTCAACAAGAGTGCTGGTTATCCTTTTAATAAGTTTGGTAAGGCTGGCTTGTATTATGATTCTTTGTCATATGAAGAGCAGGATGACTTGTATGCTTACACAAAGCGTAATATCATACCTACTATGACCCAGCTTAATTTGAAGTATGCCATTAGTGGTAAAGAGCGAGCACGCACTGTTGGTGGTGTTTCACTCTTGTCTACCATGACTACTAGACAATACCACCAGAAACACCTGAAATCTATTGTCAACACTAGAGGTGCTTCTGTTGTTATTGGAACCACTAAGTTCTATGGTGGTTGGGATAACATGCTCAAAACACTTATTAAGGATGTTGAAAACCCCCATTTAATGGGATGGGATTATCCTAAGTGTGATAGAGCTTTGCCCAACATGATTAGAATGATTTCTGCAATGATACTTGGTTCTAAGCACGTTAATTGCTGTAGTTCCAGCGATAGGTACTACAGATTGTGTAACGAGCTAGCACAGGTTTTAACAGAAATGGTTTACTCGAACGGTGGTTTTTATGTCAAACCTGGTGGTACTACATCTGGTGATGCTACAACAGCTTACGCTAATTCAGTTTTTAACATATTTCAAGCAACTAGTGCAAATGTTAACCGATTGTTGAGTGTTGATAGTAACACATGTAACAACATAGAAGTTAAGCAATTGCAGCGTAAGTTGTATGACTGTTGTTATAGATCATCAAGCGTTGATCAAAGTTTTGTTGAAGAGTACTTTGGTTACCTTCGTAAACACTTTTC-TATGATGATACTTTCCGATGACGGTGTCGTATGTTATAATAGTGAGTATGCAGCTTTAGGTTATGTTGCTGATCTCAATGCTTTTAAGGCTGTTTTGTATTACCAGAATAATGTTTTTATGAGTGCATCCAAGTGTTGGATAGAACCTGATATCAACAAGGGTCCACATGAGTTTTGTTCTCAACACACAATGCAGATAGTTGATAAGGATGGTACTTATTACCTTCCTTATCCCGATCCGTCAAGGATACTGTCTGCAGGTGTTTTTGTAGATGACATTGTAAAAACTGACCCTGTTATACTCCTTGAACGATATGTGTCTTTAGCTATAGACGCCTACCCTCTTTCCAAACACGACAACCCTGAGTACAGGCGTGTTTTCACGGTTATGTTGGAGTGGGTTAAGCACTTGTACAAGACACTCAACCAAGGAGTTTTGGATTCTTTCTCTGTTACACTATTAGAGGATGCAACTGCAAAGTTTTGGGATGAAAGTTTTTATGCTAGTATGTATGAACAGTCTTCTGTATTGCAA------------------------------------------TCTGCTGGTCTATGTGTTGTCTGCTCTTCACAGACAGTCCTAAGATGTGGCGATTGTATACGTAGACCAATGTTGTGCACTAAGTGTGCTTATGATCATGTTGTAAGTACTAGTCATAAGTTCATCCTGGCTATTACTCCTTATGTGTGCTGTTCTTCTGGCTGTGGTGTCTCAGACGTCACCAAATTATATTTGGGTGGTCTGAGCTATTGGTGTGTCGACCACAAGCCTAGACTTTCTTTTCCTTTGTGTTCTAGTGGTAATGTCTTTGGGCTGTATAAGAATTCAGCTACTGGTTCACCAGATGTGGATGACTTTAATACGTTAGCCACCTCTGATTGGACGGATGTCAAAGATTATAAGTTAGCAAATGACGTTAAAGATTCTTTGCGTTTATTTGCCGCTGAAACCATTAAGGCTAAGGAAGAGAGTGTTAAGTCTTCTTATGCTTGTGCCACTATTCATGAAGTAGTGGGACCTAAAGAGCTGGTGTTAAAGTGGGAGGTTGGCAAACCACGTCCTCCTCTAAGTCGTAATTCTGTTTTCACGTGTTATCACATAACGAAAAACACCAAGTTTCAAGTTGGTGAGTTTACGTTTGAGAAATTAGATTACGACAATGATGCCGTTAGCTATAAATCCACAGCAACAACAAAGTTGGTACCTGGTATGGTATTTGTGCTCACTTCGCACAATGTCCAACCGTTGAGAGCACCTACAATAATTAACCAAGAACGTTATTCTACTCTGCATAAGCTTAGACCAGCCTTCAATATTCATGAGGACTACTCTAATCTTATACCCTATTACCAGTTAATAGGTAAGCAGAAGCTTACTACAATCCAAGGTCCTCCTGGTAGTGGTAAGTCTCATTGCGTTATTGGTTTGGGGCTCTACTTTCCTGGTGCCAGAATTGTTTTTACAGCTTGTTCACATGCTGCTGTTGATTCACTTTGTGTTAAGGCTGCCACAGCTTATAGCTCAGATAGATGTTCTCGTATTATACCTCAAAAGGCTCGCATTGAGTGTTATGATGGATTTAAATCCAACAACACTAGTGCGCAGTATCTATTTTCAACTGTCAATGCGTTACCAGAAGTTAATGCAGACATTTGTGTTGTAGAC---------------------------TTGTTGGATTTAAACCAACGTGTTAATTACAGGCATATTGTATATGTTGGTGATCCTCAGCAATTACCAGCACCTAGAGTTATGATAACTAGAGGTGTTTTAGTTCCTGAGGATTATAACGTGGTTACGAGACGTATGTGTGTTCTTAAACCTGATATCTTTTTGCACAAGTGTTATCGTTGTCCAGCTGAAATTGTTAACACAGTTTCTGAGATGGTTTACGAGAACCAGTTTGTGCCTGTAAAATCTGAGAGCAAAGAGTGCTTTAAGATTTATTGTAG---------AGGTAATGTTC-AGGTTGATAATGGTTCTAGTATTAACAGACGACAACTTGAAGTTGTTCGTATGTTTTTGGCTAAGAATCCTAAATGGGCTAAAGCTGTTTTTATTTCTCCTTATAACAGCC------------------------------------------------------------------------------------------------------------------------------------------------------------------------------------------------------------------------------------------------------------------------------------------------------------------------------------------------------------------------------------------------------------------------------------------------------------------------------------------------------------------------------------------------------------------------------------------------------------------------------------------------------------------------------------------------------------------------------------------------------------------------------------------------------------------------------------------------------------------------------------------------------------------------------------------------------------------------------------------CTACGCATTTACTACCTTTGTTGCGTAAAGGTCAACCATGGTCTGTTATCAGGCGTCGTATTGTTCAGATGTGTAGTGATTATCTTGCTAATTTGTCAGATACACTCATATTTGTTCTTTGGTCTGGTGGTTTGGAACTTACTACAATGAGGTATTTTGTTAAACTTGGACCAGTGCAGACCTGTGA---TTGTGGTAAACGTGCTACTTGTTACAATAGCACCAACCACACTTTC------TCTTGCTTTAGACATGCACTTGGCAGTGATTACATATATAACTGCTACTGCATTGACATTCAACAATGGGGTTACACAGGTTCACTTAGTATGAATCACCATGAAGTTTGTAACATTCATAGAAATGAACATGTTGCTTCAGGTGATG-CAGCTATGACTAGGTGCTTGGCTATTCATGACTGTTTTGTTAAGAATGTTGACTGGTCTATTACTTACCCATTCATTGCCAATGAACAGGCTATTAACAAGAGTGGTCGTTTGGTACAATCACATGTAATGCGTGCAGTCTTGAAACTGTACAATCCTAAGGCTATCCACGATGTTGGTAATCCTAAAGGCATACGGTGTGT---TGTTACAGACGCCAGTTGGTATTGTTATGATAAAAATCCTACAAAT--------ACCAATGTTAAAATGTTAGAGTATGATTATATTACTCATGGCCAGTT--------GGATGGTTTGTGCCTGTTTTGGAATTGCAATGTGGACATGTACCCAGAATTCTCCGTAGTTTGTAGGTTTGACACAAGAATGCGTTCAACCCTCAATCTAGAAGGCTGTAATGGTGGTTCGTTGTATGTCAACAACCATGCTTTCCACACACCAGCTTATGATAAACGTGCATTTGCTAAGTTAAAAGCAATGCCGTTTTTCTTTTATGATGATAGTGAGTGTGAGAAACTTCAGGAT------------GCAGTCAATTATGTGCCTCTCAGAGCATCAAATTGCATTACCAGGTGTAATGTT-GGAGGTGCAGTTTGCAGTAAACATTGTGCTTTGTACCATAACTATGTTACGGCATACAACACTTTTACTACTGCTGGTTTTACCATCTGGGTACCTAATAGTTTTGACATGTTTAATCTATGGCAGACATTTAAGAATTCCAAC---GTGCAAGGTTTGGAGAACATAGCCTATAACGTTGTTAAGAAAGGGTCCTTCGTTGGTGTAGAAGGTGAATTACCTGTTGCCATAGTTAATGATAAAGTAATGGTTCGCGATGGTGTTTCAGATAATGTTGTGTTTGTTAATAACACTTCTTTGCCTACAAATGTAGCTTTCGAGCTATATGCCAAGCGTAAAATAGGTTTGACGCCACCCTTAACCATTTTGAAAAATTTAGGTGTTGTTTGCACCAGTAAATGTGTTTTGTGGGATTATGAAGCCGCAAGACCTCTTACTACTTTTACTAAGGATGTTTGTAAATATACTGATTTTGA------TGGTGATGTTTGTACACTTTTTGATAATAGTGTTCCTGGTGCT-TTTGAGCGTTTTACTGTAACGAAGAACGCAGTGCTCATTTCACTTACTGCTGT------------AAAAAAGCTAACTGCCATCAAA------CTTACATATGGTTATCTCAATGGTGTACCTGTTTTTACACATGAAGA------------------------TAAACCATTCACTTGGTACATTTACACTCGAAAGGATGGTGCCTTTGTTGAATATCCTGA---------------------------------------------------------------------------------------------------TGGCTATTTCACTCAAGGACGCGTCATTTCGGACTTTCAGCCTCGTAGTAACATGGAAGAAGATTTTCTTAACATGGATATGGGTTTGTTTATAAGTAAATACGGACTAGAAGATTATGGTTTTGAACATGTTGTGTATGGTGATGTTTCTAAGACCACATTGGGTGGTTTGCATTTACTTATATCACAAATACGTCTTTCCAAGATAGGTGTTCTTAAAGTTGAAGATTTTGTTTCTAGTTCAGATAGTACACTCAAATCGTGTACAGTTACTTATGTTGATAACCCTAGTAGTAAGATGGTTTGTACATATGTTGACTTGTTGCTTGATGACTTTGTTAACATACTTAAATCTGTAGATTTGAGC------GTTGTTTCAAAAGTTCATGAAGTAGTTGTAGATTGTAGAGTTTGGCGTTGGATGTTGTGGTGTAAAGACCACAAAGTACAGACCTTCTACCCTCAGCTCCAGTCAG---CTGAATGGAAGTGTGGTTATTCAATGCCATCAATCTACAAGATCCAGCGTATGTGTTTGGAACCTTGCAACTTGTACAATTATGGCAGTGGTCTGAAGTTACCAGACGGTATCATGTTTAACGTAGTCAAATACACACAGCTTTGTCAGTATCT------GAATAGCACTACAATGTGTGTTCCACACCATATGCGTGTGTTACACTTAGGTGCTGGTTCTGATAAGGGTGTTGCACCTGGTACTGCAGTTTTGCGCAGATGGTTACCCCTTGATGCTGTGATTGTTGACAATGATGTCAATGACTATGTTAGTGATGCAGATTACAGTTACACTGGTGATTGTGCTTCTATGTACCTAACAGACAAGTTCGACCTGGTCATCTCCGATATGTATGATGGTAGAACTAAG---TCTTGTGATGGTGACAATGTTTCCAAAGAGGGTTTCTTTCC-CTACATTAATGGTGTCATTACCG-A-AAAATTAGCACTGGGTGGAACAGTTGCTATTAAAATAACTGAGTTCAGCTGGAACAAAAAGCTTTATGAACTCATTCAGAAGTTTGAGTACTGGACCTTGTTTTGTACCAGTGTCAATACTTCGTCCTCTGAAGCCTTTTTGATCGGTGTGCATTTTCTTGGTGATTTTTCCACCAATGCCATCATTGATGGTAATATTATGCACGCCAATTACATATTTTGGCGTAATTCCACTATTATGACTATGTCTTATAATAGTGTTTTAGATTTAAGTAAATTTTCATGTAAGCATAAAGCCACTGTGGTGGTTAATTTGAAAGACAGTTCGGTCTCTGATTTGGTGCTTGGTTTATTGAAAAATGGTAAGTTGTTGATTAGAAATAATGGTGTT----------GTTTGTGGGTTTTCCAACCACTTGGTAAATTCAACCA---------------------------------------------------------------AACAATGTTCTTAATTCTTCT--------------------
>MH687958_extraction Alphacoronavirus sp. strain VZ_AlphaCoV_16845_87, complete genome
ATCAAGATTCATACGGTGGTGCTTCTGTGTGTCTCTATTGTAGAGCACATGTTGAACACCCAGGTATGGACGGGTTTTGTAAGCTTAGAGGCAAGTATGTTCAGGTGCCGTTAGGAACTTTGGATCCTATACGTTTTGTACTTGAAAATACAGTTTGTAAGGTTTGTGGTTGTTGGCAAGCTAATGGTTGCACTTGTGATAGAGCTGTCATA---------CAGAGTGTTGACAGCGGTTATTTAAACGAGTGCGGGGCTCTAGTGCA---GCTCGACTAGAGCCCT---TAAATGGTTCGGACACACATCATGTGTTCCGTGCTTTTGATGTTTACAATCGTGATGTCGCGTGTATTAGCAAATTTCTTAAGGTGAACTGTGTTCGTCTCAAGAATCT---------------------TGACAAGCACGACG------------CTTTTTGGATTGTAAAGAAATGTACGAAGTCA-GTTATGGAACATGAGCAGTCCATTTATAAACTGATTT------------------------CAGATTGTGGTGCAGTTGCAAAGCATGACTTTTTCACTTGGAAAGAGGGTAGGTCTGTCTATGGTAATGTTTGTCGTCAAGATTTGACTGAATATACCATGATGGACTTATGTTATGCATTGCGCAACTTTGATGAAAATAATTGTGAAACTCTTAAAAAGATTCTTGTTGTAGTGGGAGCTTGTGATGAATCCTACTTTGACAATAAGTTATGGTTTGATCCTGTTGAAAATGAAGATATTCATCGTGTCTATGCCAAATTGGGTACCATTGTTGCCCGTGCCATGCTTAAGTGTGTTAAATACTGTGATGCAATGGTGGAACAAGGCATAGTTGGTGTTATTACACTTGATAATCAGGATCTTAATGGTGATTTTTATGACTTTGGAGACTTTGTGACTAGTGTTAAGGGTATG-GGAGTTCCTATATGTACATCATATTATTCTTATATGATGCCAGTTATGGGTATGACCAACTGTTTAGCTAGTGAATGTTTTATTAAGAGTGATATTTTTGGGGAAGATTTTAGAACCTTTGATCTCTTGGAGTATGACTTCACAGAGCATAAGGTCAATCTCTTCAATAAATATTTTAAACATTGGGGACAAACTTATCACCCCAATTGTGAAGATTGTCACGATGAAAGTTGTATTGTTCATTGTGCCAACTTCAATACTTTGTTTGCAACTACTATACCAATTACAGCTTTCGGACCTTTGTGTCGGAAGTGTTGGATTGATGGAGTGCCGTTGGTGACAACTGCAGGTTATCATTTTAAACAACTGGGTATAGTTTGGAATAAAGATCTTAATTTACATTCAAGCAGATTGACGATCAATGAATTATTGCAATTCTGTGCTGACCCGTCACTGCTTATAGCATCGTCTCCAGCTCTAGTTGACAAACGTACAGTTTGCTTCTCTGTAGCTGCACTTGGCACCGGTATGACTAGTCAGACTGTCAAACCAGGTCACTTTAACAAAGAATTCTACGACTTCTTGCGAAGCCAAGGTTTCTTTGAAGAAGGTTCTGAGTTAACTTTAAAGCATTTCTTTTTCGCTCAGAAGGGTGACGCAGCTGTTAGAGATTTTGATTATTATAGATACAACCGTACCACTGTTTTGGACATTTGCCAAGCGCGTGTTGTCTACCAAATAGTTCAGTGCTATTTTGGTATGTATGAGGGTGGTTGCATAACTGCTAAAGAAGTTATTGTTAACAACCTCAACAAGAGTGCTGGTTATCCTTTTAATAAGTTTGGTAAGGCTGGCTTGTATTATGATTCTTTGTCATATGAAGAGCAGGATGACTTGTATGCTTACACAAAGCGTAATATCATACCTACTATGACCCAGCTTAATTTGAAGTATGCCATTAGTGGTAAAGAGCGAGCACGCACTGTTGGTGGTGTTTCACTCTTGTCTACCATGACTACTAGACAATACCACCAGAAACACCTGAAATCTATTGTCAACACTAGAGGTGCTTCTGTTGTTATTGGAACCACTAAGTTCTATGGTGGTTGGGATAACATGCTCAAAACACTTATTAAGGATGTTGAAAACCCCCATTTAATGGGATGGGATTATCCTAAGTGTGATAGAGCTTTGCCCAACATGATTAGAATGATTTCTGCAATGATACTTGGTTCTAAGCACGTTAATTGCTGTAGTTCCAGCGATAGGTACTACAGATTGTGTAACGAGCTAGCACAGGTTTTAACAGAAATGGTTTACTCGAACGGTGGTTTTTATGTCAAACCTGGTGGTACTACATCTGGTGATGCTACAACAGCTTACGCTAATTCAGTTTTTAACATATTTCAAGCAACTAGTGCAAATGTTAACCGATTGTTGAGTGTTGATAGTAACACATGTAACAACATAGAAGTTAAGCAATTGCAGCGTAAGTTGTATGACTGTTGTTATAGATCATCAAGCGTTGATCAAAGTTTTGTTGAAGAGTACTTTGGTTACCTTCGTAAACACTTTTC-TATGATGATACTTTCCGATGACGGTGTCGTATGTTATAATAGTGAGTATGCAGCTTTAGGTTATGTTGCTGATCTCAATGCTTTTAAGGCTGTTTTGTATTACCAGAATAATGTTTTTATGAGTGCATCCAAGTGTTGGATAGAACCTGATATCAACAAGGGTCCACATGAGTTTTGTTCTCAACACACAATGCAGATAGTTGATAAGGATGGTACTTATTACCTTCCTTATCCCGATCCGTCAAGGATACTGTCTGCAGGTGTTTTTGTAGATGACATTGTAAAAACTGACCCTGTTATACTCCTTGAACGATATGTGTCTTTAGCTATAGACGCCTACCCTCTTTCCAAACACGACAATCCTGAGTACAGGCGTGTTTTCACGGTTATGTTGGAGTGGGTTAAGCACTTGTACAAGACACTCAACCAAGGAGTTTTGGATTCTTTCTCTGTTACACTATTAGAGGATGCAACTGCAAAGTTTTGGGATGAAAGTTTTTATGCTAGTATGTATGAACAGTCTTCTGTATTGCAA------------------------------------------TCTGCTGGTCTATGTGTTGTCTGCTCTTCACAGACAGTCCTAAGATGTGGCGATTGTATACGTAGACCAATGTTGTGCACTAAGTGTGCTTATGATCATGTTGTAAGTACTAGTCATAAGTTCATCCTGGCTATTACTCCTTATGTGTGCTGTTCTTCTGGCTGTGGAGTCTCAGACGTCACCAAATTATATTTGGGTGGTCTGAGCTATTGGTGTGTCGACCACAAGCCTAGACTTTCTTTTCCTTTGTGTTCTAGTGGTAATGTCTTTGGGCTGTATAAGAATTCAGCTACTGGTTCACCAGATGTGGATGACTTTAATACGTTAGCCACCTCTGATTGGACGGATGTCAAAGATTATAAGTTAGCAAATGACGTTAAAGATTCTTTGCGTTTATTTGCCGCTGAAACCATTAAGGCTAAGGAAGAGAGTGTTAAGTCTTCTTATGCTTGTGCCACTATTCATGAAGTAGTGGGACCTAAAGAGCTGGTGTTAAAGTGGGAGGTTGGCAAACCACGTCCTCCTCTAAGTCGTAATTCTGTTTTCACGTGTTATCACATAACGAAAAACACCAAGTTTCAAGTTGGTGAGTTTACGTTTGAGAAATTAGATTACGACAATGATGCCGTTAGCTATAAATCCACAGCAACAACAAAGTTGGTACCTGGTATGGTATTTGTGCTCACTTCGCACAATGTCCAACCGTTGAGAGCACCTACAATAATTAACCAAGAACGTTATTCTACTCTGCATAAGCTTAGACCAGCCTTCAATATTCATGAGGACTACTCTAATCTTATACCCTATTACCAGCTAATAGGTAAGCAGAAGCTTACTACAATCCAAGGTCCTCCTGGTAGTGGTAAGTCTCATTGCGTTATTGGTTTGGGGCTCTACTTTCCTGGTGCCAGAATTGTTTTTACAGCTTGTTCACATGCTGCTGTTGATTCACTTTGTGTTAAGGCTGCCACAGCTTATAGCTCAGATAGATGTTCTCGTATTATACCTCAAAAGGCTCGCATTGAGTGTTATGATGGATTTAAATCCAACAACACTAGTGCGCAGTATCTATTTTCAACTGTCAATGCGTTACCAGAAGTTAATGCAGACATTTGTGTTGTAGACGAGGTGTCCATGTGTACTAACTACGATTTGTCTGTTATAAACCAACGTGTTAATTACAGGCATATTGTATATGTTGGTGATCCTCAGCAATTACCAGCACCTAGAGTTATGATAACTAGAGGTGTTTTAGTTCCTGAGGATTATAACGTGGTTACGAGACGTATGTGTGTTCTTAAACCTGATATCTTTTTGCACAAGTGTTATCGTTGTCCAGCTGAAATTGTTAACACAGTTTCTGAGATGGTTTACGAGAACCAGTTTGTGCCTGTAAAATCTGAGAGCAAAGAGTGCTTTAAGATTTATTGTAG---------AGGTAATGTTC-AGGTTGATAATGGTTCTAGTATTAACAGACGACAACTTGAAGTTGTTCGTATGTTTTTGGCTAAGAATCCTAAATGGGCTAAAGCTGTTTTTATTTCTCCTTATAACAGCCAAAATTATGTTGCTGGCAGAGTTTTGGGTCTTCAAATTCAGACCGTTGATTCTTCACAAGGTAGTGAGTATGACTA------------------TTCTGATACGGCTCATGCTAGTAACGTTAATAGGTTTAATGTTGCTATAACTAGAGCTAAGAAGGGTATCTTGTGTATTATGTGTGATCGTGAGTTGTTTGACATACTTAAGTTCTATGAACTTAAATTGTC------------------------------------------TGACTTGCAAGTT---------------------------------------------------------------------------------------------------------------------------------------------------------GGTGATGGTTGTGGTCTTTTTAAGGATTGTTATAAAGGTGAAGATAATC---------------------------------------------------------------------------------TGCCACCATCACATGCACCCACGTTCATGTCTCTGTCTGACAACTTTAAAACAGATAAAGATCTTGCTGTGCAAATAGGTGTCAAT------GGTCCTGTTAAATATGAGCATGTTATCTCTTTTATGGGATTCAGATTTGACATTAATGTGCCAAACCAACACACGTTGTTTTGCACTCGTGATTTTGCGATGCGTAACGTTAGGGGTTGGCTAGGTTTTGATGTCGAAGGTGCTCATGTTATTGGTAGCAATGTTGGTACTAATGTTCCACTACAATTGGGTTTTTCCAATGGTGTTGATTTTGTTGTACGGCCAGAGGGTTGTGTTTCCACTGAAGTTGGTGACGTTATTCAACCCGTTCGTGCTCGAGCTCCACCAGGCGACCAATTTACGCAACAAAGGCCTTTGTTGCGTAAAGGTCAACCATGGTCTGTTATCAGGCGTCGTATTGTTCAGATGTGTAGTGATTATCTTGCTAATTTGTCAGATACACTCATATTTGTTCTTTGGTCTGGTGGTTTGGAACTTACTACAATGAGGTATTTTGTTAAACTTGGACCAGTGCAGACCTGTGA---TTGTGGTAAACGTGCTACTTGTTACAATAGCACCAACCACACTTTC------TCTTGCTTTAGACATGCACTTGGCAGTGATTACATATATAACTGCTACTGCATTGACATTCAACAATGGGGTTACACAGGTTCACTTAGTATGAATCACCATGAAGTTTGTAACATTCATAGAAATGAACATGTTGCTTCAGGTGATG-CAGCTATGACTAGGTGCTTGGCTATTCATGACTGTTTTGTTAAGAATGTTGACTGGTCTATTACTTACCCATTCATTGCCAATGAACAGGCTATTAACAAGAGTGGTCGTTTGGTACAATCACATGTAATGCGTGCAGTCTTGAAACTGTACAATCCTAAGGCTATCCACGATGTTGGTAATCCTAAAGGCATACGGTGTGT---TGTTACAGACGCCAGTTGGTATTGTTATGATAAAAATCCTACAAAT--------ACCAATGTTAAAATGTTAGAGTATGATTATATTACTCATGGCCAGTT--------GGATGGTTTGTGCCTGTTTTGGAATTGCAATGTGGACATGTACCCAGAATTCTCCGTAGTTTGTAGGTTTGACACAAGAATGCGTTCAACCCTCAATCTAGAAGGCTGTAATGGTGGTTCGTTGTATGTCAACAACCATGCTTTCCACACACCAGCTTATGATAAACGTGCATTTGCTAAGTTAAAAGCAATGCCGTTTTTCTTTTATGATGATAGTGAGTGTGAGAAACTTCAGGAT------------GCAGTCAATTATGTGCCTCTCAGAGCATCAAATTGCATTACCAGGTGTAATGTT-GGAGGTGCAGTTTGCAGTAAACATTGTGCTTTGTACCATAACTATGTTACGGCATACAACACTTTTACTACTGCTGGTTTTACCATCTGGGTACCTAATAGTTTTGACATGTTTAATCTATGGCAGACATTTAAGAATTCCAAC---GTGCAAGGTTTGGAGAACATAGCCTATAACGTTGTTAAGAAAGGGTCCTTCGTTGGTGTAGAAGGTGAATTACCTGTTGCCATAGTTAATGATAAAGTAATGGTTCGCGATGGTGTTTCAGATAATGTTGTGTTTGTTAATAACACTTCTTTGCCTACAAATGTAGCTTTCGAGCTATATGCCAAGCGTAAAATAGGTTTGACGCCACCCTTAACCATTTTGAAAAATTTAGGTGTTGTTTGCACCAGTAAATGTGTTTTGTGGGATTATGAAGCCGCAAGACCTCTTACTACTTTTACTAAGGATGTTTGTAAATATACTGATTTTGA------TGGTGATGTTTGTACACTTTTTGATAATAGTGTTCCTGGTGCT-TTTGAGCGTTTTACTGTAACGAAGAACGCAGTGCTCATTTCACTTACTGCTGT------------AAAAAAGCTAACTGCCATCAAA------CTTACATATGGTTATCTCAATGGTGTACCTGTTTTTACACATGAAGA------------------------TAAACCATTTACTTGGTACATTTACACTCGAAAGGATGGTGCCTTTGTTGAATATCCTGA---------------------------------------------------------------------------------------------------TGGCTATTTCACTCAAGGACGCGTCATTTCGGACTTTCAGCCTCGTAGTAACATGGAAGAAGATTTTCTTAACATGGATATAGGTTTGTTTATAAGTAAATACGGACTAGAAGATTATGGTTTTGAACATGTTGTGTATGGTGATGTTTCTAAGACCACATTGGGTGGTTTGCATTTACTTATATCACAAATACGTCTTTCCAAGATAGGTGTTCTTAAAGTTGAAGATTTTGTTTCTAGTTCAGATAGTACACTCAAATCGTGTACAGTTACTTATGTTGATAACCCTAGTAGTAAGATGGTTTGTACATATGTTGACTTGTTGCTTGATGACTTTGTTAACATACTTAAATCTGTAGATTTGAGC------GTTGTTTCAAAAGTTCATGAAGTAGTTGTAGATTGTAGAGTTTGGCGTTGGATGTTGTGGTGTAAAGACCACAAAGTACAGACCTTCTACCCTCAGCTCCAGTCAG---CTGAATGGAAGTGTGGTTATTCAATGCCATCAATCTACAAGATTCAGCGTATGTGTTTGGAACCTTGCAACTTGTACAATTATGGCAGTGGTCTGAAGTTACCAGACGGTATCATGTTTAACGTAGTCAAATACACACAGCTTTGTCAGTATCT------GAATAGCACTACAATGTGTGTTCCACACCATATGCGTGTGTTACACTTAGGTGCTGGTTCTGATAAGGGTGTTGCACCTGGTACTGCAGTTTTGCGCAGATGGTTACCCCTTGATGCTGTGATTGTTGACAATGATGTCAATGACTATGTTAGTGATGCAGATTACAGTTACACTGGTGATTGTGCTTCTATGTACCTAACAGACAAGTTCGACCTGGTCATCTCCGATATGTATGATGGTAGAACTAAG---TCTTGTGATGGTGACAATGTTTCCAAAGAGGGTTTCTTTCC-CTACATTAATGGTGTCATTACCG-A-AAAATTAGCACTGGGTGGAACAGTTGCTATTAAAATAACTGAGTTCAGCTGGAACAAAAAGCTTTATGAACTCATTCAGAAGTTTGAGTACTGGACCTTGTTTTGTACCAGTGTCAATACTTCGTCCTCTGAAGCCTTTTTGATCGGTGTGCATTTTCTTGGTGATTTTTCCACCAATGCCATCATTGATGGTAATATTATGCACGCCAATTACATATTTTGGCGTAATTCCACTATTATGACTATGTCTTATAATAGTGTTTTAGATTTAAGTAAATTTTCATGTAAGCATAAAGCCACTGTGGTGGTTAATTTGAAAGACAGTTCGGTCTCTGATTTGGTGCTTGGTTTATTGAAAAATGGTAAGTTGTTGATTAGAAATAATGGTGTT----------GTTTGTGGGTTTTCCAACCACTTGGTAAATTCAACCA---------------------------------------------------------------AACAATGTTCTTAATTCTTCT--------------------
>MH687965_extraction Alphacoronavirus sp. strain VZ_AlphaCoV_20745_17, complete genome
ATCAAGATTCATACGGTGGTGCTTCTGTGTGTCTCTATTGTAGAGCACATGTTGAACACCCAGGTATGGACGGGTTTTGTAAGCTTAGAGGCAAGTATGTTCAGGTGCCGTTAGGAACTTTGGATCCTATACGTTTTGTACTTGAAAATACAGTTTGTAAGGTTTGTGGTTGTTGGCAAGCTAATGGTTGCACTTGTGATAGAGCTGTCATA---------CAGAGTGTTGACAGCGGTTATTTAAACGAGTGCGGGGCTCTAGTGCA---GCTCGACTAGAGCCCT---TAAATGGTTCGGACACACATCATGTGTTCCGTGCTTTTGATGTTTACAATCGTGATGTCGCGTGTATTAGCAAATTTCTTAAGGTGAACTGTGTTCGTCTCAAGAATCT---------------------TGACAAGCACGACG------------CTTTTTGGATTGTAAAGAAATGTACGAAGTCA-GTTATGGAACATGAGCAGTCCATTTATAAACTGATTT------------------------CAGATTGTGGTGCAGTTGCAAAGCATGACTTTTTCACTTGGAAAGAGGGTAGGTCTGTCTATGGTAATGTTTGTCGTCAAGATTTGACTGAATATACCATGATGGACTTATGTTATGCATTGCGCAACTTTGATGAAAATAATTGTGAAACTCTTAAAAAGATTCTTGTTGTAGTGGGAGCTTGTGATGAATCCTACTTTGACAATAAGTTATGGTTTGATCCTGTTGAAAATGAAGACATTCACCGTGTCTATGCCAAGTTGGGTACTATTGTTGCCCGTGCCATGCTTAAGTGTGTTAAATACTGTGATGCAATGGTGGAACAAGGCATAGTTGGTGTTATTACACTTGATAATCAGGATCTTAACGGTGATTTTTATGATTTTGGAGACTTTGTGACTAGTGTTAAGGGTATG-GGAGTTCCTATATGTACATCATATTATTCTTATATGATGCCAGTTATGGGTATGACCAACTGTTTAGCTAGTGAATGTTTTATTAAGAGTGATATTTTTGGGGAAGATTTTAGAACCTTTGATCTCTTGGAGTATGACTTCACAGAGCACAAGGTCAATCTCTTCAATAAATATTTTAAACATTGGGGACAAACTTACCACCCCAATTGTGAAGATTGTCACGATGAAAGTTGTATTGTCCATTGTGCCAACTTCAATACCTTGTTTGCAACTACTATACCAATTACAGCTTTCGGACCTTTGTGTCGGAAGTGTTGGATTGATGGAGTGCCGTTGGTGACAACTGCAGGTTATCATTTTAAACAATTGGGTATAGTTTGGAACAAAGATCTTAATTTACATTCAAGCAGATTGACGATCAATGAATTATTGCAATTCTGTGCTGACCCGTCACTGCTTATAGCATCGTCTCCGGCTCTAGTTGACAAACGTACAGTTTGCTTCTCTGTAGCTGCACTTGGCACCGGTATGACTAGTCAGACTGTCAAACCAGGTCACTTTAACAAAGAATTCTATGACTTCTTGCGAAGCCAAGGTTTCTTTGAAGAAGGTTCTGAGTTAACTTTAAAGCATTTCTTTTTCGCTCAGAAGGGTGACGCAGCTGTTAAAGATTTTGATTATTATAGATACAACCGTACCACTGTTTTGGATATTTGCCAAGCGCGTGTTGTCTACCAAATAGTTCAGTGCTATTTTGGTATGTATGAGGGTGGTTGCATAACTGCTAAAGAAGTTATTGTTAACAACCTCAACAAGAGTGCTGGTTATCCTTTTAATAAGTTTGGTAAGGCTGGTTTGTATTATGATTCTTTGTCATATGAAGAGCAGGATGATTTGTATGCCTACACAAAGCGTAATATCATACCTACTATGACCCAGCTTAATTTGAAGTATGCCATTAGTGGTAAAGAGCGAGCACGCACTGTTGGTGGTGTTTCACTCTTGTCTACCATGACTACTAGACAATACCACCAGAAACACCTGAAATCTATTGTCAACACTAGGGGTGCTTCTGTTGTTATTGGAACCACTAAGTTCTATGGTGGTTGGGATAACATGCTCAAAACACTTATTAAGGATGTTGAAAACCCCCATTTAATGGGATGGGATTATCCTAAGTGTGATAGAGCTTTGCCCAACATGATTAGAATGATTTCTGCAATGATACTTGGTTCTAAGCACGTTAATTGCTGTAGCTCCAGCGATAGGTACTACAGATTGTGTAACGAGCTAGCACAGGTTTTAACAGAAATGGTTTACTCGAACGGTGGCTTTTATGTCAAACCTGGTGGTACTACATCTGGTGATGCTACAACAGCTTACGCTAATTCAGTTTTTAACATATTTCAAGCAACTAGTGCAAATGTTAACCGCTTGTTGAGTGTTGATAGTAATACATGCAACAACATAGAAGTTAAGCAATTGCAGCGTAAGTTGTATGACTGTTGTTATAGATCATCAAGTGTTGATCAAAGTTTTGTTGAAGAGTACTTTGGTTACCTTCGTAAACACTTTTC-TATGATGATACTTTCTGATGACGGTGTCGTATGTTATAATAGTGAGTATGCAGCTTTAGGTTATGTTGCTGACCTCAATGCTTTTAAGGCCGTTTTGTATTACCAGAATAATGTTTTTATGAGTGCATCCAAGTGTTGGATAGAACCTGATATCAACAAGGGTCCACATGAGTTTTGTTCTCAACACACAATGCAGATAGTTGATAAGGATGGTACTTATTACCTTCCCTATCCCGATCCGTCAAGGATACTGTCTGCAGGTGTTTTTGTAGATGACATTGTAAAAACTGACCCTGTTATACTCCTTGAACGATACGTGTCTTTAGCTATAGATGCCTACCCACTTTCTAAACATGACAATCCTGAGTACAGGCGTGTTTTCACTGTAATGTTGGAGTGGGTTAAGCACTTGTACAAGACACTCAACCAAGGAGTTTTGGATTCTTTTTCTGTTACACTATTAGAGGATGCAACTGCAAAGTTTTGGGATGAAAGTTTTTATGCTAGTATGTATGAACAGTCTTCCGTATTGCAA------------------------------------------TCTGCAGGTCTATGTGTTGTCTGCTCTTCACAGACAGTCCTAAGATGTGGCGATTGTATACGTAGACCCATGTTGTGCACTAAGTGTGCTTATGATCATGTTGTAAGTACTAGTCATAAATTCATCCTGGCTATTACTCCTTATGTGTGCTGTTCTTCTGGCTGTGGAGTCTCAGACGTCACTAAATTATATTTGGGTGGTCTGAGCTACTGGTGTGTCGACCACAAGCCTAGACTTTCTTTTCCTTTGTGTTCTAGTGGTAATGTCTTTGGGCTGTATAAAAATTCAGCTACTGGTTCACCAGATGTGGAAGACTTTAATACGTTAGCCACCTCTGATTGGACTGATGTCAAAGATTATAAGTTGGCAAATGACGTTAAAGATTCTTTGCGTTTATTTGCTGCTGAAACCATTAAGGCTAAGGAAGAGAGTGTTAAGTCTTCTTACGCTTGTGCCACTATTCATGAAGTGGTGGGACCTAAAGAGCTGGTGCTAAAATGGGAGGTTGGTAAACCACGTCCTCCTCTAAGTCGTAATTCTGTTTTCACGTGTTATCACATAACGAAAAACACCAAGTTTCAAGTTGGTGAGTTTACGTTTGAGAAACTAGATTACGACAATGACGCCGTTAGCTACAAGTCCACAGCGACAACAAAGTTGGTACCCGGTATGGTATTTGTGCTCACTTCGCACAATGTTCAACCGTTGAGAGCACCTACAATAATTAACCAAGAACGTTATTCTACTCTGCATAAGCTTAGACCAGCCTTCAACATTCATGAGGACTACTCTAATCTTATACCCTATTATCAGTTAATAGGTAAGCAGAAGATTACCACAATCCAAGGTCCTCCTGGTAGTGGTAAGTCTCATTGCGTTATTGGTTTGGGGCTTTATTTTCCCGGTGCCAGAATTGTTTTTACAGCTTGTTCACATGCTGCTGTTGATTCACTTTGTGTTAAGGCAGCCACAGCTTATAGTTCAGATAGATGTTCTCGTATTATACCTCAAAAGGCTCGCATTGAGTGTTATGATGGATTTAAATCCAACAACACTAGTGCGCAGTATCTATTTTCAACTGTCAATGCGTTACCAGAAGTTAATGCAGACATTTGTGTTGTAGATGAGGTGTCCATGTGTACTAACTATGATTTGTCTGTTATAAACCAACGTGTTAATTACAGGCATATAGTATATGTTGGTGATCCTCAGCAATTACCAGCACCTAGAGTTATGATAACTAGGGGTGTTTTGGTTCCTGAGGATTATAACGTGGTTACGAGACGTATGTGTGTTCTTAAACCTGATATCTTTTTGCACAAGTGTTATCGTTGTCCAGCTGAAATTGTTAACACAGTTTCTGAGATGGTTTACGAGAGCCAGTTTGTGCCCGTAAAATCTGAGAGCAAAGAGTGCTTTAAGATTTATTGTAG---------AGGTAATGTTC-AGGTTGATAATGGTTCTAGTATTAACAGACGACAACTTGAAGTTGTTCGTATGTTTTTGGCTAAGAATCCCAAATGGGCTAAAGCTGTTTTTATTTCTCCTTATAACAGCCAAAATTATGTTGCTGGCAGAGTTTTGGGTCTTCAAATTCAAACTGTTGATTCTTCACAAGGTAGTGAGTATGACTATGTCATTTACACACAAACTTCTGATACTGCTCATGCTAGTAACGTTAATAGGTTTAATGTTGCTATAACTAGAGCTAAGAAGGGTATCTTGTGTATTATGTGTGATCGTGAGTTGTTTGACATACTTAAGTTCTATGAACTTAAATTGTC------------------------------------------TGACTTGCAAGCT---------------------------------------------------------------------------------------------------------------------------------------------------------GGTGATGGTTGTGGTCTTTTTAAGGATTGTTATAAAGGTGAAGACAATC---------------------------------------------------------------------------------TTCCACCATCACATGCACCCACGTTCATGTCTCTGTCTGACAATTTTAAAACAGATAAAGATCTTGCTGTGCAAATAGGTGTCAAT------GGTCCTGTCAAATATGAGCATGTCATCTCTTTTATGGGATTCAGATTTGACATTAATGTGCCAAACCAACACACGTTGTTTTGCACTCGTGATTTTGCGATGCGTAACGTTAGGGGTTGGCTAGGTTTTGATGTCGAAGGTGCTCATGTTATTGGTAGCAATGTTGGTACTAATGTTCCACTACAATTGGGTTTTTCCAATGGTGTTGATTTTGTTGTACGGCCAGAGGGTTGTGTTTCCACCGAGGTTGGTGATGTTATTCAACCCGTTCGTGCTCGAGCTCCACCAGGCGACCAATTTACGCATTTATTACCTTTGTTGCGTAAAGGTCAACCATGGTCTGTTATTAGGCGTCGTATTGTTCAGATGTGTAGTGATTATCTTGCTAATTTGTCAGATACACTCATATTTGTTCTTTGGTCTGGTGGTTTGGAACTTACTACAATGAGGTATTTCGTTAAACTTGGACCAGTGCAAACCTGTGA---TTGTGGTAAACGTGCTACTTGTTATAATAGCACCAACCACACTTTC------TCTTGCTTTAGACACGCACTTGGCAGTGATTACATATATAACTGCTACTGCATTGACATTCAACAATGGGGTTACACAGGTTCACTTAGTATGAATCACCATGAAGTTTGTAACATTCATAGAAATGAACATGTTGCTTCAGGTGATG-CAGCTATGACTAGGTGCTTGGCTATTCATGACTGTTTTGTTAAGAATGTTGACTGGTCTATTACTTACCCATTCATTGCCAATGAACAGGCTATTAACAAGAGTGGTCGTTTGGTACAATCACATGTAATGCGTGCAGTCTTGAAACTGTACAATCCTAAGGCTATCCACGATGTTGGTAATCCTAAAGGCATACGGTGTGT---TGTTACAGACGCCAGTTGGTATTGTTATGATAAAAATCCTACAAAT--------ACCAATGTTAAAATGTTAGAGTATGATTATATTACTCATGGCCAGTT--------GGATGGTTTGTGCCTGTTTTGGAATTGCAATGTGGACATGTACCCAGAATTCTCTGTAGTTTGTAGGTTTGACACAAGAATGCGCTCAACCCTCAACCTAGAAGGCTGTAATGGTGGTTCGTTGTATGTCAACAATCATGCTTTCCACACACCAGCTTATGATAAACGTGCATTTGCTAAGTTAAAAGCAATGCCGTTTTTCTTTTATGATGATAGCGAGTGTGAGAAACTTCAGGAT------------GCTGTCAATTATGTGCCTCTTAGAGCATCAAATTGCATTACCAGGTGTAATGTT-GGAGGTGCAGTTTGCAGTAAACATTGTGCTTTGTACCATAACTATGTTACGGCATACAACACTTTTACTACTGCTGGTTTTACTATCTGGGTACCTAATAGTTTTGACATGTTTAATCTATGGCAGACATTTAAGAATTCCAAC---GTGCAAGGTTTGGAGAACATAGCCTATAACGTTGTTAAGAAAGGGTCTTTCGTTGGTGTAGAAGGTGAATTACCTGTTGCCATAGTTAATGATAAAGTAATGGTTCGCGATGGTGTTTCAGATAATGTTGTGTTTGTTAATAACACTTCTTTGCCTACAAATGTAGCTTTCGAGCTATATGCCAAGCGTAAAATAGGTTTGACGCCACCCTTAACCATTTTGAAAAATTTAGGTGTTGTTTGCACCAGTAAATGTGTTTTGTGGGATTATGAAGCCGCAAGACCTCTTACTACTTTTACTAAGGATGTTTGTAAATATACTGATTTTGA------TGGTGACGTTTGTACACTTTTTGATAATAGTGTTCCTGGTGCT-TTTGAGCGTTTTACTGTTACGAAGAACGCAGTGCTCATTTCACTTACTGCTGT------------TAAAAAGCTAACTGCCATCAAA------CTTACATATGGTTATCTCAATGGTGTACCTGTTTTTACACATGAAGA------------------------TAAACCATTTACTTGGTACATTTACACTCGAAAGGATGGTGCCTTTGTTGAATATCCTGA---------------------------------------------------------------------------------------------------TGGCTATTTCACTCAAGGACGCGTCATTTCGGACTTTCAGCCTCGTAGTAACATGGAAGAAGATTTTCTTAACATGGATATGGGTTTGTTTATAAGTAAATATGGACTAGAAGATTATGGTTTTGAACATGTTGTGTTTGGTGATGTTTCTAAAACCACATTGGGTGGTTTGCATTTACTTATATCACAAATACGTCTTTCTAAGATTGGTGTTCTTAAAGTTGAAGATTTTGTTTCTAGTTCAGATAGTACACTTAAATCGTGTACAGTTACTTATGTTGACAACCCTAGTAGTAAGATGGTTTGTACATATGTTGACTTGTTGCTCGATGACTTTGTTAACATACTTAAATCTGTAGATTTGAGC------GTTGTTTCAAAAGTTCATGAAGTAGTTATAGATTGTAAAGTTTGGCGTTGGATGTTGTGGTGTAAAGACCACAAAGTACAGACCTTCTATCCTCAGCTCCAGTCAG---CTGAATGGAAGTGTGGTTATTCAATGCCATCAATCTACAAGATTCAGCGTATGTGTTTGGAACCTTGCAACTTGTACAATTATGGCAGTGGTCTGAAGTTACCAGATGGTATCATGTTTAACGTAGTCAAATACACACAGCTCTGTCAGTATTT------GAATAGCACTACAATGTGCGTTCCACACCATATGCGTGTGTTACACTTAGGTGCTGGTTCTGATAAGGGTGTTGCACCTGGTACTGCAGTTTTGCGCAGATGGTTACCCCTTGATGCTGTGATTGTTGACAATGATGTCAATGACTATGTTAGTGATGCAGATTACAGTTACACTGGTGATTGTGCTTCTATGTACCTAACAGACAAGTTCGACCTGGTCATCTCCGATATGTATGATGGTAGAACTAAG---TCTTGTGATGGTGACAATGTTTCCAAAGAGGGCTTCTTTCC-CTACATTAATGGTGTCATCACCG-A-AAAATTAGCGCTGGGTGGAACAGTTGCTATTAAAATAACTGAGTTCAGCTGGAATAAAAAGCTTTATGAACTCATCCAGAAGTTTGAGTACTGGACTTTGTTTTGTACCAGTGTCAATACTTCGTCATCTGAAGCCTTTTTGGTTGGTGTGCATTATCTTGGTGACTTTTCCACCAATGCCATCATTGATGGTAATATTATGCACGCCAATTACATATTTTGGCGTAATTCCACTATTATGACTATGTCTTATAATAGTGTTTTAGATTTAAGTAAATTTTCATGTAAGCATAAAGCCACTGTGGTGGTTAATTTGAAAGACAGCTCAGTATCTGATTTGGTGCTTGGTTTATTGAAAAATGGTAAGTTGTTGATTAGAAATAATGGTGTT----------GTTTGTGGGTTTTCCAACCACTTGGTAAATTCAACCA---------------------------------------------------------------AACAATGTTCTTAATTCTTCT--------------------
>MH687956_extraction Alphacoronavirus sp. strain VZ_AlphaCoV_16845_53, complete genome
ATCAAGATTCATACGGTGGTGCTTCTGTGTGTCTCTATTGTAGAGCACATGTTGAACACCCAGGTATGGACGGGTTTTGTAAGCTTAGAGGCAAGTATGTTCAGGTGCCGTTAGGAACTTTGGATCCTATACGTTTTGTACTTGAAAATACAGTTTGTAAGGTTTGTGGTTGTTGGCAAGCTAATGGTTGCACTTGTGATAGAGCTGTCATA---------CAGAGTGTTGACAGCGGTTATTTAAACGAGTGCGGGGCTCTAGTGCA---GCTCGACTAGAGCCCT---TAAATGGTTCGGACACACATTATGTGTTCCGTGCTTTTGATGTTTACAATCGTGATGTCGCGTGTATTAGCAAATTTCTTAAGGTGAACTGTGTTCGTCTCAAGAATCT---------------------TGACAAGCACGACG------------CTTTTTGGATTGTAAAGAAATGTACGAAGTCA-GTTATGGAACATGAGCAGTCCATTTATAAACTGATTT------------------------CAGATTGTGGTGCAGTTGCAAAGCATGACTTTTTCACTTGGAAAGAGGGTAGGTCTGTCTATGGTAATGTTTGTCGTCAAGATTTGACTGAATATACCATGATGGACTTATGTTATGCATTGCGCAACTTTGATGAAAATAATTGTGAAACTCTTAAAAAGATTCTTGTTGTAGTGGGAGCTTGTGATGAATCCTACTTTGACAATAAGTTATGGTTTGATCCTGTTGAAAATGAAGACATTCATCGTGTCTATGCCAAATTGGGTACCATTGTTGCCCGTGCCATGCTTAAGTGTGTTAAATACTGTGATGCAATGGTGGAACAAGGCATAGTTGGTGTTATTACACTTGATAATCAGGATCTTAATGGTGATTTTTATGACTTTGGAGACTTTGTGACTAGTGTTAAGGGTATG-GGAGTTCCTATATGTACATCATATTATTCTTATATGATGCCAGTTATGGGTATGACCAACTGTTTAGCTAGTGAATGTTTTATTAAGAGTGATATTTTTGGGGAAGATTTTAGAACCTTTGATCTCTTGGAGTATGACTTCACAGAGCATAAGGTCAATCTCTTCAATAAATATTTTAAACATTGGGGACAAACTTATCACCCCAATTGTGAAGATTGTCACGATGAAAGTTGTATTGTTCATTGTGCCAACTTCAATACTTTGTTTGCAACTACTATACCAATTACAGCTTTCGGACCTTTGTGTCGGAAGTGTTGGATTGATGGAGTGCCGTTGGTGACAACTGCAGGTTATCATTTTAAACAACTGGGTATAGTTTGGAATAAAGATCTTAATTTACATTCAAGCAGATTGACGATCAATGAATTATTGCAATTCTGTGCTGACCCGTCACTGCTTATAGCATCGTCTCCAGCTCTAGTTGACAAACGTACAGTTTGCTTCTCTGTAGCTGCACTTGGCACCGGTATGACTAGTCAGACTGTCAAACCAGGTCACTTTAACAAAGAATTCTACGACTTCTTGCGAAGCCAAGGTTTCTTTGAAGAAGGTTCTGAGTTAACTTTAAAGCATTTCTTTTTTGCTCAGAAGGGTGACGCAGCTGTTAGAGATTTTGATTATTATAGATACAACCGTACCACTGTTTTGGACATTTGCCAAGCGCGTGTTGTCTACCAAATAGTGCAGTGCTATTTTGGTATGTATGAGGGTGGTTGCATAACTGCTAAAGAAGTTATTGTTAACAACCTCAACAAGAGTGCTGGTTATCCTTTTAATAAGTTTGGTAAGGCTGGCTTGTATTATGATTCTTTGTCATATGAAGAGCAGGATGACTTGTATGCTTACACAAAGCGTAATATCATACCTACTATGACCCAGCTTAATTTGAAGTATGCCATTAGTGGTAAAGAGCGAGCACGCACTGTTGGTGGTGTTTCACTCTTGTCTACCATGACTACTAGACAATACCACCAGAAACACCTGAAATCTATTGTCAACACTAGAGGTGCTTCTGTTGTTATTGGAACCACTAAGTTCTATGGTGGTTGGGATAACATGCTCAAAACACTTATTAAGGATGTTGAAAACCCCCATTTAATGGGATGGGATTATCCTAAGTGTGATAGAGCTTTGCCCAACATGATTAGAATGATTTCTGCAATGATACTTGGTTCTAAGCACGTTAATTGCTGTAGTTCCAGCGATAGGTACTACAGATTGTGTAACGAGCTAGCACAGGTTTTAACAGAAATGGTTTACTCAAACGGTGGCTTTTATGTCAAACCTGGTGGTACTACATCTGGTGATGCTACAACAGCTTACGCTAATTCAGTTTTTAACATATTTCAAGCAACTAGTGCAAATGTTAACCGCTTGTTGAGTGTTGATAGTAACACATGTAACAACATAGAAGTTAAGCAATTGCAGCGTAAGTTGTATGACTGTTGTTATCGATCATCAAGTGTGGATCAAAGTTTTGTTGAAGAGTATTTTGGTTACCTTCGTAAACACTTTTC-TATGATGATACTTTCTGATGACGGTGTCGTATGTTACAATAGTGAGTATGCAGCTTTAGGTTACGTTGCTGATCTCAATGCTTTTAAGGCTGTTTTGTATTACCAGAATAATGTTTTTATGAGTGCATCCAAGTGTTGGATAGAACCTGATATCAACAAGGGTCCACATGAGTTTTGTTCTCAACACACAATGCAGATAGTTGATAAGGATGGTACTTATTACCTTCCCTATCCCGATCCGTCAAGGATACTGTCTGCAGGTGTTTTTGTAGATGACATTGTAAAAACTGACCCTGTTATACTCCTTGAACGATATGTGTCTTTAGCTATAGACGCCTACCCTCTTTCCAAACACGACAATCCTGAGTACAGGCGTGTTTTCACGGTTATGTTGGAGTGGGTTAAGCACTTGTACAAGACACTCAACCAAGGAGTTTTGGATTCTTTCTCTGTTACACTATTAGAGGATGCAACTGCAAAGTTTTGGGATGAAAGTTTTTATGCTAGTATGTATGAACAGTCTTCTGTATTGCAA------------------------------------------TCTGCTGGTCTATGTGTTGTCTGCTCTTCACAGACAGTCCTAAGATGTGGCGATTGTATACGTAGACCCATGTTGTGCACTAAGTGTGCTTATGATCATGTTGTAAGTACTAGTCATAAGTTCATACTGGCTATTACTCCTTATGTGTGCTGTTCTTCTGGCTGTGGAGTCTCAGACGTCACCAAATTATATTTGGGTGGTCTGAGCTATTGGTGTGTCGACCACAAGCCTAGACTTTCTTTTCCTTTGTGTTCTAGTGGTAATGTCTTTGGGCTGTATAAGAATTCAGCTACTGGTTCACCAGATGTGGATGACTTTAATACGTTAGCCACCTCTGATTGGACGGATGTCAAAGATTATAAGTTAGCAAATGACGTTAAAGATTCTTTGCGTTTATTTGCCGCTGAAACCATTAAGGCTAAGGAAGAGAGTGTTAAGTCTTCTTATGCTTGTGCCACTATTCATGAAGTAGTGGGACCTAAAGAGCTGGTGTTAAAGTGGGAGGTTGGCAAACCACGTCCTCCTCTAAGTCGTAATTCTGTTTTCACGTGTTATCACATAACGAAAAACACCAAGTTTCAAGTTGGTGAGTTTACGTTTGAGAAATTAGATTACGACAATGATGCCGTTAGCTACAAATCCACAGCAACAACAAAGTTGGTACCTGGCATGGTATTTGTGCTTACTTCGCACAATGTCCAACCGTTGAGAGCACCTACAATAATTAACCAAGAACGTTATTCTACTCTGCATAAGCTTAGGCCAGCCTTCAATATTCATGAGGACTACTCTAATCTTATACCCTATTATCAGTTAATAGGTAAGCAGAAGCTTACTACAATCCAAGGCCCTCCTGGTAGTGGTAAGTCTCATTGCGTTATTGGTTTGGGGCTCTACTTTCCTGGTGCCAGAATTGTTTTTACAGCTTGTTCACATGCTGCTGTTGATTCACTTTGTGTTAAGGCAGCCACAGCTTATAGCTCAGATAGATGTTCTCGTATTATACCTCAAAAGGCTCGCATTGAGTGTTATGATGGATTTAAATCCAACAACACTAGTGCGCAGTATCTATTTTCAACTGTCAATGCGTTACCAGAAGTTAATGCAGACATTTGTGTTGTAGATGAGGTGTCCATGTGTACTAACTATGATTTGTCTGTTATAAACCAACGTGTTAATTACAGGCACATTGTATATGTTGGTGATCCTCAGCAATTACCAGCACCTAGAGTTATGATAACTAGAGGTGTTTTGGTTCCTGAAGATTATAACGTGGTTACGAGACGTATGTGCGTTCTTAAACCTGATATCTTTTTGCACAAGTGTTATCGTTGTCCAGCTGAAATTGTTAATACAGTTTCTGAGATGGTTTACGAGAACCAGTTTGTGCCCGTAAAATCTGAGAGCAAAGAGTGCTTTAAGATTTACTGTAG---------AGGTAATGTTC-AGGTTGACAATGGTTCTAGTATTAACAGACGACAACTTGAAGTTGTTCGTATGTTTTTGGCTAAGAATCCTAAATGGGCTAAAGCTGTTTTTATATCTCCTTACAACAGTCAAAATTATGTTGCTGGCAGAGTTTTGGGTCTTCAAATTCAAACTGTTGACTCTTCACAAGGTAGTGAGTATGATTATGTCATTTATACACAAACTTCTGATACTGCTCATGCTAGTAACGTTAATAGGTTTAATGTTGCTATAACTAGAGCTAAGAAGGGTATCTTGTGTATTATGTGTGATCGTGAGTTGTTTGACATACTTAAGTTCTATGAACTTAAATTGTC------------------------------------------TGACTTGCAAGTT---------------------------------------------------------------------------------------------------------------------------------------------------------GGTGATGGTTGTGGTCTTTTTAAAGATTGTTATAAAGGTGAAGATAACC---------------------------------------------------------------------------------TTCCACCATCACATGCACCTACGTTTATGTCTCTGTCTGACAATTTTAAAACAGATAAAGATCTTGCTGTGCAAATAGGTGTCAAT------GGTCCTGTTAAATATGAGCATGTTATCTCTTTTATGGGATTCAGATTTGACATTAATGTGCCAAACCAACACACGTTGTTTTGCACTCGCGATTTTGCGATGCGTAACGTTAGGGGTTGGCTAGGTTTTGATGTCGAGGGTGCTCATGTTATTGGTAGCAATGTTGGTACTAATGTCCCACTACAATTGGGTTTTTCCAATGGTGTTGATTTTGTTGTACGGCCAGAGGGTTGTGTTTCCACTGAAGTTGGTGATGTTATTCAACCCGTTCGTGCTCGAGCTCCACCAGGCGAACAATTTACGCATTTGTTACCTTTGTTGCGTAAAGGTCAACCATGGTCTGTTATCAGGCGTCGTATTGTTCAGATGTGTAGTGATTATCTTGCTAATTTGTCAGATACACTCATATTTGTTCTCTGGTCTGGTGGGTTGGAACTTACTACAATGAGGTATTTTGTTAAACTTGGACCAGTGCAGACCTGTGA---TTGTGGTAAACGTGCTACTTGTTACAATAGCACTAACCACACTTTC------TCTTGCTTTAGACATGCACTTGGCAGTGATTACATATATAACTGCTATTGCATTGACATTCAGCAATGGGGTTACACAGGTTCACTTAGTATGAATCACCATGAAGTTTGTAACATTCATAGAAATGAACATGTTGCTTCAGGTGATG-CAGCTATGACTAGGTGCTTGGCTATTCATGACTGTTTTGTTAAGAATGTTGACTGGTCTATTACTTACCCATTCATTGCCAATGAACAGGCTATTAACAAGAGTGGTCGTTTGGTACAATCACATGTAATGCGTGCAGTCTTGAAACTGTACAATCCTAAGGCTATCCACGACGTTGGTAATCCTAAAGGCATACGGTGTGT---TGTTACAGACGCCAGTTGGTATTGTTATGATAAAAATCCTACAAAT--------ACCAATGTTAAAATGTTAGAGTATGATTATATTACTCATGGCCAGTT--------TGATGGTTTGTGCCTGTTTTGGAATTGCAATGTGGACATGTACCCAGAATTCTCTGTAGTTTGTAGGTTTGACACAAGAATGCGTTCAACCCTCAATCTAGAAGGCTGTAATGGTGGTTCGTTGTATGTCAACAACCATGCTTTCCACACACCAGCTTATGATAAACGTGCATTTGCTAAGTTAAAAGCAATGCCGTTTTTCTTTTATGATGATAGTGAGTGTGAGAAACTTCAGGAT------------GCAGTCAATTATGTGCCTCTCAGAGCATCAAATTGCATTACCAGGTGTAATGTT-GGAGGTGCAGTTTGCAGTAAACATTGTGCTTTGTACCATAACTATGTTATGGCATACAACACTTTTACTACTGCTGGTTTTACCATCTGGGTACCTAATAGTTTTGACATGTTTAATCTATGGCAGACATTTAAGAATTCCAAC---GTGCAAGGTTTGGAGAATATAGCCTATAACGTTGTTAAGAAAGGGTCCTTCGTCGGTGTAGAAGGTGAATTACCTGTTGCCATAGTTAATGATAAAGTAATGGTTCGCGATGGTGTTTCAGATAATGTTGTGTTTGTTAATAACACTTCTTTGCCTACAAATGTAGCTTTCGAGCTATATGCCAAGCGTAAAATAGGTTTGACGCCACCCTTAACCATTTTGAAAAATTTAGGTGTTGTTTGCACCAGTAAATGTGTTTTGTGGGATTATGAAGCCGCAAGACCTCTTACTACTTTTACTAAGGATGTTTGTAAATATACTGATTTTGA------TGGTGATGTTTGTACACTTTTTGATAATAGTGTTCCTGGTGCT-TTTGAGCGTTTTACTGTTACGAAGAATGCAGTGCTCATTTCACTTACTGCTGT------------TAAAAAGCTGACTGCCATCAAA------CTTACATATGGTTATCTCAATGGTGTACCTGTTTTTACACATGAAGA------------------------TAAACCATTTACTTGGTACATTTACACTCGAAAGGATGGTGCCTTTGTTGAATATCCTGA---------------------------------------------------------------------------------------------------TGGCTATTTCACTCAAGGACGCGTCATTTCTGACTTTCAGCCTCGTAGTAACATGGAAGAAGATTTTCTTAACATGGATATGGGTTTGTTTATAAGTAAATACGGACTAGAAGATTATGGTTTTGAACATGTTGTGTATGGTGATGTTTCTAAGACCACATTGGGTGGTTTGCATTTACTTATATCGCAAATACGTCTTTCTAAGATAGGTGTTCTTAAAGTTGAAGATTTTGTTTCTAGTTCAGATAGTACACTCAAATCGTGTACAGTTACTTATGTTGATAACCCTAGTAGTAAGATGGTTTGTACATATGTTGACTTGTTGCTTGATGACTTTGTTAACATACTTAAATCTGTAGATTTGAGT------GTTGTTTCAAAAGTTCATGAAGTAGTTGTAGATTGTAAAGTTTGGCGTTGGATGTTGTGGTGTAAAGACCACAAAGTACAGACCTTCTATCCTCAACTCCAGTCAG---CTGAATGGAAGTGTGGTTATTCAATGCCATCAATCTACAAGATTCAGCGTATGTGTTTGGAACCTTGCAACTTGTACAATTATGGCAGTGGTCTGAAGTTACCAGATGGTATCATGTTTAACGTAGTCAAATACACACAGCTTTGTCAGTATCT------GAATAGCACTACAATGTGCGTTCCACACCATATGCGTGTGTTACACTTAGGTGCTGGTTCTGATAAGGGTGTTGCACCTGGTACTGCAGTTTTGCGCAGATGGTTACCCCTTGATGCTGTGATTGTTGACAATGATGTCAATGACTATGTTAGTGATGCAGATTACAGTTACACTGGTGATTGTGCTTCTATGTACCTAACAGACAAGTTCGACCTGGTCATCTCCGATATGTATGATGGTAGAACTAAG---TCTTGTGATGGTGACAATGTTTCCAAAGAGGGCTTCTTTCC-CTACATTAATGGTGTCATCACCG-A-AAAATTAGCGCTGGGTGGAACAGTTGCTATTAAAATAACTGAGTTCAGCTGGAATAAAAAGCTTTATGAACTCATCCAGAAGTTTGAGTACTGGACTTTGTTTTGTACCAGTGTCAATACTTCGTCATCTGAAGCCTTTTTGGTTGGTGTGCATTATCTTGGTGACTTTTCCACCAATGCCATCATTGATGGTAATATTATGCACGCCAATTACATATTTTGGCGTAATTCCACTATTATGACTATGTCTTATAATAGTGTTTTAGATTTAAGTAAATTTTCATGTAAGCATAAAGCCACTGTGGTGGTTAATTTGAAAGACAGTTCGGTCTCTGATTTGGTGTTGGGATTGTTGAAAAATGGTAAGTTGTTGATTAGAAATAATGGTGTT----------GTTTGTGGGTTTTCCAACCACTTGGTAAATTCAACCA---------------------------------------------------------------AACAATGTTCTTAATTCTTCT--------------------
>MH687955_extraction Alphacoronavirus sp. strain VZ_AlphaCoV_16845_47, complete genome
ATCAAGATTCATACGGTGGTGCTTCTGTGTGTCTCTATTGTAGAGCACATGTTGAACACCCAGGTATGGACGGGTTTTGTAAGCTTAGAGGCAAGTATGTTCAGGTGCCGTTAGGAACTTTGGATCCTATACGTTTTGTACTTGAAAATACAGTTTGTAAGGTTTGTGGTTGTTGGCAAGCTAATGGTTGCACTTGTGATAGAGCTGTCATA---------CAGAGTGTTGACAGCGGTTATTTAAACGAGTGCGGGGCTCTAGTGCA---GCTCGACTAGAGCCCT---TAAATGGTTCGGACACACATCATGTGTTCCGTGCTTTTGATGTTTACAATCGTGATGTCGCGTGTATTAGCAAATTTCTTAAGGTGAACTGTGTTCGTCTCAAGAATCT---------------------TGACAAGCACGACG------------CTTTTTGGATTGTAAAGAAATGTACGAAGTCA-GTTATGGAACATGAGCAGTCCATTTATAAACTGATTT------------------------CAGATTGTGGTGCAGTTGCAAAGCATGACTTTTTCACTTGGAAAGAGGGTAGGTCTGTCTATGGTAATGTTTGTCGTCAAGATTTGACTGAATATACCATGATGGACTTATGTTATGCATTGCGCAACTTTGATGAAAATAATTGTGAAACTCTTAAAAAGATTCTTGTTGTAGTGGGAGCTTGTGATGAATCCTACTTTGACAATAAGTTATGGTTTGATCCTGTTGAAAATGAAGACATTCATCGTGTCTATGCCAAATTGGGTACCATTGTTGCCCGTGCCATGCTTAAGTGTGTTAAATACTGTGATGCAATGGTGGAACAAGGCATAGTTGGTGTTATTACACTTGATAATCAGGATCTTAATGGTGATTTTTATGACTTTGGAGACTTTGTGACTAGTGTTAAGGGTATG-GGAGTTCCTATATGTACATCATATTATTCTTATATGATGCCAGTTATGGGTATGACCAACTGTTTAGCTAGTGAATGTTTTATTAAGAGTGATATTTTTGGGGAAGATTTTAGAACCTTTGATCTCTTGGAGTATGACTTCACAGAGCATAAGGTCAATCTCTTCAATAAATATTTTAAACATTGGGGACAAACTTATCACCCCAATTGTGAAGATTGTCACGATGAAAGTTGTATTGTTCATTGTGCCAACTTCAATACTTTGTTTGCAACTACTATACCAATTACAGCTTTCGGACCTTTGTGTCGGAAGTGTTGGATTGATGGAGTGCCGTTGGTGACAACTGCAGGTTATCATTTTAAACAACTGGGTATAGTTTGGAATAAAGATCTTAATTTACATTCAAGCAGATTGACGATCAATGAATTATTGCAATTCTGTGCTGACCCGTCACTGCTTATAGCATCGTCTCCAGCTCTAGTTGACAAACGTACAGTTTGCTTCTCTGTAGCTGCACTTGGCACCGGTATGACTAGTCAGACTGTCAAACCAGGTCACTTTAACAAAGAATTCTACGACTTCTTGCGAAGCCAAGGTTTCTTTGAAGAAGGTTCTGAGTTAACTTTAAAGCATTTCTTTTTTGCTCAGAAGGGTGACGCAGCTGTTAGAGATTTTGATTATTATAGATACAACCGTACCACTGTTTTGGACATTTGCCAAGCGCGTGTTGTCTACCAAATAGTGCAGTGCTATTTTGGTATGTATGAGGGTGGTTGCATAACTGCTAAAGAAGTTATTGTTAACAACCTCAACAAGAGTGCTGGTTATCCTTTTAATAAGTTTGGTAAGGCTGGCTTGTATTATGATTCTTTGTCATATGAAGAGCAGGATGACTTGTATGCTTACACAAAGCGTAATATCATACCTACTATGACCCAGCTTAATTTGAAGTATGCCATTAGTGGTAAAGAGCGAGCACGCACTGTTGGTGGTGTTTCACTCTTGTCTACCATGACTACTAGACAATACCACCAGAAACACCTGAAATCTATTGTCAACACTAGAGGTGCTTCTGTTGTTATTGGAACCACTAAGTTCTATGGTGGTTGGGATAACATGCTCAAAACACTTATTAAGGATGTTGAAAACCCCCATTTAATGGGATGGGATTATCCTAAGTGTGATAGAGCTTTGCCCAACATGATTAGAATGATTTCTGCAATGATACTTGGTTCTAAGCACGTTAATTGCTGTAGTTCCAGCGATAGGTACTACAGATTGTGTAACGAGCTAGCACAGGTTTTAACAGAAATGGTTTACTCAAACGGTGGCTTTTATGTCAAACCTGGTGGTACTACATCTGGTGATGCTACAACAGCTTACGCTAATTCAGTTTTTAACATATTTCAAGCAACTAGTGCAAATGTTAACCGCTTGTTGAGTGTTGATAGTAACACATGTAACAACATAGAAGTTAAGCAATTGCAGCGTAAGTTGTATGACTGTTGTTATCGATCATCAAGTGTGGATCAAAGTTTTGTTGAAGAGTATTTTGGTTACCTTCGTAAACACTTTTC-TATGATGATACTTTCTGATGACGGTGTCGTATGTTACAATAGTGAGTATGCAGCTTTAGGTTACGTTGCTGATCTCAATGCTTTTAAGGCTGTTTTGTATTACCAGAATAATGTTTTTATGAGTGCATCCAAGTGTTGGATAGAACCTGATATCAACAAGGGTCCACATGAGTTTTGTTCTCAACACACAATGCAGATAGTTGATAAGGATGGTACTTATTACCTTCCCTATCCCGATCCGTCAAGGATACTGTCTGCAGGTGTTTTTGTAGATGACATTGTAAAAACTGACCCTGTTATACTCCTTGAACGATATGTGTCTTTAGCTATAGACGCCTACCCTCTTTCCAAACACGACAATCCTGAGTACAGGCGTGTTTTCACGGTTATGTTGGACTGGGTTAAGCACTTGTACAAGACACTCAACCAAGGAGTTTTGGATTCTTTCTCTGTTACACTATTAGAGGATGCAACTGCAAAGTTTTGGGATGAAAGTTTTTATGCTAGTATGTATGAACAGTCTTCTGTATTGCAA------------------------------------------TCTGCTGGTCTATGTGTTGTCTGCTCTTCACAGACAGTCCTAAGATGTGGCGATTGTATACGTAGACCCATGTTGTGCACTAAGTGTGCTTATGATCATGTTGTAAGTACTAGTCATAAGTTCATCCTGGCTATTACTCCTTATGTGTGCTGTTCTTCTGGCTGTGGGGTCTCAGACGTCACCAAATTATATTTGGGTGGTCTGAGCTATTGGTGTGTCGACCACAAGCCTAGACTTTCTTTTCCTTTGTGTTCTAGTGGTAATGTCTTTGGGCTGTATAAGAATTCAGCTACTGGTTCACCAGATGTGGATGACTTTAATACGTTAGCCACCTCTGATTGGACAGATGTCAAAGATTATAAGTTAGCAAATGACGTTAAAGATTCTTTGCGTTTATTTGCCGCTGAAACCATTAAGGCTAAGGAAGAGAGTGTTAAGTCTTCTTATGCTTGTGCCACTATTCATGAAGTAGTGGGACCTAAAGAGCTGGTGTTAAAGTGGGAGGTTGGCAAACCACGTCCTCCTCTAAGTCGTAATTCTGTTTTCACGTGTTATCACATAACGAAAAACACCAAGTTTCAAGTTGGTGAGTTTACGTTTGAGAAATTAGATTACGACAATGATGCCGTTAGCTATAAATCCACAGCAACAACAAAGTTGGTACCTGGTATGGTATTTGTGCTCACTTCGCACAATGTCCAACCGTTGAGAGCACCTACAATAATTAACCAAGAACGTTATTCTACTCTGCATAAGCTTAGACCAGCCTTCAATATTCATGAGGACTACTCTAATCTTATACCCTATTACCAGTTAATAGGTAAGCAGAAGCTTACTACAATCCAAGGTCCTCCTGGTAGTGGTAAGTCTCATTGCGTTATTGGTTTGGGGCTCTACTTTCCTGGTGCCAGAATTGTTTTTACAGCTTGTTCACATGCTGCTGTTGATTCACTTTGTGTTAAGGCTGCCACAGCTTATAGCTCAGATAGATGTTCTCGTATTATACCTCAAAAGGCTCGCATTGAGTGTTATGATGGATTTAAATCCAACAACACTAGTGCGCAGTATCTATTTTCAACTGTCAATGCGTTACCAGAAGTTAATGCAGACATTTGTGTTGTAGACGAGGTGTCCATGTGTACTAACTACGATTTGTCTGTTATAAACCAACGTGTTAATTACAGGCATATTGTATATGTTGGTGATCCTCAGCAATTACCAGCACCTAGAGTTATGATAACTAGAGGTGTTTTAGTTCCTGAGGATTATAACGTTGTTACGAGACGTATGTGTGTTCTTAAACCTGATATCTTTTTGCACAAGTGTTATCGTTGTCCAGCTGAAATTGTTAACACAGTTTCTGAGATGGTTTACGAGAACCAGTTTGTGCCTGTAAAATCTGAGAGCAAAGAGTGCTTTAAGATTTATTGTAG---------AGGTAATGTTC-AGGTTGATAATGGTTCTAGTATTAACAGACGACAACTTGAAGTTGTTCGTATGTTTTTGGCTAAGAATCCTAAATGGGCTAAAGCTGTTTTTATTTCTCCTTATAACAGCCAAAATTATGTTGCTGGCAGAGTTTTGGGTCTTCAAATTAGAAATAAAAACAGCTTTAGCCCATTTAGGATTGACTATGTCATTTACACACAAACTTCTGATACGGCTCATGCTAGTAACGTTAATAGGTTTAATGTTGCTATAACTAGAGCTAAGAAGGGTATCTTGTGTATTATGTGTGATCGTGAGTTGTTTGACATACTTAAGTTCTATGAACTTAAATTGTC------------------------------------------TGACTTGCAAGTT---------------------------------------------------------------------------------------------------------------------------------------------------------GGTGATGGTTGTGGTCTTTTTAAGGATTGTTATAAAGGTGAAGATAATC---------------------------------------------------------------------------------TGCCACCATCACATGCACCCACGTTCATGTCTCTGTCTGACAACTTTAAAACAGATAAAGATCTTGCTGTGCAAATAGGTGTCAAT------GGTCCTGTTAAATATGAGCATGTTATCTCTTTTATGGGATTCAGATTTGACATTAATGTGCCAAACCAACACACGTTGTTTTGCACTCGTGATTTTGCGATGCGTAACGTTAGGGGTTGGCTAGGTTTTGATGTCGAAGGTGCTCATGTTATTGGTAGCAATGTTGGTACTAATGTTCCACTACAATTGGGTTTTTCCAATGGTGTTGATTTTGTTGTACGGCCAGAGGGTTGTGTTTCCACTGAAGTTGGTGACGTTATTCAACCCGTTCGTGCTCGAGCTCCACCAGGCGACCAATTTACGCATTTACTACCTTTGTTGCGTAAAGGTCAACCATGGTCTGTTATCAGGCGTCGTATTGTTCAGATGTGTAGTGATTATCTTGCTAATTTGTCAGATACACTCATATTTGTTCTTTGGTCTGGTGGTTTGGAACTTACTACAATGAGGTATTTTGTTAAACTTGGACCAGTGCAGACCTGTGA---TTGTGGTAAACGTGCTACTTGTTACAATAGCACCAACCACACTTTC------TCTTGCTTTAGACATGCACTTGGCAGTGATTACATATATAACTGCTACTGCATTGACATTCAACAATGGGGTTACACAGGTTCACTTAGTATGAATCACCATGAAGTTTGTAACATTCATAGAAATGAACATGTTGCTTCAGGTGATG-CAGCTATGACTAGGTGCTTGGCTATTCATGACTGTTTTGTTAAGAATGTTGACTGGTCTATTACTTACCCATTCATTGCCAATGAACAGGCTATTAACAAGAGTGGTCGTTTGGTACAATCACATGTAATGCGTGCAGTCTTGAAACTGTACAATCCTAAGGCTATCCACGATGTTGGTAATCCTAAAGGCATACGGTGTGT---TGTTACAGACGCCAGTTGGTATTGTTATGATAAAAATCCTACAAAT--------ACCAATGTTAAAATGTTAGAGTATGATTATATTACTCATGGCCAGTT--------GGATGGTTTGTGCCTGTTTTGGAATTGCAATGTGGACATGTACCCAGAATTCTCCGTAGTTTGTAGGTTTGACACAAGAATGCGTTCAACCCTCAATCTAGAAGGCTGTAATGGTGGTTCGTTGTATGTCAACAACCATGCTTTCCACACACCAGCTTATGATAAACGTGCATTTGCTAAGTTAAAAGCAATGCCGTTTTTCTTTTATGATGATAGTGAGTGTGAGAAACTTCAGGAT------------GCAGTCAATTATGTGCCTCTCAGAGCATCAAATTGCATTACCAGGTGTAATGTT-GGGGGTGCAGTTTGCAGTAAACATTGTGCTTTGTACCATAACTATGTTACGGCATACAACACTTTTACTACTGCTGGTTTTACCATCTGGGTACCTAATAGTTTTGACATGTTTAATCTATGGCAGACATTTAAGAATTCCAAC---GTGCAAGGTTTGGAGAACATAGCCTATAACGTTGTTAAGAAAGGGTCCTTCGTTGGTGTAGAAGGTGAATTACCTGTTGCCATAGTTAATGATAAAGTAATGGTTCGCGATGGTGTTTCAGATAATGTTGTGTTTGTTAATAACACTTCTTTGCCTACAAATGTAGCTTTCGAGCTATATGCCAAGCGTAAAATAGGTTTGACGCCACCCTTAACCATTTTGAAAAATTTAGGTGTTGTTTGCACCAGTAAATGTGTTTTGTGGGATTATGAAGCCGCAAGACCTCTTACTACTTTTACTAAGGATGTTTGTAAATATACTGATTTTGA------TGGTGATGTTTGTACACTTTTTGATAATAGTGTTCCTGGTGCT-TTTGAGCGTTTTACTGTAACGAAGAACGCAGTGCTCATTTCACTTACTGCTGT------------AAAAAAGCTAACTGCCATCAAA------CTTACATATGGTTATCTCAATGGTGTACCTGTTTTTACACATGAAGA------------------------TAAACCATTTACTTGGTACATTTACACTCGAAAGGATGGTGCCTTTGTTGAATATCCTGA---------------------------------------------------------------------------------------------------TGGCTATTTCACTCAAGGACGCGTCATTTCGGACTTTCAGCCTCGTAGTAACATGGAAGAAGATTTTCTTAACATGGATATGGGTTTGTTTATAAGTAAATACGGACTAGAAGATTATGGTTTTGAACATGTTGTGTATGGTGATGTTTCTAAGACCACATTGGGTGGTTTGCATTTACTTATATCACAAATACGTCTTTCCAAGATAGGTGTTCTTAAAGTTGAAGATTTTGTTTCTAGTTCAGATAGTACACTCAAATCGTGTACAGTTACTTATGTTGATAACCCTAGTAGTAAGATGGTTTGTACATATGTTGACTTGTTGCTTGATGACTTTGTTAACATACTTAAATCTGTAGATTTGAGC------GTTGTTTCAAAAGTTCATGAAGTAGTTGTAGATTGTAGAGTTTGGCGTTGGATGTTGTGGTGTAAAGACCACAAAGTACAGACCTTCTATCCTCAACTCCAGTCAG---CTGAATGGAAGTGTGGTTATTCAATGCCATCAATCTACAAGATTCAGCGTATGTGTTTGGAACCTTGCAACTTGTACAATTATGGCAGTGGTCTGAAGTTACCAGATGGTATCATGTTTAACGTAGTCAAATACACACAGCTTTGTCAGTATCT------GAATAGCACTACAATGTGCGTTCCACACCATATGCGTGTGTTACACTTAGGTGCTGGTTCTGATAAGGGTGTTGCACCTGGTACTGCAGTTTTGCGCAGATGGTTACCCCTTGATGCTGTGATTGTTGACAATGATGTCAATGACTATGTTAGTGATGCAGATTACAGTTACACTGGTGATTGTGCTTCTATGTACCTAACAGACAAGTTCGACCTGGTCATCTCCGATATGTATGATGGTAGAACTAAG---TCTTGTGATGGTGACAATGTCTCCAAAGAGGGTTTCTTCCC-CTACATTAATGGTGTCATCACCG-A-AAAACTAGCGCTGGGTGGAACAGTTGCTATTAAAATAACTGAGTTCAGCTGGAATAAAAAGCTTTATGAACTCATTCAGAAGTTTGAGTACTGGACCTTGTTTTGTACCAGTGTCAATACTTCGTCATCTGAAGCCTTTTTGGTTGGTGTGCATTTTCTTGGTGATTTTTCCACCAATGCCATCATTGATGGTAATATTATGCATGCCAATTATATCTTTTGGCGTAATTCCACTATTATGACTATGTCTTATAATAGTGTTTTAGATTTAAGTAAATTTTCATGTAAGCATAAAGCCACTGTGGTGGTTAATTTGAAAGACAGCTCAGTATCTGATTTGGTGCTCGGTCTTTTGAAAAATGGTAAGTTGTTGATTAGAAATAATGGTGTT----------GTTTGTGGGTTTTCCAACCACTTGGTAAATTCAACCA---------------------------------------------------------------AACAATGTTCTTAATTCTTCT--------------------
>MH687961_extraction Alphacoronavirus sp. strain VZ_AlphaCoV_17819_4, complete genome
ATCAAGATTCATACGGTGGTGCTTCTGTGTGTCTCTATTGTAGAGCACATGTTGAACACCCAGGTATGGACGGGTTTTGTAAGCTTAGAGGCAAGTATGTTCAGGTGCCGTTAGGAACTTTGGATCCTATACGTTTTGTACTTGAAAATACAGTTTGTAAGGTTTGTGGTTGTTGGCAAGCTAATGGTTGCACTTGTGATAGAGCTGTCATA---------CAGAGTGTTGACAGCGGTTATTTAAACGAGTGCGGGGCTCTAGTGCA---GCTCGACTAGAGCCCT---TAAATGGTTCGGACACACATCATGTGTTCCGTGCTTTTGATGTTTACAATCGTGATGTCGCGTGTATTAGCAAATTTCTTAAGGTGAACTGTGTTCGTCTCAAGAATCT---------------------TGACAAGCACGACG------------CTTTTTGGATTGTAAAGAAATGTACGAAGTCA-GTTATGGAACATGAGCAGTCCATTTATAAACTGATTT------------------------CAGATTGTGGTGCAGTTGCAAAGCATGACTTTTTCACTTGGAAAGAGGGTAGGTCTGTCTATGGTAATGTTTGTCGTCAAGATTTGACTGAATATACCATGATGGACTTATGTTATGCATTGCGCAACTTTGATGAAAATAATTGTGAAACTCTTAAAAAGATTCTTGTTGTAGTGGGAGCTTGTGATGAATCCTACTTTGACAATAAGTTATGGTTTGATCCTGTTGAAAATGAAGACATTCATCGTGTCTATGCCAAATTGGGTACCATTGTTGCCCGTGCCATGCTTAAGTGTGTTAAATACTGTGATGCAATGGTGGAACAAGGCATAGTTGGTGTTATTACACTTGATAATCAGGATCTTAATGGTGATTTTTATGACTTTGGAGACTTTGTGACTAGTGTTAAGGGTATG-GGAGTTCCTATATGTACATCATATTATTCTTATATGATGCCAGTTATGGGTATGACCAACTGTTTAGCTAGTGAATGTTTTATTAAGAGTGATATTTTTGGGGAAGATTTTAGAACCTTTGATCTCTTGGAGTATGACTTCACAGAGCATAAGGTCAATCTCTTCAATAAATATTTTAAACATTGGGGACAAACTTATCACCCCAATTGTGAAGATTGTCACGATGAAAGTTGTATTGTTCATTGTGCCAACTTCAATACTTTGTTTGCAACTACTATACCAATTACAGCTTTCGGACCTTTGTGTCGGAAGTGTTGGATTGATGGAGTGCCGTTGGTGACAACTGCAGGTTATCATTTTAAACAACTGGGTATAGTTTGGAATAAAGATCTTAATTTACATTCAAGCAGATTGACGATCAATGAATTATTGCAATTCTGTGCTGACCCGTCACTGCTTATAGCATCGTCTCCAGCTCTAGTTGACAAACGTACAGTTTGCTTCTCTGTAGCTGCACTTGGCACCGGTATGACTAGTCAGACTGTCAAACCAGGTCACTTTAACAAAGAATTCTACGACTTCTTGCGAAGCCAAGGTTTCTTTGAAGAAGGTTCTGAGTTAACTTTAAAGCATTTCTTTTTTGCTCAGAAGGGTGACGCAGCTGTTAGAGATTTTGATTATTATAGATACAACCGTACCACTGTTTTGGACATTTGCCAAGCGCGTGTTGTCTACCAAATAGTGCAGTGCTATTTTGGTATGTATGAGGGTGGTTGCATAACTGCTAAAGAAGTTATTGTTAACAACCTCAACAAGAGTGCTGGTTATCCTTTTAATAAGTTTGGTAAGGCTGGCTTGTATTATGATTCTTTGTCATATGAAGAGCAGGATGACTTGTATGCTTACACAAAGCGTAATATCATACCTACTATGACCCAGCTTAATTTGAAGTATGCCATTAGTGGTAAAGAGCGAGCACGCACTGTTGGTGGTGTTTCACTCTTGTCTACCATGACTACTAGACAATACCACCAGAAACACCTGAAATCTATTGTCAACACTAGAGGTGCTTCTGTTGTTATTGGAACCACTAAGTTCTATGGTGGTTGGGATAACATGCTCAAAACACTTATTAAGGATGTTGAAAACCCCCATTTAATGGGATGGGATTATCCTAAGTGTGATAGAGCTTTGCCCAACATGATTAGAATGATTTCTGCAATGATACTTGGTTCTAAGCACGTTAATTGCTGTAGTTCCAGCGATAGGTACTACAGATTGTGTAACGAGCTAGCACAGGTTTTAACAGAAATGGTTTACTCAAACGGTGGCTTTTATGTCAAACCTGGTGGTACTACATCTGGTGATGCTACAACAGCTTACGCTAATTCAGTTTTTAACATATTTCAAGCAACTAGTGCAAATGTTAACCGCTTGTTGAGTGTTGATAGTAACACATGTAACAACATAGAAGTTAAGCAATTGCAGCGTAAGTTGTATGACTGTTGTTATCGATCATCAAGTGTGGATCAAAGTTTTGTTGAAGAGTATTTTGGTTACCTTCGTAAACACTTTTC-TATGATGATACTTTCTGATGACGGTGTCGTATGTTACAATAGTGAGTATGCAGCTTTAGGTTACGTTGCTGATCTCAATGCTTTTAAGGCTGTTTTGTATTACCAGAATAATGTTTTTATGAGTGCATCCAAGTGTTGGATAGAACCTGATATCAACAAGGGTCCACATGAGTTTTGTTCTCAACACACAATGCAGATAGTTGATAAGGATGGTACTTATTACCTTCCCTATCCCGATCCGTCAAGGATACTGTCTGCAGGTGTTTTTGTAGATGACATTGTAAAAACTGACCCTGTTATACTCCTTGAACGATATGTGTCTTTAGCTATAGACGCCTACCCTCTTTCCAAACACGACAATCCTGAGTACAGGCGTGTTTTCACGGTTATGTTGGAGTGGGTTAAGCACTTGTACAAGACACTCAACCAAGGAGTTTTGGATTCTTTCTCTGTTACACTATTAGAGGATGCAACTGCAAAGTTTTGGGATGAAAGTTTTTATGCTAGTATGTATGAACAGTCTTCTGTATTGCAA------------------------------------------TCTGCTGGTCTATGTGTTGTCTGCTCTTCACAGACAGTCCTAAGATGTGGCGATTGTATACGTAGACCCATGTTGTGCACTAAGTGTGCTTATGATCATGTTGTAAGTACTAGTCATAAGTTCATCCTGGCTATTACTCCTTATGTGTGCTGTTCTTCTGGCTGTGGAGTCTCAGACGTCACCAAATTATATTTGGGTGGTCTGAGCTATTGGTGTGTCGACCACAAGCCTAGACTTTCTTTTCCTTTGTGTTCTAGTGGTAATGTCTTTGGGCTGTATAAGAATTCAGCTACTGGTTCACCAGATGTGGATGACTTTAATACGTTAGCCACCTCTGATTGGACGGATGTCAAAGATTATAAGTTAGCAAATGACGTTAAAGATTCTTTGCGTTTATTTGCCGCTGAAACCATTAAGGCTAAGGAAGAGAGTGTTAAGTCTTCTTATGCTTGTGCCACTATTCATGAAGTAGTGGGACCTAAAGAGCTGGTGTTAAAGTGGGAGGTTGGCAAACCACGTCCTCCTCTAAGTCGTAATTCTGTTTTCACGTGTTATCACATAACGAAAAACACCAAGTTTCAAGTTGGTGAGTTTACGTTTGAGAAATTAGATTACGACAATGATGCCGTTAGCTATAAATCCACAGCAACAACAAAGTTGGTACCTGGTATGGTATTTGTGCTCACTTCGCACAATGTCCAACCGTTGAGAGCACCTACAATAATTAACCAAGAACGTTATTCTACTCTGCATAAGCTTAGACCAGCCTTCAATATTCATGAGGACTACTCTAATCTTATACCCTATTACCAGTTAATAGGTAAGCAGAAGCTTACTACAATCCAAGGTCCTCCTGGTAGTGGTAAGTCTCATTGCGTTATTGGTTTGGGGCTCTACTTTCCTGGTGCCAGAATTGTTTTTACAGCTTGTTCACATGCTGCTGTTGATTCACTTTGTGTTAAGGCTGCCACAGCTTATAGCTCAGATAGATGTTCTCGTATTATACCTCAAAAGGCTCGCATTGAGTGTTATGATGGATTTAAATCCAACAACACTAGTGCGCAGTATCTATTTTCAACTGTCAATGCGTTACCAGAAGTTAATGCAGACATTTGTGTTGTAGACGAGGTGTCCATGTGTACTAACTACGATTTGTCTGTTATAAACCAACGTGTTAATTACAGGCATATTGTATATGTTGGTGATCCTCAGCAATTACCAGCACCTAGAGTTATGATAACTAGAGGTGTTTTAGTTCCTGAGGATTATAACGTGGTTACGAGACGTATGTGTGTTCTTAAACCTGATATCTTTTTGCACAAGTGTTATCGTTGTCCAGCTGAAATTGTTAACACAGTTTCTGAGATGGTTTACGAGAACCAGTTTGTGCCTGTAAAATCTGAGAGCAAAGAGTGCTTTAAGATTTATTGTAG---------AGGTAATGTTC-AGGTTGATAATGGTTCTAGTATTAACAGACGACAACTTGAAGTTGTTCGTATGTTTTTGGCTAAGAATCCTAAATGGGCTAAAGCTGTTTTTATTTCTCCTTATAACAGCCAAAATTATGTTGCTGGCAGAGTTTTGGGTCTTCAAATTCAAACCGTTGATTCTTCACAAGGTAGTGAGTATGACTATGTCATTTACACACAAACTTCTGATACGGCTCATGCTAGTAACGTTAATAGGTTTAATGTTGCTATAACTAGAGCTAAGAAGGGTATCTTGTGTATTATGTGTGATCGTGAGTTGTTTGACATACTTAAGTTCTATGAACTTAAATTGTC------------------------------------------TGACTTGCAAGTT---------------------------------------------------------------------------------------------------------------------------------------------------------GGTGATGGTTGTGGTCTTTTTAAGGATTGTTATAAAGGTGAAGATAATC---------------------------------------------------------------------------------TGCCACCATCACATGCACCCACGTTCATGTCTCTGTCTGACAACTTTAAAACAGATAAAGATCTTGCTGTGCAAATAGGTGTCAAT------GGTCCTGTTAAATATGAGCATGTTATCTCTTTTATGGGATTCAGATTTGACATTAATGTGCCAAACCAACACACGTTGTTTTGCACTCGTGATTTTGCGATGCGTAACGTTAGGGGTTGGCTAGGTTTTGATGTCGAAGGTGCTCATGTTATTGGTAGCAATGTTGGTACTAATGTTCCACTACAATTGGGTTTTTCCAATGGTGTTGATTTTGTTGTACGGCCAGAGGGTTGTGTTTCCACTGAAGTTGGTGACGTTATTCAACCCGTTCGTGCTCGAGCTCCACCAGGCGACCAATTTACGCATTTATTACCTTTGTTGCGTAAAGGTCAACCATGGTCTGTTATTAGGCGTCGTATTGTTCAGATGTGTAGTGATTATCTTGCTAATTTGTCAGATACACTCATATTTGTTCTTTGGTCTGGTGGTTTGGAACTTACTACAATGAGGTATTTCGTTAAACTTGGACCAGTGCAAACCTGTGA---TTGTGGTAAACGTGCTACTTGTTATAATAGCACCAACCACATTTTC------TCTTGCTTTAGACACGCACTTGGCAGTGATTACATATATAACTGCTACTGCATTGACATTCAACAATGGGGTTACACAGGTTCACTTAGTATGAATCACCATGAAGTTTGTAACATTCATAGAAATGAACATGTTGCTTCAGGTGATG-CAGCTATGACTAGGTGCTTGGCTATTCATGACTGTTTTGTTAAGAATGTTGACTGGTCTATTACTTACCCATTCATTGCCAATGAACAGGCTATTAACAAGAGTGGTCGTTTGGTACAATCACATGTAATGCGTGCAGTCTTGAAACTGTACAATCCTAAGGCTATCCACGATGTTGGTAATCCTAAAGGCATACGGTGTGT---TGTTACAGACGCCAGTTGGTATTGTTATGATAAAAATCCTACAAAT--------ACCAATGTTAAAATGTTAGAGTATGATTATATTACTCATGGCCAGTT--------GGATGGTTTGTGCCTGTTTTGGAATTGCAATGTGGACATGTACCCAGAATTCTCTGTAGTTTGTAGGTTTGACACAAGAATGCGCTCAACCCTCAACCTAGAAGGCTGTAATGGTGGTTCGTTGTATGTCAACAATCATGCTTTCCACACACCAGCTTATGATAAACGTGCATTTGCTAAGTTAAAAGCAATGCCGTTTTTCTTTTATGATGATAGCGAGTGTGAGAAACTTCAGGAT------------GCTGTCAATTATGTGCCTCTTAGAGCATCAAATTGCATTACCAGGTGTAATGTT-GGAGGTGCAGTTTGCAGTAAACATTGTGCTTTGTACCATAACTATGTTACGGCATACAACACTTTTACTACTGCTGGTTTTACTATCTGGGTACCTAATAGTTTTGACATGTTTAATCTATGGCAAACATTTAAGAATTCCAAC---GTGCAAGGTTTGGAGAACATAGCCTATAACGTTGTTAAGAAAGGGTCCTTCGTTGGTGTAGAAGGTGAATTACCTGTTGCCATAGTTAATGATAAAGTAATGGTTCGCGATGGTGTTTCAGATAATGTTGTGTTTGTTAATAACACTTCTTTGCCTACAAATGTAGCTTTCGAGCTATATGCCAAGCGTAAAATAGGTTTGACGCCACCCTTAACCATTTTGAAAAATTTAGGTGTTGTTTGCACCAGTAAATGTGTTTTGTGGGATTATGAAGCCGCAAGACCTCTTACTACTTTTACTAAGGATGTTTGTAAATATACTGATTTTGA------TGGTGACGTTTGTACACTTTTTGATAATAGTGTTCCTGGTGCT-TTTGAGCGTTTTACTGTTACGAAGAATGCAGTGCTCATTTCACTTACTGCTGT------------TAAAAAGCTAACTGCCATCAAA------CTTACATATGGTTATCTCAATGGTGTACCTGTTTTTACACATGAAGA------------------------TAAACCATTTACTTGGTACATTTACACTCGAAAGGATGGTGCCTTTGTTGAATATCCTGA---------------------------------------------------------------------------------------------------TGGCTATTTCACTCAAGGACGCGTCATTTCGGACTTTCAGCCTCGTAGTAACATGGAAGAAGATTTTCTTAACATGGATATGGGTTTGTTTATAAGTAAATATGGACTAGAAGATTATGGTTTTGAACATGTTGTGTTTGGTGATGTTTCTAAAACCACATTGGGTGGTTTGCATTTACTTATATCACAAATACGTCTTTCTAAGATTGGTGTTCTTAAAGTTGAAGATTTTGTTTCTAGTTCAGATAGTACACTTAAATCGTGTACAGTTACTTATGTTGACAACCCTAGTAGTAAGATGGTTTGTACATATGTTGACTTGTTGCTCGATGACTTTGTTAACATACTTAAATCTGTAGATTTGAGC------GTTGTTTCAAAAGTTCATGAAGTAGTTATAGATTGTAAAGTTTGGCGTTGGATGTTGTGGTGTAAAGACCACAAAGTACAGACCTTCTATCCTCAGCTCCAGTCAG---CTGAATGGAAGTGTGGTTATTCAATGCCATCAATCTACAAGATTCAGCGTATGTGTTTGGAACCTTGCAACTTGTACAATTATGGCAGTGGTCTGAAGTTACCAGACGGTATCATGTTTAACGTAGTCAAATACACACAGCTTTGTCAGTATCT------GAATAGCACTACAATGTGTGTTCCACACCATATGCGTGTGTTACACTTAGGTGCTGGTTCTGATAAGGGTGTTGCACCTGGTACTGCAGTTTTGCGCAGATGGTTGCCCCTTGATGCTGTGATTGTTGACAATGATGTCAATGACTATGTTAGTGATGCAGATTACAGTTACACTGGTGATTGTGCTTCTATGTACCTAACAGACAAGTTCGACCTGGTCATCTCTGATATGTATGATGGTAGAACTAAG---TCTTGTGATGGTGACAATGTTTCCAAAGAGGGTTTCTTTCC-CTACATTAATGGTGTCATCACCG-A-AAAACTAGCGCTGGGTGGAACAGTTGCTATTAAAATAACTGAGTTCAGCTGGAATAAAAAGCTTTATGAACTCATTCAGAAGTTTGAGTACTGGACCTTGTTTTGTACCAGTGTCAATACTTCGTCCTCTGAGGCCTTTTTGATCGGTGTGCATTTTCTTGGTGATTTTTCCACCAATGCCATCATTGATGGTAATATTATGCATGCCAATTATATATTCTGGCGTAATTCCACTATTATGACCATGTCTTATAATAGTGTTTTAGATTTAAGTAAATTTTCATGTAAGCATAAAGCCACTGTGGTGGTTAATTTGAAAGATAGCTCAGTATCCGATTTGGTGCTCGGTCTTTTGAAAAATGGTAAGTTGTTGATTAGGAATAATGGTGTT----------GTTTGTGGGTTTTCCAATCACTTGGTAAATTCAACCA---------------------------------------------------------------AACAATGTTTTTAATTCTTCT--------------------
>MH687937_extraction Alphacoronavirus sp. strain VZ_AlphaCoV_16715_32, complete genome
ATCAAGATTCATACGGTGGTGCTTCTGTGTGTCTCTATTGTAGAGCACATGTTGAACACCCAGGTATGGACGGGTTTTGTAAGCTTAGAGGCAAGTATGTTCAGGTGCCGTTAGGAACTTTGGATCCTATACGTTTTGTACTTGAAAATACAGTTTGTAAGGTTTGTGGTTGTTGGCAAGCTAATGGTTGCACTTGTGATAGAGCTGTCATA---------CAGAGTGTTGACAGCGGTTATTTAAACGAGTGCGGGGCTCTAGTGCA---GCTCGACTAGAGCCCT---TAAATGGTTCGGACACACATCATGTGTTCCGTGCTTTTGATGTTTACAATCGTGATGTCGCGTGTATTAGCAAATTTCTTAAGGTGAACTGTGTTCGTCTCAAGAATCT---------------------TGACAAGCACGACG------------CTTTTTGGATTGTAAAGAAATGTACGAAGTCA-GTTATGGAACATGAGCAGTCCATTTATAAACTGATTT------------------------CAGATTGTGGTGCAGTTGCAAAGCATGACTTTTTCACTTGGAAAGAGGGTAGGTCTGTCTATGGTAATGTTTGTCGTCAAGATTTGACTGAATATACCATGATGGACTTATGTTATGCATTGCGCAACTTTGATGAAAATAATTGTGAAACTCTTAAAAAGATTCTTGTTGTAGTGGGAGCTTGTGATGAATCCTACTTTGACAATAAGTTATGGTTTGACCCTGTTGAAAATGAAGACATTCATCGTGTCTATGCCAAATTGGGTACCATTGTTGCCCGTGCCATGCTTAAGTGTGTTAAATACTGTGATGCAATGGTGGAACAAGGCATAGTTGGTGTTATTACACTTGATAATCAGGATCTTAATGGTGATTTTTATGACTTTGGAGACTTTGTGACTAGTGTTAAGGGTATG-GGAGTTCCTATATGTACATCATATTATTCTTATATGATGCCAGTTATGGGTATGACCAACTGTTTAGCTAGTGAATGTTTTATTAAGAGTGATATTTTTGGGGAAGATTTTAGAACCTTTGATCTCTTGGAGTATGACTTCACAGAGCATAAGGTCAATCTCTTCAATAAATATTTTAAACATTGGGGACAAACTTATCACCCCAATTGTGAAGATTGTCACGATGAAAGTTGTATTGTTCATTGTGCCAACTTCAATACTTTGTTTGCAACTACTATACCAATTACAGCTTTCGGACCTTTGTGTCGGAAGTGTTGGATTGATGGAGTGCCGTTGGTGACAACTGCAGGTTATCATTTTAAACAACTGGGTATAGTTTGGAATAAAGATCTTAATTTACATTCAAGCAGATTGACGATCAATGAATTATTGCAATTCTGTGCTGACCCGTCACTGCTTATAGCATCGTCTCCAGCTCTAGTTGACAAACGTACAGTTTGCTTCTCTGTAGCTGCACTTGGCACCGGTATGACTAGTCAGACTGTCAAACCAGGTCACTTTAACAAAGAATTCTACGACTTCTTGCGAAGCCAAGGTTTCTTTGAAGAAGGTTCTGAGTTAACTTTAAAGCATTTCTTTTTTGCTCAGAAGGGTGACGCAGCTGTTAGAGATTTTGATTATTATAGATACAACCGTACCACTGTTTTGGACATTTGCCAAGCGCGTGTTGTCTACCAAATAGTGCAGTGCTATTTTGGTATGTATGAGGGTGGTTGCATAACTGCTAAAGAAGTTATTGTTAACAACCTCAACAAGAGTGCTGGTTATCCTTTTAATAAGTTTGGTAAGGCTGGCTTGTATTATGATTCTTTGTCATATGAAGAGCAGGATGACTTGTATGCTTACACAAAGCGTAATATCATACCTACTATGACCCAGCTTAATTTGAAGTATGCCATTAGTGGTAAAGAGCGAGCACGCACTGTTGGTGGTGTTTCACTCTTGTCTACCATGACTACTAGACAATACCACCAGAAACACCTGAAATCTATTGTCAACACTAGAGGTGCTTCTGTTGTTATTGGAACCACTAAGTTCTATGGTGGTTGGGATAACATGCTCAAAACACTTATTAAGGATGTTGAAAACCCCCATTTAATGGGATGGGATTATCCTAAGTGTGATAGAGCTTTGCCCAACATGATTAGAATGATTTCTGCAATGATACTTGGTTCTAAGCACGTTAATTGCTGTAGTTCCAGCGATAGGTACTACAGATTGTGTAACGAGCTAGCACAGGTTTTAACAGAAATGGTTTACTCAAACGGTGGCTTTTATGTCAAACCTGGTGGTACTACATCTGGTGATGCTACAACAGCTTACGCTAATTCAGTTTTTAACATATTTCAAGCAACTAGTGCAAATGTTAACCGCTTGTTGAGTGTTGATAGTAACACATGTAACAACATAGAAGTTAAGCAATTGCAGCGTAAGTTGTATGACTGTTGTTATCGATCATCAAGTGTGGATCAAAGTTTTGTTGAAGAGTATTTTGGTTACCTTCGTAAACACTTTTC-TATGATGATACTTTCTGATGACGGTGTCGTATGTTACAATAGTGAGTATGCAGCTTTAGGTTACGTTGCTGATCTCAATGCTTTTAAGGCTGTTTTGTATTACCAGAATAATGTTTTTATGAGTGCATCCAAGTGTTGGATAGAACCTGATATCAACAAGGGTCCACATGAGTTTTGTTCTCAACACACAATGCAGATAGTTGATAAGGATGGTACTTATTACCTTCCCTATCCCGATCCGTCAAGGATACTGTCTGCAGGTGTTTTTGTAGATGACATTGTAAAAACTGACCCTGTTATACTCCTTGAACGATATGTGTCTTTAGCTATAGACGCCTACCCTCTTTCCAAACACGACAATCCTGAGTACAGGCGTGTTTTCACGGTTATGTTGGAGTGGGTTAAGCACTTGTACAAGACACTCAACCAAGGAGTTTTGGATTCTTTCTCTGTTACACTATTAGAGGATGCAACTGCAAAGTTTTGGGATGAAAGTTTTTATGCTAGTATGTATGAACAGTCTTCTGTATTGCAA------------------------------------------TCTGCTGGTCTATGTGTTGTCTGCTCTTCACAGACAGTCCTAAGATGTGGCGATTGTATACGTAGACCCATGTTGTGCACTAAGTGTGCTTATGATCATGTTGTAAGTACTAGTCATAAGTTCATCCTGGCTATTACTCCTTATGTGTGCTGTTCTTCTGGCTGTGGAGTCTCAGACGTCACCAAATTATATTTGGGTGGTCTGAGCTATTGGTGTGTCGACCACAAGCCTAGACTTTCTTTTCCTTTGTGTTCTAGTGGTAATGTCTTTGGGCTGTATAAGAATTCAGCTACTGGTTCACCAGATGTGGATGACTTTAATACGTTAGCCACCTCTGATTGGACGGATGTCAAAGATTATAAGTTAGCAAATGACGTTAAAGATTCTTTGCGTTTATTTGCCGCTGAAACCATTAAGGCTAAGGAAGAGAGTGTTAAGTCTTCTTATGCTTGTGCCACTATTCATGAAGTGGTGGGACCTAAAGAGCTGGTGTTAAAATGGGAGGTTGGTAAACCACGTCCTCCTCTAAGTCGTAACTCTGTTTTCACGTGTTATCACATAACGAAAAACACCAAGTTTCAAGTTGGTGAGTTTACGTTTGAGAAACTAGACTACGACAATGACGCCGTTAGCTACAAATCCACAGCAACAACAAAGTTGGTACCTGGTATGGTATTTGTGCTCACTTCGCACAATGTCCAACCGTTGAGAGCACCTACAATAATTAACCAAGAACGTTATTCTACCCTGCATAAGCTTAGACCAGCCTTCAATATTCATGAGGACTACTCTACTCTTATACCCTATTATCAGTTAATAGGTAAGCAGAAGATTACTACAATCCAAGGTCCTCCTGGTAGTGGTAAGTCTCATTGCGTTATTGGTTTGGGGCTCTATTTTCCTGGTGCCAGAATTGTTTTTACAGCTTGTTCACATGCTGCTGTTGATTCACTTTGTGTTAAGGCAGCCACAGCTTATAGCTCAGATAGATGTTCTCGTATTATACCTCAAAAGGCTCGCATTGAGTGTTATGATGGATTTAAATCCAACAACACTAGTGCGCAGTATCTATTCTCAACTGTCAATGCGTTACCAGAAGTTAATGCAGACATTTGTGTTGTAGATGAGGTGTCCATGTGTACTAACTATGATTTGTCTGTTATAAACCAACGTGTTAATTACAGGCACATTGTATATGTTGGTGATCCTCAGCAATTACCAGCACCTAGAGTTATGATAACTAGAGGTGTTTTGGTTCCTGAGGATTATAACGTGGTTACGAGACGTATGTGTGTTCTTAAACCTGATATCTTTTTGCACAAGTGTTATCGTTGTCCAGCTGAAATTGTTAACACAGTTTCTGAGATGGTTTACGAGAACCAGTTTGTGCCCGTAAAATCTGAGAGCAAAGAGTGCTTTAAGATTTATTGTAG---------AGGCAATGTTC-AGGTTGATAATGGTTCTAGTATTAACAGGCGACAACTTGAAGTCGTTCGTATGTTTTTGGCTAAGAATCCTAAATGGGCTAAAGCTGTTTTTATTTCTCCTTATAACAGCCAAAATTATGTTGCGGGCAGAGTTTTGGGTCTTCAAATTCAAACTGTTGATTCTTCACAAGGTAGTGAGTATGATTATGTCATTTACACACAAACTTCTGATACTGCTCATGCTAGTAACGTTAATAGGTTTAATGTTGCTATAACTAGAGCTAAGAAGGGTATCTTGTGTATTATGTGTGATCGTGAGTTGTTTGACATACTTAAGTTCTATGAACTTAAATTGTC------------------------------------------TGACTTGCAAGCT---------------------------------------------------------------------------------------------------------------------------------------------------------GGTGATGGTTGTGGTCTTTTTAAGGATTGTTATAAAGGTGAAGATAATC---------------------------------------------------------------------------------TTCCGCCATCACATGCACCCACGTTCATGTCGCTGTCTGACAATTTTAAAACAGATAAAGATCTTGCTGTGCAAATAGGTGTCAAT------GGTCCTGTTAAATATGAGCATGTTATCTCTTTTATGGGATTCAGATTTGACATTAATGTGCCAAACCAACACACGTTGTTTTGCACTCGCGATTTTGCGATGCGTAACGTTAGGGGTTGGCTAGGTTTTGATGTCGAGGGTGCTCATGTTATTGGTAGCAATGTTGGTACTAATGTCCCACTACAATTGGGTTTTTCCAATGGTGTTGATTTTGTTGTACGGCCAGAGGGTTGTGTTTCCACTGAAGTTGGTGATGTTATTCAACCCGTTCGTGCTCGAGCTCCACCAGGCGAACAATTTACGCATTTGTTACCTTTGTTGCGTAAAGGTCAACCATGGTCTGTTATTAGGCGTCGTATTGTTCAGATGTGTAGTGATTATCTTGCTAATTTGTCAGATACACTCATATTTGTTCTTTGGTCTGGTGGTTTGGAACTTACTACAATGAGGTATTTCGTTAAACTTGGACCAGTGCAAACCTGTGA---TTGTGGTAAACGTGCTACTTGTTATAATAGCACCAACCACATTTTC------TCTTGCTTTAGACACGCACTTGGCAGTGATTACATATATAACTGCTACTGCATTGACATTCAACAATGGGGTTACACAGGTTCACTTAGTATGAATCACCATGAAGTTTGTAACATTCATAGAAATGAACATGTTGCTTCAGGTGATG-CAGCTATGACTAGGTGCTTGGCTATTCATGACTGTTTTGTTAAGAATGTTGACTGGTCTATTACTTACCCATTCATTGCCAATGAACAGGCTATTAACAAGAGTGGTCGTTTGGTACAATCACATGTAATGCGTGCAGTCTTGAAACTGTACAATCCTAAGGCTATCCACGATGTTGGTAATCCTAAAGGCATACGGTGTGT---TGTTACAGACGCCAGTTGGTATTGTTATGATAAAAATCCTACAAAT--------ACCAATGTTAAAATGTTAGAGTATGATTATATTACTCATGGCCAGTT--------GGATGGTTTGTGCCTGTTTTGGAATTGCAATGTGGACATGTACCCAGAATTCTCTGTAGTTTGTAGGTTTGACACAAGAATGCGCTCAACCCTCAACCTAGAAGGCTGTAATGGTGGTTCGTTGTATGTCAACAATCATGCTTTCCACACACCAGCTTATGATAAACGTGCATTTGCTAAGTTAAAAGCAATGCCGTTTTTCTTTTATGATGATAGCGAGTGTGAGAAACTTCAGGAT------------GCTGTCAATTATGTGCCTCTTAGAGCATCAAATTGCATTACCAGGTGTAATGTT-GGAGGTGCAGTTTGCAGTAAACATTGTGCTTTGTACCATAACTATGTTACGGCATACAACACTTTTACTACTGCTGGTTTTACTATCTGGGTACCTAATAGTTTTGACATGTTTAATCTATGGCAAACATTTAAGAATTCCAAC---GTGCAAGGTTTGGAGAACATAGCCTATAACGTTGTTAAGAAAGGGTCCTTCGTTGGTGTAGAAGGTGAATTACCTGTTGCCATAGTTAATGATAAAGTAATGGTTCGCGATGGTGTTTCAGATAATGTTGTGTTTGTTAATAACACTTCTTTGCCTACAAATGTAGCTTTCGAGCTATATGCCAAGCGTAAAATAGGTTTGACGCCACCCTTAACCATTTTGAAAAATTTAGGTGTTGTTTGCACCAGTAAATGTGTTTTGTGGGATTATGAAGCCGCAAGACCTCTTACTACTTTTACTAAGGATGTTTGTAAATATACTGATTTTGA------TGGTGACGTTTGTACACTTTTTGATAATAGTGTTCCTGGTGCT-TTTGAGCGTTTTACTGTTACGAAGAATGCAGTGCTCATTTCACTTACTGCTGT------------TAAAAAGCTAACTGCCATCAAA------CTTACATATGGTTATCTCAATGGTGTACCTGTTTTTACACATGAAGA------------------------TAAACCATTTACTTGGTACATTTACACTCGAAAGGATGGTGCCTTTGTTGAATATCCTGA---------------------------------------------------------------------------------------------------TGGCTATTTCACTCAAGGACGCGTCATTTCGGACTTTCAGCCTCGTAGTAACATGGAAGAAGATTTTCTTAACATGGATATGGGTTTGTTTATAAGTAAATATGGACTAGAAGATTATGGTTTTGAACATGTTGTGTTTGGTGATGTTTCTAAAACCACATTGGGTGGTTTGCATTTACTTATATCACAAATACGTCTTTCTAAGATTGGTGTTCTTAAAGTTGAAGATTTTGTTTCTAGTTCAGATAGTACACTTAAATCGTGTACAGTTACTTATGTTGACAACCCTAGTAGTAAGATGGTTTGTACATATGTTGACTTGTTGCTCGATGACTTTGTTAACATACTTAAATCTGTAGATTTGAGC------GTTGTTTCAAAAGTTCATGAAGTAGTTATAGATTGTAAAGTTTGGCGTTGGATGTTGTGGTGTAAAGACCACAAAGTACAGACCTTCTATCCTCAGCTCCAGTCAG---CTGAATGGAAGTGTGGTTATTCAATGCCATCAATCTACAAGATTCAGCGTATGTGTTTGGAACCTTGCAACTTGTACAATTATGGCAGTGGTCTGAAGTTACCAGACGGTATCATGTTTAACGTAGTCAAATACACACAGCTTTGTCAGTATCT------GAATAGCACTACAATGTGTGTTCCACACCATATGCGTGTGTTACACTTAGGTGCTGGTTCTGATAAGGGTGTTGCACCTGGTACTGCAGTTTTGCGCAGATGGTTGCCCCTTGATGCTGTGATTGTTGACAATGATGTCAATGACTATGTTAGTGATGCAGATTACAGTTACACTGGTGATTGTGCTTCTATGTACCTAACAGACAAGTTCGACCTGGTCATCTCTGATATGTATGATGGTAGAACTAAG---TCTTGTGATGGTGACAATGTTTCCAAAGAGGGTTTCTTTCC-CTACATTAATGGTGTCATCACCG-A-AAAACTAGCGCTGGGTGGAACAGTTGCTATTAAAATAACTGAGTTCAGCTGGAATAAAAAGCTTTATGAACTCATTCAGAAGTTTGAGTACTGGACCTTGTTTTGTACCAGTGTCAATACTTCGTCCTCTGAGGCCTTTTTGATCGGTGTGCATTTTCTTGGTGATTTTTCCACCAATGCCATCATTGATGGTAATATTATGCATGCCAATTATATATTCTGGCGTAATTCCACTATTATGACCATGTCTTATAATAGTGTTTTAGATTTAAGTAAATTTTCATGTAAGCATAAAGCCACTGTGGTGGTTAATTTGAAAGATAGCTCAGTATCCGATTTGGTGCTCGGTCTTTTGAAAAATGGTAAGTTGTTGATTAGGAATAATGGTGTT----------GTTTGTGGGTTTTCCAATCACTTGGTAAATTCAACCA---------------------------------------------------------------AACAATGTTTTTAATTCTTCT--------------------
>MH687943_extraction Alphacoronavirus sp. strain VZ_AlphaCoV_16715_5, complete genome
ATCAAGATTCATACGGTGGTGCTTCTGTGTGTCTCTATTGTAGAGCACATGTTGAACACCCAGGTATGGACGGGTTTTGTAAGCTTAGAGGCAAGTATGTTCAGGTGCCGTTAGGAACTTTGGATCCTATACGTTTTGTACTTGAAAATACAGTTTGTAAGGTTTGTGGTTGTTGGCAAGCTAATGGTTGCACTTGTGATAGAGCTGTCATA---------CAGAGTGTTGACAGCGGTTATTTAAACGAGTGCGGGGCTCTAGTGCA---GCTCGACTAGAGCCCT---TAAATGGTTCGGACACACATCATGTGTTCCGTGCTTTTGATGTTTACAATCGTGATGTCGCGTGTATTAGCAAATTTCTTAAGGTGAACTGTGTTCGTCTCAAGAATCT---------------------TGACAAGCACGACG------------CTTTTTGGATTGTAAAGAAATGTACGAAGTCA-GTTATGGAACATGAGCAGTCCATTTATAAACTGATTT------------------------CAGATTGTGGTGCAGTTGCAAAGCATGACTTTTTCACTTGGAAAGAGGGTAGGTCTGTCTATGGTAATGTTTGTCGTCAAGATTTGACTGAATATACCATGATGGACTTATGTTATGCATTGCGCAACTTTGATGAAAATAATTGTGAAACTCTTAAAAAGATTCTTGTTGTAGTGGGAGCTTGTGATGAATCCTACTTTGACAATAAGTTATGGTTTGATCCTGTTGAAAATGAAGACATTCATCGTGTCTATGCCAAATTGGGTACCATTGTTGCCCGTGCCATGCTTAAGTGTGTTAAATACTGTGATGCAATGGTGGAACAAGGCATAGTTGGTGTTATTACACTTGATAATCAGGATCTTAATGGTGATTTTTATGACTTTGGAGACTTTGTGACTAGTGTTAAGGGTATG-GGAGTTCCTATATGTACATCATATTATTCTTATATGATGCCAGTTATGGGTATGACCAACTGTTTAGCTAGTGAATGTTTTATTAAGAGTGATATTTTTGGGGAAGATTTTAGAACCTTTGATCTCTTGGAGTATGACTTCACAGAGCATAAGGTCAATCTCTTCAATAAATATTTTAAACATTGGGGACAAACTTATCACCCCAATTGTGAAGATTGTCACGATGAAAGTTGTATTGTTCATTGTGCCAACTTCAATACTTTGTTTGCAACTACTATACCAATTACAGCTTTCGGACCTTTGTGTCGGAAGTGTTGGATTGATGGAGTGCCGTTGGTGACAACTGCAGGTTATCATTTTAAACAACTGGGTATAGTTTGGAATAAAGATCTTAATTTACATTCAAGCAGATTGACGATCAATGAATTATTGCAATTCTGTGCTGACCCGTCACTGCTTATAGCATCGTCTCCAGCTCTAGTTGACAAACGTACAGTTTGCTTCTCTGTAGCTGCACTTGGCACCGGTATGACTAGTCAGACTGTCAAACCAGGTCACTTTAACAAAGAATTCTACGACTTCTTGCGAAGCCAAGGTTTCTTTGAAGAAGGTTCTGAGTTAACTTTAAAGCATTTCTTTTTTGCTCAGAAGGGTGACGCAGCTGTTAGAGATTTTGATTATTATAGATACAACCGTACCACTGTTTTGGACATTTGCCAAGCGCGTGTTGTCTACCAAATAGTGCAGTGCTATTTTGGTATGTATGAGGGTGGTTGCATAACTGCTAAAGAAGTTATTGTTAACAACCTCAACAAGAGTGCTGGTTATCCTTTTAATAAGTTTGGTAAGGCTGGCTTGTATTATGATTCTTTGTCATATGAAGAGCAGGATGACTTGTATGCTTACACAAAGCGTAATATCATACCTACTATGACCCAGCTTAATTTGAAGTATGCCATTAGTGGTAAAGAGCGAGCACGCACTGTTGGTGGTGTTTCACTCTTGTCTACCATGACTACTAGACAATACCACCAGAAACACCTGAAATCTATTGTCAACACTAGAGGTGCTTCTGTTGTTATTGGAACCACTAAGTTCTATGGTGGTTGGGATAACATGCTCAAAACACTTATTAAGGATGTTGAAAACCCCCATTTAATGGGATGGGATTATCCTAAGTGTGATAGAGCTTTGCCCAACATGATTAGAATGATTTCTGCAATGATACTTGGTTCTAAGCACGTTAATTGCTGTAGTTCCAGCGATAGGTACTACAGATTGTGTAACGAGCTAGCACAGGTTTTAACAGAAATGGTTTACTCAAACGGTGGCTTTTATGTCAAACCTGGTGGTACTACATCTGGTGATGCTACAACAGCTTACGCTAATTCAGTTTTTAACATATTTCAAGCAACTAGTGCAAATGTTAACCGCTTGTTGAGTGTTGATAGTAACACATGTAACAACATAGAAGTTAAGCAATTGCAGCGTAAGTTGTATGACTGTTGTTATCGATCATCAAGTGTGGATCAAAGTTTTGTTGAAGAGTATTTTGGTTACCTTCGTAAACACTTTTC-TATGATGATACTTTCTGATGACGGTGTCGTATGTTACAATAGTGAGTATGCAGCTTTAGGTTACGTTGCTGATCTCAATGCTTTTAAGGCTGTTTTGTATTACCAGAATAATGTTTTTATGAGTGCATCCAAGTGTTGGATAGAACCTGATATCAACAAGGGTCCACATGAGTTTTGTTCTCAACACACAATGCAGATAGTTGATAAGGATGGTACTTATTACCTGCCCTATCCCGATCCGTCAAGGATACTGTCTGCAGGTGTTTTTGTAGATGACATTGTAAAAACTGACCCTGTTATACTCCTTGAACGATATGTGTCTTTAGCTATAGACGCCTACCCTCTTTCCAAACACGACAATCCTGAGTACAGGCGTGTTTTCACGGTTATGTTGGACTGGGTTAAGCACTTGTACAAGACACTCAACCAAGGAGTTTTGGATTCTTTCTCTGTTACACTATTAGAGGATGCAACTGCAAAGTTTTGGGATGAAAGTTTTTATGCTAGTATGTATGAACAGTCTTCTGTATTGCAA------------------------------------------TCTGCTGGTCTATGTGTTGTCTGCTCTTCACAGACAGTCCTAAGATGTGGCGATTGTATACGTAGACCCATGTTGTGCACTAAGTGTGCTTATGATCATGTTGTAAGTACTAGTCATAAGTTCATCCTGGCTATTACTCCTTATGTGTGCTGTTCTTCTGGCTGTGGGGTCTCAGACGTCACCAAATTATATTTGGGTGGTCTGAGCTATTGGTGTGTCGACCACAAGCCTAGACTTTCTTTTCCTTTGTGTTCTAGTGGTAATGTCTTTGGGCTGTATAAGAATTCAGCTACTGGTTCACCAGATGTGGATGACTTTAATACGTTAGCCACCTCTGATTGGACGGATGTCAAAGATTATAAGTTAGCAAATGACGTTAAAGATTCTTTGCGTTTATTTGCCGCTGAAACCATTAAGGCTAAGGAAGAGAGTGTTAAGTCTTCTTATGCTTGTGCCACTATTCATGAAGTAGTGGGACCTAAAGAGCTGGTGTTAAAGTGGGAGGTTGGCAAACCACGTCCTCCTCTAAGTCGTAATTCTGTTTTCACGTGTTATCACATAACGAAAAACACCAAGTTTCAAGTTGGTGAGTTTACGTTTGAGAAATTAGATTACGACAATGATGCCGTTAGCTATAAATCCACAGCAACAACAAAGTTGGTACCTGGTATGGTATTTGTGCTCACTTCGCACAATGTCCAACCGTTGAGAGCACCTACAATAATTAACCAAGAACGTTATTCTACTCTGCATAAGCTTAGACCAGCCTTCAATATTCATGAGGACTACTCTAATCTTATACCCTATTACCAGTTAATAGGTAAGCAGAAGCTTACTACAATCCAAGGTCCTCCTGGTAGTGGTAAGTCTCATTGCGTTATTGGTTTGGGGCTCTACTTTCCTGGTGCCAGAATTGTTTTTACAGCTTGTTCACATGCTGCTGTTGATTCACTTTGTGTTAAGGCTGCCACAGCTTATAGCTCAGATAGATGTTCTCGTATTATACCTCAAAAGGCTCGCATTGAGTGTTATGATGGATTTAAATCCAACAACACTAGTGCGCAGTATCTATTTTCAACTGTCAATGCGTTACCAGAAGTTAATGCAGACATTTGTGTTGTAGACGAGGTGTCCATGTGTACTAACTACGATTTGTCTGTTATAAACCAACGTGTTAATTACAGGCATATTGTATATGTTGGTGATCCTCAGCAATTACCAGCACCTAGAGTTATGATAACTAGAGGTGTTTTAGTTCCTGAGGATTATAACGTTGTTACGAGACGTATGTGTGTTCTTAAACCTGATATCTTTTTGCACAAGTGTTATCGTTGTCCAGCTGAAATTGTTAACACAGTTTCTGAGATGGTTTACGAGAACCAGTTTGTGCCTGTAAAATCTGAGAGCAAAGAGTGCTTTAAGATTTATTGTAG---------AGGTAATGTTC-AGGTTGATAATGGTTCTAGTATTAACAGACGACAACTTGAAGTTGTTCGTATGTTTTTGGCTAAGAATCCTAAATGGGCTAAAGCTGTTTTTATTTCTCCTTATAACAGCCAAAATTATGTTGCTGGCAGAGTTTTGGGTCTTCAAATTCAAACCGTTGATTCTTCACAAGGTAGTGAGTATGACTATGTCATTTACACACAAACTTCTGATACGGCTCATGCTAGTAACGTTAATAGGTTTAATGTTGCTATAACTAGAGCTAAGAAGGGTATCTTGTGTATTATGTGTGATCGTGAGTTGTTTGACATACTTAAGTTCTATGAACTTAAATTGTC------------------------------------------TGACTTGCAAGTT---------------------------------------------------------------------------------------------------------------------------------------------------------GGTGATGGTTGTGGTCTTTTTAAGGATTGTTATAAAGGTGAAGATAATC---------------------------------------------------------------------------------TGCCACCATCACATGCACCCACGTTCATGTCTCTGTCTGACAACTTTAAAACAGATAAAGATCTTGCTGTGCAAATAGGTGTCAAT------GGTCCTGTTAAATATGAGCATGTTATCTCTTTTATGGGATTCAGATTTGACATTAATGTGCCAAACCAACACACGTTGTTTTGCACTCGTGATTTTGCGATGCGTAACGTTAGGGGTTGGCTAGGTTTTGATGTCGAAGGTGCTCATGTTATTGGTAGCAATGTTGGTACTAATGTTCCACTACAATTGGGTTTTTCCAATGGTGTTGATTTTGTTGTACGGCCAGAGGGTTGTGTTTCCACTGAAGTTGGTGACGTTATTCAACCCGTTCGTGCTCGAGCTCCACCAGGCGACCAATTTACGCATTTACTACCTTTGTTGCGTAAAGGTCAACCATGGTCTGTTATCAGGCGTCGTATTGTTCAGATGTGTAGTGATTATCTTGCTAATTTGTCAGATACACTCATATTTGTTCTTTGGTCTGGTGGTTTGGAACTTACTACAATGAGGTATTTTGTTAAACTTGGACCAGTGCAGACCTGTGA---TTGTGGTAAACGTGCTACTTGTTACAATAGCACCAACCACACTTTC------TCTTGCTTTAGACATGCACTTGGCAGTGATTACATATATAACTGCTACTGCATTGACATTCAACAATGGGGTTACACAGGTTCACTTAGTATGAATCACCATGAAGTTTGTAACATTCATAGAAATGAACATGTTGCTTCAGGTGATG-CAGCTATGACTAGGTGCTTGGCTATTCATGACTGTTTTGTTAAGAATGTTGACTGGTCTATTACTTACCCATTCATTGCCAATGAACAGGCTATTAACAAGAGTGGTCGTTTGGTACAATCACATGTAATGCGTGCAGTCTTGAAACTGTACAATCCTAAGGCTATCCACGATGTTGGTAATCCTAAAGGCATACGGTGTGT---TGTTACAGACGCCAGTTGGTATTGTTATGATAAAAATCCTACAAAT--------ACCAATGTTAAAATGTTAGAGTATGATTATATTACTCATGGCCAGTT--------GGATGGTTTGTGCCTGTTTTGGAATTGCAATGTGGACATGTACCCAGAATTCTCCGTAGTTTGTAGGTTTGACACAAGAATGCGTTCAACCCTCAATCTAGAAGGCTGTAATGGTGGTTCGTTGTATGTCAACAACCATGCTTTCCACACACCAGCTTATGATAAACGTGCATTTGCTAAGTTAAAAGCAATGCCGTTTTTCTTTTATGATGATAGTGAGTGTGAGAAACTTCAGGAT------------GCAGTCAATTATGTGCCTCTCAGAGCATCAAATTGCATTACCAGGTGTAATGTT-GGGGGTGCAGTTTGCAGTAAACATTGTGCTTTGTACCATAACTATGTTACGGCATACAACACTTTTACTACTGCTGGTTTTACCATCTGGGTACCTAATAGTTTTGACATGTTTAATCTATGGCAGACATTTAAGAATTCCAAC---GTGCAAGGTTTGGAGAACATAGCCTATAACGTTGTTAAGAAAGGGTCCTTCGTTGGTGTAGAAGGTGAATTACCTGTTGCCATAGTTAATGATAAAGTAATGGTTCGCGATGGTGTTTCAGATAATGTTGTGTTTGTTAATAACACTTCTTTGCCTACAAATGTAGCTTTCGAGCTATATGCCAAGCGTAAAATAGGTTTGACGCCACCCTTAACCATTTTGAAAAATTTAGGTGTTGTTTGCACCAGTAAATGTGTTTTGTGGGATTATGAAGCCGCAAGACCTCTTACTACTTTTACTAAGGATGTTTGTAAATATACTGATTTTGA------TGGTGATGTTTGTACACTTTTTGATAATAGTGTTCCTGGTGCT-TTTGAGCGTTTTACTGTAACGAAGAACGCAGTGCTCATTTCACTTACTGCTGT------------AAAAAAGCTAACTGCCATCAAA------CTTACATATGGTTATCTCAATGGTGTACCTGTTTTTACACATGAAGA------------------------TAAACCATTTACTTGGTACATTTACACTCGAAAGGATGGTGCCTTTGTTGAATATCCTGA---------------------------------------------------------------------------------------------------TGGCTATTTCACTCAAGGACGCGTCATTTCGGACTTTCAGCCTCGTAGTAACATGGAAGAAGATTTTCTTAACATGGATATGGGTTTGTTTATAAGTAAATACGGACTAGAAGATTATGGTTTTGAACATGTTGTGTATGGTGATGTTTCTAAGACCACATTGGGTGGTTTGCATTTACTTATATCACAAATACGTCTTTCCAAGATAGGTGTTCTTAAAGTTGAAGATTTTGTTTCTAGTTCAGATAGTACACTCAAATCGTGTACAGTTACTTATGTTGATAACCCTAGTAGTAAGATGGTTTGTACATATGTTGACTTGTTGCTTGATGACTTTGTTAACATACTTAAATCTGTAGATTTGAGC------GTTGTTTCAAAAGTTCATGAAGTAGTTGTAGATTGTAGAGTTTGGCGTTGGATGTTGTGGTGTAAAGACCACAAAGTACAGACCTTCTATCCTCAACTCCAGTCAG---CTGAATGGAAGTGTGGTTATTCAATGCCATCAATCTACAAGATTCAGCGTATGTGTTTGGAACCTTGCAACTTGTACAATTATGGCAGTGGTCTGAAGTTACCAGATGGTATCATGTTTAACGTAGTCAAATACACACAGCTTTGTCAGTATCT------GAATAGCACTACAATGTGCGTTCCACACCATATGCGTGTGTTACACTTAGGTGCTGGTTCTGATAAGGGTGTTGCACCTGGTACTGCAGTTTTGCGCAGATGGTTACCCCTTGATGCTGTGATTGTTGACAATGATGTCAATGACTATGTTAGTGATGCAGATTACAGTTACACTGGTGATTGTGCTTCTATGTACCTAACAGACAAGTTCGACCTGGTCATCTCCGATATGTATGATGGTAGAACTAAG---TCTTGTGATGGTGACAATGTCTCCAAAGAGGGTTTCTTCCC-CTACATTAATGGTGTCATCACCG-A-AAAACTAGCGCTGGGTGGAACAGTTGCTATTAAAATAACTGAGTTCAGCTGGAATAAAAAGCTTTATGAACTCATTCAGAAGTTTGAGTACTGGACCTTGTTTTGTACCAGTGTCAATACTTCGTCATCTGAAGCCTTTTTGGTTGGTGTGCATTTTCTTGGTGATTTTTCCACCAATGCCATCATTGATGGTAATATTATGCATGCCAATTATATCTTTTGGCGTAATTCCACTATTATGACTATGTCTTATAATAGTGTTTTAGATTTAAGTAAATTTTCATGTAAGCATAAAGCCACTGTGGTGGTTAATTTGAAAGACAGCTCAGTATCTGATTTGGTGCTCGGTCTTTTGAAAAATGGTAAGTTGTTGATTAGAAATAATGGTGTT----------GTTTGTGGGTTTTCCAACCACTTGGTAAATTCAACCA---------------------------------------------------------------AACAATGTTCTTAATTATTCT--------------------
>MH687942_extraction Alphacoronavirus sp. strain VZ_AlphaCoV_16715_47_c2, complete genome
ATCAAGATTCATACGGTGGTGCTTCTGTGTGTCTCTATTGTAGAGCACATGTTGAACACCCAGATATGGACGGGTTTTGTAAGCTTAGAGGCAAGTATGTTCAGGTGCCGTTAGGAACTTTGGATCCTATACGTTTTGTACTTGAAAATACAGTTTGTAAGGTTTGTGGTTGTTGGCAAGCTAATGGCTGCACTTGTGATAGAGCTGTCATA---------CAGAGTGTTGACAGCGGTTATTTAAACGAGTGCGGGGCTCTAGTGCA---GCTCGACTAGAGCCCT---TAAATGGTTCGGACACACATCATGTGTTCCGTGCTTTTGATGTTTACAATCGTGATGTCGCGTGTATTAGCAAATTTCTTAAGGTGAACTGTGTTCGTCTCAAGAATCT---------------------TGACAAGCACGACG------------CTTTTTGGATTGTAAAGAAATGTACGAAGTCA-GTTATGGAACATGAGCAGTCCATTTATAAACTGATTT------------------------CAGATTGTGGTGCAGTTGCAAAGCATGACTTTTTCACTTGGAAAGAGGGTAGGTCTGTCTATGGTAATGTTTGTCGTCAAGATTTGACTGAATATACCATGATGGACTTATGTTATGCATTGCGCAACTTTGATGAAAATAATTGTGAAACTCTTAAAAAGATTCTTGTTGTAGTGGGAGCTTGTGATGAATCCTACTTTGACAATAAGCTATGGTTTGATCCTGTTGAAAATGAAGACATTCATCGTGTCTATGCCAAATTGGGTACTATTGTTGCCCGTGCCATGCTTAAGTGTGTTAAATACTGTGATGCAATGGTGGAACAAGGCATAGTTGGTGTTATTACACTTGATAATCAGGATCTTAATGGTGATTTTTATGACTTTGGAGACTTTGTGACTAGTGTTAAGGGTATG-GGAGTTCCTATATGTACATCATATTATTCTTATATGATGCCAGTTATGGGTATGACCAACTGTTTAGCTAGTGAATGTTTTATTAAGAGTGATATTTTTGGGGAAGATTTTAGAACCTTTGATCTCTTGGAGTATGACTTCACAGAGCATAAGGTCAATCTCTTCAATAAATATTTTAAACATTGGGGACAAACTTATCACCCCAATTGTGAAGATTGTCACGATGAAAGTTGTATTGTTCATTGTGCCAACTTCAATACTTTGTTTGCAACTACTATACCAATTACAGCTTTCGGACCTTTGTGTCGGAAGTGTTGGATTGATGGAGTGCCGTTGGTGACAACTGCAGGTTATCATTTTAAACAACTGGGTATAGTTTGGAATAAAGATCTTAATTTACATTCAAGCAGATTGACGATCAATGAATTATTGCAATTCTGTGCTGACCCGTCACTGCTTATAGCATCGTCTCCAGCTCTAGTTGACAAACGTACAGTTTGCTTCTCTGTAGCTGCACTTGGCACCGGTATGACTAGTCAGACTGTCAAACCAGGTCACTTTAACAAAGAATTCTATGACTTCTTGCGAAGCCAAGGTTTCTTTGAAGAAGGTTCTGAGTTAACTTTAAAGCATTTCTTTTTCGCTCAGAAGGGTGACGCAGCTGTTAGAGATTTTGATTATTATAGATACAACCGTACCACTGTTTTGGACATTTGCCAAGCGCGTGTTGTCTACCAAATAGTTCAGTGCTATTTTGGTATGTATGAGGGTGGTTGCATAACTGCTAAAGAAGTTATTGTTAACAACCTCAACAAGAGTGCTGGTTATCCTTTTAATAAGTTTGGTAAGGCTGGCTTGTATTATGATTCTTTGTCATATGAAGAGCAGGATGACTTGTATGCTTACACAAAGCGTAATATCATACCTACTATGACCCAGCTTAATTTGAAGTATGCCATTAGTGGTAAAGAGCGAGCACGCACTGTTGGTGGTGTTTCACTCTTGTCTACCATGACTACTAGACAATACCACCAGAAACACCTGAAATCTATTGTCAACACTAGAGGTGCTTCTGTTGTTATTGGAACCACTAAGTTCTATGGTGGTTGGGATAACATGCTCAAAACACTTATTAAGGATGTTGAAAACCCCCATTTAATGGGATGGGATTATCCTAAGTGTGATAGAGCTTTGCCCAACATGATTAGAATGATTTCTGCAATGATACTTGGTTCTAAGCACGTTAATTGCTGTAGTTCCAGCGATAGGTACTACAGATTGTGTAACGAGCTAGCACAGGTTTTAACAGAAATGGTTTACTCAAACGGTGGCTTTTATGTCAAACCTGGTGGTACTACATCTGGTGATGCTACAACAGCTTACGCTAATTCAGTTTTTAACATATTTCAAGCAACTAGTGCAAATGTTAACCGCTTGTTGAGTGTTGATAGTAACACATGTAACAACATAGAAGTTAAGCAATTGCAGCGTAAGTTGTATGACTGTTGTTATCGATCATCAAGTGTGGATCAAAGTTTTGTTGAAGAGTATTTTGGTTACCTTCGTAAACACTTTTC-TATGATGATACTTTCTGATGACGGTGTCGTATGTTACAATAGTGAGTATGCAGCTTTAGGTTATGTTGCTGATCTCAATGCTTTTAAGGCTGTTTTGTATTACCAGAATAATGTTTTTATGAGTGCATCCAAGTGTTGGATAGAACCTGATATCAACAAGGGTCCACATGAGTTTTGTTCTCAACACACAATGCAGATAGTTGATAAGGATGGTACTTATTACCTTCCCTATCCTGATCCGTCAAGGATACTGTCTGCAGGTGTTTTTGTAGATGACATTGTAAAAACTGACCCTGTTATACTCCTGGAACGATATGTGTCTTTAGCTATAGACGCCTACCCACTTTCTAAACATGACAATCCTGAGTACAGGCGTGTTTTCACGGTTATGTTGGAGTGGGTTAAGCACTTGTATAAGACACTTAACCAAGGAGTTTTGGATTCTTTCTCTGTTACACTATTAGAGGATGCAACTGCAAAGTTTTGGGATGAAAGTTTTTATGCTAGTATGTATGAACAGTCTTCTGTATTGCAA------------------------------------------TCTGCAGGTCTATGTGTTGTCTGCTCTTCACAGACAGTCCTAAGATGCGGCGATTGTATACGTAGACCTATGTTGTGCACTAAGTGTGCTTATGATCATGTTGTAAGTACTAGTCATAAATTCATCCTGGCTATTACTCCTTATGTGTGCTGTTCTTCTGGCTGTGGAGTCTCGGACGTCACTAAATTATATTTAGGTGGTCTGAGCTACTGGTGTGTCGATCACAAGCCTAGACTTTCTTTTCCTTTGTGTTCTAGTGGTAATGTCTTTGGGCTGTATAAAAATTCAGCTACTGGTTCACCAGATGTGGAAGACTTTAATACGTTAGCCACCTCTGATTGGACTGATGTCAAAGATTATAAATTGGCAAATGACGTTAAAGATTCTTTGCGTTTATTTGCTGCTGAAACCATTAAGGCTAAGGAAGAGAGTGTTAAGTCTTCTTACGCTTGTGCCACTATTCATGAAGTGGTGGGACCTAAAGAGCTGGTGTTAAAATGGGAGGTTGGTAAACCACGTCCTCCTCTAAGTCGTAATTCTGTTTTCACGTGTTATCACATAACGAAAAACACCAAGTTTCAAGTTGGTGAGTTTACGTTTGAGAAACTAGATTACGACAATGACGCCGTTAGCTACAAGTCCACAGCGACAACAAAGTTGGTACCCGGTATGGTATTTGTGCTCACTTCGCACAATGTTCAACCGTTGAGAGCACCTACAATAATTAACCAAGAACGTTATTCCACTCTGCATAAGCTTAGACCAGCCTTCAACATTCATGAGGACTACTCTAATCTTATACCCTATTATCAGTTAATAGGTAAGCAGAAGATTACCACAATCCAAGGTCCTCCTGGTAGTGGTAAGTCTCATTGCGTTATTGGTTTGGGTCTCTATTTTCCCGGTGCCAGAATTGTTTTTACAGCTTGTTCACATGCTGCTGTTGATTCACTTTGTGTTAAGGCAGCCACAGCTTATAGCTCAGATAGATGTTCTCGTATTATACCTCAAAAGGCTCGCATTGAGTGTTATGATGGATTTAAATCCAACAACACTAGTGCGCAGTATCTATTTTCAACTGTCAATGCGTTACCAGAAGTTAATGCAGACATTTGTGTTGTAGATGAGGTGTCCATGTGTACTAACTATGATTTGTCTGTTATAAACCAACGTGTTAATTACAGGCACATTGTATATGTTGGTGATCCTCAGCAATTACCAGCACCTAGAGTTATGATAACTAGAGGTGTTTTGGTTCCTGAAGATTATAACGTGGTTACGAGACGTATGTGCGTTCTTAAACCTGACATCTTTTTGCACAAGTGTTATCGTTGTCCAGCTGAAATTGTTAATACAGTTTCTGAGATGGTTTACGAGAACCAGTTTGTGCCCGTAAAATCTGAGAGCAAAGAGTGCTTTAAGATTTACTGTAG---------AGGTAATGTTC-AGGTTGACAATGGTTCTAGTATTAACAGACGACAACTTGAAGTTGTTCGTATGTTTTTGGCTAAGAATCCTAAATGGGCTAAAGCTGTTTTTATTTCTCCTTACAACAGTCAAAATTATGTTGCTGGCAGAGTTTTGGGTCTTCAAATTCAAACTGTTGACTCTTCACAAGGTAGTGAGTATGATTATGTCATTTATACACAAACTTCTGATACTGCTCATGCTAGTAACGTTAATAGGTTTAATGTTGCTATAACTAGAGCTAAGAAGGGTATCTTGTGTATTATGTGTGATCGTGAGTTGTTTGACATACTTAAGTTCTATGAACTTAAATTGTC------------------------------------------TGACTTGCAAGTT---------------------------------------------------------------------------------------------------------------------------------------------------------GGTGATGGTTGTGGTCTTTTTAAAGATTGTTATAAAGGTGAAGATAACC---------------------------------------------------------------------------------TTCCACCATCACATGCACCTACGTTTATGTCTCTGTCTGACAATTTTAAAACAGATAAAGATCTTGCTGTTCAAATAGGTGTCAAT------GGTCCTGTCAAATATGAGCATGTTATCTCTTTTATGGGATTCAGATTTGACATTAATGTGCCAAACCAACATACGTTGTTTTGCACTCGTGATTTCGCGATGCGCAACGTTAGGGGTTGGCTAGGTTTTGATGTCGAAGGTGCTCATGTTATTGGCAGCAATGTTGGTACTAATGTTCCACTACAATTGGGCTTTTCCAACGGTGTTGATTTTGTTGTACGGCCAGAGGGTTGTGTTTCCACTGAAGTTGGTGATGTTATTCAACCCGTTCGTGCTCGAGCTCCACCAGGCGACCAATTTACGCATTTATTACCTTTGTTGCGTAAAGGTCAACCATGGTCTGTTATTAGGCGTCGTATTGTGCAGATGTGTAGTGATTATCTTGCTAATTTGTCAGACACACTCATATTTGTTCTTTGGTCTGGTGGTTTGGAACTTACTACAATGAGGTATTTTGTTAAACTTGGACCAGTGCAGACCTGTGA---CTGTGGTAAACGTGCTACTTGTTACAATAGCACCAACCACACTTTC------TCTTGCTTTAGACATGCACTTGGCAGTGATTACATATATAACTGCTACTGCATTGACATTCAACAATGGGGTTACACAGGTTCACTTAGTATGAATCACCATGAAGTTTGTAACATTCATAGAAATGAACATGTTGCTTCAGGTGATG-CAGCTATGACTAGGTGCTTGGCTATTCATGACTGTTTTGTTAAGAATGTTGACTGGTCTATTACTTACCCATTCATTGCCAATGAACAGGCTATTAACAAGAGTGGTCGTTTGGTACAATCACATGTAATGCGTGCAGTCTTGAAACTGTACAATCCTAAGGCTATCCACGATGTTGGTAATCCTAAAGGCATACGGTGTGT---TGTTACAGACGCCAGTTGGTATTGTTATGATAAAAATCCTACAAAT--------ACCAATGTTAAAATGTTAGAGTATGATTATATTACTCATGGCCAGTT--------GGATGGTTTGTGCCTGTTTTGGAATTGCAATGTGGACATGTACCCAGAATTCTCTGTAGTTTGTAGGTTTGACACAAGAATGCGCTCAACCCTCAATCTAGAAGGCTGTAATGGTGGTTCGTTGTATGTCAACAACCATGCTTTCCACACACCAGCTTATGATAAACGTGCATTTGCTAAGTTAAAAGCAATGCCGTTTTTCTTTTATGATGATAGTGAGTGTGAGAAACTTCAGGAT------------GCAGTCAATTATGTGCCTCTTAGAGCATCAAATTGCATTACCAGGTGTAATGTT-GGAGGTGCAGTTTGCAGTAAACATTGTGCTTTGTACCATAACTATGTTACGGCATACAACACTTTTACTACTGCTGGTTTTACTATCTGGGTACCTAATAGTTTTGACATGTTTAATCTATGGCAGACATTTAAGAATTCCAAC---GTGCAAGGTTTGGAGAACATAGCCTATAACGTTGTTAAGAAAGGGTCCTTCGTTGGTGTAGAAGGTGAATTACCTGTTGCCATAGTTAATGATAAAGTAATGGTTCGCGATGGTGTTTCAGATAATGTTGTGTTTGTTAATAACACTTCTTTGCCTACAAATGTAGCTTTCGAGCTATATGCCAAGCGTAAAATAGGTTTGACGCCACCCTTAACCATTTTGAAAAATTTAGGTGTTGTTTGCACCAGTAAATGTGTTTTGTGGGATTATGAAGCCGCAAGACCTCTTACTACTTTTACTAAGGATGTTTGTAAATATACTGATTTTGA------TGGTGACGTTTGTACACTTTTTGATAATAGTGTTCCTGGTGCT-TTTGAGCGTTTTACTGTTACGAAGAATGCAGTGCTCATTTCACTTACTGCTGT------------TAAAAAGCTAACTGCCATCAAA------CTTACATATGGTTATCTCAATGGTGTACCTGTTTTTACACATGAAGA------------------------TAAACCATTTACTTGGTACATTTACACTCGAAAGGATGGTGCCTTTGTTGAATATCCTGA---------------------------------------------------------------------------------------------------TGGCTATTTCACTCAAGGACGCGTCATTTCGGACTTTCAGCCTCGTAGTAACATGGAAGAAGATTTTCTTAACATGGATATGGGTTTGTTTATAAGTAAATATGGACTAGAAGATTATGGTTTTGAACATGTTGTGTTTGGTGATGTTTCTAAAACCACATTGGGTGGTTTGCATTTACTTATATCACAAATACGTCTTTCTAAGATTGGTGTTCTTAAAGTTGAAGATTTTGTTTCTAGTTCAGATAGTACACTTAAATCGTGTACAGTTACTTATGTTGACAACCCTAGTAGTAAGATGGTTTGTACATATGTTGACTTGTTGCTCGATGACTTTGTTAACATACTTAAATCTGTAGATTTGAGC------GTTGTTTCAAAAGTTCATGAAGTAGTTATAGATTGTAAAGTTTGGCGTTGGATGTTGTGGTGTAAAGACCACAAAGTACAGACCTTCTATCCTCAGCTCCAGTCAG---CTGAATGGAAGTGTGGTTATTCAATGCCATCAATCTACAAGATTCAGCGTATGTGTTTGGAACCTTGCAACTTGTACAATTATGGCAGTGGTCTGAAGTTACCAGACGGTATCATGTTTAACGTAGTCAAATACACACAGCTTTGTCAGTATCT------GAATAGCACTACAATGTGTGTTCCACACCATATGCGTGTGTTACACTTAGGTGCTGGTTCTGATAAGGGTGTTGCACCTGGTACTGCAGTTTTGCGCAGATGGTTGCCCCTTGATGCTGTGATTGTTGACAATGATGTCAATGACTATGTTAGTGATGCAGATTACAGTTACACTGGTGATTGTGCTTCTATGTACCTAACAGACAAGTTCGACCTGGTCATCTCTGATATGTATGATGGTAGAACTAAG---TCTTGTGATGGTGACAATGTTTCCAAAGAGGGTTTCTTTCC-CTACATTAATGGTGTCATCACCG-A-AAAACTAGCGCTGGGTGGAACAGTTGCTATTAAAATAACTGAGTTCAGCTGGAATAAAAAGCTTTATGAACTCATTCAGAAGTTTGAGTACTGGACCTTGTTTTGTACCAGTGTCAATACTTCGTCCTCTGAGGCCTTTTTGATCGGTGTGCATTTTCTTGGTGATTTTTCCACCAATGCCATCATTGATGGTAATATTATGCATGCCAATTATATATTCTGGCGTAATTCCACTATTATGACCATGTCTTATAATAGTGTTTTAGATTTAAGTAAATTTTCATGTAAGCATAAAGCCACTGTGGTGGTTAATTTGAAAGATAGCTCAGTATCCGATTTGGTGCTCGGTCTTTTGAAAAATGGTAAGTTGTTGATTAGGAATAATGGTGTT----------GTTTGTGGGTTTTCCAATCACTTGGTAAATTCAACCA---------------------------------------------------------------AACAATGTTTTTAATTCTTCT--------------------
>MH687967_extraction Alphacoronavirus sp. strain VZ_AlphaCoV_20745_8, complete genome
ATCAAGATTCATACGGTGGTGCTTCTGTGTGTCTCTATTGTAGAGCACATGTTGAACACCCAGACATGGACGGGTTTTGCAAGCTTAAAGGCAAGTATGTTCAGGTGCCGTTAGGAACTTTGGATCCTATACGTTTTGTACTTGAAAACACAGTTTGTAAGGTTTGTGGTTGTTGGCAAGCTAATGGCTGCACTTGTGATAGAGCTGTCATA---------CAGAGTGTTGACAGCGGTTATTTAAACGAGTGCGGGGCTCTAGTGCA---GCTCGACTAGAGCCCT---TAAATGGTTCGGACACACATCATGTGTTCCGTGCTTTTGATGTTTACAATCGTGATGTCGCGTGTATTAGCAAATTTCTTAAGGTGAACTGTGTTCGTCTCAAGAATCT---------------------TGACAAGCACGACG------------CTTTTTGGATTGTAAAGAAATGTACGAAGTCA-GTTATGGAACACGAGCAGTCCATTTATAAACTGATTT------------------------CAGATTGTGGTGCGGTTGCAAAGCATGACTTTTTCACTTGGAAAGAGGGTAGGTCTGTCTATGGTAATGTTTGTCGTCAAGATTTGACTGAATATACCATGATGGACTTATGTTATGCATTGCGCAACTTTGATGAAAATAATTGTGAAACTCTCAAAAAGATTCTTGTTGTAGTAGGAGCTTGTGATGAATCCTACTTTGACAATAAGCTATGGTTTGATCCTGTTGAAAATGAAGACATTCACCGTGTCTATGCCAAATTGGGTACTATTGTTGCCCGTGCCATGCTTAAGTGTGTTAAATACTGTGATGCAATGGTGGAACAGGGCATAGTTGGTGTTATCACACTTGATAATCAGGATCTTAACGGTGATTTTTATGACTTTGGAGACTTTGTGACTAGTGTTAAGGGTATG-GGAGTGCCTATATGCACATCATATTATTCTTATATGATGCCAGTTATGGGTATGACCAACTGCTTAGCTAGTGAATGTTTTATTAAGAGTGATATTTTTGGGGAAGATTTTAGAACCTTTGATCTCTTGGAGTATGACTTCACAGAGCACAAGGTCAATCTCTTCAATAAATATTTTAAACATTGGGGACAAACTTATCACCCCAATTGTGAAGATTGTCACGATGAAAGTTGTATTGTTCATTGTGCCAACTTCAATACCTTGTTTGCAACTACTATACCAATTACAGCTTTCGGACCTTTGTGTCGGAAGTGTTGGATTGATGGAGTGCCGTTGGTGACAACTGCAGGTTATCATTTTAAACAATTGGGTATAGTTTGGAACAAAGATCTTAATTTACATTCAAGCAGATTGACGATCAATGAATTATTGCAATTCTGTGCTGACCCGTCACTGCTTATAGCATCGTCTCCGGCTTTAGTTGACAAACGTACAGTTTGCTTTTCCGTAGCTGCACTTGGCACTGGTATGACTAATCAGACTGTCAAACCAGGTCACTTTAACAGAGAATTCTATGACTTCTTGCGAAGCCAAGGTTTCTTTGAAGAAGGTTCTGAGTTAACTTTAAAGCATTTCTTTTTCGCTCAGAAGGGTGATGCAGCTGTTGTAGATTTTGATTATTATAGATACAACCGTACCACTGTTTTGGACATTTGCCAAGCGCGTGTTGTCTACCAAATAGTTCAGTGCTATTTTGGTATGTATGAAGGTGGTTGCATAACTGCTAAAGAAGTTATTGTTAACAACCTCAACAAGAGTGCTGGTTACCCTTTTAACAAGTTTGGTAAGGCTGGTTTGTATTATGATTCTTTGTCATATGAAGAGCAGGATGACTTGTATGCTTACACAAAGCGTAATATCATACCTACTATGACCCAGCTTAATTTGAAGTATGCCATTAGTGGTAAAGCGCGAGCACGCACTGTTGGTGGTGTTTCACTCTTGTCTACCATGACTACTAGACAATACCACCAGAAACACCTGAAATCTATTGTCAACACTAGAGGTGCTTCTGTTGTTATTGGAACCACTAAGTTCTATGGTGGTTGGGATAATATGCTCAAAACACTTATTAAGGATGTTGAAAACCCCCATTTAATGGGATGGGATTATCCCAAGTGTGATAGAGCTTTGCCCAACATGCTTAGAATGATTTCTGCAATGATACTTGGTTCTAAGCACGTTAATTGCTGTAGTTCCAGCGATAGGTACTACAGATTGTGTAACGAGCTAGCACAGGTTTTAACAGAAATGGTTTACTCGAACGGTGGCTTTTATGTCAAACCTGGTGGTACTACATCTGGTGATGCTACAACAGCTTACGCTAATTCAGTTTTTAACATATTTCAAGCAACTAGTGCAAATGTTAACCGCTTGTTGAGTGTTGATAGTAACACATGTAACAACATAGAAGTTAAGCAATTGCAGCGTAAGTTGTATGATTGTTGTTATCGATCATCAAGTGTGGATCAAAGTTTTGTTGAAGAGTATTTTGGTTACCTTCGTAAACACTTTTC-TATGATGATACTTTCTGATGACGGTGTCGTATGTTACAATAGTGAGTATGCAGCTTTAGGTTATGTTGCTGATCTCAATGCTTTTAAGGCTGTTTTGTATTACCAGAATAATGTTTTTATGAGTGCATCCAAGTGTTGGATAGAACCTGATATCAACAAGGGTCCACATGAGTTTTGTTCTCAACACACAATGCAGATAGTTGATAAGGATGGTACTTATTACCTTCCCTATCCCGATCCGTCAAGGATACTGTCTGCAGGTGTTTTTGTAGATGACATTGTAAAAACTGACCCTGTTATACTCCTTGAACGATATGTGTCTTTAGCTATAGATGCCTACCCTCTTTCCAAACATGACAATCCTGAGTACAGGCGTGTTTTCACGGTTATGTTGGAGTGGGTTAAACACTTGTACAAGACACTCAACCAAGGAGTTTTGGATTCTTTCTCTGTTACACTATTAGAGGATGCAACTGCAAAGTTTTGGGATGAAAGTTTTTATGCTAGTATGTATGAACAGTCTTCTGTATTGCAA------------------------------------------TCTGCAGGTCTATGTGTTGTCTGCTCTTCACAGACAGTCCTAAGATGTGGCGATTGTATACGTAGACCCATGTTGTGCACTAAGTGTGCTTATGATCATGTTGTAAGTACTAGTCATAAGTTCATCCTGGCTATTACTCCTTATGTGTGCTGTTCTTCTGGCTGTGGAGTCTCAGACGTCACCAAATTATATTTGGGTGGTCTGAGCTATTGGTGTGTCGACCACAAGCCTAGACTTTCTTTTCCTTTGTGTTCTAGTGGTAATGTCTTTGGGCTGTATAAGAATTCAGCTACTGGTTCACCAGATGTGGATGACTTTAATACGTTAGCCACCTCTGATTGGACGGATGTCAAAGATTATAAGTTAGCAAATGACGTTAAAGATTCTTTGCGTTTATTTGCTGCTGAAACCATTAAGGCTAAGGAAGAGAGTGTTAAGTCTTCTTATGCTTGTGCCACTATTCATGAAGTAGTGGGACCTAAAGAGCTGGTGTTAAAGTGGGAGGTAGGCAAACCACGTCCTCCTCTAAGTCGTAACTCTGTTTTCACGTGTTATCACATAACGAAAAACACCAAGTTTCAAGTTGGTGAGTTTACGTTTGAGAAACTAGATTACGACAATGACGCCGTTAGCTACAAATCCACAGCAACAACAAAGTTGGTACCTGGTATGGTATTTGTGCTCACTTCGCACAATGTCCAACCGTTGAGAGCACCTACAATAATTAACCAAGAACGTTATTCTACTCTGCATAAGCTTAGACCAGCCTTCAATATTCATGAGGACTATTCTAATCTTATACCCTATTATCAGTTAATAGGTAAGCAGAAGCTTACTACAATCCAAGGTCCTCCTGGTAGTGGTAAGTCTCATTGCGTTATTGGTTTGGGGCTCTACTTTCCTGGTGCCAGAATTGTTTTTACAGCTTGTTCACATGCTGCTGTTGATTCACTTTGTGTTAAGGCTGCCACAGCTTATAGCTCAGATAGATGTTCTCGTATTATACCTCAAAAGGCTCGCATTGAGTGTTATGATGGATTTAAATCCAACAACACTAGTGCGCAGTATCTATTTTCAACTGTCAATGCGTTACCAGAAGTTAATGCAGACATTTGTGTTGTAGACGAGGTGTCCATGTGTACTAACTACGATTTGTCTGTTATAAACCAACGTGTTAATTACAGGCATATTGTATATGTTGGTGATCCTCAGCAATTACCAGCACCTAGAGTTATGATAACTAGAGGTGTTTTGGTTCCTGAGGATTATAACGTGGTTACGAGACGTATGTGTGTTCTTAAACCTGATATCTTTTTGCACAAGTGTTATCGTTGTCCAGCTGAAATTGTTAACACAGTTTCTGAGATGGTTTACGAGAACCAGTTTGTGCCCGTAAAATCTGAGAGCAAAGAGTGCTTTAAGATTTATTGTAG---------AGGTAATGTTC-AGGTTGATAATGGTTCTAGTATTAACAGACGACAACTTGAAGTTGTTCGTATGTTTTTGGCTAAGAATCCCAAATGGGCTAAAGCTGTTTTCATTTCTCCTTATAACAGCCAAAATTATGTTGCTGGCAGAGTTTTGGGTCTTCAAATTCAAACTGTTGATTCTTCACAAGGTAGTGAGTATGACTATGTCATTTACACACAAACTTCTGATACTGCTCATGCTAGTAACGTTAATAGGTTTAATGTTGCTATAACTAGAGCTAAGAAGGGTATCTTGTGTATTATGTGTGATCGTGAGTTGTTTGACATACTTAAGTTCTATGAACTTAAATTGTC------------------------------------------TGACTTGCAAGTT---------------------------------------------------------------------------------------------------------------------------------------------------------GGTGATGGTTGTGGTCTTTTTAAGGATTGTTATAAAGGTGAAGATAATC---------------------------------------------------------------------------------TTCCGCCATCACATGCACCCACGTTCATGTCTCTGTCTGACAATTTTAAAACAGATAAAGATCTTGCTGTGCAAATAGGTGTCAAT------GGTCCTGTTAAATATGAG------------------------------------------------------------------------------------------------------------------------------------------------------------------------------------------------------------------------------------------------------CCCGTTCGGGCTCGTGCTCCACCAGGCGAACAATTTACGCATTTGTTACCTTTGTTGCGTAAAGGTCAACCATGGTCTGTTATCAGGCGTCGTATTGTTCAGATGTGTAGTGATTATCTTGCTAATTTGTCAGATACACTCATATTTGTTCTCTGGTCTGGTGGGTTGGAACTCACTACAATGAGGTATTTTGTTAAACTTGGGCCAGTGAAAACCTGTGA---TTGTGGTAAACGTGCTACTTGTTACAATAGCACCAACCACACTTTC------TCTTGCTTTAGACATGCACTTGGCAGTGATTATATATATAACTGCTATTGCATTGACATTCAGCAATGGGGTTACACAGGTTCACTTAGTATGAATCACCATGAAGTTTGTAACATTCATAGAAATGAACATGTTGCTTCAGGTGATG-CAGCTATGACTAGGTGCTTGGCTATTCATGACTGTTTTGTTAAGAATGTTGACTGGTCTATTACTTACCCATTCATTGCCAATGAACAGGCTATTAACAAGAGTGGTCGTTTGGTACAATCACATGTAATGCGTGCAGTCTTGAAACTGTACAATCCTAAGGCTATCCACGACGTTGGTAATCCTAAAGGCATACGGTGTGT---TGTTACAGACGCCAGTTGGTATTGTTATGATAAAAATCCTACAAAT--------ACCAATGTTAAAATGTTAGAGTATGATTATATTACTCATGGCCAGTT--------TGATGGTTTGTGCCTGTTTTGGAATTGTAATGTGGACATGTACCCAGAATTCTCTGTAGTTTGTAGGTTTGACACAAGAATGCGTTCAACCCTCAATCTAGAAGGCTGTAATGGCGGTTCGTTGTATGTCAACAACCATGCTTTCCACACACCAGCTTATGATAAACGTGCATTTGCTAAGTTAAAAGCAATGCCGTTTTTCTTTTATGATGATAGTGAGTGTGAGAAACTTCAGGAT------------GCAGTCAATTATGTGCCTCTCAGAGCATCAAATTGCATTACCAGGTGTAATGTT-GGAGGTGCAGTTTGCAGTAAACATTGTGCTTTGTACCATAACTATGTTACGGCATACAACACTTTTACTACTGCTGGTTTTACTATCTGGGTACCTAATAGTTTTGACATGTTTAATCTATGGCAGACATTTAAGAATTCCAAC---GTGCAAGGTTTGGAGAACATAGCCTATAACGTTGTCAAGAAAGGGTCCTTCGTTGGTGTAGAAGGTGAATTACCTGTTGCCATAGTTAATGATAAAGTAATGGTTCGCGATGGTGTTTCAGATAATGTTGTGTTTGTTAACAACACTTCTTTGCCTACAAATGTAGCTTTCGAGCTATATGCCAAGCGCAAAATAGGTTTGACGCCACCCTTAACCATTTTGAAAAATTTAGGTGTTGTTTGCACCAGTAAATGTGTTTTGTGGGATTATGAAGCCGCAAGACCTCTTACTACTTTTACTAAGGATGTTTGTAAATATACTGATTTTGA------TGGTGACGTTTGTACACTTTTTGATAATAGTGTTCCTGGTGCT-TTTGAGCGTTTTACTGTTACGAAGAACGCAGTGCTCATTTCACTTACTGCTGT------------TAAAAAGCTAACTGCCATCAAA------CTTACATATGGTTATCTCAATGGTGTACCTGTTTTTACACATGAAGA------------------------TAAACCATTTACTTGGTACATTTACACTCGAAAGGATGGTGCCTTTGTTGAATATCCTGA---------------------------------------------------------------------------------------------------TGGCTATTTCACTCAAGGACGCGTCATTTCGGACTTTCAGCCTCGTAGTAACATGGAAGAAGATTTTCTTAACATGGATATGGGTTTGTTTATAAGTAAATATGGACTAGAAGATTATGGTTTTGAACATGTTGTGTATGGTGATGTTTCTAAGACCACATTGGGTGGTTTGCATTTACTTATATCACAAATACGTCTTTCCAAGATAGGTGTTCTTAAAGTTGAAGATTTTGTTTCTAGTTCAGATAGTACACTCAAATCGTGTACAGTTACTTATGTTGATAACCCTAGTAGTAAGATGGTTTGTACATATGTTGACTTGTTGCTTGATGACTTTGTTAACATACTTAAATCTGTAGATTTGAGC------GTTGTTTCAAAAGTTCATGAAGTAGTTATAGATTGTAAAGTTTGGCGTTGGATGTTGTGGTGTAAAGACCACAAAGTACAGACCTTCTACCCTCAGCTCCAGTCAG---CTGAATGGAAGTGTGGTTATTCAATGCCATCAATCTACAAGATTCAGCGTATGTGTTTGGAACCTTGCAACTTGTACAATTATGGCAGTGGTCTGAAGTTACCAGATGGTATCATGTTTAACGTAGTCAAATACACACAGCTCTGTCAGTATTT------GAATAGCACTACAATGTGTGTCCCACACCATATGCGTGTGTTACACTTAGGTGCTGGTTCTGATAAGGGTGTTGCACCTGGTACTGCAGTTTTGCGCAGATGGTTGCCCCTTGATGCTGTGATTGTTGACAATGATGTCAATGACTATGTTAGTGATGCAGATTACAGTTACACTGGTGATTGTGCTTCTATGTACCTAACAGACAAGTTCGACCTGGTCATCTCCGATATGTATGATGGTAGAACTAAG---TCTTGTGATGGTGACAATGTTTCCAAAGAGGGTTTCTTTCC-CTACATTAATGGTGTTATTACCG-A-AAAATTAGCACTGGGTGGAACAGTTGCTATTAAAATAACTGAGTTCAGCTGGAACAAAAAGCTTTATGAACTCATTCAGAAGTTTGAGTACTGGACCTTGTTTTGTACCAGTGTCAATACTTCGTCCTCTGAAGCCTTTTTGGTCGGTGTGCATTTTCTTGGTGATTTTTCCACCAATGCCATCATTGATGGTAATATTATGCACGCCAATTACATATTTTGGCGTAATTCCACTATTATGACCATGTCTTATAATAGTGTTTTAGATTTAAGTAAATTTTCATGTAAGCATAAAGCTACAGTGGTGGTTAATTTGAAAGACAGCTCAGTCACTGATTTGGTGCTTGGTCTTTTGAAAAATGGTAAGTTGTTGATTAGAAATAATGGTGTT----------GTTTGTGGGTTTTCCAACCACTTGGTAAATTCAACCA---------------------------------------------------------------AATGAAATATACATTTTTATA--------------------
>MH687963_extraction Alphacoronavirus sp. strain VZ_AlphaCoV_20724_95, complete genome
ATCAAGATTCATACGGTGGTGCTTCTGTGTGTCTCTATTGTAGAGCACATGTTGAACACCCAGACATGGACGGGTTTTGCAAGCTTAAAGGCAAGTATGTTCAGGTGCCGTTAGGAACTTTGGATCCTATACGTTTTGTACTTGAAAACACAGTTTGTAAGGTTTGTGGTTGTTGGCAAGCTAATGGCTGCACTTGTGATAGAGCTGTCATA---------CAGAGTGTTGACAGCGGTTATTTAAACGAGTGCGGGGCTCTAGTGCA---GCTCGACTAGAGCCCT---TAAATGGTTCGGACACACATCATGTGTTCCGTGCTTTTGATGTTTACAATCGTGACGTCGCGTGTATTAGCAAATTTCTTAAGGTGAACTGTGTTCGTCTCAAGAACCT---------------------TGACAAGCACGACG------------CTTTTTGGATTGTAAAGAAATGCACGAAGTCA-GTTATGGAACACGAGCAGTCCATTTATAAACTGATTT------------------------CAGATTGTGGTGCGGTTGCAAAGCATGACTTTTTCACTTGGAAAGAGGGTAGGTCTGTCTATGGTAATGTTTGTCGTCAAGATTTGACTGAATATACCATGATGGACTTATGTTATGCATTGCGCAACTTTGATGAAAATAATTGTGAAACTCTCAAAAAGATTCTTGTTGTAGTAGGAGCTTGTGATGAATCCTACTTTGACAATAAGCTATGGTTTGATCCTGTTGAAAATGAAGACATTCACCGTGTCTATGCCAAATTGGGTACTATTGTTGCCCGTGCCATGCTTAAGTGTGTTAAATACTGTGATGCAATGGTGGAACAGGGCATAGTTGGTGTTATCACACTTGATAATCAGGATCTTAACGGTGATTTTTATGACTTTGGAGACTTTGTGACTAGTGTTAAGGGTATG-GGAGTGCCTATATGCACATCATATTATTCTTATATGATGCCAGTTATGGGTATGACCAACTGCTTAGCTAGTGAATGTTTTATTAAGAGTGATATTTTTGGGGAAGATTTTAGAACCTTTGATCTCTTGGAGTATGACTTCACAGAGCACAAGGTCAATCTCTTCAATAAATATTTTAAACATTGGGGACAAACTTATCACCCCAATTGTGAAGATTGTCACGATGAAAGTTGTATTGTTCATTGTGCCAACTTCAATACCTTGTTTGCAACTACTATACCAATTACAGCTTTCGGACCTTTGTGTCGGAAGTGTTGGATTGATGGAGTGCCGTTGGTGACAACTGCAGGTTATCATTTTAAACAATTGGGTATAGTTTGGAACAAAGATCTTAATTTACATTCAAGCAGATTGACGATCAATGAATTATTGCAATTCTGTGCTGACCCGTCACTGCTTATAGCATCGTCTCCGGCTTTAGTTGACAAACGTACAGTTTGCTTTTCCGTAGCTGCACTTGGCACTGGTATGACTAATCAGACTGTCAAACCAGGTCACTTTAACAGAGAATTCTATGACTTCTTGCGAAGCCAAGGTTTCTTTGAAGAAGGTTCTGAGTTAACTTTAAAGCATTTCTTTTTCGCTCAGAAGGGTGATGCAGCTGTTGTAGATTTTGATTATTATAGATACAACCGTACCACTGTTTTGGACATTTGCCAAGCGCGTGTTGTCTACCAAATAGTTCAGTGCTATTTTGGTATGTATGAAGGTGGTTGCATAACTGCTAAAGAAGTTATTGTTAACAACCTCAACAAGAGTGCTGGTTACCCTTTTAACAAGTTTGGTAAGGCTGGTTTGTATTATGATTCTTTGTCATATGAAGAGCAGGATGACTTGTATGCTTACACAAAGCGTAATATCATACCTACTATGACCCAGCTTAATTTGAAGTATGCCATTAGTGGTAAAGCGCGAGCACGCACTGTTGGTGGTGTTTCACTCTTGTCTACCATGACTACTAGACAATACCACCAGAAACACCTGAAATCTATTGTCAACACTAGAGGTGCTTCTGTTGTTATTGGAACCACTAAGTTCTATGGTGGTTGGGATAATATGCTCAAAACACTTATTAAGGATGTTGAAAACCCCCATTTAATGGGATGGGATTATCCCAAGTGTGATAGAGCTTTGCCCAACATGCTTAGAATGATTTCTGCAATGATACTTGGTTCTAAGCACGTTAATTGCTGTAGTTCCAGCGATAGGTACTACAGATTGTGTAACGAGCTAGCACAGGTTTTAACAGAAATGGTTTACTCGAACGGTGGCTTTTATGTCAAACCTGGTGGTACTACATCTGGTGATGCTACAACAGCTTACGCTAATTCAGTTTTTAACATATTTCAAGCAACTAGTGCAAATGTTAACCGCTTGTTGAGTGTTGATAGTAACACATGTAACAACATAGAAGTTAAGCAATTGCAGCGTAAGTTGTATGATTGTTGTTATCGATCATCAAGTGTGGATCAAAGTTTTGTTGAAGAGTATTTTGGTTACCTTCGTAAACACTTTTC-TATGATGATACTTTCTGATGACGGTGTCGTATGTTACAATAGTGAGTATGCAGCTTTAGGTTATGTTGCTGATCTCAATGCTTTTAAGGCTGTTTTGTATTACCAGAATAATGTTTTTATGAGTGCATCCAAGTGTTGGATAGAACCTGATATCAACAAGGGTCCACATGAGTTTTGTTCTCAACACACAATGCAGATAGTTGATAAGGATGGTACTTATTACCTTCCCTATCCCGATCCGTCAAGGATACTGTCTGCAGGTGTTTTTGTAGATGACATTGTAAAAACTGACCCTGTTATACTCCTTGAACGATATGTGTCTTTAGCTATAGATGCCTACCCTCTTTCCAAACATGACAATCCTGAGTACAGGCGTGTTTTCACGGTTATGTTGGAGTGGGTTAAACACTTGTACAAGACACTCAACCAAGGAGTTTTGGATTCTTTCTCTGTTACACTATTAGAGGATGCAACTGCAAAGTTTTGGGATGAAAGTTTTTATGCTAGTATGTATGAACAGTCTTCTGTATTGCAA------------------------------------------TCTGCAGGTCTATGTGTTGTCTGCTCTTCACAGACAGTCCTAAGATGTGGCGATTGTATACGTAGACCCATGTTGTGCACTAAGTGTGCTTATGATCATGTTGTAAGTACTAGTCATAAGTTCATCCTGGCTATTACTCCTTATGTGTGCTGTTCTTCTGGCTGTGGAGTCTCAGACGTCACCAAATTATATTTGGGTGGTCTGAGCTATTGGTGTGTTGACCACAAGCCTAGACTTTCTTTTCCTTTGTGTTCTAGTGGTAATGTCTTTGGGCTGTATAAGAATTCAGCTACTGGTTCACCAGATGTGGATGACTTTAATACGTTAGCCACCTCTGATTGGACGGATGTCAAAGATTATAAGTTAGCAAATGACGTTAAAGATTCTTTGCGTTTATTTGCTGCTGAAACCATTAAGGCTAAGGAAGAGAGTGTTAAGTCTTCTTATGCTTGTGCCACTATTCATGAAGTAGTGGGACCTAAAGAGCTGGTGTTAAAGTGGGAGGTAGGCAAACCACGTCCCCCTCTAAGTCGTAACTCTGTTTTCACGTGTTATCACATAACGAAAAACACCAAGTTTCAAGTTGGTGAGTTTACGTTTGAGAAACTAGATTACGACAATGACGCCGTTAGCTACAAATCCACAGCAACAACAAAGTTGGTACCTGGTATGGTATTTGTGCTCACTTCGCACAATGTCCAACCGTTGAGAGCACCTACAATAATTAACCAAGAACGTTATTCTACTCTGCATAAGCTTAGACCAGCCTTCAATATTCATGAGGACTATTCTAATCTTATACCCTATTATCAGTTAATAGGTAAGCAGAAGCTTACTACAATCCAAGGTCCTCCTGGTAGTGGTAAGTCTCATTGCGTTATTGGTTTGGGGCTCTACTTTCCTGGTGCCAGAATTGTTTTTACAGCTTGTTCACATGCTGCTGTTGATTCACTTTGTGTTAAGGCTGCCACAGCTTATAGCTCAGATAGATGTTCTCGTATTATACCTCAAAAGGCTCGCATTGAGTGTTATGATGGATTTAAATCCAACAACACTAGTGCGCAGTATCTATTTTCAACTGTCAATGCGTTACCAGAAGTTAATGCAGACATTTGTGTTGTAGACGAGGTGTCCATGTGTACTAACTACGATTTGTCTGTTATAAACCAACGTGTTAATTACAGGCATATTGTGTATGTTGGTGATCCTCAGCAATTACCAGCACCTAGAGTTATGATAACTAGAGGTGTTTTGGTTCCTGAGGATTATAACGTGGTTACGAGACGTATGTGTGTTCTTAAACCTGATATCTTTTTGCACAAGTGTTATCGTTGTCCAGCTGAAATTGTTAACACAGTTTCTGAGATGGTTTACGAGAACCAGTTTGTGCCCGTAAAATCTGAGAGCAAAGAGTGCTTTAAGATTTATTGTAG---------AGGTAATGTTC-AGGTTGATAATGGTTCTAGTATTAACAGACGACAACTTGAAGTTGTTCGTATGTTTTTGGCTAAGAATCCCAAATGGGCTAAAGCTGTTTTCATTTCTCCTTATAACAGCCAAAATTATGTTGCTGGCAGAGTTTTGGGTCTTCAAATTCAAACTGTTGATTCTTCACAAGGTAGTGAGTATGACTATGTCATTTACACACAAACTTCTGATACGGCTCATGCTAGTAACGTTAATAGGTTTAATGTTGCTATAACTAGAGCTAAGAAGGGTATCTTGTGTATTATGTGTGATCGTGAGTTGTTTGACATACTTAAGTTCTATGAACTTAAATTGTC------------------------------------------TGACTTGCAAGTT---------------------------------------------------------------------------------------------------------------------------------------------------------GGTGATGGTTGTGGTCTTTTTAAGGATTGTTATAAAGGTGAAGATAATC---------------------------------------------------------------------------------TTCCGCCATCACATGCACCCACGTTCATGTCTCTGTCTGACAATTTTAAAACAGATAAAGATCTTGCTGTGCAAATAGGTGTCAAT------GGTCCTGTTAAATATGAGCATGTTATCTCTTTTATGGGATTCAGATTTGACATTAATGTGCCAAACCAACACACGTTGTTTTGCACTCGCGATTTTGCGATGCGTAACGTTAGGGGTTGGCTAGGTTTTGATGTCGAGGGTGCTCATGTTATTGGTAGCAATGTTGGTACTAATGTCCCACTACAATTGGGTTTTTCCAATGGTGTTGATTTTGTTGTACGGCCAGAGGGTTGTGTTTCCACTGAAGTTGGTGATGTTATTCAACCCGTTCGTGCTCGAGCTCCACCAGGCGAACAATTTACGCATTTGTTACCTTTGTTGCGTAAAGGTCAACCATGGTCTGTTATCAGGCGTCGTATTGTTCAGATGTGTAGTGATTATCTTGCTAATTTGTCAGATACACTCATATTTGTTCTCTGGTCTGGTGGGTTGGAACTTACTACAATGAGGTATTTTGTTAAACTTGGACCAGTGCAGACCTGTGA---TTGTGGTAAACGTGCTACTTGTTACAATAGCACCAACCACACTTTC------TCTTGCTTTAGACATGCACTTGGCAGTGATTATATATATAACTGCTATTGCATTGACATTCAGCAATGGGGTTACACAGGTTCACTTAGTATGAATCACCATGAAGTTTGTAACATTCATAGAAATGAACATGTTGCTTCAGGTGATG-CAGCTATGACTAGGTGCTTGGCTATTCATGACTGTTTTGTTAAGAATGTTGACTGGTCTATTACTTACCCATTCATTGCCAATGAACAGGCTATTAACAAGAGTGGTCGTTTGGTACAATCACATGTAATGCGTGCAGTCTTGAAACTGTACAATCCTAAGGCTATCCACGACGTTGGTAATCCTAAAGGCATACGGTGTGT---TGTTACAGACGCCAGTTGGTATTGTTATGATAAAAATCCTACAAAT--------ACCAATGTTAAAATGTTAGAGTATGATTATATTACTCATGGCCAGTT--------TGATGGTTTGTGCCTGTTTTGGAATTGTAATGTGGACATGTACCCAGAATTCTCTGTAGTTTGTAGGTTTGACACAAGAATGCGTTCAACCCTCAATCTAGAAGGCTGTAATGGTGGTTCGTTGTATGTCAACAACCATGCTTTCCACACACCAGCTTATGATAAACGTGCATTTGCTAAGTTAAAAGCAATGCCGTTTTTCTTTTATGATGATAGTGAGTGTGAGAAACTTCAGGAT------------GCAGTCAATTATGTGCCTCTCAGAGCATCAAATTGCATTACCAGGTGTAATGTT-GGAGGTGCAGTTTGCAGTAAACATTGTGCTTTGTACCATAACTATGTTACGGCATACAACACTTTTACTACTGCTGGTTTTACCATCTGGGTACCTACTAGTTTTGACATGTTTAATCTATGGCAGACATTTAAGAATTCCAAC---GTGCAAGGTTTGGAGAACATAGCCTATAACGTTGTTAAGAAAGGGTCCTTCGTTGGTGTAGAAGGTGAATTACCTGTTGCCATAGTTAATGATAAAGTAATGGTTCGCGATGGTGTTTCAGATAATGTTGTGTTTGTTAACAACACTTCTTTGCCTACAAATGTAGCTTTCGAGCTATATGCCAAGCGCAAAATAGGTTTGACGCCACCCTTAACCATTTTGAAAAATTTAGGTGTTGTTTGCACCAGTAAATGTGTTTTGTGGGATTATGAAGCCGCAAGACCTCTTACTACTTTTACTAAGGATGTTTGTAAATATACTGATTTTGA------TGGTGACGTTTGTACACTTTTTGATAATAGTGTTCCTGGTGCT-TTTGAGCGTTTTACTGTTACGAAGAACGCAGTGCTCATTTCACTTACTGCTGT------------TAAAAAGCTAACTGCCATCAAA------CTTACATATGGTTATCTCAATGGTGTACCTGTTTTTACACATGAAGA------------------------TAAACCATTTACTTGGTACATTTACACTCGAAAGGATGGTGCCTTTGTTGAATATCCTGA---------------------------------------------------------------------------------------------------TGGCTATTTCACTCAAGGACGCGTCATTTCGGACTTTCAGCCTCGTAGTAACATGGAAGAAGATTTTCTTAACATGGATATGGGTTTGTTTATAAGTAAATATGGACTAGAAGATTATGGTTTTGAACATGTTGTGTTTGGTGATGTTTCTAAAACCACATTGGGTGGTTTGCATTTACTTATATCACAAATACGTCTTTCTAAGATTGGTGTTCTTAAAGTTGAAGATTTTGTTTCTAGTTCAGATAGTACACTTAAATCGTGTACAGTTACTTATGTTGACAACCCTAGTAGTAAGATGGTTTGTACATATGTTGACTTGTTGCTCGATGACTTTGTTAACATACTTAAATCTGTAGATTTGAGC------GTTGTTTCAAAAGTTCATGAAGTAGTTATAGATTGTAAAGTTTGGCGTTGGATGTTGTGGTGTAAAGACCACAAAGTACAGACCTTCTACCCTCAGCTCCAGTCAG---CTGAATGGAAGTGTGGTTATTCAATGCCATCAATCTACAAGATTCAGCGTATGTGTTTGGAACCTTGCAACTTGTACAATTATGGCAGTGGTCTGAAGTTACCAGATGGTATCATGTTTAACGTAGTCAAATACACACAGCTCTGTCAGTATTT------GAATAGCACTACAATGTGTGTCCCACACCATATGCGTGTGTTACACTTAGGTGCTGGTTCTGATAAGGGTGTTGCACCTGGTACTGCAGTTTTGCGCAGATGGTTGCCCCTTGATGCTGTGATTGTTGACAATGATGTCAATGACTATGTTAGTGATGCAGATTACAGTTACACTGGTGATTGTGCTTCTATGTACCTAACAGACAAGTTCGACCTGGTCATCTCCGATATGTATGATGGTAGAACTAAG---TCTTGTGATGGTGACAATGTTTCCAAAGAGGGTTTCTTTCC-CTACATTAATGGTGTTATTACCG-A-AAAATTAGCACTGGGTGGAACAGTTGCTATTAAAATAACTGAGTTCAGCTGGAACAAAAAGCTTTATGAACTCATTCAGAAGTTTGAGTACTGGACCTTGTTTTGTACCAGTGTCAATACTTCGTCCTCTGAAGCCTTTTTGGTCGGTGTGCATTTTCTTGGTGATTTTTCCACCAATGCCATCATTGATGGTAATATTATGCACGCCAATTACATATTTTGGCGTAATTCCACTATTATGACCATGTCTTATAATAGTGTTTTAGATTTAAGTAAATTTTCATGTAAGCATAAAGCTACAGTGGTGGTTAATTTGAAAGACAGCTCAGTCACTGATTTGGTGCTTGGTCTTTTGAAAAATGGTAAGTTGTTGATTAGAAATAATGGTGTT----------GTTTGTGGGTTTTCCAACCACTTGGTAAATTCAACCA---------------------------------------------------------------AATGAAATATACATTTTTATA--------------------
>MH687964_extraction Alphacoronavirus sp. strain VZ_AlphaCoV_20745_10, complete genome
ATCAAGATTCATACGGTGGTGCTTCTGTGTGTCTCTATTGTAGAGCACATGTTGAACACCCAGACATGGACGGGTTTTGCAAGCTTAAAGGCAAGTATGTTCAGGTGCCGTTAGGAACTTTGGATCCTATACGTTTTGTACTTGAAAACACAGTTTGTAAGGTTTGTGGTTGTTGGCAAGCTAATGGCTGCACTTGTGATAGAGCTGTCATA---------CAGAGTGTTGACAGCGGTTATTTAAACGAGTGCGGGGCTCTAGTGCA---GCTCGACTAGAGCCCT---TAAATGGTTCGGACACACATCATGTGTTCCGTGCTTTTGATGTTTACAATCGTGACGTCGCGTGTATTAGCAAATTTCTTAAGGTGAACTGTGTTCGTCTCAAGAACCT---------------------TGACAAGCACGACG------------CTTTTTGGATTGTAAAGAAATGCACGAAGTCA-GTTATGGAACACGAGCAGTCCATTTATAAACTGATTT------------------------CAGATTGTGGTGCGGTTGCAAAGCATGACTTTTTCACTTGGAAAGAGGGTAGGTCTGTCTATGGTAATGTTTGTCGTCAAGATTTGACTGAATATACCATGATGGACTTATGTTATGCATTGCGCAACTTTGATGAAAATAATTGTGAAACTCTCAAAAAGATTCTTGTTGTAGTAGGAGCTTGTGATGAATCCTACTTTGACAATAAGCTATGGTTTGATCCTGTTGAAAATGAAGACATTCACCGTGTCTATGCCAAATTGGGTACTATTGTTGCCCGTGCCATGCTTAAGTGTGTTAAATACTGTGATGCAATGGTGGAACAGGGCATAGTTGGTGTTATCACACTTGATAATCAGGATCTTAACGGTGATTTTTATGACTTTGGAGACTTTGTGACTAGTGTTAAGGGTATG-GGAGTGCCTATATGCACATCATATTATTCTTATATGATGCCAGTTATGGGTATGACCAACTGCTTAGCTAGTGAATGTTTTATTAAGAGTGATATTTTTGGGGAAGATTTTAGAACCTTTGATCTCTTGGAGTATGACTTCACAGAGCACAAGGTCAATCTCTTCAATAAATATTTTAAACATTGGGGACAAACTTATCACCCCAATTGTGAAGATTGTCACGATGAAAGTTGTATTGTTCATTGTGCCAACTTCAATACCTTGTTTGCAACTACTATACCAATTACAGCTTTCGGACCTTTGTGTCGGAAGTGTTGGATTGATGGAGTGCCGTTGGTGACAACTGCAGGTTATCATTTTAAACAATTGGGTATAGTTTGGAACAAAGATCTTAATTTACATTCAAGCAGATTGACGATCAATGAATTATTGCAATTCTGTGCTGACCCGTCACTGCTTATAGCATCGTCTCCGGCTTTAGTTGACAAACGTACAGTTTGCTTTTCCGTAGCTGCACTTGGCACTGGTATGACTAATCAGACTGTCAAACCAGGTCACTTTAACAGAGAATTCTATGACTTCTTGCGAAGCCAAGGTTTCTTTGAAGAAGGTTCTGAGTTAACTTTAAAGCATTTCTTTTTCGCTCAGAAGGGTGATGCAGCTGTTGTAGATTTTGATTATTATAGATACAACCGTACCACTGTTTTGGACATTTGCCAAGCGCGTGTTGTCTACCAAATAGTTCAGTGCTATTTTGGTATGTATGAAGGTGGTTGCATAACTGCTAAAGAAGTTATTGTTAACAACCTCAACAAGAGTGCTGGTTACCCTTTTAACAAGTTTGGTAAGGCTGGTTTGTATTATGATTCTTTGTCATATGAAGAGCAGGATGACTTGTATGCTTACACAAAGCGTAATATCATACCTACTATGACCCAGCTTAATTTGAAGTATGCCATTAGTGGTAAAGCGCGAGCACGCACTGTTGGTGGTGTTTCACTCTTGTCTACCATGACTACTAGACAATACCACCAGAAACACCTGAAATCTATTGTCAACACTAGAGGTGCTTCTGTTGTTATTGGAACCACTAAGTTCTATGGTGGTTGGGATAATATGCTCAAAACACTTATTAAGGATGTTGAAAACCCCCATTTAATGGGATGGGATTATCCCAAGTGTGATAGAGCTTTGCCCAACATGCTTAGAATGATTTCTGCAATGATACTTGGTTCTAAGCACGTTAATTGCTGTAGTTCCAGTGATAGGTACTACAGATTGTGTAACGAGCTAGCACAGGTTTTAACAGAAATGGTTTACTCGAACGGTGGCTTTTATGTCAAACCTGGTGGTACTACATCTGGTGATGCTACAACAGCTTACGCTAATTCAGTTTTTAACATATTTCAAGCAACTAGTGCAAATGTTAACCGCTTGTTGAGTGTTGATAGTAACACATGTAACAACATAGAAGTTAAGCAATTGCAGCGTAAGTTGTATGATTGTTGTTATCGATCATCAAGTGTGGATCAAAGTTTTGTTGAAGAGTATTTTGGTTACCTTCGTAAACACTTTTC-TATGATGATACTTTCTGATGACGGTGTCGTATGTTACAATAGTGAGTATGCAGCTTTAGGTTATGTTGCTGATCTCAATGCTTTTAAGGCTGTTTTGTATTACCAGAATAATGTTTTTATGAGTGCATCCAAGTGTTGGATAGAACCTGATATCAACAAGGGTCCACATGAGTTTTGTTCTCAACACACAATGCAGATAGTTGATAAGGATGGTACTTATTACCTTCCCTATCCCGATCCGTCAAGGATACTGTCTGCAGGTGTTTTTGTAGATGACATTGTAAAAACTGACCCTGTTATACTCCTTGAACGATATGTGTCTTTAGCTATAGATGCCTACCCTCTTTCCAAACATGACAATCCTGAGTACAGGCGTGTTTTCACGGTTATGTTGGAGTGGGTTAAACACTTGTACAAGACACTCAACCAAGGAGTTTTGGATTCTTTCTCTGTTACACTATTAGAGGATGCAACTGCAAAGTTTTGGGATGAAAGTTTTTATGCTAGTATGTATGAACAGTCTTCTGTATTGCAA------------------------------------------TCTGCAGGTCTATGTGTTGTCTGCTCTTCACAGACAGTCCTAAGATGTGGCGATTGTATACGTAGACCCATGTTGTGCACTAAGTGTGCTTATGATCATGTTGTAAGTACTAGTCATAAGTTCATCCTGGCTATTACTCCTTATGTGTGCTGTTCTTCTGGCTGTGGAGTCTCAGACGTCACCAAATTATATTTGGGTGGTCTGAGCTATTGGTGTGTTGACCACAAGCCTAGACTTTCTTTTCCTTTGTGTTCTAGTGGTAATGTCTTTGGGCTGTATAAGAATTCAGCTACTGGTTCACCAGATGTGGATGACTTTAATACGTTAGCCACCTCTGATTGGACGGATGTCAAAGATTATAAGTTAGCAAATGACGTTAAAGATTCTTTGCGTTTATTTGCTGCTGAAACCATTAAGGCTAAGGAAGAGAGTGTTAAGTCTTCTTATGCTTGTGCCACTATTCATGAAGTAGTGGGACCTAAAGAGCTGGTGTTAAAGTGGGAGGTAGGCAAACCACGTCCCCCTCTAAGTCGTAACTCTGTTTTCACGTGTTATCACATAACGAAAAACACCAAGTTTCAAGTTGGTGAGTTTACGTTTGAGAAACTAGATTACGACAATGACGCCGTTAGCTACAAATCCACAGCAACAACAAAGTTGGTACCTGGTATGGTATTTGTGCTCACTTCGCACAATGTCCAACCGTTGAGAGCACCTACAATAATTAACCAAGAACGTTATTCTACTCTGCATAAGCTTAGACCAGCCTTCAATATTCATGAGGACTATTCTAATCTTATACCCTATTATCAGTTAATAGGTAAGCAGAAGCTTACTACAATCCAAGGTCCTCCTGGTAGTGGTAAGTCTCATTGCGTTATTGGTTTGGGGCTCTACTTTCCTGGTGCCAGAATTGTTTTTACAGCTTGTTCACATGCTGCTGTTGATTCACTTTGTGTTAAGGCTGCCACAGCTTATAGCTCAGATAGATGTTCTCGTATTATACCTCAAAAGGCTCGCATTGAGTGTTATGATGGATTTAAATCCAACAACACTAGTGCGCAGTATCTATTTTCAACTGTCAATGCGTTACCAGAAGTTAATGCAGACATTTGTGTTGTAGACGAGGTGTCCATGTGTACTAACTACGATTTGTCTGTTATAAACCAACGTGTTAATTACAGGCATATTGTGTATGTTGGTGATCCTCAGCAATTACCAGCACCTAGAGTTATGATAACTAGAGGTGTTTTGGTTCCTGAGGATTATAACGTGGTTACGAGACGTATGTGTGTTCTTAAACCTGATATCTTTTTGCACAAGTGTTATCGTTGTCCAGCTGAAATTGTTAACACAGTTTCTGAGATGGTTTACGAGAACCAGTTTGTGCCCGTAAAATCTGAGAGCAAAGAGTGCTTTAAGATTTATTGTAG---------AGGTAATGTTC-AGGTTGATAATGGTTCTAGTATTAACAGACGACAACTTGAAGTTGTTCGTATGTTTTTGGCTAAGAATCCCAAATGGGCTAAAGCTGTTTTCATTTCTCCTTATAACAGCCAAAATTATGTTGCTGGCAGAGTTTTGGGTCTTCAAATTCAAACTGTTGATTCTTCACAAGGTAGTGAGTATGACTATGTCATTTACACACAAACTTCTGATACGGCTCATGCTAGTAACGTTAATAGGTTTAATGTTGCTATAACTAGAGCTAAGAAGGGTATCTTGTGTATTATGTGTGATCGTGAGTTGTTTGACATACTTAAGTTCTATGAACTTAAATTGTC------------------------------------------TGACTTGCAAGTT---------------------------------------------------------------------------------------------------------------------------------------------------------GGTGATGGTTGTGGTCTTTTTAAGGATTGTTATAAAGGTGAAGATAATC---------------------------------------------------------------------------------TTCCGCCATCACATGCACCCACGTTCATGTCTCTGTCTGACAATTTTAAAACAGATAAAGATCTTGCTGTGCAAATAGGTGTCAAT------GGTCCTGTTAAATATGAGCATGTTATCTCTTTTATGGGATTCAGATTTGACATTAATGTGCCAAACCAACACACGTTGTTTTGCACTCGCGATTTTGCGATGCGTAACGTTAGGGGTTGGCTAGGTTTTGATGTCGAGGGTGCTCATGTTATTGGTAGCAATGTTGGTACTAATGTCCCACTACAATTGGGTTTTTCCAATGGTGTTGATTTTGTTGTACGGCCAGAGGGTTGTGTTTCCACTGAAGTTGGTGATGTTATTCAACCCGTTCGTGCTCGAGCTCCACCAGGCGAACAATTTACGCATTTGTTACCTTTGTTGCGTAAAGGTCAACCATGGTCTGTTATCAGGCGTCGTATTGTTCAGATGTGTAGTGATTATCTTGCTAATTTGTCAGATACACTCATATTTGTTCTCTGGTCTGGTGGGTTGGAACTTACTACAATGAGGTATTTTGTTAAACTTGGACCAGTGCAGACCTGTGA---TTGTGGTAAACGTGCTACTTGTTACAATAGCACCAACCACACTTTC------TCTTGCTTTAGACATGCACTTGGCAGTGATTATATATATAACTGCTATTGCATTGACATTCAGCAATGGGGTTACACAGGTTCACTTAGTATGAATCACCATGAAGTTTGTAACATTCATAGAAATGAACATGTTGCTTCAGGTGATG-CAGCTATGACTAGGTGCTTGGCTATTCATGACTGTTTTGTTAAGAATGTTGACTGGTCTATTACTTACCCATTCATTGCCAATGAACAGGCTATTAACAAGAGTGGTCGTTTGGTACAATCACATGTAATGCGTGCAGTCTTGAAACTGTACAATCCTAAGGCTATCCACGACGTTGGTAATCCTAAAGGCATACGGTGTGT---TGTTACAGACGCCAGTTGGTATTGTTATGATAAAAATCCTACAAAT--------ACCAATGTTAAAATGTTAGAGTATGATTATATTACTCATGGCCAGTT--------TGATGGTTTGTGCCTGTTTTGGAATTGTAATGTGGACATGTACCCAGAATTCTCTGTAGTTTGTAGGTTTGACACAAGAATGCGTTCAACCCTCAATCTAGAAGGCTGTAATGGTGGTTCGTTGTATGTCAACAACCATGCTTTCCACACACCAGCTTATGATAAACGTGCATTTGCTAAGTTAAAAGCAATGCCGTTTTTCTTTTATGATGATAGTGAGTGTGAGAAACTTCAGGAC------------GCAGTCAATTATGTGCCTCTCAGAGCATCAAATTGCATTACCAGGTGTAATGTT-GGAGGTGCAGTTTGCAGTAAACATTGTGCTTTGTACCATAACTATGTTACGGCATACAACACTTTTACTACTGCTGGTTTTACCATCTGGGTACCTACTAGTTTTGACATGTTTAATCTATGGCAGACATTTAAGAATTCCAAC---GTGCAAGGTTTGGAGAACATAGCCTATAACGTTGTTAAGAAAGGGTCCTTCGTTGGTGTAGAAGGTGAATTACCTGTTGCCATAGTTAATGATAAAGTAATGGTTCGCGATGGTGTTTCAGATAATGTTGTGTTTGTTAACAACACTTCTTTGCCTACAAATGTAGCTTTCGAGCTATATGCCAAGCGCAAAATAGGTTTGACGCCACCCTTAACCATTTTGAAAAATTTAGGTGTTGTTTGCACCAGTAAATGTGTTTTGTGGGATTATGAAGCCGCAAGACCTCTTACTACTTTTACTAAGGATGTTTGTAAATATACTGATTTTGA------TGGTGACGTTTGTACACTTTTTGATAATAGTGTTCCTGGTGCT-TTTGAGCGTTTTACTGTTACGAAGAACGCAGTGCTCATTTCACTTACTGCTGT------------TAAAAAGCTAACTGCCATCAAA------CTTACATATGGTTATCTCAATGGTGTACCTGTTTTTACACATGAAGA------------------------TAAACCATTTACTTGGTACATTTACACTCGAAAGGATGGTGCCTTTGTTGAATATCCTGA---------------------------------------------------------------------------------------------------TGGCTATTTCACTCAAGGACGCGTCATTTCGGACTTTCAGCCTCGTAGTAACATGGAAGAAGATTTTCTTAACATGGATATGGGTTTGTTTATAAGTAAATATGGACTAGAAGATTATGGTTTTGAACATGTTGTGTTTGGTGATGTTTCTAAAACCACATTGGGTGGTTTGCATTTACTTATATCACAAATACGTCTTTCTAAGATTGGTGTTCTTAAAGTTGAAGATTTTGTTTCTAGTTCAGATAGTACACTTAAATCGTGTACAGTTACTTATGTTGACAACCCTAGTAGTAAGATGGTTTGTACATATGTTGACTTGTTGCTCGATGACTTTGTTAACATACTTAAATCTGTAGATTTGAGC------GTTGTTTCAAAAGTTCATGAAGTAGTTATAGATTGTAAAGTTTGGCGTTGGATGTTGTGGTGTAAAGACCACAAAGTACAGACCTTCTACCCTCAGCTCCAGTCAG---CTGAATGGAAGTGTGGTTATTCAATGCCATCAATCTACAAGATTCAGCGTATGTGTTTGGAACCTTGCAACTTGTACAATTATGGCAGTGGTCTGAAGTTACCAGATGGTATCATGTTTAACGTAGTCAAATACACACAGCTCTGTCAGTATTT------GAATAGCACTACAATGTGTGTCCCACACCATATGCGTGTGTTACACTTAGGTGCTGGTTCTGATAAGGGTGTTGCACCTGGTACTGCAGTTTTGCGCAGATGGTTGCCCCTTGATGCTGTGATTGTTGACAATGATGTCAATGACTATGTTAGTGATGCAGATTACAGTTACACTGGTGATTGTGCTTCTATGTACCTAACAGACAAGTTCGACCTGGTCATCTCCGATATGTATGATGGTAGAACTAAG---TCTTGTGATGGTGACAATGTTTCCAAAGAGGGTTTCTTTCC-CTACATTAATGGTGTTATTACCG-A-AAAATTAGCACTGGGTGGAACAGTTGCTATTAAAATAACTGAGTTCAGCTGGAACAAAAAGCTTTATGAACTCATTCAGAAGTTTGAGTACTGGACCTTGTTTTGTACCAGTGTCAATACTTCGTCCTCTGAAGCCTTTTTGGTCGGTGTGCATTTTCTTGGTGATTTTTCCACCAATGCCATCATTGATGGTAATATTATGCACGCCAATTACATATTTTGGCGTAATTCCACTATTATGACCATGTCTTATAATAGTGTTTTAGATTTAAGTAAATTTTCATGTAAGCATAAAGCTACAGTGGTGGTTAATTTGAAAGACAGCTCAGTCACTGATTTGGTGCTTGGTCTTTTGAAAAATGGTAAGTTGTTGATTAGAAATAATGGTGTT----------GTTTGTGGGTTTTCCAACCACTTGGTAAATTCAACCA---------------------------------------------------------------AATGAAATATACATTTTTATA--------------------
>MH687946_extraction Alphacoronavirus sp. strain VZ_AlphaCoV_16715_61, complete genome
ATCAAGATTCATACGGTGGTGCTTCTGTGTGTCTCTATTGTAGAGCACATGTTGAACACCCAGATATGGACGGGTTTTGTAAGCTTAGAGGCAAGTATGTTCAGGTGCCGTTAGGAACTTTGGATCCTATACGTTTTGTACTTGAAAACACAGTTTGTAAGGTTTGTGGTTGTTGGCAAGCTAATGGCTGCACTTGTGATAGAGCTGTCATA---------CAGAGTGTTGACAGCGGTTATTTAAACGAGTGCGGGGCTCTAGTGCA---GCTCGACTAGAGCCCT---TAAATGGTTCGGACACACATCATGTGTTCCGTGCTTTTGATGTTTACAATCGTGATGTCGCGTGTATTAGCAAATTTCTTAAGGTGAACTGTGTTCGTCTCAAGAATCT---------------------TGACAAGCACGACG------------CTTTTTGGATTGTAAAGAAATGTACGAAGTCA-GTTATGGAACATGAGCAGTCCATTTATAAACTGATTT------------------------CAGATTGTGGTGCAGTTGCAAAGCATGACTTTTTCACTTGGAAAGAGGGTAGGTCTGTCTATGGTAATGTTTGTCGTCAAGATTTGACTGAATATACCATGATGGACTTATGTTATGCATTGCGCAACTTTGATGAAAATAATTGTGAAACTCTTAAAAAGATTCTTGTTGTAGTGGGAGCTTGTGATGAATCCTACTTTGACAATAAGTTATGGTTTGATCCTGTTGAAAATGAAGATATTCATCGTGTCTATGCCAAATTGGGTACCATTGTTGCCCGTGCCATGCTTAAGTGTGTTAAATACTGTGATGCAATGGTGGAACAAGGCATAGTTGGTGTTATTACACTTGATAATCAGGATCTTAATGGTGATTTTTATGACTTTGGAGACTTTGTGACTAGTGTTAAGGGTATG-GGAGTTCCTATATGTACATCATATTATTCTTATATGATGCCAGTTATGGGTATGACCAACTGTTTAGCTAGTGAATGTTTTATTAAGAGTGATATTTTTGGGGAAGATTTTAGAACCTTTGATCTCTTGGAGTATGACTTCACAGAGCATAAGGTCAATCTCTTCAATAAATATTTTAAACATTGGGGACAAACTTATCACCCCAATTGTGAAGATTGTCACGATGAAAGTTGTATTGTTCATTGTGCCAACTTCAATACTTTGTTTGCAACCACTATACCAATTACAGCTTTCGGACCTTTGTGTCGTAAGTGTTGGATTGATGGAGTGCCGTTGGTGACAACTGCAGGTTATCATTTTAAACAATTGGGTATAGTTTGGAACAAAGATCTTAATTTACATTCAAGCAGATTGACGATCAATGAATTATTGCAATTCTGTGCTGACCCGTCACTGCTTATAGCATCGTCTCCGGCTCTAGTTGACAAACGTACAGTTTGCTTTTCTGTAGCCGCACTTGGCACCGGTATGACTAGTCAGACTGTCAAACCAGGTCACTTTAACAAAGAATTCTATGACTTCTTGCGTAGCCAAGGTTTCTTTGACGAAGGTTCTGAGTTAACTTTAAAGCATTTCTTTTTCGCTCAGAAGGGTGACGCAGCTGTTAGAGATTTTGATTATTATAGATATAACCGTACCACTGTTTTGGACATTTGCCAAGCGCGTGTTGTCTACCAAATAGTTCAGTGCTATTTTGGTATGTATGAGGGTGGTTGCATAACTGCTAAAGAAGTTATTGTTAACAACCTCAACAAGAGTGCTGGTTATCCTTTTAACAAGTTTGGTAAGGCTGGTTTGTATTATGATTCTTTGTCATATGAAGAGCAGGATGACTTGTATGCTTACACAAAGCGTAATATCATACCTACTATGACCCAGCTTAATTTGAAGTATGCCATTAGTGGTAAAGAGCGAGCACGCACTGTTGGTGGTGTTTCACTCTTGTCTACCATGACTACTAGACAATACCACCAGAAACACCTGAAATCTATTGTCAACACTAGAGGTGCTTCTGTTGTTATTGGAACCACTAAGTTCTATGGTGGTTGGGATAATATGCTCAAAACACTTATTAAGGATGTTGAAAACCCCCATTTAATGGGATGGGATTATCCTAAGTGTGATAGAGCTTTGCCCAACATGCTTAGAATGATTTCTGCAATGATACTTGGTTCTAAGCACGTTAATTGCTGTAGTTCCAGCGATAGGTACTACAGATTGTGTAACGAGCTAGCACAGGTTTTAACAGAAATGGTTTACTCGAACGGTGGCTTTTATGTCAAACCTGGTGGTACTACATCTGGTGATGCTACAACAGCTTACGCTAATTCAGTTTTTAACATATTTCAAGCAACTAGTGCAAATGTTAACCGCTTGTTGAGTGTTGATAGTAACACATGTAACAACATAGAAGTTAAGCAATTGCAGCGTAAGTTGTATGATTGTTGTTATCGATCATCAAGTGTGGATCAAAGTTTTGTTGAAGAGTATTTTGGTTACCTTCGTAAACACTTTTC-TATGATGATACTTTCTGATGACGGTGTCGTATGTTACAATAGTGAGTATGCAGCTTTAGGTTATGTTGCTGATCTCAATGCTTTTAAGGCTGTTTTGTATTACCAGAATAATGTTTTTATGAGTGCATCCAAGTGTTGGATAGAACCTGATATCAACAAGGGTCCACATGAGTTTTGTTCTCAACACACAATGCAGATAGTTGATAAGGATGGTACTTATTACCTTCCCTATCCCGATCCGTCAAGGATACTGTCTGCAGGTGTTTTTGTAGATGACATTGTAAAAACTGACCCTGTTATACTCCTTGAACGATATGTGTCTTTAGCTATAGATGCCTACCCTCTTTCCAAACATGACAATCCTGAGTACAGGCGTGTTTTCACGGTTATGTTGGAGTGGGTTAAACACTTGTACAAGACACTCAACCAAGGAGTTTTGGATTCTTTCTCTGTTACACTATTAGAGGATGCAACTGCAAAGTTTTGGGATGAAAGTTTTTATGCTAGTATGTATGAACGGTCTTCCGTATTGCAA------------------------------------------TCTGCAGGTCTATGTGTTGTCTGCTCTTCACAGACAGTCCTAAGATGTGGCGATTGTATACGTAGACCCATGTTGTGCACTAAGTGTGCTTATGATCATGTTGTAAGTACTAGTCATAAATTCATCCTGGCTATTACTCCTTATGTGTGCTGTTCTTCTGGCTGTGGAGTCTCAGACGTCACTAAATTATATTTAGGTGGTCTGAGCTACTGGTGTGTCGATCACAAGCCGAGACTTTCTTTTCCTTTGTGTTCTAGTGGTAATGTCTTTGGGCTGTATAAAAATTCAGCTACTGGTTCACCAGATGTGGATGACTTTAATACGTTAGCCACCTCTGATTGGACGGATGTCAAAGATTATAAGTTAGCAAATGACGTCAAAGATTCTTTGCGTCTATTTGCTGCTGAAACCATTAAGGCTAAGGAAGAGAGTGTTAAGTCTTCTTATGCTTGTGCCACTATTCATGAAGTGGTAGGACCTAAAGAGCTGGTGTTAAAATGGGAGGTTGGTAAACCACGTCCTCCTCTAAGTCGTAACTCTGTTTTCACGTGTTATCACATAACGAAAAACACCAAGTTTCAAGTTGGTGAGTTTACGTTTGAGAAACTAGATTACGACAATGACGCCGTGAGCTACAAATCCACAGCAACAACAAAGTTGGTACCTGGCATGGTATTTGTGCTCACTTCGCACAATGTCCAACCGTTGAGAGCACCTACAATAATTAACCAAGAACGTTATTCTACTCTGCATAAGCTTAGGCCAGCCTTCAATATTCATGAGGACTACTCTAATCTTATACCATATTATCAGTTAATAGGTAAGCAGAAACTTACTACAATCCAAGGCCCTCCTGGTAGTGGTAAGTCTCATTGCGTTATTGGTTTGGGGCTCTACTTTCCTGGTGCCAGAATTGTTTTTACAGCTTGTTCACATGCTGCTGTTGATTCACTTTGTGTTAAGGCAGCCACAGCTTATAGCTCAGATAGATGTTCTCGTATTATACCTCAAAAGGCTCGCATTGAGTGTTATGATGGATTTAAATCCAACAACACTAGTGCGCAGTATCTATTTTCAACTGTCAATGCGTTACCAGAAGTTAATGCAGACATTTGTGTTGTAGATGAGGTGTCCATGTGTACTAACTATGATTTGTCTGTTATAAACCAACGTGTTAATTACAGGCACATTGTATATGTTGGTGATCCTCAGCAATTACCAGCACCTAGAGTTATGATAACTAGAGGTGTTTTGGTTCCTGAAGATTATAACGTGGTTACGAGACGTATGTGCGTTCTTAAACCTGATATCTTTTTGCACAAGTGTTATCGTTGTCCAGCTGAAATTGTTAATACAGTTTCTGAGATGGTTTACGAGAACCAGTTTGTGCCCGTAAAATCTGAGAGCAAAGAGTGCTTTAAGATTTACTGTAG---------AGGTAATGTTC-AGGTTGACAATGGTTCTAGTATTAACAGACGACAACTTGAAGTTGTTCGTATGTTTTTGGCTAAGAATCCTAAATGGGCTAAAGCTGTTTTTATTTCTCCTTACAACAGTCAAAATTATGTTGCTGGCAGAGTTTTGGGTCTTCAAATTCAAACTGTTGACTCTTCACAAGGTAGTGAGTATGATTATGTCATTTATACACAAACTTCTGATACTGCTCATGCTAGTAACGTTAATAGGTTTAATGTTGCTATAACTAGAGCTAAGAAGGGTATCTTGTGTATTATGTGTGATCGTGAGTTGTTTGACATACTTAAGTTCTATGAACTTAAATTGTC------------------------------------------TGACTTGCAAGTT---------------------------------------------------------------------------------------------------------------------------------------------------------GGTGATGGTTGTGGTCTTTTTAAAGATTGTTATAAAGGTGAAGATAACC---------------------------------------------------------------------------------TTCCACCATCACACGCACCTACGTTTATGTCTCTGTCTGACAATTTTAAAACAGATAAAGATCTTGCTGTTCAAATAGGTGTCAAT------GGTCCTGTCAAATATGAGCATGTTATCTCTTTTATGGGATTCAGATTTGACATTAATGTGCCAAACCAACATACGTTGTTTTGCACTCGTGATTTCGCGATGCGCAACGTTAGGGGTTGGCTAGGTTTTGATGTCGAAGGTGCTCATGTTATTGGCAGCAATGTTGGTACTAATGTTCCACTACAATTGGGCTTTTCCAATGGTGTTGATTTTGTTGTACGGCCAGAGGGTTGTGTTTCCACTGAAGTTGGTGATGTTATTCAACCCGTCCGTGCTCGAGCTCCACCAGGCGAACAATTTACGCATTTATTACCTTTGTTGCGTAAAGGTCAACCATGGTCTGTTATCAGGCGTCGTATTGTTCAGATGTGTAGTGATTATCTTGCTAATTTGTCAGATACACTCATATTTGTTCTTTGGTCTGGTGGTTTGGAACTTACTACAATGAGGTATTTTGTTAAACTTGGACCAGTGCAGACCTGTGA---TTGTGGTAAACGTGCTACTTGTTACAATAGCACCAACCACACTTTC------TCTTGCTTTAGACATGCACTTGGCAGTGATTACATATATAACTGCTACTGCATTGACATTCAACAATGGGGTTACACAGGTTCACTTAGTATGAATCACCATGAAGTTTGTAACATTCATAGAAATGAACATGTTGCTTCAGGTGATG-CAGCTATGACTAGGTGCTTGGCTATCCATGACTGTTTTGTTAAGAATGTTGACTGGTCTATTACTTACCCATTCATTGCCAATGAACAGGCTATTAACAAGAGTGGTCGTTTGGTGCAATCACATGTAATGCGTGCAGTCTTGAAACTGTACAATCCTAAGGCTATCCACGACGTTGGTAATCCTAAAGGCATACGGTGTGT---TGTTACAGACGCCAGTTGGTATTGTTATGATAAAAATCCTACAAAT--------ACCAATGTTAAAATGTTAGAGTATGATTATATTACTCATGGCCAGTT--------TGATGGTTTGTGCCTGTTTTGGAACTGCAATGTGGACATGTACCCAGAATTCTCTGTAGTTTGTAGGTTTGACACAAGAATGCGTTCAACCCTCAATCTAGAAGGCTGTAATGGTGGTTCGTTGTATGTCAACAACCATGCTTTCCACACACCAGCTTATGATAAACGTGCATTTGCTAAGTTAAAAGCAATGCCGTTTTTCTTTTATGATGATAGTGAGTGTGAGAAACTTCAGGAT------------GCAGTCAATTATGTGCCTCTTAGAGCATCAAATTGCATTACCAGGTGTAATGTT-GGAGGTGCAGTTTGCAGTAAACATTGTGCTTTGTACCATAACTACGTTACGGCATACAACACTTTTACTACTGCTGGTTTTACTATCTGGGTACCTAATAGTTTTGACATGTTTAATCTATGGCAGACATTTAAGAATTCCAAC---GTGCAAGGTTTGGAGAACATAGCCTATAACGTTGTTAAGAAGGGGTCCTTCGTTGGTGTAGAAGGTGAATTACCTGTTGCCATAGTTAATGACAAAGTAATGGTTCGCGATGGTGTTTCAGATAATGTTGTGTTTGTTAATAACACTTCTTTGCCTACAAATGTAGCTTTCGAGCTATATGCCAAGCGTAAAATAGGTTTGACGCCACCCCTAACCATCTTGAAAAATTTAGGTGTTGTTTGCACCAGTAAATGTGTTTTGTGGGATTATGAAGCCTCAAGACCTCTTACTACTTTTACTAAGGATGTTTGTAAATATACTGATTTTGA------TGGTGATGTTTGTACACTTTTTGATAACAGTGTTCCTGGTGCT-TTTGAGCGTTTTACTGTTACTAAGAATGCAGTGCTCATTTCACTTACTGCTGT------------CAAGAAGTTAACTGCCATCAAA------CTTACATATGGTTATCTCAATGGTGTACCTGTTTTTACACATGAAGA------------------------TAAACCATTTACTTGGTACATTTACACTCGAAAGGATGGTGCCTTTGTTGAATACCCTGA---------------------------------------------------------------------------------------------------TGGCTATTTCACTCAAGGACGCGTCATTTCGGACTTTCAGCCTCGTAGTAACATGGAAGAAGATTTTCTTAACATGGATATGGGTTTGTTTATAAGTAAATACGGACTAGAAGATTATGGTTTTGAACATGTTGTGTATGGTGATGTTTCTAAGACCACATTGGGTGGTTTGCATTTACTTATATCACAAATACGTCTTTCTAAGATAGGTGTTCTTAAAGTTGAAGATTTTGTTTCTAGTTCAGATAGTACACTCAAATCGTGTACAGTTACTTATGTTGATAACCCTAGTAGTAAGATGGTTTGTACATATGTTGACTTGTTGCTTGATGACTTTGTTAACATACTTAAATCTGTAGATTTGAGC------GTTGTTTCAAAAGTTCATGAAGTAGTTGTAGATTGTAAAGTTTGGCGTTGGATGTTGTGGTGTAAAGACCACAAAGTACAGACCTTCTATCCTCAGCTCCAGTCAG---CTGAATGGAAGTGTGGTTATTCAATGCCATCAATCTACAAGATTCAGCGTATGTGTTTGGAACCTTGCAATTTGTATAATTATGGCAGTGGTCTGAAGTTACCAGATGGTATTATGTTTAACGTAGTCAAATACACACAGCTTTGTCAGTATCT------GAACAGCACTACAATGTGTGTTCCACACCATATGCGTGTGTTACACTTAGGTGCTGGTTCTGATAAGGGTGTTGCACCTGGCACTGCAGTTTTGCGCAGATGGTTACCCCTTGATGCTGTGATTGTTGACAATGATGTCAATGACTATGTTAGTGATGCAGATTACAGTTACACTGGTGATTGTGCTTCTATGTACCTAACAGACAAGTTCGACTTGGTCATCTCTGATATGTATGATGGTAGAACTAAG---TCTTGTGATGGTGACAATGTTTCCAAAGAGGGTTTCTTTCC-CTACATTAATGGTGTTATTACAG-A-AAAATTAGCGCTGGGTGGAACAGTTGCTATTAAAATAACTGAGTTCAGCTGGAATAAAAAGCTTTATGAACTCATTCAGAAGTTTGAGTACTGGACCTTGTTTTGTACCAGTGTCAATACTTCGTCCTCTGAAGCCTTTTTGGTTGGTGTGCATTTTCTTGGTGATTTTTCCACCAATGCCATCATTGATGGTAATATTATGCATGCCAATTATATATTTTGGCGTAATTCTACTATTATGACTATGTCTTATAATAGTGTTTTAGATTTAAGTAAATTTTCATGTAAGCATAAAGCCACTGTGGTGGTTAATTTGAAAGACAGCTCAGTCACTGATTTGGTGCTTGGTCTTTTGAAAAATGGTAAGTTGTTGATTAGAAATAATGGTGTT----------GTTTGTGGGTTTTCTAACCACTTGGTAAATTCAACCA---------------------------------------------------------------AATGAAATATACATTTTTATA--------------------
>MH687954_extraction Alphacoronavirus sp. strain VZ_AlphaCoV_16845_24, complete genome
ATCAAGATTCATACGGTGGTGCTTCTGTGTGTCTCTATTGTAGAGCACATGTTGAACACCCAGACATGGACGGGTTTTGCAAGCTTAAAGGCAAGTATGTTCAGGTGCCGTTAGGAACTTTGGATCCTATACGTTTTGTACTTGAAAACACAGTTTGTAAGGTTTGTGGTTGTTGGCAAGCTAATGGCTGCACTTGTGATAGAGCTGTCATA---------CAGAGTGTTGACAGCGGTTATTTAAACGAGTGCGGGGCTCTAGTGCA---GCTCGACTAGAGCCCT---TAAATGGTTCGGACACACATCATGTGTTCCGTGCTTTTGATGTTTACAATCGTGACGTCGCGTGTATTAGCAAATTTCTTAAGGTGAACTGTGTTCGTCTCAAGAACCT---------------------TGACAAGCACGACG------------CTTTTTGGATTGTAAAGAAATGCACGAAGTCA-GTTATGGAACACGAGCAGTCCATTTATAAACTGATTT------------------------CAGATTGTGGTGCGGTTGCAAAGCATGACTTTTTCACTTGGAAAGAGGGTAGGTCTGTCTATGGTAATGTTTGTCGTCAAGATTTGACTGAATATACCATGATGGACTTATGTTATGCATTGCGCAACTTTGATGAAAATAATTGTGAAACTCTCAAAAAGATTCTTGTTGTAGTAGGAGCTTGTGATGAATCCTACTTTGACAATAAGCTATGGTTTGATCCTGTTGAAAATGAAGACATTCACCGTGTCTATGCCAAATTGGGTACTATTGTTGCCCGTGCCATGCTTAAGTGTGTTAAATACTGTGATGCAATGGTGGAACAGGGCATAGTTGGTGTTATCACACTTGATAATCAGGATCTTAACGGTGATTTTTATGACTTTGGAGACTTTGTGACTAGTGTTAAGGGTATG-GGAGTGCCTATATGCACATCATATTATTCTTATATGATGCCAGTTATGGGTATGACCAACTGCTTAGCTAGTGAATGTTTTATTAAGAGTGATATTTTTGGGGAAGATTTTAGAACCTTTGATCTCTTGGAGTATGACTTCACAGAGCACAAGGTCAATCTCTTCAATAAATATTTTAAACATTGGGGACAAACTTATCACCCCAATTGTGAAGATTGTCACGATGAAAGTTGTATTGTTCATTGTGCCAACTTCAATACCTTGTTTGCAACTACTATACCAATTACAGCTTTCGGACCTTTGTGTCGGAAGTGTTGGATTGATGGAGTGCCGTTGGTGACAACTGCAGGTTATCATTTTAAACAATTGGGTATAGTTTGGAACAAAGATCTTAATTTACATTCAAGCAGATTGACGATCAATGAATTATTGCAATTCTGTGCTGACCCGTCACTGCTTATAGCATCGTCTCCGGCTTTAGTTGACAAACGTACAGTTTGCTTTTCCGTAGCTGCACTTGGCACTGGTATGACTAATCAGACTGTCAAACCAGGTCACTTTAACAAAGAATTCTATGACTTCTTGCGAAGCCAAGGTTTCTTTGAAGAAGGTTCTGAGTTAACTTTAAAGCATTTCTTTTTCGCTCAGAAGGGTGATGCAGCTGTTGTAGATTTTGATTATTATAGATACAACCGTACCACTGTTTTGGACATTTGCCAAGCGCGTGTTGTCTACCAAATAGTTCAGTGCTATTTTGGTATGTATGAAGGTGGTTGCATAACTGCTAAAGAAGTTATTGTTAACAACCTCAACAAGAGTGCTGGTTACCCTTTTAACAAGTTTGGTAAGGCTGGTTTGTATTATGATTCTTTGTCATATGAAGAGCAGGATGACTTGTATGCTTACACAAAGCGTAATATCATACCTACTATGACCCAGCTTAATTTGAAGTATGCCATTAGTGGTAAAGCGCGAGCACGCACTGTTGGTGGTGTTTCACTCTTGTCTACCATGACTACTAGACAATACCACCAGAAACACCTGAAATCTATTGTCAACACTAGAGGTGCTTCTGTTGTTATTGGAACCACTAAGTTCTATGGCGGTTGGGATAATATGCTCAAAACACTTATTAAGGATGTTGAAAACCCCCATTTAATGGGATGGGATTATCCTAAGTGTGATAGAGCTTTGCCCAACATGCTTAGAATGATTTCTGCAATGATACTTGGTTCTAAGCACGTTAATTGCTGTAGTTCCAGCGATAGGTACTACAGATTGTGTAACGAGCTAGCACAGGTTTTAACAGAAATGGTTTACTCGAACGGTGGCTTTTATGTCAAACCTGGTGGTACTACATCTGGTGATGCTACAACAGCTTACGCTAATTCAGTTTTTAACATATTTCAAGCAACTAGTGCAAATGTTAACCGCTTGTTGAGTGTTGATAGTAACACATGTAACAACATAGAAGTTAAGCAATTGCAGCGTAAGTTGTATGATTGTTGTTATCGATCATCAAGTGTGGATCAAAGTTTTGTTGAAGAGTATTTTGGTTACCTTCGTAAACACTTTTC-TATGATGATACTTTCTGATGACGGTGTCGTATGTTACAATAGTGAGTATGCAGCTTTAGGTTATGTTGCTGATCTCAATGCTTTTAAGGCTGTTTTGTATTACCAGAATAATGTTTTTATGAGTGCATCCAAGTGTTGGATAGAACCTGATATCAACAAGGGTCCACATGAGTTTTGTTCTCAACACACAATGCAGATAGTTGATAAGGATGGTACTTATTACCTTCCCTATCCCGATCCGTCAAGGATACTGTCTGCAGGTGTTTTTGTAGATGACATTGTAAAAACTGACCCTGTTATACTCCTTGAACGATATGTGTCTTTAGCTATAGATGCCTACCCTCTTTCCAAACATGACAATCCTGAGTACAGGCGTGTTTTCACGGTTATGTTGGAGTGGGTTAAACACTTGTACAAGACACTCAACCAAGGAGTTTTGGATTCTTTCTCTGTTACACTATTAGAGGATGCAACTGCAAAGTTTTGGGATGAAAGTTTTTATGCTAGTATGTATGAACAGTCTTCTGTATTGCAA------------------------------------------TCTGCAGGTCTATGTGTTGTCTGCTCTTCACAGACAGTCCTAAGATGTGGCGATTGTATACGTAGACCCATGTTGTGCACTAAGTGTGCTTATGATCATGTTGTAAGTACTAGTCATAAGTTCATCCTGGCTATTACTCCTTATGTGTGCTGTTCTTCTGGCTGTGGAGTCTCAGACGTCACCAAATTATATTTGGGTGGTCTGAGCTATTGGTGTGTCGACCACAAGCCTAGACTTTCTTTTCCTTTGTGTTCTAGTGGTAATGTCTTTGGGCTGTATAAGAATTCAGCTACTGGTTCACCAGATGTGGATGACTTTAATACGTTAGCCACCTCTGATTGGACGGATGTCAAAGATTATAAGTTAGCAAATGACGTTAAAGATTCTTTGCGTTTATTTGCTGCTGAAACCATTAAGGCTAAGGAAGAGAGTGTTAAGTCTTCTTATGCTTGTGCCACTATTCATGAAGTAGTGGGACCTAAAGAGCTGGTGTTAAAGTGGGAGGTAGGCAAACCACGTCCCCCTCTAAGTCGTAACTCTGTTTTCACGTGTTATCACATAACGAAAAACACCAAGTTTCAAGTTGGTGAGTTTACGTTTGAGAAACTAGATTACGACAATGACGCCGTTAGCTACAAATCCACAGCAACAACAAAGTTGGTACCTGGTATGGTATTTGTGCTCACTTCGCACAATGTCCAACCGTTGAGAGCACCTACAATAATTAACCAAGAACGTTATTCTACTCTGCATAAGCTTAGACCAGCCTTCAATATTCATGAGGACTATTCTAATCTTATACCCTATTATCAGTTAATAGGTAAGCAGAAGCTTACTACAATCCAAGGTCCTCCTGGTAGTGGTAAGTCTCATTGCGTTATTGGTTTGGGGCTCTACTTTCCTGGTGCCAGAATTGTTTTTACAGCTTGTTCACATGCTGCTGTTGATTCACTTTGTGTTAAGGCTGCCACAGCTTATAGCTCAGATAGATGTTCTCGTATTATACCTCAAAAGGCTCGCATTGAGTGTTATGATGGATTTAAATCCAACAACACTAGTGCGCAGTATCTATTTTCAACTGTCAATGCGTTACCAGAAGTTAATGCAGACATTTGTGTTGTAGACGAGGTGTCCATGTGTACTAACTACGATTTGTCTGTTATAAACCAACGTGTTAATTACAGGCATATTGTGTATGTTGGTGATCCTCAGCAATTACCAGCACCTAGAGTTATGATAACTAGAGGTGTTTTGGTTCCTGAGGATTATAACGTGGTTACGAGACGTATGTGTGTTCTTAAACCTGATATCTTTTTGCACAAGTGTTATCGTTGTCCAGCTGAAATTGTTAACACAGTTTCTGAGATGGTTTACGAGAACCAGTTTGTGCCCGTAAAATCTGAGAGCAAAGAGTGCTTTAAGATTTATTGTAG---------AGGTAATGTTC-AGGTTGATAATGGTTCTAGTATTAACAGACGACAACTTGAAGTTGTTCGTATGTTTTTGGCTAAGAATCCCAAATGGGCTAAAGCTGTTTTCATTTCTCCTTATAACAGCCAAAATTATGTTGCTGGCAGAGTTTTGGGTCTTCAAATTCAAACTGTTGATTCTTCACAAGGTAGTGAGTATGACTATGTCATTTACACACAAACTTCTGATACGGCTCATGCTAGTAACGTTAATAGGTTTAATGTTGCTATAACTAGAGCTAAGAAGGGTATCTTGTGTATTATGTGTGATCGTGAGTTGTTTGACATACTTAAGTTCTATGAACTTAAATTGTC------------------------------------------TGACTTGCAAGTT---------------------------------------------------------------------------------------------------------------------------------------------------------GGTGATGGTTGTGGTCTTTTTAAGGATTGTTATAAAGGTGAAGATAATC---------------------------------------------------------------------------------TTCCGCCATCACATGCACCCACGTTCATGTCTCTGTCTGACAATTTTAAAACAGATAAAGATCTTGCTGTGCAAATAGGTGTCAAT------GGTCCTGTTAAATATGAGCATGTTATCTCTTTTATGGGATTCAGATTTGACATTAATGTGCCAAACCAACACACGTTGTTTTGCACTCGCGATTTTGCGATGCGTAACGTTAGGGGTTGGCTAGGTTTTGATGTCGAGGGTGCTCATGTTATTGGTAGCAATGTTGGTACTAATGTCCCACTACAATTGGGTTTTTCCAATGGTGTTGATTTTGTTGTACGGCCAGAGGGTTGTGTTTCCACTGAAGTTGGTGATGTTATTCAACCCGTTCGTGCTCGAGCTCCACCAGGCGAACAATTTACGCATTTGTTACCTTTGTTGCGTAAAGGTCAACCATGGTCTGTTATCAGGCGTCGTATTGTTCAGATGTGTAGTGATTATCTTGCTAATTTGTCAGATACACTCATATTTGTTCTCTGGTCTGGTGGGTTGGAACTTACTACAATGAGGTATTTTGTTAAACTTGGACCAGTGCAGACCTGTGA---TTGTGGTAAACGTGCTACTTGTTACAATAGCACCAACCACACTTTC------TCTTGCTTTAGACATGCACTTGGCAGTGATTATATATATAACTGCTATTGCATTGACATTCAGCAATGGGGTTACACAGGTTCACTTAGTATGAATCACCATGAAGTTTGTAACATTCATAGAAATGAACATGTTGCTTCAGGTGATG-CAGCTATGACTAGGTGCTTGGCTATTCATGACTGTTTTGTTAAGAATGTTGACTGGTCTATTACTTACCCATTCATTGCCAATGAACAGGCTATTAACAAGAGTGGTCGTTTGGTACAATCACATGTAATGCGTGCAGTCTTGAAACTGTACAATCCTAAGGCTATCCACGACGTTGGTAATCCTAAAGGCATACGGTGTGT---TGTTACAGACGCCAGTTGGTATTGTTATGATAAAAATCCTACAAAT--------ACCAATGTTAAAATGTTAGAGTATGATTATATTACTCATGGCCAGTT--------TGATGGTTTGTGCCTGTTTTGGAATTGCAATGTGGACATGTACCCAGAATTCTCTGTAGTTTGTAGGTTTGACACAAGAATGCGTTCAACCCTCAATCTAGAAGGCTGTAATGGTGGTTCGTTGTATGTCAACAACCATGCTTTCCACACACCAGCTTATGATAAACGTGCATTTGCTAAGTTAAAAGCAATGCCGTTTTTCTTTTATGATGATAGTGAGTGTGAGAAACTTCAGGAT------------GCAGTCAATTATGTGCCTCTCAGAGCATCAAATTGCATTACCAGGTGTAATGTT-GGAGGTGCAGTTTGCAGTAAACATTGTGCTTTGTACCATAACTATGTTACGGCATACAACACTTTTACTACTGCTGGTTTTACCATCTGGGTACCTACTAGTTTTGACATGTTTAATCTATGGCAGACATTTAAGAATTCCAAC---GTGCAAGGTTTGGAGAACATAGCCTATAACGTTGTTAAGAAAGGGTCCTTCGTTGGTGTAGAAGGTGAATTACCTGTTGCCATAGTTAATGATAAAGTAATGGTTCGCGATGGTGTTTCAGATAATGTTGTGTTTGTTAACAACACTTCTTTGCCTACAAATGTAGCTTTCGAGCTATATGCCAAGCGCAAAATAGGTTTGACGCCACCCTTAACCATTTTGAAAAATTTAGGTGTTGTTTGCACCAGTAAATGTGTTTTGTGGGATTATGAAGCCGCAAGACCTCTTACTACTTTTACTAAGGATGTTTGTAAATATACTGATTTTGA------TGGTGATGTTTGTACACTTTTTGATAATAGTGTTCCTGGTGCT-TTTGAGCGTTTTACTGTTACGAAGAATGCAGTGCTCATTTCACTTACTGCTGT------------TAAAAAGCTAACTGCCATCAAA------CTTACATATGGTTATCTCAATGGTGTACCTGTTTTTACACATGAAGA------------------------TAAACCATTTACTTGGTACATTTACACTCGAAAGGATGGTGCCTTTGTTGAATATCCTGA---------------------------------------------------------------------------------------------------TGGCTATTTCACTCAAGGACGCGTCATTTCGGACTTTCAGCCTCGTAGTAACATGGAAGAAGATTTTCTTAACATGGATATGGGTTTGTTTATAAGTAAATACGGACTAGAAGATTATGGTTTTGAACATGTTGTGTATGGTGATGTTTCTAAGACCACATTGGGTGGTTTGCATTTACTTATATCACAAATACGTCTTTCCAAGATAGGTGTTCTTAAAGTTGAAGATTTTGTTTCTAGTTCAGATAGTACACTCAAATCGTGTACAGTTACTTATGTTGATAACCCTAGTAGTAAGATGGTTTGTACATATGTTGACTTGTTGCTTGATGACTTTGTTAACATACTTAAATCTGTAGATTTGAGC------GTTGTTTCAAAAGTTCATGAAGTAGTTGTAGATTGTAAAGTTTGGCGTTGGATGTTGTGGTGTAAAGACCACAAAGTACAGACCTTCTACCCTCAGCTCCAGTCAG---CTGAATGGAAGTGTGGTTATTCAATGCCATCAATCTACAAGATTCAGCGTATGTGTTTGGAACCTTGCAACTTGTACAATTATGGCAGTGGTCTGAAGTTACCAGACGGTATCATGTTTAACGTAGTCAAATACACACAGCTCTGTCAGTATTT------GAACAGCACTACAATGTGTGTTCCACACCATATGCGTGTGTTACACTTAGGTGCTGGTTCTGATAAGGGTGTTGCACCTGGTACTGCAGTTTTGCGCAGATGGTTGCCCCTTGATGCTGTGATTGTTGACAATGATGTCAATGACTATGTTAGTGATGCAGATTACAGTTACACTGGTGATTGTGCTTCTATGTACCTAACAGACAAGTTCGACCTGGTCATCTCCGATATGTATGATGGTAGAACTAAG---TCTTGTGATGGTGACAATGTTTCCAAAGAGGGTTTCTTTCC-CTACATTAATGGTGTTATTACCG-A-AAAATTAGCACTGGGTGGAACAGTTGCTATTAAAATAACTGAGTTCAGCTGGAACAAAAAGCTTTATGAACTCATTCAGAAGTTTGAGTACTGGACCTTGTTTTGTACCAGTGTCAATACTTCGTCCTCTGAAGCCTTTTTGATCGGTGTGCATTTTCTTGGTGATTTTTCCACCAATGCCATCATTGATGGTAATATTATGCACGCCAATTACATATTTTGGCGTAATTCCACTATTATGACCATGTCTTATAATAGTGTTTTAGATTTAAGTAAATTTTCATGTAAGCATAAAGCTACTGTGGTGGTTAATTTGAAAGACAGCTCAGTCACTGATTTGGTGCTTGGTCTTTTGAAAAATGGTAAGTTGTTGATTAGAAATAATGGTGTT----------GTTTGTGGGTTTTCTAACCACTTGGTAAATTCAACCA---------------------------------------------------------------AATGAAATATACACTTTTATT--------------------
>MH687948_extraction Alphacoronavirus sp. strain VZ_AlphaCoV_16715_7, complete genome
ATCAAGATTCATACGGTGGTGCTTCTGTGTGTCTCTATTGTAGAGCACATGTTGAACACCCAGACATGGACGGGTTTTGTAAGCTTAAAGGCAAGTATGTTCAGGTGCCGTTAGGAACTTTGGATCCTATACGTTTTGTACTTGAAAACACAGTTTGTAAGGTTTGTGGTTGTTGGCAAGCTAATGGCTGCACTTGTGATAGAGCTGTCATA---------CAGAGTGTTGACAGCGGTTATTTAAACGAGTGCGGGGCTCTAGTGCA---GCTCGACTAGAGCCCT---TAAATGGTTCGGACACACATCATGTGTTCCGTGCTTTTGATGTTTACAATCGTGACGTCGCGTGTATTAGCAAATTTCTTAAGGTGAACTGTGTTCGTCTCAAGAACCT---------------------TGACAAGCACGACG------------CTTTTTGGATTGTAAAGAAATGCACGAAGTCA-GTTATGGAACACGAGCAGTCCATTTATAAACTGATTT------------------------CAGATTGTGGTGCAGTTGCAAAGCATGACTTTTTCACTTGGAAAGAGGGTAGGTCTGTCTATGGTAATGTTTGTCGTCAAGATTTGACTGAATATACCATGATGGACTTATGTTATGCATTGCGCAACTTTGATGAAAATAATTGTGAAACTCTCAAAAAGATTCTTGTTGTAGTGGGAGCTTGTGATGAATCCTACTTTGACAATAAGCTATGGTTTGATCCTGTTGAAAATGAAGACATTCATCGTGTCTATGCCAAATTGGGTACTATTGTTGCCCGTGCCATGCTTAAGTGTGTTAAATACTGTGATGCAATGGTGGAACAAGGCATAGTTGGTGTTATTACACTTGATAATCAGGATCTTAATGGTGATTTTTATGACTTTGGAGACTTTGTGACTAGTGTTAAGGGTATG-GGAGTTCCTATATGTACATCATATTATTCTTATATGATGCCAGTTATGGGTATGACCAACTGTTTAGCTAGTGAATGTTTTATTAAGAGTGATATTTTTGGGGAAGATTTTAGAACCTTTGATCTCTTGGAGTATGACTTCACAGAGCATAAGGTCAATCTCTTCAATAAATATTTTAAACATTGGGGACAAACTTATCACCCCAATTGTGAAGATTGTCACGATGAAAGTTGTATTGTTCATTGTGCCAACTTCAATACCTTGTTTGCAACTACTATACCAATTACAGCTTTCGGACCTTTGTGTCGGAAGTGTTGGATTGATGGAGTGCCGTTGGTGACAACTGCAGGTTATCATTTTAAACAACTGGGTATAGTTTGGAATAAAGATCTTAATTTACATTCAAGCAGATTGACGATCAATGAATTATTGCAATTCTGTGCTGACCCGTCACTGCTTATAGCATCGTCTCCAGCTCTAGTTGACAAACGTACAGTTTGCTTCTCTGTAGCTGCACTTGGCACCGGTATGACTAGTCAGACTGTCAAACCAGGTCACTTTAACAGAGAATTCTATGACTTCTTGCGAAGCCAAGGTTTCTTTGAAGAAGGTTCTGAGTTAACTTTAAAGCATTTCTTTTTCGCTCAGAAGGGTGACGCAGCTGTTAGAGATTTTGATTATTATAGATACAACCGTACCACTGTTTTGGACATTTGCCAAGCGCGTGTTGTCTACCAAATAGTTCAGTGCTATTTTGGTATGTATGAGGGTGGTTGCATAACTGCTAAAGAAGTTATTGTTAACAACCTCAACAAGAGTGCTGGTTATCCTTTTAATAAGTTTGGTAAGGCTGGCTTGTATTATGATTCTTTGTCATATGAAGAGCAGGATGACTTGTATGCTTACACAAAGCGTAATATCATACCTACTATGACCCAGCTTAATTTGAAGTATGCCATTAGTGGTAAAGAGCGAGCACGCACTGTTGGTGGTGTTTCACTCTTGTCTACCATGACTACTAGACAATACCACCAGAAACACCTGAAATCTATTGTCAACACTAGAGGTGCTTCTGTTGTTATTGGAACCACTAAGTTCTATGGTGGTTGGGATAACATGCTCAAAACACTTATTAAGGATGTTGAAAACCCCCATTTAATGGGATGGGATTATCCTAAGTGTGATAGAGCTTTGCCCAACATGATTAGAATGATTTCTGCAATGATACTTGGTTCTAAGCACGTTAATTGCTGTAGTTCCAGCGATAGGTACTACAGATTGTGTAACGAGCTAGCACAGGTTTTAACAGAAATGGTTTACTCAAACGGTGGCTTTTATGTCAAACCTGGTGGTACTACATCTGGTGATGCTACAACAGCTTACGCTAATTCAGTTTTTAACATATTTCAAGCAACTAGTGCAAATGTTAACCGCTTGTTGAGTGTTGATAGTAACACATGTAACAACATAGAAGTTAAGCAATTGCAGCGTAAGTTGTATGACTGTTGTTATCGATCATCAAGTGTGGATCAAAGTTTTGTTGAAGAGTATTTTGGTTACCTTCGTAAACACTTTTC-TATGATGATACTTTCTGATGACGGTGTCGTATGTTATAATAGTGAGTATGCAGCTTTAGGTTATGTTGCTGATCTCAATGCTTTTAAGGCTGTTTTGTATTACCAGAATAATGTTTTTATGAGTGCATCCAAGTGTTGGATAGAACCTGATATCAACAAGGGTCCACATGAGTTTTGTTCTCAACACACAATGCAGATAGTTGATAAGGATGGTACTTATTACCTTCCCTATCCCGATCCGTCAAGGATACTGTCTGCAGGTGTTTTTGTAGATGACATTGTAAAAACTGACCCTGTTATACTCCTTGAACGATATGTGTCTTTAGCTATAGATGCCTACCCTCTTTCCAAACATGACAATCCTGAGTACAGGCGTGTTTTCACGGTTATGTTGGAGTGGGTTAAACACTTGTACAAGACACTCAACCAAGGAGTTTTGGATTCTTTCTCTGTTACACTATTAGAGGATGCAACTGCAAAGTTTTGGGATGAAAGTTTTTATGCTAGTATGTATGAACAGTCTTCCGTATTGCAA------------------------------------------TCTGCAGGTCTATGTGTTGTCTGCTCTTCACAGACAGTCCTAAGATGTGGCGATTGTATACGTAGACCCATGTTGTGCACTAAGTGTGCTTATGATCATGTTGTAAGTACTAGTCATAAATTCATCCTGGCTATTACTCCTTATGTGTGCTGTTCTTCTGGCTGTGGAGTCTCAGACGTCACCAAATTATATTTGGGTGGTCTGAGCTATTGGTGTGTCGACCACAAGCCTAGACTTTCTTTTCCTTTGTGTTCTAGTGGTAATGTCTTTGGGCTGTATAAGAATTCAGCTACTGGTTCACCAGATGTGGATGACTTTAATACGTTAGCCACCTCTGATTGGACGGATGTCAAAGATTATAAGTTAGCAAATGACGTCAAAGATTCTTTGCGTTTATTTGCTGCTGAAACCATTAAGGCTAAGGAAGAGAGTGTTAAGTCTTCTTATGCTTGTGCCACTATTCATGAAGTAGTGGGACCTAAAGAGCTGGTGTTAAAGTGGGAGGTTGGCAAACCACGTCCTCCTCTAAGTCGTAACTCTGTTTTCACGTGTTATCACATAACGAAAAACACCAAGTTTCAAGTTGGTGAGTTTACGTTTGAGAAACTAGATTACGACAATGACGCCGTTAGCTACAAATCCACAGCAACAACAAAGTTGGTACCTGGTATGGTATTTGTGCTCACTTCGCACAATGTCCAACCGTTGAGAGCACCTACAATAATTAACCAAGAACGTTATTCTACTCTGCATAAGCTTAGACCAGCCTTCAATATTCATGAGGACTACTCTAATCTTATACCCTATTATCAGTTAATAGGTAAGCAGAAACTTACTACAATCCAAGGTCCTCCTGGTAGTGGTAAGTCTCATTGCGTTATTGGTTTGGGGCTCTACTTTCCTGGTGCCAGAATTGTTTTTACAGCTTGTTCACATGCTGCTGTTGATTCACTTTGTGTTAAGGCAGCCACAGCTTATAGCTCAGATAGATGTTCTCGTATTATACCTCAAAAGGCTCGCATTGAGTGTTATGATGGATTTAAATCCAACAACACTAGTGCGCAGTATCTATTTTCAACTGTCAATGCGTTACCAGAAGTTAATGCAGACATTTGTGTTGTAGACGAGGTGTCCATGTGTACTAACTACGATTTGTCTGTTATAAACCAACGTGTTAATTACAGGCATATTGTATATGTTGGTGATCCTCAGCAATTACCAGCACCTAGAGTTATGATAACTAGAGGTGTTTTGGTTCCTGAGGATTATAACGTGGTTACGAGACGTATGTGTGTTCTTAAACCTGATATCTTTTTGCACAAGTGTTATCGTTGTCCAGCTGAAATTGTTAACACAGTTTCTGAGATGGTTTACGAGAACCAGTTTGTGCCCGTAAAATCTGAGAGCAAAGAGTGCTTTAAGATTTATTGTAG---------AGGTAATGTTC-AGGTTGATAATGGTTCTAGTATTAACAGACGACAACTTGAAGTTGTTCGTATGTTTTTGGCTAAGAATCCTAAATGGGCTAAAGCTGTTTTTATTTCTCCTTATAACAGCCAAAATTATGTTGCTGGCAGAGTTTTGGGTCTTCAAATTCAAACTGTTGATTCTTCACAAGGTAGTGAGTATGATTATGTCATTTACACACAAACTTCTGATACTGCTCATGCTAGTAACGTTAATAGGTTTAATGTTGCTATAACTAGAGCTAAGAAGGGTATCTTGTGTATTATGTGTGATCGTGAGTTGTTTGACATACTTAAGTTCTATGAACTTAAATTGTC------------------------------------------TGACTTGCAAGTT---------------------------------------------------------------------------------------------------------------------------------------------------------GGTGATGGTTGTGGTCTTTTTAAGGATTGTTATAAAGGTGAAGATAATC---------------------------------------------------------------------------------TTCCACCATCACATGCACCCACGTTCATGTCTCTGTCTGACAATTTTAAAACAGATAAAGATCTTGCTGTGCAAATAGGTGTCAAT------GGTCCTGTTAAATATGAGCATGTTATCTCTTTTATGGGATTCAGATTTGACATTAATGTGCCAAACCAACACACGTTGTTTTGCACTCGTGATTTTGCGATGCGTAACGTTAGGGGTTGGCTAGGTTTTGATGTCGAAGGTGCTCATGTTATTGGTAGCAATGTTGGTACTAATGTTCCACTACAATTGGGTTTTTCCAATGGTGTTGATTTTGTTGTACGGCCAGAGGGTTGTGTTTCCACTGAAGTTGGTGATGTTATTCAACCCGTTCGTGCTCGAGCTCCACCAGGCGAACAATTTACGCATTTATTACCTTTGTTGCGTAAAGGTCAACCATGGTCTGTTATCAGGCGTCGTATTGTTCAGATGTGTAGTGATTATCTTGCTAATTTGTCAGATACACTCATATTTGTTCTTTGGTCTGGTGGTTTGGAACTTACTACAATGAGGTATTTTGTTAAACTTGGACCAGTGCAGACCTGTGA---TTGTGGTAAACGTGCTACTTGTTACAATAGCACCAACCACACTTTC------TCTTGCTTTAGACATGCACTTGGCAGTGATTACATATATAACTGCTATTGCATTGACATTCAGCAATGGGGTTACACAGGTTCACTTAGTATGAATCACCATGAAGTTTGTAACATTCATAGAAATGAACATGTTGCTTCAGGTGATG-CAGCTATGACTAGGTGCTTGGCTATTCATGACTGTTTTGTTAAGAATGTTGACTGGTCTATTACTTACCCATTCATTGCCAATGAACAGGCTATTAACAAGAGTGGTCGTTTGGTACAATCACATGTAATGCGTGCAGTCTTGAAACTGTACAATCCTAAGGCTATCCACGACGTTGGTAATCCTAAAGGCATACGGTGTGT---TGTTACAGACGCCAGTTGGTATTGTTATGATAAAAATCCTACAAAT--------ACCAATGTTAAAATGTTAGAGTATGATTATATTACTCATGGCCAGTT--------TGATGGTTTGTGCCTGTTTTGGAATTGCAATGTGGACATGTACCCAGAATTCTCTGTAGTTTGTAGGTTTGACACAAGAATGCGTTCAACCCTCAATCTAGAAGGCTGTAATGGTGGTTCGTTGTATGTCAACAACCATGCTTTCCACACACCAGCTTATGATAAACGTGCATTTGCTAAGTTAAAAGCAATGCCGTTTTTCTTTTATGATGATAGTGAGTGTGAGAAACTTCAGGAT------------GCAGTCAATTATGTGCCTCTTAGAGCATCAAATTGCATTACCAGGTGTAATGTT-GGAGGTGCAGTTTGCAGTAAACATTGTGCTTTGTACCATAACTACGTTACGGCATACAACACTTTTACTACTGCTGGTTTTACTATCTGGGTACCTAATAGTTTTGACATGTTTAATCTATGGCAGACATTTAAGAATTCCAAC---GTGCAAGGTTTGGAGAACATAGCCTATAACGTTGTTAAGAAGGGGTCCTTCGTTGGTGTAGAAGGTGAATTACCTGTTGCCATAGTTAATGATAAAGTAATGGTTCGCGATGGTGTTTCAGATAATGTTGTGTTTGTTAATAACACTTCTTTGCCTACAAATGTAGCTTTCGAGCTATATGCCAAGCGTAAAATAGGTTTGACGCCACCCTTAACCATCTTGAAAAATTTAGGTGTTGTTTGCACCAGTAAATGTGTTTTGTGGGATTATGAAGCCTCAAGACCTCTTACTACTTTTACTAAGGATGTTTGTAAATATACTGATTTTGA------TGGTGATGTTTGTACACTTTTTGATAATAGTGTTCCTGGTGCT-TTTGAGCGTTTTACTGTTACTAAGAATGCAGTGCTCATTTCACTTACTGCTGT------------CAAGAAGTTAACTGCCATCAAA------CTTACATATGGTTATCTCAATGGTGTACCTGTTTTTACACATGAAGA------------------------TAAACCATTTACTTGGTACATTTACACTCGAAAGGATGGTGCCTTTGTTGAATATCCTGA---------------------------------------------------------------------------------------------------TGGCTATTTCACTCAAGGACGCGTCATTTCGGACTTTCAGCCTCGTAGTAACATGGAAGAAGATTTTCTTAACATGGATATGGGTTTGTTTATAAGTAAATACGGACTAGAAGATTATGGTTTTGAACATGTTGTGTATGGTGATGTTTCTAAGACCACATTGGGTGGTTTGCATTTACTTATATCACAAATACGTCTTTCCAAGATAGGTGTTCTTAAAGTTGAAGATTTTGTTTCTAGTTCAGATAGTACACTCAAATCGTGTACAGTTACTTATGTTGATAACCCTAGTAGTAAGATGGTTTGTACATATGTTGACTTGTTGCTTGATGACTTTGTTAACATACTTAAATCTGTAGATTTGAGC------GTTGTTTCAAAAGTTCATGAAGTAGTTGTAGATTGTAAAGTTTGGCGTTGGATGTTGTGGTGTAAAGACCACAAAGTACAGACCTTCTACCCTCAGCTCCAGTCAG---CTGAATGGAAGTGTGGTTATTCAATGCCATCAATCTACAAGATTCAGCGTATGTGTTTGGAACCTTGCAACTTGTACAATTATGGCAGTGGTCTGAAGTTACCAGATGGTATCATGTTTAACGTAGTCAAATACACACAGCTTTGTCAGTATTT------GAACAGCACTACAATGTGTGTTCCACACCATATGCGTGTGTTACACTTAGGTGCTGGTTCTGATAAGGGTGTTGCACCTGGTACTGCAGTTTTGCGCAGATGGTTACCCCTTGATGCTGTGATTGTTGACAATGATGTCAATGACTATGTTAGTGATGCAGATTACAGTTACACTGGTGATTGTGCTTCTATGTACCTAACAGACAAGTTCGACCTGGTCATCTCTGATATGTATGATGGTAGAACTAAG---TCTTGTGATGGTGACAATGTTTCCAAAGAGGGTTTCTTTCC-CTACATTAATGGTGTTATTACCG-A-AAAATTAGCGCTGGGTGGAACAGTTGCTATTAAAATAACTGAGTTCAGCTGGAATAAAAAGCTTTATGAACTCATTCAGAAGTTTGAGTACTGGACCTTGTTTTGTACCAGTGTCAATACTTCGTCCTCTGAAGCCTTTTTGGTTGGTGTGCATTTTCTTGGTGATTTTTCCACCAATGCCATCATTGATGGTAATATTATGCACGCCAATTACATATTTTGGCGTAATTCCACTATTATGACCATGTCTTATAATAGTGTTTTAGATTTAAGTAAATTTTCATGTAAGCATAAAGCTACTGTGGTGGTTAATTTGAAAGACAGCTCAGTCACTGATTTGGTGCTTGGTCTTTTGAAAAATGGTAAGTTGTTGATTAGAAATAATGGTGTT----------GTTTGTGGGTTTTCTAACCACTTGGTAAATTCAACCA---------------------------------------------------------------AATGAAATATACACTTTTATT--------------------
>MH687938_extraction Alphacoronavirus sp. strain VZ_AlphaCoV_16715_39_c1, complete genome
ATCAAGATTCATACGGTGGTGCTTCTGTGTGTCTCTATTGTAGAGCACATGTTGAACACCCAGGTATGGACGGGTTTTGTAAGCTTAGAGGCAAGTATGTTCAGGTGCCGTTAGGAACTTTGGATCCTATACGTTTTGTACTTGAAAATACAGTTTGTAAGGTTTGTGGTTGTTGGCAAGCTAATGGTTGCACTTGTGATAGAGCTGTCATA---------CAGAGTGTTGACAGCGGTTATTTAAACGAGTGCGGGGCTCTAGTGCA---GCTCGACTAGAGCCCT---TAAATGGTTCGGACACACATCATGTGTTCCGTGCTTTTGATGTTTACAATCGTGATGTCGCGTGTATTAGCAAATTTCTTAAGGTGAACTGTGTTCGTCTCAAGAATCT---------------------TGACAAGCACGACG------------CTTTTTGGATTGTAAAGAAATGTACGAAGTCA-GTTATGGAACATGAGCAGTCCATTTATAAACTGATTT------------------------CAGATTGTGGTGCAGTTGCAAAGCATGACTTTTTCACTTGGAAAGAGGGTAGGTCTGTCTATGGTAATGTTTGTCGTCAAGATTTGACTGAATATACCATGATGGACTTATGTTATGCATTGCGCAACTTTGATGAAAATAATTGTGAAACTCTTAAAAAGATTCTTGTTGTAGTGGGAGCTTGTGATGAATCCTACTTTGACAATAAGTTATGGTTTGACCCTGTTGAAAATGAAGACATTCATCGTGTCTATGCCAAATTGGGTACCATTGTTGCCCGTGCCATGCTTAAGTGTGTTAAATACTGTGATGCAATGGTGGAACAAGGCATAGTTGGTGTTATTACACTTGATAATCAGGATCTTAATGGTGATTTTTATGACTTTGGAGACTTTGTGACTAGTGTTAAGGGTATG-GGAGTTCCTATATGTACATCATATTATTCTTATATGATGCCAGTTATGGGTATGACCAACTGTTTAGCTAGTGAATGTTTTATTAAGAGTGATATTTTTGGGGAAGATTTTAGAACCTTTGATCTCTTGGAGTATGACTTCACAGAGCATAAGGTCAATCTCTTCAATAAATATTTTAAACATTGGGGACAAACTTATCACCCCAATTGTGAAGATTGTCACGATGAAAGTTGTATTGTTCATTGTGCCAACTTCAATACTTTGTTTGCAACTACTATACCAATTACAGCTTTCGGACCTTTGTGTCGGAAGTGTTGGATTGATGGAGTGCCGTTGGTGACAACTGCAGGTTATCATTTTAAACAACTGGGTATAGTTTGGAATAAAGATCTTAATTTACATTCAAGCAGATTGACGATCAATGAATTATTGCAATTCTGTGCTGACCCGTCACTGCTTATAGCATCGTCTCCAGCTCTAGTTGACAAACGTACAGTTTGCTTCTCTGTAGCTGCACTTGGCACCGGTATGACTAGTCAGACTGTCAAACCAGGTCACTTTAACAAAGAATTCTACGACTTCTTGCGAAGCCAAGGTTTCTTTGAAGAAGGTTCTGAGTTAACTTTAAAGCATTTCTTTTTTGCTCAGAAGGGTGACGCAGCTGTTAGAGATTTTGATTATTATAGATACAACCGTACCACTGTTTTGGACATTTGCCAAGCGCGTGTTGTCTACCAAATAGTGCAGTGCTATTTTGGTATGTATGAGGGTGGTTGCATAACTGCTAAAGAAGTTATTGTTAACAACCTCAACAAGAGTGCTGGTTATCCTTTTAATAAGTTTGGTAAGGCTGGCTTGTATTATGATTCTTTGTCATATGAAGAGCAGGATGACTTGTATGCTTACACAAAGCGTAATATCATACCTACTATGACCCAGCTTAATTTGAAGTATGCCATTAGTGGTAAAGAGCGAGCACGCACTGTTGGTGGTGTTTCACTCTTGTCTACCATGACTACTAGACAATACCACCAGAAACACCTGAAATCTATTGTCAACACTAGAGGTGCTTCTGTTGTTATTGGAACCACTAAGTTCTATGGTGGTTGGGATAACATGCTCAAAACACTTATTAAGGATGTTGAAAACCCCCATTTAATGGGATGGGATTATCCTAAGTGTGATAGAGCTTTGCCCAACATGATTAGAATGATTTCTGCAATGATACTTGGTTCTAAGCACGTTAATTGCTGTAGTTCCAGCGATAGGTACTACAGATTGTGTAACGAGCTAGCACAGGTTTTAACAGAAATGGTTTACTCAAACGGTGGCTTTTATGTCAAACCTGGTGGTACTACATCTGGTGATGCTACAACAGCTTACGCTAATTCAGTTTTTAACATATTTCAAGCAACTAGTGCAAATGTTAACCGCTTGTTGAGTGTTGATAGTAACACATGTAACAACATAGAAGTTAAGCAATTGCAGCGTAAGTTGTATGACTGTTGTTATCGATCATCAAGTGTGGATCAAAGTTTTGTTGAAGAGTATTTTGGTTACCTTCGTAAACACTTTTC-TATGATGATACTTTCTGATGACGGTGTCGTATGTTACAATAGTGAGTATGCAGCTTTAGGTTACGTTGCTGATCTCAATGCTTTTAAGGCTGTTTTGTATTACCAGAATAATGTTTTTATGAGTGCATCCAAGTGTTGGATAGAACCTGATATCAACAAGGGTCCACATGAGTTTTGTTCTCAACACACAATGCAGATAGTTGATAAGGATGGTACTTATTACCTTCCCTATCCCGATCCGTCAAGGATACTGTCTGCAGGTGTTTTTGTAGATGACATTGTAAAAACTGACCCTGTTATACTCCTTGAACGATATGTGTCTTTAGCTATAGACGCCTACCCTCTTTCCAAACACGACAATCCTGAGTACAGGCGTGTTTTCACGGTTATGTTGGAGTGGGTTAAGCACTTGTACAAGACACTCAACCAAGGAGTTTTGGATTCTTTCTCTGTTACACTATTAGAGGATGCAACTGCAAAGTTTTGGGATGAAAGTTTTTATGCTAGTATGTATGAACAGTCTTCTGTATTGCAA------------------------------------------TCTGCTGGTCTATGTGTTGTCTGCTCTTCACAGACAGTCCTAAGATGTGGCGATTGTATACGTAGACCCATGTTGTGCACTAAGTGTGCTTATGATCATGTTGTAAGTACTAGTCATAAGTTCATCCTGGCTATTACTCCTTATGTGTGCTGTTCTTCTGGCTGTGGAGTCTCAGACGTCACCAAATTATATTTGGGTGGTCTGAGCTATTGGTGTGTCGACCACAAGCCTAGACTTTCTTTTCCTTTGTGTTCTAGTGGTAATGTCTTTGGGCTGTATAAGAATTCAGCTACTGGTTCACCAGATGTGGATGACTTTAATACGTTAGCCACCTCTGATTGGACGGATGTCAAAGATTATAAGTTAGCAAATGACGTTAAAGATTCTTTGCGTTTATTTGCCGCTGAAACCATTAAGGCTAAGGAAGAGAGTGTTAAGTCTTCTTATGCTTGTGCCACTATTCATGAAGTGGTGGGACCTAAAGAGCTGGTGTTAAAATGGGAGGTTGGTAAACCACGTCCTCCTCTAAGTCGTAACTCTGTTTTCACGTGTTATCACATAACGAAAAACACCAAGTTTCAAGTTGGTGAGTTTACGTTTGAGAAACTAGACTACGACAATGACGCCGTTAGCTACAAATCCACAGCAACAACAAAGTTGGTACCTGGTATGGTATTTGTGCTCACTTCGCACAATGTCCAACCGTTGAGAGCACCTACAATAATTAACCAAGAACGTTATTCTACCCTGCATAAGCTTAGACCAGCCTTCAATATTCATGAGGACTACTCTACTCTTATACCCTATTATCAGTTAATAGGTAAGCAGAAGATTACTACAATCCAAGGTCCTCCTGGTAGTGGTAAGTCTCATTGCGTTATTGGTTTGGGGCTCTATTTTCCTGGTGCCAGAATTGTTTTTACAGCTTGTTCACATGCTGCTGTTGATTCACTTTGTGTTAAGGCAGCCACAGCTTATAGCTCAGATAGATGTTCTCGTATTATACCTCAAAAGGCTCGCATTGAGTGTTATGATGGATTTAAATCCAACAACACTAGTGCGCAGTATCTATTCTCAACTGTCAATGCGTTACCAGAAGTTAATGCAGACATTTGTGTTGTAGATGAGGTGTCCATGTGTACTAACTATGATTTGTCTGTTATAAACCAACGTGTTAATTACAGGCACATTGTATATGTTGGTGATCCTCAGCAATTACCAGCACCTAGAGTTATGATAACTAGAGGTGTTTTGGTTCCTGAGGATTATAACGTGGTTACGAGACGTATGTGTGTTCTTAAACCTGATATCTTTTTGCACAAGTGTTATCGTTGTCCAGCTGAAATTGTTAACACAGTTTCTGAGATGGTTTACGAGAACCAGTTTGTGCCCGTAAAATCTGAGAGCAAAGAGTGCTTTAAGATTTATTGTAG---------AGGCAATGTTC-AGGTTGATAATGGTTCTAGTATTAACAGGCGACAACTTGAAGTCGTTCGTATGTTTTTGGCTAAGAATCCTAAATGGGCTAAAGCTGTTTTTATTTCTCCTTATAACAGCCAAAATTATGTTGCGGGCAGAGTTTTGGGTCTTCAAATTCAAACTGTTGATTCTTCACAAGGTAGTGAGTATGATTATGTCATTTACACACAAACTTCTGATACTGCTCATGCTAGTAACGTTAATAGGTTTAATGTTGCTATAACTAGAGCTAAGAAGGGTATCTTGTGTATTATGTGTGATCGTGAGTTGTTTGACATACTTAAGTTCTATGAACTTAAATTGTC------------------------------------------TGACTTGCAAGCT---------------------------------------------------------------------------------------------------------------------------------------------------------GGTGATGGTTGTGGTCTTTTTAAGGATTGTTATAAAGGTGAAGATAATC---------------------------------------------------------------------------------TTCCGCCATCACATGCACCCACGTTCATGTCGCTGTCTGACAATTTTAAAACAGATAAAGATCTTGCTGTGCAAATAGGTGTCAAT------GGTCCTGTTAAATATGAGCATGTTATCTCTTTTATGGGATTCAGATTTGACATTAATGTGCCAAACCAACACACGTTGTTTTGCACTCGCGATTTTGCGATGCGTAACGTTAGGGGTTGGCTAGGTTTTGATGTCGAGGGTGCTCATGTTATTGGTAGCAATGTTGGTACTAATGTCCCACTACAATTGGGTTTTTCCAATGGTGTTGATTTTGTTGTACGGCCAGAGGGTTGTGTTTCCACTGAAGTTGGTGATGTTATTCAACCCGTTCGTGCTCGAGCTCCACCAGGCGAACAATTTACGCATTTGTTACCTTTGTTGCGTAAAGGTCAACCATGGTCTGTTATTAGGCGTCGTATTGTTCAGATGTGTAGTGATTATCTTGCTAATTTGTCAGATACACTCATATTTGTTCTTTGGTCTGGTGGTTTGGAACTTACTACAATGAGGTATTTCGTTAAACTTGGACCAGTGCAAACCTGTGA---TTGTGGTAAACGTGCTACTTGTTATAATAGCACCAACCACATTTTC------TCTTGCTTTAGACACGCACTTGGCAGTGATTACATATATAACTGCTACTGCATTGACATTCAACAATGGGGTTACACAGGTTCACTTAGTATGAATCACCATGAAGTTTGTAACATTCATAGAAATGAACATGTTGCTTCAGGTGATG-CAGCTATGACTAGGTGCTTGGCTATTCATGACTGTTTTGTTAAGAATGTTGACTGGTCTATTACTTACCCATTCATTGCCAATGAACAGGCTATTAACAAGAGTGGTCGTTTGGTACAATCACATGTAATGCGTGCAGTCTTGAAACTGTACAATCCTAAGGCTATCCACGATGTTGGTAATCCTAAAGGCATACGGTGTGT---TGTTACAGACGCCAGTTGGTATTGTTATGATAAAAATCCTACAAAT--------ACCAATGTTAAAATGTTAGAGTATGATTATATTACTCATGGCCAGTT--------GGATGGTTTGTGCCTGTTTTGGAATTGCAATGTGGACATGTACCCAGAATTCTCTGTAGTTTGTAGGTTTGACACAAGAATGCGCTCAACCCTCAACCTAGAAGGCTGTAATGGTGGTTCGTTGTATGTCAACAATCATGCTTTCCACACACCAGCTTATGATAAACGTGCATTTGCTAAGTTAAAAGCAATGCCGTTTTTCTTTTATGATGATAGCGAGTGTGAGAAACTTCAGGAT------------GCTGTCAATTATGTGCCTCTTAGAGCATCAAATTGCATTACCAGGTGTAATGTT-GGAGGTGCAGTTTGCAGTAAACATTGTGCTTTGTACCATAACTATGTTACGGCATACAACACTTTTACTACTGCTGGTTTTACTATCTGGGTACCTAATAGTTTTGACATGTTTAATCTATGGCAAACATTTAAGAATTCCAAC---GTGCAAGGTTTGGAGAACATAGCCTATAACGTTGTTAAGAAAGGGTCCTTCGTTGGTGTAGAAGGTGAATTACCTGTTGCCATAGTTAATGATAAAGTAATGGTTCGCGATGGTGTTTCAGATAATGTTGTGTTTGTTAATAACACTTCTTTGCCTACAAATGTAGCTTTCGAGCTATATGCCAAGCGTAAAATAGGTTTGACGCCACCCTTAACCATTTTGAAAAATTTAGGTGTTGTTTGCACCAGTAAATGTGTTTTGTGGGATTATGAAGCCGCAAGACCTCTTACTACTTTTACTAAGGATGTTTGTAAATATACTGATTTTGA------TGGTGACGTTTGTACACTTTTTGATAATAGTGTTCCTGGTGCT-TTTGAGCGTTTTACTGTTACGAAGAATGCAGTGCTCATTTCACTTACTGCTGT------------TAAAAAGCTAACTGCCATCAAA------CTTACATATGGTTATCTCAATGGTGTACCTGTTTTTACACATGAAGA------------------------TAAACCATTTACTTGGTACATTTACACTCGAAAGGATGGTGCCTTTGTTGAATATCCTGA---------------------------------------------------------------------------------------------------TGGCTATTTCACTCAAGGACGCGTCATTTCGGACTTTCAGCCTCGTAGTAACATGGAAGAAGATTTTCTTAACATGGATATGGGTTTGTTTATAAGTAAATATGGACTAGAAGATTATGGTTTTGAACATGTTGTGTTTGGTGATGTTTCTAAAACCACATTGGGTGGTTTGCATTTACTTATATCACAAATACGTCTTTCTAAGATTGGTGTTCTTAAAGTTGAAGATTTTGTTTCTAGTTCAGATAGTACACTTAAATCGTGTACAGTTACTTATGTTGACAACCCTAGTAGTAAGATGGTTTGTACATATGTTGACTTGTTGCTCGATGACTTTGTTAACATACTTAAATCTGTAGATTTGAGC------GTTGTTTCAAAAGTTCATGAAGTAGTTATAGATTGTAAAGTTTGGCGTTGGATGTTGTGGTGTAAAGACCACAAAGTACAGACCTTCTATCCTCAGCTCCAGTCAG---CTGAATGGAAGTGTGGTTATTCAATGCCATCAATCTACAAGATTCAGCGTATGTGTTTGGAACCTTGCAACTTGTACAATTATGGCAGTGGTCTGAAGTTACCAGACGGTATCATGTTTAACGTAGTCAAATACACACAGCTTTGTCAGTATCT------GAATAGCACTACAATGTGTGTTCCACACCATATGCGTGTGTTACACTTAGGTGCTGGTTCTGATAAGGGTGTTGCACCTGGTACTGCAGTTTTGCGCAGATGGTTGCCCCTAGATGCTGTGATTGTTGACAATGATGTCAATGACTATGTTAGTGATGCAGATTACAGTTACACTGGTGATTGTGCTTCTATGTACCTAACAGACAAGTTCGACCTGGTCATCTCTGATATGTATGATGGTAGAACTAAG---TCTTGTGATGGTGACAATGTTTCCAAAGAGGGTTTCTTTCC-CTACATTAATGGTGTCATCACCG-A-AAAACTAGCGCTGGGTGGAACAGTTGCTATTAAAATAACTGAGTTCAGCTGGAATAAAAAGCTTTATGAACTCATTCAGAAGTTTGAGTACTGGACCTTGTTTTGTACCAGTGTCAATACTTCGTCCTCTGAGGCCTTTTTGATCGGTGTGCATTTTCTTGGTGATTTTTCCACCAATGCCATCATTGATGGTAATATTATGCATGCCAATTATATATTCTGGCGTAATTCCACTATTATGACCATGTCTTATAATAGTGTTTTAGATTTAAGTAAATTTTCATGTAAGCTTAAAGCTACTGTGGTGGTTAATTTGAAAGACAGTTCAGTCACTGATTTGGTGCTTGGTCTTTTGAAAAATGGTAAGTTGTTGATTAGAAATAATGGTGTT----------GTTTGTGGGTTTTCTAACCACTTGGTAAATTCAACCA---------------------------------------------------------------AATGAAATATACACTTTTATT--------------------
>DQ648858_extraction Bat coronavirus (BtCoV/512/2005) ORF1, spike protein, putative ORF3, envelope protein, matrix protein, and nucleocapsid protein genes, complete cds
ATCAAGATTCATACGGTGGTGCTTCTGTGTGTCTCTATTGTAGAGCACATGTTGAACACCCAGATATGGACGGGTTTTGTAAGCTTAGAGGCAAGTATGTTCAGGTGCCGTTAGGAACTTTGGATCCTATACGTTTTGTACTTGAAAATACAGTTTGTAAGGTTTGTGGCTGTTGGCAAGCTAATGGTTGCACTTGTGATAGAGCTGTCATA---------CAGAGTGTTGACAGCGGTTATTTAAACGAGTGCGGGGCTCTAGTGCA---GCTCGACTAGAGCCCT---TAAATGGTTCGGACACACATCATGTGTTCCGTGCTTTTGATGTTTACAATCGTGATGTCGCGTGTATTAGCAAATTTCTTAAGGTGAACTGTGTTCGTCTCAAGAATCT---------------------TGATAAGCACGACG------------CTTTTTGGATTGTAAAGAAATGTACGAAGTCA-GTTATGGAACACGAGCAGTCCATTTATAATCTGATTT------------------------CGGATTGTGGTGCAGTTGCAAAGCATGACTTTTTCACTTGGAAAGAGGGTAGGTCTGTCTATGGTAATGTTTGTCGTCAAGATTTGACTGAATATACCATGATGGACTTATGTTATGCATTGCGCAACTTTGATGAAAATAATTGTGAAACTCTTAAAAAGATTCTTGTTGTAGTGGGAGCTTGTGATGAGTCCTACTTTGACAATAAGCTATGGTTTGATCCTGTTGAAAATGAAGACGTCCATCGTGTCTATGCCAAATTGGGTACTATTGTTGCCCGTGCCATGCTTAAGTGTGTTAAATACTGTGATGCAATGGTTGAACAAGGCATAGTTGGTGTTATTACGCTTGATAATCAGGATCTCAATGGTGACTTTTATGATTTTGGAGACTTTGTGACTAGTGTTAAGGGTATG-GGAGTGCCTATATGTACGTCATATTATTCTTATATGATGCCAGTTATGGGTATGACCAACTGCTTAGCTAGTGAATGTTTTATTAAGAGTGATATTTTTGGAGAAGATTTTAGAACCTTTGATCTCTTGGCGTATGACTTCACAGAGCATAAGGTCAATCTTTTCAATAAATATTTTAAACATTGGGGGCAAACTTACCACCCCAATTGTGAAGATTGTCACGATGAAAGTTGCATTGTTCATTGTGCCAACTTCAATACTTTGTTTGCAACTACTATACCAATTACAGCTTTCGGACCTTTGTGTAGGAAGTGTTGGATTGATGGGGTGCCGTTGGTGACAACTGCAGGCTACCATTTTAAACAATTGGGTATAGTTTGGAACAAAGATCTTAATTTACATTCAAGCAGATTGACGATCAATGAATTATTACAATTCTGTGCTGACCCGTCACTGCTTATAGCATCGTCTCCGGCTTTAGTTGACAAACGTACAGTTTGCTTTTCTGTAGCTGCACTTGGCACCGGTATGACTAATCAGACTGTCAAACCAGGTCACTTTAACAGAGAATTCTATGACTTCTTGCGAAGCCAAGGTTTCTTTGAAGAAGGTTCTGAGTTAACTTTAAAGCATTTCTTTTTCGCTCAGAAGGGTGACGCAGCTGTTAGAGATTTTGATTATTATAGATACAACCGTACCACTGTTTTGGACATTTGCCAAGCACGTGTTGTCTATCAAATAGTTCAGTGCTATTTTGGTATGTATGAGGGTGGTTGCATAACTGCTAAAGAAGTTATTGTTAACAACCTCAATAAGAGTGCTGGTTATCCTTTTAACAAGTTTGGTAAGGCTGGTTTGTATTATGATTCTTTGTCATATGAAGAGCAGGATGACTTGTATGCTTACACAAAGCGTAATATCATACCTACTATGACCCAGCTTAATTTGAAGTATGCCATTAGTGGTAAAGATCGAGCACGCACTGTTGGTGGTGTTTCACTCTTGTCTACCATGACTACTAGACAATACCACCAGAAACACCTGAAATCTATTGTCAACACTAGAGGTGCTTCTGTTGTTATTGGAACCACTAAGTTCTATGGTGGTTGGGATAATATGCTCAAAACACTTATTAAGGATGTTGAAAACCCCCATTTAATGGGATGGGATTATCCTAAGTGTGATAGAGCTTTGCCCAACATGATTAGAATGATTTCTGCAATGATACTTGGTTCTAAGCACGTTAACTGCTGTAGTTCTAGCGATAGGTACTACAGATTGTGTAACGAACTAGCACAAGTTTTAACAGAAATGGTTTATTCAAACGGTGGCTTTTATGTCAAACCTGGTGGTACTACATCTGGTGATGCTACAACAGCTTATGCCAATTCAGTTTTTAACATATTTCAGGCAACTAGTGCAAATGTTAACCGCTTGTTGAGTGTTGATAGTAATACATGTAACAACATAGAAGTTAAGCAATTGCAGCGTAAGTTGTATGATTGTTGTTATCGATCATCAAGTGTGGATCAAAGTTTTGTTGAAGAGTACTTTGGTTACCTTCGTAAGCACTTTTC-CATGATGATACTTTCTGATGATGGTGTCGTATGTTATAATAGTGAGTATGCAGCTTTAGGTTATGTTGCTGATCTCAATGCTTTCAAGGCTGTTTTGTATTACCAGAATAATGTTTTTATGAGTGCATCCAAGTGTTGGATAGAACCTGATATCAACAAGGGTCCACATGAGTTTTGTTCTCAACATACAATGCAGATAGTTGATAAGGATGGTACTTATTACCTCCCTTATCCTGATCCGTCAAGGATACTGTCTGCAGGTGTTTTTGTAGATGACATTGTAAAAACCGACCCTGTTATACTCCTTGAACGATATGTGTCTTTAGCTATAGATGCCTACCCTCTTTCCAAACACGATAATCCTGAGTACAGGCGTGTTTTCACGGTTATGTTGGATTGGGTTAAGCACTTGTACAAGACACTTAACCAAGGAGTTTTGGATTCTTTCTCTGTTACACTATTAGAGGATGCAACTGCAAAGTTTTGGGATGAAAGTTTTTATGCTAGTATGTATGAACAGTCTTCTGTATTGCAA------------------------------------------TCTGCGGGTCTATGTGTTGTCTGCTCTTCACAGACAGTCCTAAGATGTGGCGATTGTATACGTAGACCCATGTTGTGCACTAAGTGTGCTTATGATCATGTTGTAAGTACTAGTCATAAATTCATCCTGGCTATTACTCCTTATGTGTGCTGTTCTTCTGGCTGTGGAGTCTCAGACGTCACCAAATTATATTTGGGTGGTCTGAGTTATTGGTGTGTCGACCACAAGCCTAGACTTTCTTTTCCTTTGTGTTCTAGTGGTAATGTCTTTGGGCTGTATAAAAATTCAGCTACTGGTTCACCAGATGTGGATGACTTTAATACGTTAGCCACCTCTGATTGGACAGATGTCAAAGATTATAAGTTAGCAAATGACGTTAAAGATTCTTTGCGTTTATTTGCTGCTGAAACCATTAAGGCTAAGGAAGAGAGTGTTAAGTCTTCTTACGCTTGTGCCACTATTCATGAAGTGGTGGGACCTAAAGAGCTGGTGTTAAAATGGGAGGTTGGTAAACCACGTCCTCCTCTAAGTCGTAATTCTGTTTTCACGTGTTATCACATAACGAAAAACACCAAGTTTCAAGTTGGTGAGTTTACGTTTGAGAAATTAGATTACGACAATGACGCCGTTAGCTACAAGTCCACAGCGACAACAAAGTTGGTACCCGGTATGGTATTTGTGCTCACTTCGCACAATGTTCAACCGTTGAGAGCACCTACAATAATTAACCAAGAACGTTATTCTACTCTGCATAAGCTTAGACCAGCCTTCAACATTCATGAGGACTACTCTAATCTTATACCTTATTATCAGTTAATAGGTAAGCAGAAGCTTACCACAATCCAAGGTCCTCCTGGTAGTGGTAAGTCTCATTGCGTTATTGGTTTGGGGCTCTATTTTCCTGGTGCCAGAATTGTTTTTACAGCTTGTTCACATGCTGCTGTTGATTCACTTTGTGTTAAGGCAGCCACAGCTTATAGCTCAGATAGATGTTCTCGTATTATACCTCAAAAGGCTCGCATTGAGTGTTATGATGGATTTAAATCCAACAACACTAGTGCGCAGTATCTATTTTCAACTGTCAATGCGTTACCAGAAGTTAATGCAGACATTTGTGTTGTAGATGAGGTGTCCATGTGTACTAACTATGATTTGTCTGTTATAAACCAACGTGTTAATTACAGGCACATTGTATATGTTGGTGATCCTCAGCAATTACCAGCACCTAGAGTTATGATAACTAGAGGTGTTTTGGTGCCTGAGGATTATAACGTGGTTACGAGACGTATGTGCGTTCTTAAACCTGATATCTTTTTGCACAAGTGTTATCGTTGTCCAGCTGAAATTGTTAATACAGTTTCTGAGATGGTTTACGAGAACCAGTTTGTGCCCGTAAAATCTGAGAGCAAAGAGTGCTTTAAGATTTATTGTAG---------AGGTAATGTTC-AGGTTGATAATGGTTCTAGTATTAACAGACGACAACTTGAAGTTGTTCGTATGTTTTTGGCTAAGAATCCTAAATGGGCTAAAGCTGTTTTTATTTCTCCTTACAACAGCCAAAATTATGTTGCTGGCAGAGTTTTGGGTCTTCAAATTCAAACTGTTGACTCTTCACAAGGTAGTGAGTATGATTATGTCATTTATACACAAACTTCTGATACTGCTCATGCTAGTAACGTTAATAGGTTTAACGTTGCTATAACTAGAGCTAAGAAGGGTATCCTGTGTATTATGTGTGATCGTGAGTTGTTTGACATACTTAAGTTCTATGAACTTAAATTGTC------------------------------------------CGACTTGCAAGTT---------------------------------------------------------------------------------------------------------------------------------------------------------GGTGATGGTTGTGGTCTTTTTAAAGATTGTTATAAAGGCGAAGATAACC---------------------------------------------------------------------------------TTCCACCATCACATGCACCTACGTTTATGTCTCTGTCTGACAATTTTAAAACAGATAAAGATCTTGCTGTTCAAATAGGCGTCAAT------GGTCCTGTCAAATATGAGCATGTTATCTCTTTTATGGGATTCAGATTTGACATTAATGTGCCAAACCAACATACGTTGTTTTGCACTCGTGATTTCGCGATGCGCAACGCTAGGGGTTGGCTAGGTTTTGATGTCGAAGGTGCTCATGTTATTGGCAGCAATGTTGGTACTAATGTTCCACTACAATTGGGCTTTTCCAATGGTGTTGATTTTGTTGTACGGCCAGAGGGTTGTGTTTCCACTGAAGTCGGTGATGTTATTCAACCCGTTCGTGCTCGAGCTCCACCAGGCGACCAATTTACGCATTTGTTACCTTTGTTGCGTAAAGGTCAACCATGGTCTGTTATTAGGCGTCGTATTGTTCAGATGTGTAGTGATTATCTTGCTAATTTGTCAGATACACTCATATTTGTTCTTTGGTCTGGTGGTTTGGAACTCACTACAATGAGGTACTTTGTTAAACTTGGGCCAGTGCAAACTTGTGA---CTGTGGTAAACGTGCTACTTGTTACAATAGCACCAACCACACTTTC------TCTTGCTTTAGACATGCACTTGGCAGTGATTATATATATAACTGCTACTGCATTGACATTCAGCAATGGGGTTACACAGGTTCACTTAGTATGAATCACCATGAAGTTTGTAACATTCATAGAAATGAACATGTTGCTTCAGGTGATG-CAGCTATGACTAGGTGCTTGGCTATTCATGACTGTTTTGTTAAGAATGTTGACTGGTCCATTACTTACCCATTTATTGCTAACGAGCAGGCTATTAACAAGAGTGGTCGTTTGGTACAATCACATGTAATGCGTGCAGTCTTGAAACTGTACAATCCTAAGGCTATCCACGATGTTGGTAATCCTAAAGGCATACGTTGTGT---TGTTACAGACGCCAGTTGGTATTGTTATGATAAAAATCCTACAAAT--------ACCAATGTTAAAATGTTAGAGTATGATTATATTACTCATGGCCAGTT--------GGATGGCTTGTGCCTGTTTTGGAATTGCAATGTGGACATGTACCCAGAATTTTCTGTAGTTTGTAGGTTTGACACAAGAATGCGTTCAACCCTCAATCTAGAAGGCTGTAATGGTGGTTCGTTGTATGTCAACAACCATGCTTTCCACACACCAGCTTATGATAAACGTGCATTTGCTAAGTTAAAAGCAATGCCGTTTTTCTTTTATGATGATAGTGAGTGTGAGAAACTTCAGGAT------------GCAGTCAATTACGTGCCTCTTAGAGCATCAAATTGCATTACCAGGTGTAATGTT-GGAGGTGCAGTCTGCAGTAAACATTGTGCTTTGTACCATAACTATGTTATGGCATACAACACTTTTACTACTGCTGGTTTTACCATCTGGGTACCTAATAGTTTTGACATGTTTAATCTATGGCAGACATTTAAGAATTCAAAC---GTGCAAGGTTTGGAGAACATAGCCTACAACGTTGTCAAGAAGGGGTCATTCGTTGGTGTAGAAGGTGAATTACCTGTTGCCGTAGTTAATGACAAAGTAATGGTTCGTGATGGTGTTTCAGATAATGTTGTGTTTGTTAATAACACTTCTTTGCCTACAAATGTGGCCTTCGAGCTATATGCCAAGCGTAAAGTAGGTTTGACGCCACCCTTAACCATATTGAAAAATTTAGGTGTTGTTTGCACCAGTAAATGTGTTTTGTGGGATTATGAAGCCTCAAGACCTCTTACTACTTTTACTAAGGATGTTTGTAAATATACTGATTTTGA------TGGTGACGTTTGTACACTTTTTGATAATAGTGTTCCTGGTGCT-TTTGAGCGTTTTACTGTTACTAAGAATGCAGTGCTCATTTCACTTACTGCTGT------------CAAGAAGTTAACTGCCATCAAA------CTTACATATGGTTATCTCAATGGTGTACCTGTTTTTACACATGAAGA------------------------TAAACCATTTACTTGGTACATTTACACTCGAAAGGATGGTGCCTTTGTTGAATACCCTGA---------------------------------------------------------------------------------------------------TGGTTATTTCACTCAAGGACGTGTCATTTCAGATTTTCAACCTCGTAGTAACATGGAAGAAGATTTTCTTAACATGGATATGGGTTTGTTTATAAGTAAATACGGACTAGAAGATTATGGTTTTGAACATGTTGTGTTTGGTGATGTTTCTAAAACCACATTGGGTGGTTTGCATTTACTTATATCACAAATACGTCTTTCTAAGATAGGTGTTCTTAAAGTTGAAGATTTTGTTTCTAGTTCAGATAGTACACTCAAATCGTGTACAGTTACTTATGTTGACAACCCTAGTAGTAAGATGGTTTGTACATATGTTGACTTGTTGCTTGATGACTTTGTTAACATACTTAAATCTGTAGATTTGAGC------GTTGTTTCAAAAGTTCATGAAGTAGTTATAGATTGTAAAGTTTGGCGTTGGATGTTGTGGTGTAAAGACCACAAAGTACAAACCTTCTATCCTCAGCTCCAGTCAG---CTGAATGGAAGTGTGGTTATTCAATGCCATCAATCTACAAGATTCAGCGCATGTGTTTGGAACCTTGCAATTTGTACAATTATGGCAGTGGCCTGAAGTTACCAGATGGTATCATGTTTAACGTAGTCAAATACACACAGCTTTGTCAGTATTT------GAACAGCACTACAATGTGTGTTCCACACCACATGCGTGTGTTACACTTAGGTGCTGGTTCTGATAAGGGTGTCGCACCTGGTACTGCAGTTTTGCGCAGGTGGTTACCCCTTGATGCTGTGATTGTTGACAATGATGTCAATGACTATGTTAGTGATGCAGATTTCAGTTACACTGGTGATTGTGCTTCTATGTACCTAACAGACAAGTTCGACCTGGTCATCTCTGATATGTATGACGGTAGAACTAAG---TCTTGTGATGGTGACAATGTTTCCAAAGAGGGCTTCTTTCC-CTACATTAATGGTGTTATCACCG-A-AAAATTAGCGCTGGGTGGAACAGTTGCTATTAAAATAACTGAGTTCAGCTGGAATAAAAAGCTTTATGAACTCATTCAGAAGTTTGAGTACTGGACCTTGTTTTGTACCAGTGTCAATACTTCGTCCTCTGAAGCCTTTTTGATTGGTGTGCATTTTCTTGGTGATTTTTCCACCAATGCTATCATTGATGGTAATATTATGCACGCCAATTACATATTTTGGCGTAATTCCACTATTATGACCATGTCTTATAATAGTGTTTTAGATTTAAGTAAATTTTCATGTAAGCATAAAGCCACTGTGGTGGTTAATTTGAAAGACAGCTCAGTCACTGATTTGGTGCTTGGTCTTTTGAAAAATGGTAAGTTGTTGATTAGAAATAATGGTGTT----------GTTTGTGGGTTTTCCAACCACTTGGTAAATTCAACCA---------------------------------------------------------------AATGAAATATACACTTTTATT--------------------
>NC_009657_extraction Scotophilus bat coronavirus 512, complete genome
ATCAAGATTCATACGGTGGTGCTTCTGTGTGTCTCTATTGTAGAGCACATGTTGAACACCCAGATATGGACGGGTTTTGTAAGCTTAGAGGCAAGTATGTTCAGGTGCCGTTAGGAACTTTGGATCCTATACGTTTTGTACTTGAAAATACAGTTTGTAAGGTTTGTGGCTGTTGGCAAGCTAATGGTTGCACTTGTGATAGAGCTGTCATA---------CAGAGTGTTGACAGCGGTTATTTAAACGAGTGCGGGGCTCTAGTGCA---GCTCGACTAGAGCCCT---TAAATGGTTCGGACACACATCATGTGTTCCGTGCTTTTGATGTTTACAATCGTGATGTCGCGTGTATTAGCAAATTTCTTAAGGTGAACTGTGTTCGTCTCAAGAATCT---------------------TGATAAGCACGACG------------CTTTTTGGATTGTAAAGAAATGTACGAAGTCA-GTTATGGAACACGAGCAGTCCATTTATAATCTGATTT------------------------CGGATTGTGGTGCAGTTGCAAAGCATGACTTTTTCACTTGGAAAGAGGGTAGGTCTGTCTATGGTAATGTTTGTCGTCAAGATTTGACTGAATATACCATGATGGACTTATGTTATGCATTGCGCAACTTTGATGAAAATAATTGTGAAACTCTTAAAAAGATTCTTGTTGTAGTGGGAGCTTGTGATGAGTCCTACTTTGACAATAAGCTATGGTTTGATCCTGTTGAAAATGAAGACGTCCATCGTGTCTATGCCAAATTGGGTACTATTGTTGCCCGTGCCATGCTTAAGTGTGTTAAATACTGTGATGCAATGGTTGAACAAGGCATAGTTGGTGTTATTACGCTTGATAATCAGGATCTCAATGGTGACTTTTATGATTTTGGAGACTTTGTGACTAGTGTTAAGGGTATG-GGAGTGCCTATATGTACGTCATATTATTCTTATATGATGCCAGTTATGGGTATGACCAACTGCTTAGCTAGTGAATGTTTTATTAAGAGTGATATTTTTGGAGAAGATTTTAGAACCTTTGATCTCTTGGCGTATGACTTCACAGAGCATAAGGTCAATCTTTTCAATAAATATTTTAAACATTGGGGGCAAACTTACCACCCCAATTGTGAAGATTGTCACGATGAAAGTTGCATTGTTCATTGTGCCAACTTCAATACTTTGTTTGCAACTACTATACCAATTACAGCTTTCGGACCTTTGTGTAGGAAGTGTTGGATTGATGGGGTGCCGTTGGTGACAACTGCAGGCTACCATTTTAAACAATTGGGTATAGTTTGGAACAAAGATCTTAATTTACATTCAAGCAGATTGACGATCAATGAATTATTACAATTCTGTGCTGACCCGTCACTGCTTATAGCATCGTCTCCGGCTTTAGTTGACAAACGTACAGTTTGCTTTTCTGTAGCTGCACTTGGCACCGGTATGACTAATCAGACTGTCAAACCAGGTCACTTTAACAGAGAATTCTATGACTTCTTGCGAAGCCAAGGTTTCTTTGAAGAAGGTTCTGAGTTAACTTTAAAGCATTTCTTTTTCGCTCAGAAGGGTGACGCAGCTGTTAGAGATTTTGATTATTATAGATACAACCGTACCACTGTTTTGGACATTTGCCAAGCACGTGTTGTCTATCAAATAGTTCAGTGCTATTTTGGTATGTATGAGGGTGGTTGCATAACTGCTAAAGAAGTTATTGTTAACAACCTCAATAAGAGTGCTGGTTATCCTTTTAACAAGTTTGGTAAGGCTGGTTTGTATTATGATTCTTTGTCATATGAAGAGCAGGATGACTTGTATGCTTACACAAAGCGTAATATCATACCTACTATGACCCAGCTTAATTTGAAGTATGCCATTAGTGGTAAAGATCGAGCACGCACTGTTGGTGGTGTTTCACTCTTGTCTACCATGACTACTAGACAATACCACCAGAAACACCTGAAATCTATTGTCAACACTAGAGGTGCTTCTGTTGTTATTGGAACCACTAAGTTCTATGGTGGTTGGGATAATATGCTCAAAACACTTATTAAGGATGTTGAAAACCCCCATTTAATGGGATGGGATTATCCTAAGTGTGATAGAGCTTTGCCCAACATGATTAGAATGATTTCTGCAATGATACTTGGTTCTAAGCACGTTAACTGCTGTAGTTCTAGCGATAGGTACTACAGATTGTGTAACGAACTAGCACAAGTTTTAACAGAAATGGTTTATTCAAACGGTGGCTTTTATGTCAAACCTGGTGGTACTACATCTGGTGATGCTACAACAGCTTATGCCAATTCAGTTTTTAACATATTTCAGGCAACTAGTGCAAATGTTAACCGCTTGTTGAGTGTTGATAGTAATACATGTAACAACATAGAAGTTAAGCAATTGCAGCGTAAGTTGTATGATTGTTGTTATCGATCATCAAGTGTGGATCAAAGTTTTGTTGAAGAGTACTTTGGTTACCTTCGTAAGCACTTTTC-CATGATGATACTTTCTGATGATGGTGTCGTATGTTATAATAGTGAGTATGCAGCTTTAGGTTATGTTGCTGATCTCAATGCTTTCAAGGCTGTTTTGTATTACCAGAATAATGTTTTTATGAGTGCATCCAAGTGTTGGATAGAACCTGATATCAACAAGGGTCCACATGAGTTTTGTTCTCAACATACAATGCAGATAGTTGATAAGGATGGTACTTATTACCTCCCTTATCCTGATCCGTCAAGGATACTGTCTGCAGGTGTTTTTGTAGATGACATTGTAAAAACCGACCCTGTTATACTCCTTGAACGATATGTGTCTTTAGCTATAGATGCCTACCCTCTTTCCAAACACGATAATCCTGAGTACAGGCGTGTTTTCACGGTTATGTTGGATTGGGTTAAGCACTTGTACAAGACACTTAACCAAGGAGTTTTGGATTCTTTCTCTGTTACACTATTAGAGGATGCAACTGCAAAGTTTTGGGATGAAAGTTTTTATGCTAGTATGTATGAACAGTCTTCTGTATTGCAA------------------------------------------TCTGCGGGTCTATGTGTTGTCTGCTCTTCACAGACAGTCCTAAGATGTGGCGATTGTATACGTAGACCCATGTTGTGCACTAAGTGTGCTTATGATCATGTTGTAAGTACTAGTCATAAATTCATCCTGGCTATTACTCCTTATGTGTGCTGTTCTTCTGGCTGTGGAGTCTCAGACGTCACCAAATTATATTTGGGTGGTCTGAGTTATTGGTGTGTCGACCACAAGCCTAGACTTTCTTTTCCTTTGTGTTCTAGTGGTAATGTCTTTGGGCTGTATAAAAATTCAGCTACTGGTTCACCAGATGTGGATGACTTTAATACGTTAGCCACCTCTGATTGGACAGATGTCAAAGATTATAAGTTAGCAAATGACGTTAAAGATTCTTTGCGTTTATTTGCTGCTGAAACCATTAAGGCTAAGGAAGAGAGTGTTAAGTCTTCTTACGCTTGTGCCACTATTCATGAAGTGGTGGGACCTAAAGAGCTGGTGTTAAAATGGGAGGTTGGTAAACCACGTCCTCCTCTAAGTCGTAATTCTGTTTTCACGTGTTATCACATAACGAAAAACACCAAGTTTCAAGTTGGTGAGTTTACGTTTGAGAAATTAGATTACGACAATGACGCCGTTAGCTACAAGTCCACAGCGACAACAAAGTTGGTACCCGGTATGGTATTTGTGCTCACTTCGCACAATGTTCAACCGTTGAGAGCACCTACAATAATTAACCAAGAACGTTATTCTACTCTGCATAAGCTTAGACCAGCCTTCAACATTCATGAGGACTACTCTAATCTTATACCTTATTATCAGTTAATAGGTAAGCAGAAGCTTACCACAATCCAAGGTCCTCCTGGTAGTGGTAAGTCTCATTGCGTTATTGGTTTGGGGCTCTATTTTCCTGGTGCCAGAATTGTTTTTACAGCTTGTTCACATGCTGCTGTTGATTCACTTTGTGTTAAGGCAGCCACAGCTTATAGCTCAGATAGATGTTCTCGTATTATACCTCAAAAGGCTCGCATTGAGTGTTATGATGGATTTAAATCCAACAACACTAGTGCGCAGTATCTATTTTCAACTGTCAATGCGTTACCAGAAGTTAATGCAGACATTTGTGTTGTAGATGAGGTGTCCATGTGTACTAACTATGATTTGTCTGTTATAAACCAACGTGTTAATTACAGGCACATTGTATATGTTGGTGATCCTCAGCAATTACCAGCACCTAGAGTTATGATAACTAGAGGTGTTTTGGTGCCTGAGGATTATAACGTGGTTACGAGACGTATGTGCGTTCTTAAACCTGATATCTTTTTGCACAAGTGTTATCGTTGTCCAGCTGAAATTGTTAATACAGTTTCTGAGATGGTTTACGAGAACCAGTTTGTGCCCGTAAAATCTGAGAGCAAAGAGTGCTTTAAGATTTATTGTAG---------AGGTAATGTTC-AGGTTGATAATGGTTCTAGTATTAACAGACGACAACTTGAAGTTGTTCGTATGTTTTTGGCTAAGAATCCTAAATGGGCTAAAGCTGTTTTTATTTCTCCTTACAACAGCCAAAATTATGTTGCTGGCAGAGTTTTGGGTCTTCAAATTCAAACTGTTGACTCTTCACAAGGTAGTGAGTATGATTATGTCATTTATACACAAACTTCTGATACTGCTCATGCTAGTAACGTTAATAGGTTTAACGTTGCTATAACTAGAGCTAAGAAGGGTATCCTGTGTATTATGTGTGATCGTGAGTTGTTTGACATACTTAAGTTCTATGAACTTAAATTGTC------------------------------------------CGACTTGCAAGTT---------------------------------------------------------------------------------------------------------------------------------------------------------GGTGATGGTTGTGGTCTTTTTAAAGATTGTTATAAAGGCGAAGATAACC---------------------------------------------------------------------------------TTCCACCATCACATGCACCTACGTTTATGTCTCTGTCTGACAATTTTAAAACAGATAAAGATCTTGCTGTTCAAATAGGCGTCAAT------GGTCCTGTCAAATATGAGCATGTTATCTCTTTTATGGGATTCAGATTTGACATTAATGTGCCAAACCAACATACGTTGTTTTGCACTCGTGATTTCGCGATGCGCAACGCTAGGGGTTGGCTAGGTTTTGATGTCGAAGGTGCTCATGTTATTGGCAGCAATGTTGGTACTAATGTTCCACTACAATTGGGCTTTTCCAATGGTGTTGATTTTGTTGTACGGCCAGAGGGTTGTGTTTCCACTGAAGTCGGTGATGTTATTCAACCCGTTCGTGCTCGAGCTCCACCAGGCGACCAATTTACGCATTTGTTACCTTTGTTGCGTAAAGGTCAACCATGGTCTGTTATTAGGCGTCGTATTGTTCAGATGTGTAGTGATTATCTTGCTAATTTGTCAGATACACTCATATTTGTTCTTTGGTCTGGTGGTTTGGAACTCACTACAATGAGGTACTTTGTTAAACTTGGGCCAGTGCAAACTTGTGA---CTGTGGTAAACGTGCTACTTGTTACAATAGCACCAACCACACTTTC------TCTTGCTTTAGACATGCACTTGGCAGTGATTATATATATAACTGCTACTGCATTGACATTCAGCAATGGGGTTACACAGGTTCACTTAGTATGAATCACCATGAAGTTTGTAACATTCATAGAAATGAACATGTTGCTTCAGGTGATG-CAGCTATGACTAGGTGCTTGGCTATTCATGACTGTTTTGTTAAGAATGTTGACTGGTCCATTACTTACCCATTTATTGCTAACGAGCAGGCTATTAACAAGAGTGGTCGTTTGGTACAATCACATGTAATGCGTGCAGTCTTGAAACTGTACAATCCTAAGGCTATCCACGATGTTGGTAATCCTAAAGGCATACGTTGTGT---TGTTACAGACGCCAGTTGGTATTGTTATGATAAAAATCCTACAAAT--------ACCAATGTTAAAATGTTAGAGTATGATTATATTACTCATGGCCAGTT--------GGATGGCTTGTGCCTGTTTTGGAATTGCAATGTGGACATGTACCCAGAATTTTCTGTAGTTTGTAGGTTTGACACAAGAATGCGTTCAACCCTCAATCTAGAAGGCTGTAATGGTGGTTCGTTGTATGTCAACAACCATGCTTTCCACACACCAGCTTATGATAAACGTGCATTTGCTAAGTTAAAAGCAATGCCGTTTTTCTTTTATGATGATAGTGAGTGTGAGAAACTTCAGGAT------------GCAGTCAATTACGTGCCTCTTAGAGCATCAAATTGCATTACCAGGTGTAATGTT-GGAGGTGCAGTCTGCAGTAAACATTGTGCTTTGTACCATAACTATGTTATGGCATACAACACTTTTACTACTGCTGGTTTTACCATCTGGGTACCTAATAGTTTTGACATGTTTAATCTATGGCAGACATTTAAGAATTCAAAC---GTGCAAGGTTTGGAGAACATAGCCTACAACGTTGTCAAGAAGGGGTCATTCGTTGGTGTAGAAGGTGAATTACCTGTTGCCGTAGTTAATGACAAAGTAATGGTTCGTGATGGTGTTTCAGATAATGTTGTGTTTGTTAATAACACTTCTTTGCCTACAAATGTGGCCTTCGAGCTATATGCCAAGCGTAAAGTAGGTTTGACGCCACCCTTAACCATATTGAAAAATTTAGGTGTTGTTTGCACCAGTAAATGTGTTTTGTGGGATTATGAAGCCTCAAGACCTCTTACTACTTTTACTAAGGATGTTTGTAAATATACTGATTTTGA------TGGTGACGTTTGTACACTTTTTGATAATAGTGTTCCTGGTGCT-TTTGAGCGTTTTACTGTTACTAAGAATGCAGTGCTCATTTCACTTACTGCTGT------------CAAGAAGTTAACTGCCATCAAA------CTTACATATGGTTATCTCAATGGTGTACCTGTTTTTACACATGAAGA------------------------TAAACCATTTACTTGGTACATTTACACTCGAAAGGATGGTGCCTTTGTTGAATACCCTGA---------------------------------------------------------------------------------------------------TGGTTATTTCACTCAAGGACGTGTCATTTCAGATTTTCAACCTCGTAGTAACATGGAAGAAGATTTTCTTAACATGGATATGGGTTTGTTTATAAGTAAATACGGACTAGAAGATTATGGTTTTGAACATGTTGTGTTTGGTGATGTTTCTAAAACCACATTGGGTGGTTTGCATTTACTTATATCACAAATACGTCTTTCTAAGATAGGTGTTCTTAAAGTTGAAGATTTTGTTTCTAGTTCAGATAGTACACTCAAATCGTGTACAGTTACTTATGTTGACAACCCTAGTAGTAAGATGGTTTGTACATATGTTGACTTGTTGCTTGATGACTTTGTTAACATACTTAAATCTGTAGATTTGAGC------GTTGTTTCAAAAGTTCATGAAGTAGTTATAGATTGTAAAGTTTGGCGTTGGATGTTGTGGTGTAAAGACCACAAAGTACAAACCTTCTATCCTCAGCTCCAGTCAG---CTGAATGGAAGTGTGGTTATTCAATGCCATCAATCTACAAGATTCAGCGCATGTGTTTGGAACCTTGCAATTTGTACAATTATGGCAGTGGCCTGAAGTTACCAGATGGTATCATGTTTAACGTAGTCAAATACACACAGCTTTGTCAGTATTT------GAACAGCACTACAATGTGTGTTCCACACCACATGCGTGTGTTACACTTAGGTGCTGGTTCTGATAAGGGTGTCGCACCTGGTACTGCAGTTTTGCGCAGGTGGTTACCCCTTGATGCTGTGATTGTTGACAATGATGTCAATGACTATGTTAGTGATGCAGATTTCAGTTACACTGGTGATTGTGCTTCTATGTACCTAACAGACAAGTTCGACCTGGTCATCTCTGATATGTATGACGGTAGAACTAAG---TCTTGTGATGGTGACAATGTTTCCAAAGAGGGCTTCTTTCC-CTACATTAATGGTGTTATCACCG-A-AAAATTAGCGCTGGGTGGAACAGTTGCTATTAAAATAACTGAGTTCAGCTGGAATAAAAAGCTTTATGAACTCATTCAGAAGTTTGAGTACTGGACCTTGTTTTGTACCAGTGTCAATACTTCGTCCTCTGAAGCCTTTTTGATTGGTGTGCATTTTCTTGGTGATTTTTCCACCAATGCTATCATTGATGGTAATATTATGCACGCCAATTACATATTTTGGCGTAATTCCACTATTATGACCATGTCTTATAATAGTGTTTTAGATTTAAGTAAATTTTCATGTAAGCATAAAGCCACTGTGGTGGTTAATTTGAAAGACAGCTCAGTCACTGATTTGGTGCTTGGTCTTTTGAAAAATGGTAAGTTGTTGATTAGAAATAATGGTGTT----------GTTTGTGGGTTTTCCAACCACTTGGTAAATTCAACCA---------------------------------------------------------------AATGAAATATACACTTTTATT--------------------
>MH687941_extraction Alphacoronavirus sp. strain VZ_AlphaCoV_16715_47_c1, complete genome
ATCAAGATTCATACGGTGGTGCTTCTGTGTGTCTCTATTGTAGAGCACATGTTGAACACCCAGATATGGACGGGTTTTGTAAGCTTAGAGGCAAGTATGTTCAGGTGCCGTTAGGAACTTTGGATCCTATACGTTTTGTACTTGAAAATACAGTTTGTAAGGTTTGTGGTTGTTGGCAAGCTAATGGCTGCACTTGTGATAGAGCTGTCATA---------CAGAGTGTTGACAGCGGTTATTTAAACGAGTGCGGGGCTCTAGTGCA---GCTCGACTAGAGCCCT---TAAATGGTTCGGACACACATCATGTGTTCCGTGCTTTTGATGTTTACAATCGTGATGTCGCGTGTATTAGCAAATTTCTTAAGGTGAACTGTGTTCGTCTCAAGAATCT---------------------TGACAAGCACGACG------------CTTTTTGGATTGTAAAGAAATGTACGAAGTCA-GTTATGGAACATGAGCAGTCCATTTATAAACTGATTT------------------------CAGATTGTGGTGCAGTTGCAAAGCATGACTTTTTCACTTGGAAAGAGGGTAGGTCTGTCTATGGTAATGTTTGTCGTCAAGATTTGACTGAATATACCATGATGGACTTATGTTATGCATTGCGCAACTTTGATGAAAATAATTGTGAAACTCTTAAAAAGATTCTTGTTGTAGTGGGAGCTTGTGATGAATCCTACTTTGACAATAAGCTATGGTTTGATCCTGTTGAAAATGAAGACATTCATCGTGTCTATGCCAAATTGGGTACTATTGTTGCCCGTGCCATGCTTAAGTGTGTTAAATACTGTGATGCAATGGTGGAACAAGGCATAGTTGGTGTTATTACACTTGATAATCAGGATCTTAATGGTGATTTTTATGACTTTGGAGACTTTGTGACTAGTGTTAAGGGTATG-GGAGTTCCTATATGTACATCATATTATTCTTATATGATGCCAGTTATGGGTATGACCAACTGTTTAGCTAGTGAATGTTTTATTAAGAGTGATATTTTTGGGGAAGATTTTAGAACCTTTGATCTCTTGGAGTATGACTTCACAGAGCATAAGGTCAATCTCTTCAATAAATATTTTAAACATTGGGGACAAACTTATCACCCCAATTGTGAAGATTGTCACGATGAAAGTTGTATTGTTCATTGTGCCAACTTCAATACTTTGTTTGCAACTACTATACCAATTACAGCTTTCGGACCTTTGTGTCGGAAGTGTTGGATTGATGGAGTGCCGTTGGTGACAACTGCAGGTTATCATTTTAAACAACTGGGTATAGTTTGGAATAAAGATCTTAATTTACATTCAAGCAGATTGACGATCAATGAATTATTGCAATTCTGTGCTGACCCGTCACTGCTTATAGCATCGTCTCCAGCTCTAGTTGACAAACGTACAGTTTGCTTCTCTGTAGCTGCACTTGGCACCGGTATGACTAGTCAGACTGTCAAACCAGGTCACTTTAACAAAGAATTCTATGACTTCTTGCGAAGCCAAGGTTTCTTTGAAGAAGGTTCTGAGTTAACTTTAAAGCATTTCTTTTTCGCTCAGAAGGGTGACGCAGCTGTTAGAGATTTTGATTATTATAGATACAACCGTACCACTGTTTTGGACATTTGCCAAGCGCGTGTTGTCTACCAAATAGTTCAGTGCTATTTTGGTATGTATGAGGGTGGTTGCATAACTGCTAAAGAAGTTATTGTTAACAACCTCAACAAGAGTGCTGGTTATCCTTTTAATAAGTTTGGTAAGGCTGGCTTGTATTATGATTCTTTGTCATATGAAGAGCAGGATGACTTGTATGCTTACACAAAGCGTAATATCATACCTACTATGACCCAGCTTAATTTGAAGTATGCCATTAGTGGTAAAGAGCGAGCACGCACTGTTGGTGGTGTTTCACTCTTGTCTACCATGACTACTAGACAATACCACCAGAAACACCTGAAATCTATTGTCAACACTAGAGGTGCTTCTGTTGTTATTGGAACCACTAAGTTCTATGGTGGTTGGGATAACATGCTCAAAACACTTATTAAGGATGTTGAAAACCCCCATTTAATGGGATGGGATTATCCTAAGTGTGATAGAGCTTTGCCCAACATGATTAGAATGATTTCTGCAATGATACTTGGTTCTAAGCACGTTAATTGCTGTAGTTCCAGCGATAGGTACTACAGATTGTGTAACGAGCTAGCACAGGTTTTAACAGAAATGGTTTACTCAAACGGTGGCTTTTATGTCAAACCTGGTGGTACTACATCTGGTGATGCTACAACAGCTTACGCTAATTCAGTTTTTAACATATTTCAAGCAACTAGTGCAAATGTTAACCGCTTGTTGAGTGTTGATAGTAACACATGTAACAACATAGAAGTTAAGCAATTGCAGCGTAAGTTGTATGACTGTTGTTATCGATCATCAAGTGTGGATCAAAGTTTTGTTGAAGAGTATTTTGGTTACCTTCGTAAACACTTTTC-TATGATGATACTTTCTGATGACGGTGTCGTATGTTACAATAGTGAGTATGCAGCTTTAGGTTATGTTGCTGATCTCAATGCTTTTAAGGCTGTTTTGTATTACCAGAATAATGTTTTTATGAGTGCATCCAAGTGTTGGATAGAACCTGATATCAACAAGGGTCCACATGAGTTTTGTTCTCAACACACAATGCAGATAGTTGATAAGGATGGTACTTATTACCTTCCCTATCCCGATCCGTCAAGGATACTGTCTGCAGGTGTTTTTGTAGATGACATTGTAAAAACTGACCCTGTTATACTCCTTGAACGATATGTGTCTTTAGCTATAGATGCCTACCCTCTTTCCAAACACGACAATCCTGAGTACAGGCGTGTTTTCACGGTTATGTTGGAGTGGGTTAAGCACTTGTACAAGACACTCAACCAAGGAGTTTTGGATTCTTTCTCTGTTACACTATTAGAGGATGCAACTGCAAAGTTTTGGGATGAAAGTTTTTATGCTAGTATGTATGAACAGTCTTCTGTATTGCAA------------------------------------------TCTGCAGGTCTATGTGTTGTCTGCTCTTCACAGACAGTCCTAAGATGTGGCGATTGTATACGTAGACCCATGTTGTGCACTAAGTGTGCTTATGATCATGTTGTAAGTACTAGTCATAAGTTCATCCTGGCTATTACTCCTTATGTGTGCTGTTCTTCTGGCTGTGGAGTCTCAGACGTCACCAAATTATATTTGGGTGGTCTGAGCTATTGGTGTGTCGACCACAAGCCTAGACTTTCTTTTCCTTTGTGTTCTAGTGGTAATGTCTTTGGGCTGTATAAGAATTCGGCTACTGGTTCACCAGATGTGGATGACTTTAATACGTTAGCCACCTCTGATTGGACGGATGTCAAAGATTATAAGTTAGCAAATGACGTTAAAGATTCTTTGCGTTTATTTGCCGCTGAAACCATTAAGGCTAAGGAAGAGAGTGTTAAGTCTTCTTATGCTTGTGCCACTATTCATGAAGTAGTGGGACCTAAAGAGCTGGTGTTAAAGTGGGAGGTTGGCAAACCACGTCCTCCTCTAAGTCGTAATTCTGTTTTCACGTGTTATCACATAACGAAAAACACCAAGTTTCAAGTTGGTGAGTTTACGTTTGAGAAATTAGATTACGACAATGATGCCGTTAGCTATAAATCCACAGCAACAACAAAGTTGGTACCTGGTATGGTATTTGTGCTCACTTCGCACAATGTCCAACCGTTGAGAGCACCTACAATAATTAACCAAGAACGTTATTCTACTCTGCATAAGCTTAGACCAGCCTTCAATATTCATGAGGACTACTCTAATCTTATACCCTATTACCAGTTAATAGGTAAGCAGAAGCTTACTACAATCCAAGGTCCTCCTGGTAGTGGTAAGTCTCATTGCGTTATTGGTTTGGGGCTCTACTTTCCTGGTGCCAGAATTGTTTTTACAGCTTGTTCACATGCTGCTGTTGATTCACTTTGTGTTAAGGCTGCCACAGCTTATAGCTCAGATAGATGTTCTCGTATTATACCTCAAAAGGCTCGCATTGAGTGTTATGATGGATTTAAATCCAACAACACTAGTGCGCAGTATCTATTTTCAACTGTCAATGCGTTACCAGAAGTTAATGCAGACATTTGTGTTGTAGATGAGGTGTCCATGTGTACTAACTATGATTTGTCTGTTATAAACCAACGTGTTAATTACAGGCACATTGTATATGTTGGTGATCCTCAGCAATTACCAGCACCTAGAGTTATGATAACTAGAGGTGTTTTGGTTCCTGAAGATTATAACGTGGTTACGAGACGTATGTGCGTTCTTAAACCTGACATCTTTTTGCACAAGTGTTATCGTTGTCCAGCTGAAATTGTTAATACAGTTTCTGAGATGGTTTACGAGAACCAGTTTGTGCCCGTAAAATCTGAGAGCAAAGAGTGCTTTAAGATTTACTGTAG---------AGGTAATGTTC-AGGTTGACAATGGTTCTAGTATTAACAGACGACAACTTGAAGTTGTTCGTATGTTTTTGGCTAAGAATCCTAAATGGGCTAAAGCTGTTTTTATTTCTCCTTACAACAGTCAAAATTATGTTGCTGGCAGAGTTTTGGGTCTTCAAATTCAAACTGTTGACTCTTCACAAGGTAGTGAGTATGATTATGTCATTTATACACAAACTTCTGATACTGCTCATGCTAGTAACGTTAATAGGTTTAATGTTGCTATAACTAGAGCTAAGAAGGGTATCTTGTGTATTATGTGTGATCGTGAGTTGTTTGACATACTTAAGTTCTATGAACTTAAATTGTC------------------------------------------TGACTTGCAAGTT---------------------------------------------------------------------------------------------------------------------------------------------------------GGTGATGGTTGTGGTCTTTTTAAAGATTGTTATAAAGGTGAAGATAACC---------------------------------------------------------------------------------TTCCACCATCACATGCACCTACGTTTATGTCTCTGTCTGACAATTTTAAAACAGATAAAGATCTTGCTGTTCAAATAGGTGTCAAT------GGTCCTGTCAAATATGAGCATGTTATCTCTTTTATGGGATTCAGATTTGACATTAATGTGCCAAACCAACATACGTTGTTTTGCACTCGTGATTTCGCGATGCGCAACGTTAGGGGTTGGCTAGGTTTTGATGTCGAAGGTGCTCATGTTATTGGCAGCAATGTTGGTACTAATGTTCCACTACAATTGGGCTTTTCCAACGGTGTTGATTTTGTTGTACGGCCAGAGGGTTGTGTTTCCACTGAAGTTGGTGATGTTATTCAACCCGTTCGTGCTCGAGCTCCACCAGGCGACCAATTTACGCATTTATTACCTTTGTTGCGTAAAGGTCAACCATGGTCTGTTATTAGGCGTCGTATTGTGCAGATGTGTAGTGATTATCTTGCTAATTTGTCAGACACACTCATATTTGTTCTTTGGTCTGGTGGTTTGGAACTTACTACAATGAGGTATTTTGTTAAACTTGGACCAGTGCAGACCTGTGA---CTGTGGTAAACGTGCTACTTGTTACAATAGCACCAACCACACTTTC------TCTTGCTTTAGACATGCACTTGGCAGTGATTACATATATAACTGCTACTGCATTGACATTCAACAATGGGGTTACACAGGTTCACTTAGTATGAATCACCATGAAGTTTGTAACATTCATAGAAATGAACATGTTGCTTCAGGTGATG-CAGCTATGACTAGGTGCTTGGCTATTCATGACTGTTTTGTTAAGAATGTTGACTGGTCTATTACTTACCCATTCATTGCCAATGAACAGGCTATTAACAAGAGTGGTCGTTTGGTACAATCACATGTAATGCGTGCAGTCTTGAAACTGTACAATCCTAAGGCTATCCACGATGTTGGTAATCCTAAAGGCATACGGTGTGT---TGTTACAGACGCCAGTTGGTATTGTTATGATAAAAATCCTACAAAT--------ACCAATGTTAAAATGTTAGAGTATGATTATATTACTCATGGCCAGTT--------GGATGGTTTGTGCCTGTTTTGGAATTGCAATGTGGACATGTACCCAGAATTCTCTGTAGTTTGTAGGTTTGACACAAGAATGCGCTCAACCCTCAATCTAGAAGGCTGTAATGGTGGTTCGTTGTATGTCAACAACCATGCTTTCCACACACCAGCTTATGATAAACGTGCATTTGCTAAGTTAAAAGCAATGCCGTTTTTCTTTTATGATGATAGTGAGTGTGAGAAACTTCAGGAT------------GCAGTCAATTATGTGCCTCTTAGAGCATCAAATTGCATTACCAGGTGTAATGTT-GGAGGTGCAGTTTGCAGTAAACATTGTGCTTTGTACCATAACTATGTTACGGCATACAACACTTTTACTACTGCTGGTTTTACTATCTGGGTACCTAATAGTTTTGACATGTTTAATCTATGGCAGACATTTAAGAATTCCAAC---GTGCAAGGTTTGGAGAACATAGCCTATAACGTTGTTAAGAAAGGGTCCTTCGTTGGTGTAGAAGGTGAATTACCTGTTGCCATAGTTAATGATAAAGTAATGGTTCGCGATGGTGTTTCAGATAATGTTGTGTTTGTTAATAACACTTCTTTGCCTACAAATGTAGCTTTCGAGCTATATGCCAAGCGTAAAATAGGTTTGACGCCACCCTTAACCATCTTGAAAAATTTAGGTGTTGTTTGCACCAGTAAATGTGTTTTGTGGGATTATGAAGCCTCACGACCTCTTACTACTTTTACTAAGGATGTTTGTAAATATACTGATTTTGA------TGGTGATGTTTGTACACTTTTTGATAACAGTGTTCCTGGTGCT-TTTGAGCGTTTTACTGTTACTAAGAATGCAGTGCTCATTTCACTTACTGCTGT------------CAAGAAGTTAACTGCCATCAAA------CTTACGTATGGTTATCTCAATGGTGTACCTGTTTTTACACATGAAGA------------------------TAAACCATTTACTTGGTACATTTACACACGAAAGGATGGTGCCTTTGTTGAATATCCTGA---------------------------------------------------------------------------------------------------TGGCTATTTCACTCAAGGACGCGTCATTTCGGATTTTCAACCTCGTAGTAACATGGAAGAAGATTTTCTTAACATGGACATGGGTTTGTTTATAAGTAAATATGGACTAGAAGATTATGGTTTTGAACATGTTGTGTTTGGTGATGTTTCTAAGACCACATTGGGTGGTTTGCATTTACTTATATCACAAATACGTCTTTCCAAGATAGGTGTTCTTAAAGTTGAAGATTTTGTTTCTAGTTCAGATAGTACACTCAAATCGTGTACAGTTACTTATGTTGATAACCCTAGTAGTAAGATGGTTTGTACATATGTTGATTTGTTGCTTGATGACTTTGTTAACATACTTAAATCTGTAGATTTGAGC------GTTGTTTCAAAAGTTCATGAAGTAGTTGTAGATTGTAGAGTTTGGCGTTGGATGTTGTGGTGTAAAGACCACAAAGTACAGACCTTCTACCCTCAGCTCCAGTCAG---CTGAATGGAAGTGTGGTTATTCAATGCCATCAATCTACAAGATTCAGCGTATGTGTTTGGAACCTTGCAACTTGTACAATTATGGCAGTGGTCTGAAGTTACCAGATGGTATCATGTTTAACGTAGTCAAATACACACAGCTTTGTCAGTATTT------GAATAGCACTACAATGTGTGTTCCACACCATATGCGTGTGTTACACTTAGGTGCTGGTTCTGATAAGGGTGTTGCACCTGGTACTGCAGTTTTGCGCAGGTGGTTACCCCTTGATGCTGTGATTGTTGACAATGATGTCAATGACTATGTTAGTGATGCAGATTTCAGTTACACTGGTGATTGTGCTTCTATGTACCTAACAGACAAGTTCGACCTGGTCATCTCTGATATGTATGATGGTAGAACTAAG---TCTTGTGATGGTGACAATGTTTCCAAAGAGGGTTTCTTTCC-C--------------------------------GCGCTGGGTGGAACAGTTGCTATTAAAATAACTGAGTTCAGCTGGAATAAAAAGCTTTATGAACTCATTCAGAAGTTTGAGTACTGGACCTTGTTTTGTACCAGTGTCAATACTTCGTCCTCTGAAGCCTTTTTGGTTGGTGTGCATTTTCTTGGTGATTTTTCCACCAATGCCATCATTGATGGTAATATTATGCACGCCAATTACATATTTTGGCGTAATTCCACTATTATGACCATGTCTTATAATAGTGTTTTAGATTTAAGTAAATTTTCATGTAAGCATAAAGCTACTGTGGTGGTTAATTTGAAAGACAGTTCAGTCACTGATTTGGTGCTTGGTCTTTTGAAAAATGGTAAGTTGTTGATTAGAAATAATGGTGTT----------GTTTGTGGGTTTTCTAACCACTTGGTAAATTCAACCA---------------------------------------------------------------AATGAAATATACACTTTTATT--------------------
>MH687934_extraction Alphacoronavirus sp. strain VZ_AlphaCoV_16715_23, complete genome
ATCAAGATTCATACGGTGGTGCTTCTGTGTGTCTCTATTGTAGAGCACATGTTGAACACCCAGACATGGACGGGTTTTGTAAGCTTAAAGGCAAGTATGTTCAGGTGCCGTTAGGAACTTTGGATCCTATACGTTTTGTACTTGAAAATACAGTTTGTAAGGTTTGTGGTTGTTGGCAAGCTAATGGCTGCACTTGTGATAGAGCTGTCATA---------CAGAGTGTTGACAGCGGTTATTTAAACGAGTGCGGGGCTCTAGTGCA---GCTCGACTAGAGCCCT---TAAATGGTTCGGACACACATCATGTGTTCCGTGCTTTTGATGTTTACAATCGTGATGTCGCGTGTATTAGCAAATTTCTTAAGGTGAACTGTGTTCGTCTCAAGAATCT---------------------TGACAAGCACGACG------------CTTTTTGGATTGTAAAGAAATGTACGAAGTCA-GTTATGGAACATGAGCAGTCCATTTATAAACTGATTT------------------------CAGATTGTGGTGCAGTTGCAAAGCATGACTTTTTCACTTGGAAAGAGGGTAGGTCTGTCTATGGTAATGTTTGTCGTCAAGATTTGACTGAATATACCATGATGGACTTATGTTATGCATTGCGCAACTTTGATGAAAATAATTGTGAAACTCTTAAAAAGATTCTTGTTGTAGTGGGAGCTTGTGATGAATCCTACTTTGACAATAAGTTATGGTTTGATCCTGTTGAAAATGAAGACATTCATCGTGTCTATGCCAAATTGGGTACCATTGTTGCCCGTGCCATGCTTAAGTGTGTTAAATACTGTGATGCAATGGTGGAACAAGGCATAGTTGGTGTTATTACACTTGATAATCAGGATCTTAATGGTGATTTTTATGACTTTGGAGACTTTGTGACTAGTGTTAAGGGTATG-GGAGTTCCTATATGTACATCATATTATTCTTATATGATGCCAGTTATGGGTATGACCAACTGTTTAGCTAGTGAATGTTTTATTAAGAGTGATATTTTTGGGGAAGATTTTAGAACCTTTGATCTCTTGGAGTATGACTTCACAGAGCATAAGGTCAATCTCTTCAATAAATATTTTAAACATTGGGGACAAACTTATCACCCCAATTGTGAAGATTGTCACGATGAAAGTTGTATTGTTCATTGTGCCAACTTCAATACTTTGTTTGCAACTACTATACCAATTACAGCTTTCGGACCTTTGTGTCGGAAGTGTTGGATTGATGGAGTGCCGTTGGTGACAACTGCAGGTTATCATTTTAAACAACTGGGTATAGTTTGGAATAAAGATCTTAATTTACATTCAAGCAGATTGACGATCAATGAATTATTGCAATTCTGTGCTGACCCGTCACTGCTTATAGCATCGTCTCCAGCTCTAGTTGACAAACGCACAGTTTGCTTCTCTGTAGCTGCACTTGGCACCGGTATGACTAGTCAGACTGTCAAACCAGGTCACTTTAACAAAGAATTCTACGACTTCTTGCGAAGCCAAGGTTTCTTTGAAGAAGGTTCTGAGTTAACTTTAAAGCATTTCTTTTTCGCTCAGAAGGGTGACGCAGCTGTTAGAGATTTTGATTATTATAGATACAACCGTACCACTGTTTTGGACATTTGCCAAGCGCGTGTTGTCTACCAAATAGTTCAGTGCTATTTTGGTATGTATGAGGGTGGTTGCATAACTGCTAAAGAAGTTATTGTTAACAACCTCAACAAGAGTGCTGGTTATCCTTTTAATAAGTTTGGTAAGGCTGGCTTGTATTATGATTCTTTGTCATATGAAGAGCAGGATGACTTGTATGCTTACACAAAGCGTAATATCATACCTACTATGACCCAGCTTAATTTGAAGTATGCCATTAGTGGTAAAGAGCGAGCACGCACTGTTGGTGGTGTTTCACTCTTGTCTACCATGACTACTAGACAATACCACCAGAAACACCTGAAATCTATTGTCAACACTAGAGGTGCTTCTGTTGTTATTGGAACCACTAAGTTCTATGGTGGTTGGGATAATATGCTCAAAACACTTATTAAGGATGTTGAAAACCCCCATTTAATGGGATGGGATTATCCTAAGTGTGATAGAGCTTTGCCCAACATGATTAGAATGATTTCTGCAATGATACTTGGTTCTAAGCACGTTAATTGCTGTAGTTCCAGCGATAGGTACTACAGATTGTGTAACGAGCTAGCACAGGTTTTAACAGAAATGGTTTACTCAAACGGTGGCTTTTATGTCAAACCTGGTGGTACTACATCTGGTGATGCTACAACAGCTTACGCTAATTCAGTTTTTAACATATTTCAAGCAACTAGTGCAAATGTTAACCGCTTGTTGAGTGTTGATAGTAACACATGTAACAACATAGAAGTTAAGCAATTGCAGCGTAAGTTGTATGACTGTTGTTATCGATCATCAAGTGTGGATCAAAGTTTTGTTGAAGAGTATTTTGGTTACCTTCGTAAACACTTTTC-TATGATGATACTTTCTGATGACGGTGTCGTATGTTACAATAGTGAGTATGCAGCTTTAGGTTACGTTGCTGATCTCAATGCTTTTAAGGCTGTTTTGTATTACCAGAATAATGTTTTTATGAGTGCATCCAAGTGTTGGATAGAACCTGATATCAACAAGGGTCCACATGAGTTTTGTTCTCAACACACAATGCAGATAGTTGATAAGGATGGTACTTATTACCTTCCCTATCCCGATCCGTCAAGGATACTGTCTGCAGGTGTTTTTGTAGATGACATTGTAAAAACTGACCCTGTTATACTCCTTGAACGATATGTGTCTTTAGCTATAGACGCCTACCCTCTTTCCAAACACGACAATCCTGAGTACAGGCGTGTTTTCACGGTTATGTTGGAGTGGGTTAAGCACTTGTACAAGACACTCAACCAAGGAGTTTTGGATTCTTTCTCTGTTACACTATTAGAGGATGCAACTGCAAAGTTTTGGGATGAAAGTTTTTATGCTAGTATGTATGAACAGTCTTCTGTATTGCAA------------------------------------------TCTGCTGGTCTATGTGTTGTCTGCTCTTCACAGACAGTTCTAAGATGTGGCGATTGTATACGTAGACCCATGTTGTGCACTAAGTGTGCTTATGATCATGTTGTAAGTACTAGTCATAAATTCATCCTGGCTATTACTCCTTATGTGTGCTGTTCTTCTGGCTGTGGAGTCTCAGACGTCACCAAATTATATTTGGGTGGTCTGAGCTATTGGTGTGTCGATCACAAGCCTAGACTTTCTTTTCCTTTGTGTTCTAGTGGTAATGTCTTTGGGCTGTATAAGAATTCAGCTACTGGTTCACCAGATGTGGATGACTTTAATACGTTAGCCACCTCTGATTGGACGGATGTCAAAGATTATAAGTTAGCAAATGACGTTAAAGATTCTTTGCGTTTATTTGCCGCTGAAACCATTAAGGCTAAGGAAGAGAGTGTTAAGTCTTCTTATGCTTGTGCCACTATTCATGAAGTAGTGGGACCTAAAGAGCTGGTGTTAAAGTGGGAGGTTGGTAAACCACGTCCTCCTCTAAGTCGTAATTCTGTTTTCACGTGTTATCACATAACGAAAAACACCAAGTTTCAAGTTGGTGAGTTTACGTTTGAGAAATTAGATTACGACAATGATGCCGTTAGCTACAAATCCACAGCAACAACAAAGTTGGTACCTGGTATGGTATTTGTGCTCACTTCGCACAATGTCCAACCGTTGAGAGCACCTACAATAATTAACCAAGAACGTTATTCTACTCTGCATAAGCTTAGACCAGCCTTCAATATTCATGAGGACTACTCTAATCTTATACCCTATTACCAGTTAATAGGTAAGCAGAAGCTTACTACAATCCAAGGTCCTCCTGGTAGTGGTAAGTCTCATTGCGTTATTGGTTTGGGGCTCTACTTTCCTGGTGCCAGAATTGTTTTTACAGCTTGTTCACATGCTGCTGTTGATTCACTTTGTGTTAAGGCTGCCACAGCTTATAGCTCAGATAGATGTTCTCGTATTATACCTCAAAAGGCTCGCATTGAGTGTTATGATGGATTTAAATCCAACAACACTAGTGCGCAGTATCTATTTTCAACTGTCAATGCGTTACCAGAAGTTAATGCAGACATTTGTGTTGTAGACGAGGTGTCCATGTGTACTAACTACGATTTGTCTGTTATAAACCAACGTGTTAATTACAGGCATATTGTATATGTTGGTGATCCTCAGCAATTACCAGCACCTAGAGTTATGATAACTAGAGGTGTTTTAGTTCCTGAGGATTATAACGTGGTTACGAGACGTATGTGTGTTCTTAAACCTGATATCTTTTTGCACAAGTGTTATCGTTGTCCAGCTGAAATTGTTAACACAGTTTCTGAGATGGTTTACGAGAACCAGTTTGTGCCTGTAAAATCTGAGAGCAAAGAGTGCTTTAAGATTTATTGTAG---------AGGTAATGTTC-AGGTTGATAATGGTTCTAGTATTAACAGACGACAACTTGAAGTTGTTCGTATGTTTTTGGCTAAGAATCCTAAATGGGCTAAAGCTGTTTTTATTTCTCCTTATAACAGCCAAAATTATGTTGCTGGCAGAGTTTTGGGTCTTCAAATTCAAACTGTTGATTCTTCACAAGGTAGTGAGTATGACTATGTCATTTACACACAAACTTCTGATACGGCTCATGCTAGTAACGTTAATAGGTTTAATGTTGCTATAACTAGAGCTAAGAAGGGTATCTTGTGTATTATGTGTGATCGTGAGTTGTTTGACATACTTAAGTTCTATGAACTTAAATTGTC------------------------------------------TGACTTGCAAGTT---------------------------------------------------------------------------------------------------------------------------------------------------------GGTGATGGTTGTGGTCTTTTTAAGGATTGTTATAAAGGTGAAGATAATC---------------------------------------------------------------------------------TGCCACCATCACATGCACCCACGTTCATGTCTCTGTCTGACAATTTTAAAACAGATAAAGATCTTGCTGTGCAAATAGGTGTCAAT------GGTCCTGTTAAATATGAGCATGTTATCTCTTTTATGGGATTCAGATTTGACATTAATGTGCCAAACCAACACACGTTGTTTTGCACTCGTGATTTTGCGATGCGTAACGTTAGGGGTTGGCTAGGTTTTGATGTCGAAGGTGCTCATGTTATTGGTAGCAATGTTGGTACTAATGTTCCACTACAATTGGGTTTTTCCAATGGTGTTGATTTTGTTGTACGGCCAGAGGGTTGTGTTTCCACTGAAGTTGGTGACGTTATTCAACCCGTTCGTGCTCGAGCTCCACCAGGCGACCAATTTACGCATTTATTACCTTTGTTGCGTAAAGGTCAACCATGGTCTGTTATCAGGCGTCGTATTGTTCAGATGTGTAGTGATTATCTTGCTAATTTGTCAGATACACTCATATTTGTTCTTTGGTCTGGTGGTTTGGAACTTACTACAATGAGGTATTTTGTTAAACTTGGACCAGTGCAGACCTGTGA---TTGTGGTAAACGTGCTACTTGTTACAATAGCACCAACCACACTTTC------TCTTGCTTTAGACATGCACTTGGCAGTGATTACATATATAACTGCTACTGCATTGACATTCAACAATGGGGTTACACAGGTTCACTTAGTATGAATCACCATGAAGTTTGTAACATTCATAGAAATGAACATGTTGCTTCAGGTGATG-CAGCTATGACTAGGTGCTTGGCTATTCATGACTGTTTTGTTAAGAATGTTGACTGGTCTATTACTTACCCATTCATTGCCAATGAACAGGCTATTAACAAGAGTGGTCGTTTGGTACAATCACATGTAATGCGTGCAGTCTTGAAACTGTACAATCCTAAGGCTATCCACGATGTTGGTAATCCTAAAGGCATACGGTGTGT---TGTTACAGACGCCAGTTGGTATTGTTATGATAAAAATCCTACAAAT--------ACCAATGTTAAAATGTTAGAGTATGATTATATTACTCATGGCCAGTT--------GGATGGTTTGTGCCTGTTTTGGAATTGCAATGTGGACATGTACCCAGAATTCTCTGTAGTTTGTAGGTTTGACACAAGAATGCGTTCAACCCTCAATCTAGAAGGCTGTAATGGTGGTTCGTTGTATGTCAACAACCATGCTTTCCACACACCAGCTTATGATAAACGTGCATTTGCTAAGTTAAAAGCAATGCCGTTTTTCTTTTATGATGATAGTGAGTGTGAGAAACTTCAGGAT------------GCAGTCAATTATGTGCCTCTCAGAGCATCAAATTGCATTACCAGGTGTAATGTT-GGAGGTGCAGTTTGCAGTAAACATTGTGCTTTGTACCATAACTATGTTACGGCATACAACACTTTTACTACTGCTGGTTTTACCATCTGGGTACCTAATAGTTTTGACATGTTTAATCTATGGCAGACATTTAAGAATTCCAAC---GTGCAAGGTTTGGAGAACATAGCCTATAACGTTGTTAAGAAAGGGTCCTTCGTTGGTGTAGAAGGTGAATTACCTGTTGCCATAGTTAATGATAAAGTAATGGTTCGCGATGGTGTTTCAGATAATGTTGTGTTTGTTAATAACACTTCTTTGCCTACAAATGTAGCTTTCGAGCTATATGCCAAGCGTAAAATAGGTTTGACGCCACCCTTAACCATTTTGAAAAATTTAGGTGTTGTTTGCACCAGTAAATGTGTTTTGTGGGATTATGAAGCCGCAAGACCTCTTACTACTTTTACTAAGGATGTTTGTAAATATACTGATTTTGA------TGGTGATGTTTGTACACTTTTTGATAATAGTGTTCCTGGTGCT-TTTGAGCGTTTTACTGTAACGAAGAACGCAGTGCTCATTTCACTTACTGCTGT------------CAAGAAGTTAACTGCCATCAAA------CTTACATATGGTTATCTCAATGGTGTACCTGTTTTTACACATGAAGA------------------------TAAACCATTTACTTGGTACATTTACACTCGAAAGGATGGTGCCTTTGTTGAATACCCTGA---------------------------------------------------------------------------------------------------TGGTTATTTCACTCAAGGACGTGTCATTTCAGATTTTCAACCTCGTAGTAACATGGAAGAAGATTTTCTTAACATGGATATGGGTTTGTTTATAAGTAAATATGGACTAGAAGATTATGGTTTTGAACATGTTGTGTATGGTGATGTTTCTAAGACCACATTGGGTGGTTTGCATTTACTTATATCACAAATACGTCTTTCCAAGATAGGTGTTCTTAAAGTTGAAGATTTTGTTTCTAGTTCAGATAGTACACTTAAATCGTGTACAGTTACTTATGTTGATAACCCTAGTAGTAAGATGGTTTGTACATATGTTGACTTGTTGCTTGATGACTTTGTTAACATACTTAAATCTGTAGATTTGAGC------GTTGTTTCAAAAGTTCATGAAGTAGTTATAGATTGTAAAGTTTGGCGTTGGATGTTGTGGTGTAAAGACCACAAAGTACAGACCTTCTATCCTCAGCTCCAGTCAG---CTGAATGGAAGTGTGGTTATTCAATGCCATCAATCTACAAGATTCAGCGTATGTGTTTGGAACCTTGCAACTTGTACAATTATGGCAGTGGTCTGAAGTTACCAGATGGTATCATGTTTAACGTAGTCAAATACACACAGCTTTGTCAGTATTT------GAATAGCACTACAATGTGTGTTCCACACCATATGCGTGTGTTACACTTAGGTGCTGGTTCTGATAAGGGTGTTGCACCTGGTACTGCAGTTTTGCGCAGATGGTTGCCCCTTGATGCTGTGATTGTTGACAATGATGTCAATGACTATGTTAGTGATGCAGATTACAGTTACACTGGTGATTGTGCTTCTATGTACCTAACAGACAAGTTCGACCTGGTCATCTCTGATATGTATGATGGTAGAACTAAG---TCTTGTGATGGTGACAATGTTTCCAAAGAGGGTTTCTTTCC-CTACATTAATGGTGTCATCACCG-A-AAAATTAGCGCTGGGTGGAACAGTTGCTATTAAAATAACTGAGTTCAGCTGGAATAAAAAGCTTTATGAACTCATTCAGAAGTTTGAGTACTGGACCTTGTTTTGTACCAGTGTCAATACTTCGTCCTCTGAGGCCTTTTTGATTGGTGTGCATTATCTTGGTGATTTTTCCACCAATGCCATCATTGATGGTAACATTATGCACGCCAATTACATATTTTGGCGTAATTCCACTATTATGACCATGTCTTATAATAGTGTTTTAGATTTAAGTAAATTTTCATGTAAGCATAAAGCTACTGTGGTGGTTAATTTGAAAGACAGTTCAGTCACTGATTTGGTGCTTGGTCTTTTGAAAAATGGTAAGTTGTTGATTAGAAATAATGGTGTT----------GTTTGTGGGTTTTCTAACCACTTGGTAAATTCAACCA---------------------------------------------------------------AATGAAATATACACTTTTATT--------------------
>MH687945_extraction Alphacoronavirus sp. strain VZ_AlphaCoV_16715_56, complete genome
ACCAAGATTCATACGGTGGTGCTTCTGTGTGTCTCTATTGTAGAGCACATGTTGAACACCCAGACATGGACGGGTTTTGCAAGCTTAAAGGCAAGTATGTTCAGGTGCCGTTAGGAACTTTGGATCCTATACGTTTTGTACTTGAAAACACAGTTTGTAAGGTTTGTGGTTGTTGGCAAGCTAATGGCTGCACTTGTGATAGAACTGTCATA---------CAGAGTGTTGACAGCGGTTATTTAAACGAGTGCGGGGCTCTAGTGCA---GCTCGACTAGAGCCCT---TAAATGGTTCGGACACACACCATGTGTTCCGTGCTTTTGATGTTTACAATCGTGATGTCGCGTGTATTAGCAAATTTCTTAAGGTGAACTGTGTTCGTCTCAAGAATCT---------------------TGACAAGCACGACG------------CTTTTTGGATTGTAAAGAAATGCACGAAGTCA-GTTATGGAACACGAGCAGTCCATTTATAAACTGATTT------------------------CAGATTGTGGTGCAGTTGCAAAGCATGACTTTTTCACTTGGAAAGAGGGTAGGTCTGTCTATGGTAATGTTTGTCGTCAAGATTTGACTGAATATACCATGATGGACTTATGCTATGCATTGCGCAACTTTGATGAAAATAATTGTGAAACTCTTAAAAAGATTCTTGTTGTAGTGGGAGCTTGTGATGAATCCTACTTTGACAATAAGTTATGGTTTGATCCTGTTGAAAATGAAGACATTCACCGTGTCTATGCCAAGTTGGGTACTATTGTTGCCCGTGCCATGCTTAAGTGTGTTAAATACTGTGATGCAATGGTGGAACAAGGCATAGTTGGTGTTATTACACTTGATAATCAGGATCTTAATGGTGATTTTTATGACTTTGGAGACTTTGTGACTAGTGTTAAGGGTATG-GGAGTTCCTATATGTACATCATATTATTCTTATATGATGCCAGTTATGGGTATGACCAACTGCTTAGCTAGTGAATGTTTTATTAAGAGTGATATTTTTGGGAATGATTTTAGAACCTTTGATCTCTTGGAGTATGACTTCACAGAGCATAAGGTCAATCTTTTCAATAAATATTTTAAACATTGGGGACAAACTTACCACCCCAATTGTGAAGATTGTCACGATGAAAGTTGTATTGTTCATTGTGCCAACTTCAATACCTTGTTTGCAACTACTATACCAATTACAGCTTTCGGACCTTTGTGTCGGAAGTGTTGGATTGATGGCGTGCCGTTGGTGACAACTGCAGGTTATCATTTTAAACAATTGGGTATAGTTTGGAACAAAGATCTTAATTTACATTCAAGCAGATTGACGATCAATGAATTATTGCAATTCTGTGCTGACCCGTCACTGCTTATAGCATCGTCTCCGGCTCTAGTTGACAAACGTACAGTTTGCTTTTCTGTAGCTGCACTTGGCACTGGTATGACTAATCAGACTGTCAAACCAGGTCACTTTAACAGAGAATTCTATGACTTCTTGCGAAGCCAAGGTTTCTTTGAAGAAGGTTCTGAGTTAACTTTAAAGCATTTCTTTTTCGCTCAGAAGGGTGATGCAGCTGTTGTAGATTTTGATTATTATAGATATAACCGTACCACTGTTTTGGACATTTGCCAAGCGCGTGTTGTCTACCAAATAGTTCAGTGCTATTTTGGTATGTATGAAGGTGGTTGCATAACTGCTAAAGAAGTTATTGTTAACAACCTCAACAAGAGTGCTGGTTATCCTTTTAACAAGTTTGGTAAGGCTGGTTTGTATTATGATTCATTGTCATATGAAGAGCAGGATGACTTGTATGCTTACACAAAGCGTAATATCATACCTACTATGACCCAGCTTAACTTGAAGTATGCCATTAGTGGTAAAGCGCGAGCACGCACTGTTGGTGGTGTTTCACTCTTGTCTACCATGACTACTAGACAATACCACCAGAAACACCTGAAATCTATTGTCAACACTAGAGGTGCTTCTGTTGTTATTGGAACCACTAAGTTCTATGGTGGTTGGGATAATATGCTCAAAACACTTATTAAGGATGTTGAAAACCCCCATTTAATGGGATGGGATTATCCTAAGTGTGATAGAGCTTTGCCCAACATGCTTAGAATGATTTCTGCAATGATACTTGGTTCTAAGCACGTTAATTGCTGTAGTTCCAGCGATAGGTACTACAGATTGTGTAACGAGCTAGCACAGGTTTTAACAGAAATGGTTTACTCGAACGGTGGCTTTTATGTCAAACCTGGTGGTACTACATCTGGTGATGCTACAACAGCTTACGCTAATTCAGTTTTTAACATATTTCAAGCAACTAGTGCAAATGTTAACCGTTTGTTGAGTGTTGATAGTAACACATGTAACAACATAGAAGTTAAGCAATTGCAGCGTAAGTTGTATGACTGTTGTTATCGATCATCAAGTGTGGATCAAAGTTTTGTTGAAGAGTATTTTGGTTACCTTCGTAAACACTTTTC-TATGATGATACTTTCTGATGACGGTGTCGTATGTTACAATAGTGAGTATGCAGCTTTAGGTTATGTTGCTGATCTCAATGCTTTTAAGGCTGTTTTGTATTACCAGAATAATGTTTTTATGAGTGCATCCAAGTGTTGGATAGAACCTGATATCAACAAGGGTCCACATGAGTTTTGTTCTCAACACACAATGCAGATAGTTGATAAGGATGGTACTTATTACCTTCCCTATCCCGATCCGTCAAGGATACTGTCTGCAGGTGTTTTTGTAGATGACATTGTAAAAACTGACCCTGTTATACTCCTTGAACGATATGTGTCTTTAGCTATAGATGCCTACCCTCTTTCCAAACACGACAATCCTGAGTACAGGCGTGTTTTCACGGTTATGTTGGAGTGGGTTAAGCACTTGTACAAGACACTCAACCAAGGAGTTTTGGATTCTTTCTCTGTCACACTATTAGAGGATGCAACTGCAAAGTTTTGGGATGAAAGTTTTTATGCTAGTATGTATGAACAGTCTTCTGTATTGCAA------------------------------------------TCTGCAGGTCTATGTGTTGTCTGCTCTTCACAGACAGTTCTAAGATGTGGCGATTGTATACGTAGACCCATGTTGTGCACTAAGTGTGCTTATGATCATGTTGTAAGTACTAGTCATAAATTCATCCTGGCTATTACCCCTTATGTGTGCTGTTCTTCTGGCTGTGGAGTCTCAGACGTCACTAAATTATATTTGGGTGGTCTGAGCTACTGGTGTGTCGACCACAAGCCTAGACTTTCTTTTCCTTTGTGTTCTAGTGGTAATGTCTTTGGGCTGTATAAAAATTCAGCTACTGGTTCACCAGATGTGGAAGACTTTAATACGTTAGCCACCTCTGATTGGACTGATGTCAAAGATTATAAATTGGCAAATGACGTTAAAGATTCTTTGCGTTTATTTGCTGCTGAAACCATTAAGGCTAAGGAAGAGAGTGTTAAGTCTTCTTACGCTTGTGCCACTATTCATGAAGTGGTGGGACCTAAAGAGCTGGTGTTAAAATGGGAGGTTGGTAAACCACGTCCTCCTCTAAGTCGTAATTCTGTTTTCACGTGTTATCACATAACGAAAAACACCAAGTTTCAAGTTGGTGAGTTTACGTTTGAGAAACTAGATTACGACAATGATGCCGTTAGCTATAAATCCACAGCAACAACAAAGTTGGTACCTGGTATGGTATTTGTGCTCACTTCGCACAATGTCCAACCGTTGAGAGCACCTACAATAATTAACCAAGAACGTTATTCTACTCTGCATAAGCTTAGACCAGCCTTCAATATTCATGAGGACTACTCTAATCTTATACCCTATTACCAGTTAATAGGTAAGCAGAAGCTTACTACAATCCAAGGTCCTCCTGGTAGTGGTAAGTCTCATTGCGTTATTGGTTTGGGGCTCTACTTTCCTGGTGCCAGAATTGTTTTTACAGCTTGTTCACATGCTGCTGTTGATTCACTTTGTGTTAAGGCTGCCACAGCTTATAGCTCAGATAGATGTTCTCGTATTATACCTCAAAAGGCTCGCATTGAGTGTTATGATGGATTTAAATCCAACAACACTAGTGCGCAGTATCTATTTTCAACTGTCAATGCGTTACCAGAAGTTAACGCAGACATTTGTGTTGTAGACGAGGTGTCCATGTGTACTAACTACGATTTGTCTGTTATAAACCAACGTGTTAATTACAGGCATATTGTATATGTTGGTGATCCTCAGCAATTACCAGCACCTAGAGTTATGATAACTAGAGGTGTTTTAGTTCCTGAGGATTATAACGTTGTTACGAGACGTATGTGTGTTCTTAAACCTGATATCTTTTTGCACAAGTGTTATCGTTGTCCAGCTGAAATTGTTAACACAGTTTCTGAGATGGTTTACGAGAACCAGTTTGTGCCTGTAAAATCTGAGAGCAAAGAGTGCTTTAAGATTTATTGTAG---------AGGTAATGTTC-AGGTTGATAATGGTTCTAGTATTAACAGACGACAACTTGAAGTTGTTCGTATGTTTTTGGCTAAGAATCCTAAATGGGCTAAAGCTGTTTTTATTTCTCCTTATAACAGCCAAAATTATGTTGCTGGCAGAGTTTTGGGTCTTCAAATTCAAACCGTTGATTCTTCACAAGGTAGTGAGTATGACTATGTCATTTACACACAAACTTCTGATACGGCTCATGCTAGTAACGTTAATAGGTTTAATGTTGCTATAACTAGAGCTAAGAAGGGTATCTTGTGTATTATGTGTGATCGTGAGTTGTTTGACATACTTAAGTTCTATGAACTTAAATTGTC------------------------------------------TGACTTGCAAGTT---------------------------------------------------------------------------------------------------------------------------------------------------------GGTGATGGTTGTGGTCTTTTTAAGGATTGTTATAAAGGTGAAGATAATC---------------------------------------------------------------------------------TGCCACCATCACATGCACCCACGTTCATGTCTCTGTCTGACAACTTTAAAACAGATAAAGATCTTGCTGTGCAAATAGGTGTCAAT------GGTCCTGTTAAATATGAGCATGTTATCTCTTTTATGGGATTCAGATTTGACATTAATGTGCCAAACCAACACACGTTGTTTTGCACTCGTGATTTTGCGATGCGTAACGTTAGGGGTTGGCTAGGTTTTGATGTCGAAGGTGCTCATGTTATTGGTAGCAATGTTGGTACTAATGTTCCACTACAATTGGGTTTTTCCAATGGTGTTGATTTTGTTGTACGGCCAGAGGGTTGTGTTTCCACTGAAGTTGGTGACGTTATTCAACCCGTTCGTGCTCGAGCTCCACCAGGCGACCAATTTACGCATTTACTACCTTTGTTGCGTAAAGGTCAACCATGGTCTGTTATCAGGCGTCGTATTGTTCAGATGTGTAGTGATTATCTTGCTAATTTGTCAGATACACTCATATTTGTTCTTTGGTCTGGTGGTTTGGAACTTACTACAATGAGGTATTTTGTTAAACTTGGACCAGTGCAGACCTGTGA---TTGTGGTAAACGTGCTACTTGTTACAATAGCACCAACCACACTTTC------TCTTGCTTTAGACATGCACTTGGCAGTGATTACATATATAACTGCTACTGCATTGACATTCAACAATGGGGTTACACAGGTTCACTTAGTATGAATCACCATGAAGTTTGTAACATTCATAGAAATGAACATGTTGCTTCAGGTGATG-CAGCTATGACTAGGTGCTTGGCTATTCATGACTGTTTTGTTAAGAATGTTGACTGGTCTATTACTTACCCATTCATTGCCAATGAACAGGCTATTAACAAGAGTGGTCGTTTGGTACAATCACATGTAATGCGTGCAGTCTTGAAACTGTACAATCCTAAGGCTATCCACGATGTTGGTAATCCTAAAGGCATACGGTGTGT---TGTTACAGACGCCAGTTGGTATTGTTATGATAAAAATCCTACAAAT--------ACCAATGTTAAAATGTTAGAGTATGATTATATTACTCATGGCCAGTT--------GGATGGTTTGTGCCTGTTTTGGAATTGCAATGTGGACATGTACCCAGAATTCTCCGTAGTTTGTAGGTTTGACACAAGAATGCGTTCAACCCTCAATCTAGAAGGCTGTAATGGTGGTTCGTTGTATGTCAACAACCATGCTTTCCACACACCAGCTTATGATAAACGTGCATTTGCTAAGTTAAAAGCAATGCCGTTTTTCTTTTATGATGATAGTGAGTGTGAGAAACTTCAGGAT------------GCAGTCAATTATGTGCCTCTCAGAGCATCAAATTGCATTACCAGGTGTAATGTT-GGGGGTGCAGTTTGCAGTAAACATTGTGCTTTGTACCATAACTATGTTACGGCATACAACACTTTTACTACTGCTGGTTTTACCATCTGGGTACCTAATAGTTTTGACATTTTTAATCTATGGCAGACATTTAAGAATTCCAAC---GTGCAAGGTTTGGAGAACATAGCCTATAACGTTGTTAAGAAAGGGTCCTTCGTTGGTGTAGAAGGTGAATTACCTGTTGCCATAGTTAATGATAAAGTAATGGTTCGCGATGGTGTTTCAGATAATGTTGTGTTTGTTAATAACACTTCTTTGCCTACAAATGTAGCTTTCGAGCTATATGCCAAGCGTAAAATAGGTTTGACGCCACCCTTAACCATTTTGAAAAATTTAGGTGTTGTTTGCACCAGTAAATGTGTTTTGTGGGATTATGAAGCCGCAAGACCTCTTACTACTTTTACTAAGGATGTTTGTAAATATACTGATTTTGA------TGGTGATGTTTGTACACTTTTTGATAATAGTGTTCCTGGTGCT-TTTGAGCGTTTTACTGTAACGAAGAACGCAGTGCTCATTTCACTTACTGCTGT------------AAAAAAGCTAACTGCCATCAAA------CTTACATATGGTTATCTCAATGGTGTACCTGTTTTTACACATGAAGA------------------------TAAACCATTTACTTGGTACATTTACACTCGAAAGGATGGTGCCTTTGTTGAATATCCTGA---------------------------------------------------------------------------------------------------TGGCTATTTCACTCAAGGACGCGTCATTTCGGACTTTCAGCCTCGTAGTAACATGGAAGAAGATTTTCTTAACATGGATATGGGTTTGTTTATAAGTAAATACGGACTAGAAGATTATGGTTTTGAACATGTTGTGTATGGTGATGTTTCTAAGACCACATTGGGTGGTTTGCATTTACTTATATCACAAATACGTCTTTCCAAGATAGGTGTTCTTAAAGTTGAAGATTTTGTTTCTAGTTCAGATAGTACACTCAAATCGTGTACAGTTACTTATGTTGATAACCCTAGTAGTAAGATGGTTTGTACATATGTTGACTTGTTGCTTGATGACTTTGTTAACATACTTAAATCTGTAGATTTGAGC------GTTGTTTCAAAAGTTCATGAAGTAGTTGTAGATTGTAGAGTTTGGCGTTGGATGTTGTGGTGTAAAGACCACAAAGTACAGACCTTCTATCCTCAGCTCCAGTCAG---CTGAATGGAAGTGTGGTTATTCAATGCCATCAATCTATAAGATTCAGCGTATGTGTTTGGAACCTTGCAACTTGTACAATTATGGCAGTGGTCTGAAGTTACCAGATGGTATCATGTTTAACGTAGTCAAATATACACAGCTTTGTCAGTATTT------GAATAGCACTACAATGTGTGTTCCACACCATATGCGTGTGTTACACTTAGGTGCTGGTTCTGATAAGGGTGTTGCACCTGGTACTGCAGTTTTGCGCAGATGGTTGCCCCTTGATGCTGTGATTGTTGACAATGATGTCAATGACTATGTTAGTGATGCAGATTACAGTTACACTGGTGATTGTGCTTCTATGTACCTAACAGACAAGTTCGACCTGGTCATCTCCGATATGTATGATGGTAGAACTAAG---TCTTGTGATGGTGACAATGTTTCCAAAGAGGGTTTCTTTCC-CTACATTAATGGTGTTATTACCG-A-AAAATTAGCACTGGGTGGAACAGTTGCTATTAAAATAACTGAGTTCAGCTGGAACAAAAAGCTTTATGAACTCATTCAGAAGTTTGAGTACTGGACCTTGTTTTGTACCAGTGTCAATACTTCGTCCTCTGAAGCCTTTTTGATCGGTGTGCATTTTCTTGGTGATTTTTCCACCAATGCCATCATTGATGGTAATATTATGCACGCCAATTACATATTTTGGCGTAATTCCACTATTATGACTATGTCTTATAATAGTGTTTTAGATTTAAGTAAATTTTCATGTAAGCATAAAGCCACTGTGGTGGTTAATTTGAAAGACAGCTCAGTCACTGATTTGGTGCTTGGTCTTTTGAAAAATGGTAAGTTGTTGATTAGAAATAATGGTGTT----------GTTTGTGGGTTTTCTAACCACTTGGTAAATTCAACCA---------------------------------------------------------------AATGAAATATACACTTTTATA--------------------
>DQ249224 Bat coronavirus HKU6 isolate HKU6-1 RNA-dependent RNA polymerase gene, partial cds
--------------------------------------------------------------------------------------------------------------------------------------------------------------------------------------------------------------------------------AACTTCGACCAGGGTTATTTAAACGAGTACGGGGCTCTAGTGCA---GCTCGACTAGAGCCCT---GTAACGGTACTGATACACAGCATGTGTATCGTGCTTTTGACATTTACAACCGTGATGTGGCGTGTATTAGTAAGTTTCTTAAGGTGAATTGTGTTCGCTTTAAGAACTT---------------------GGATCTTCATGACG------------CCTTTTGGGTTGTAAAGAAGTGTACGAAGTCA-GTTATGGATCACGAGCAGTCCATATATCAACTGATTT------------------------CAGACTGTGGAGCAGTGGCAGAGCATGACTTCTTCCAGTGGAAAGAAGGCAGGTCTATTTATGGTAATGTTTGTAGGAGAGATCTTACTGAATACACTATGATGGACCTGTGCTTTGCTTTACGCAATTTTGATGAAAATAACTGTGATACCTTGAAGAGAATTCTTGTTATAGTAGGTGCTTGTGATGAAACCTACTTTGAAAATAAGGTCTGGTTTGACCCTGTTGAAAATGAGGATATACATCGCGTATATGCCATTCTCGGTAAGATTGTGGCTAGAGCCATGCTTAAGTGTGTGGCTTTTTGTGATGCCATGGTCGAAAAGGGTGTTGTTGGTATTGTCACTCTGGATAACCAGGATCTTAATGGTAATTTTTATGATTTTGGTGACTTTGCAGCCACAGTTAAGGGTATG-GGTGTTCCTGTTTGTACTTCATATTATTCTTATATGATGCCTATTATGGGACTCACCAATTGTTTAGCTGCTGAGTGTTTTATCAAAAGTGATATATTTGGTGAGGATTTTAGGACATATGATCTTTTGGCTTATGACTTTACTGAGCATAAGAAACGTCTCTTTGTAAAGTACTTTAAGCATTGGGGTCAAACCTATCATCCAAATTGTGTGGATTGTTACGACGAACAGTGTGTTGTTCATTGTGCAAACTTTAACACACTTTTTGCCACTACTATACCACCGACGGCATTTGGACCTTTATGTCGTAAGTGCTGGATTGATGGGGTGCCATTAGTTACTACTGCTGGGTACCACTTCAAACAACTTGGTATAGTATGGAATAAGGATCTTAATGTTCATTCTAGTAGACTTACTATTAATGAGCTATTGCAATTTTGCGCAGATCCTGCCTTACTTATAGCATCCTCACCTGCACTTGTAGACCAGCGTACAGTTTGTTTTTCAGTTGCAGCACTTGGAACTGGTATGACTTCACAAACTGTTAAACCAGGCCATTTTAATAAAGAGTTCTATGACTTTCTTAGAGGTCATGGCTTCTTTGATGAAGGTTCAGAATTGACTCTTAAACACTTTTTCTTTGCACAGAAAGGTGATGCTGCTATTAAGGATTTTGACTTTTATAGGTATAACCGTACTACTGTTTTGGATATTTGCCAAGCACGTGTTGTTTATCAAATAGTTCAGCGCTATTTTGATATTTATGAGGGTGGTTGTATCACTGCTAAAGATGTGATTGTTACCAACCTTAACAAGAGTGCTGGTTTTCCTTTTAACAAGTTCGGTAAAGCAGGCCTATATTATGAATCCTTGTCATACGAAGAGCAAGATGATCTTTACGCTTATACAAAACGTAACATTCTGCCCACTATGACACAACTTAATCTTAAGTATGCTATTAGTGGCAAAGAACGTGCACGTACTGTTGGTGGTGTTTCCTTGCTCTCCACTATGACCACTAGACAGTATCACCAGAAGCATTTGAAGTCTATTGTCAACACGCGCGGTGCGTCTGTTGTTATAGGTACTACAAAATTTTATGGTGGCTGGGATAATATGCTTAAGACACTTATTGGTGATGTGGATAACCCGAATCTTATGGGTTGGGATTATCCTAAGTGTGACAGAGCATTACCTAATATGATTAGAATGATTTCCGCTATGATCTTGGGTTCTAAGCACGTCACATGCTGTACTGCTAGTGACAGGTTTTATAGACTCTGTAATGAGTTGGCCCAAGTCTTAACAGAGGTTATCTATTCTAATGGTGGTTTCTACCTTAAACCTGGTGGTACCACTTCTGGTGATGCTACTACTGCATACGCCAATTCTGTCTTTAACATTTTCCAGGCAGTTAGTGCTAATGTCAACAGGTTGCTTGGTGTTGATAGCAACACATGCAACAATCTTGAAGTCAAGCAATTACAGCGTAAGCTTTATGATTGCTGCTACAGATCATCTAGTGTTGATGCTAGTTTTGTAGATGAGTATTTTGGCTATCTACGTAAGCATTTTTC-TATGATGATTTTATCTGATGATGGTGTTGTTTGTTATAATAGCGAATATGCTTCATTGGGTTATGTAGCTGACTTAGGTGCTTTTAAGGCTGTGTTGTATTATCAGAATAATGTTTTTATGAGTGCTTCTAAATGTTGGATTGAACCTGACATTAATAAGGGTCCTCATGAATTCTGTTCTCAACATACAATGCAGATAGTTGACAAGGATGGCACATATTATTTGCCTTATCCAGACCCATCCAGAATTTTGTCAGCTGGAGTCTTTGTTGATGATGTTGTTAAAACAGACCCTGTTATACTTCTTGAACGTTATGTGTCACTTGCTATAGATGCTTACCCATTGTCAAAGCATGAAAACCCCGAATACAGGAAAGTTTTCAATGTACTTCTTGACTGGGTTAAGCACCTTTACAAGACACTTAATCAGGGTGTGTTGGAGTCTTTTTCAGTCACTCTGTTAGAGGACACTACTGCTAAGTTCTGGGATGAAAGTTTTTATGCCAACATGTATGAGCGTTCCGCTGTTTTACAA---------------------------------------------------------------------------------------------------------------------------------------------------------------------------------------------------------------------------------------------------------------------------------------------------------------------------------------------------------------------------------------------------------------------------------------------------------------------------------------------------------------------------------------------------------------------------------------------------------------------------------------------------------------------------------------------------------------------------------------------------------------------------------------------------------------------------------------------------------------------------------------------------------------------------------------------------------------------------------------------------------------------------------------------------------------------------------------------------------------------------------------------------------------------------------------------------------------------------------------------------------------------------------------------------------------------------------------------------------------------------------------------------------------------------------------------------------------------------------------------------------------------------------------------------------------------------------------------------------------------------------------------------------------------------------------------------------------------------------------------------------------------------------------------------------------------------------------------------------------------------------------------------------------------------------------------------------------------------------------------------------------------------------------------------------------------------------------------------------------------------------------------------------------------------------------------------------------------------------------------------------------------------------------------------------------------------------------------------------------------------------------------------------------------------------------------------------------------------------------------------------------------------------------------------------------------------------------------------------------------------------------------------------------------------------------------------------------------------------------------------------------------------------------------------------------------------------------------------------------------------------------------------------------------------------------------------------------------------------------------------------------------------------------------------------------------------------------------------------------------------------------------------------------------------------------------------------------------------------------------------------------------------------------------------------------------------------------------------------------------------------------------------------------------------------------------------------------------------------------------------------------------------------------------------------------------------------------------------------------------------------------------------------------------------------------------------------------------------------------------------------------------------------------------------------------------------------------------------------------------------------------------------------------------------------------------------------------------------------------------------------------------------------------------------------------------------------------------------------------------------------------------------------------------------------------------------------------------------------------------------------------------------------------------------------------------------------------------------------------------------------------------------------------------------------------------------------------------------------------------------------------------------------------------------------------------------------------------------------------------------------------------------------------------------------------------------------------------------------------------------------------------------------------------------------------------------------------------------------------------------------------------------------------------------------------------------------------------------------------------------------------------------------------------------------------------------------------------------------------------------------------------------------------------------------------------------------------------------------------------------------------------------------------------------------------------------------------------------------------------------------------------------------------------------------------------------------------------------------------------------------------------------------------------------------------------------------------------------------------------------------------------------------------------------------------------------------------------------------------------------------------------------------------------------------------------------------------------------------------------------------------------------------------------------------------------------------------------------------------------------------------------------------------------------------------------------------------------------------------------------------------------------------------------
>MH687947_extraction Alphacoronavirus sp. strain VZ_AlphaCoV_16715_63, complete genome
ACCAAGATTCATATGGTGGTGCTTCTGTGTGTCTTTATTGTAGAGCACATGTGGAACACCCGGATATGGATGGTTTTTGTAAACTTAAAGGCAAGTATGTTCAAGTCCCGTTGGGTACTTTAGATCCTATACGGTTTGTACTTGAAAATACAGTATGTAAGGTTTGTGGGTGTTGGCAGGCTAATGGTTGTGTTTGTGACAGGTCTGTTGTG---------CAGAGTGTGGACACAGGTTATTTAAACGAGTGCGGGGCTCTAGTGCA---GCTCGACTAGAGCCCA---TAAATGGTTCGGACACACATCATGTGTGCCGTGCTTTTGATATATACAATCGTGATGCTGCATGTATTAGTAAATTCTTGAAGGTGAACTGTGTTCGTCTCAGGAATTT---------------------GGACAAACATGACG------------CCTTTTGGGTTGTTAAAAAGTGCACGAAATCA-GTTATGGAACACGAGCAATCCATATATGAACTGATTT------------------------CAGATTGTGGTGCAGTTGCTAAGCATGACTTTTTCACATGGAAAGAGGGTAGGTCTATCTATGGCAACGTCTGTAGACAAGATCTTACCGAGTATACCATGATGGATTTGTGTTATGCTTTGCGCAACTTTGATGAGAATAATTGTCAAACACTTAAAGACATTCTTGTTGTAGTAGGGGCTTGTGATGTCTCTTACTTTGAGAACAAGTTGTGGTTTGATCCTGTTGAAAACGAAGATGTTCACCGTGTTTATGCCAAACTTGGTACCGTGGTTGCTAGAGCAATGCTTAAGTGTGTTAAACTCTGTGACGCCATGGTTGACAAGGGCATAGTCGGTGTTATAACCTTAGACAATCAGGACCTTAATGGTAATTTTTATGATTTTGGAGACTTTGTTACTAGTGTTAAAGGGATG-GGTGTGCCTATATGTACGTCATATTATTCATATATGATGCCGATTATGGGTATGACCAATTGCTTAGCTAGTGAATGTTTTATTAAGAGTGATATTTTTGGTGAAGATTTTAAGACTTTTGATCTTTTGGCGTATGACTTCACAGAGCACAAAGTCAATCTTTTCAATAAATATTTTAAACATTGGGGTCAGGTTTATCACCCAAATTGTGAGGACTGTTATGATGAACATTGTATAGTTCATTGTGCAAACTTTAACACTTTGTTTGCGACTACTATACCTATTACCGCTTTCGGCCCGCTGTGTCGTAAGTGTTGGATTGATGGTGTGCCGCTAGTTACAACAGCTGGCTATCATTTCAAACAATTGGGTATTGTGTGGAACAAAGATCTTAATTTACATTCAAGCAGGTTGACGATCAACGAACTCTTGCAGTTTTGTGCTGATCCGTCACTGCTTATAGCGTCGTCTCCAGCTTTAGTAGACAAACGCACTGTGTGCTTCTCTGTGGCTGCTCTGGGTACTGGCATGACTAATCAAACTGTAAAGCCAGGCCATTTTAACAAAGATTTTTATGACTTCTTGAGAAGTCAGGGATTCTTTGAGGAAGGCTCAGATTTGACATTGAAGCATTTTTTCTTTGCACAAAAAGGTGATGCTGCTGTTGAAGATTTTAACTATTACCGATATAACCGTACTACTGTTTTAGATATTTGCCAAGCTCGTGTTGTGTACCAAATAGTGCAATGCTATTTTAGTGTATACGAAGGTGGTTGTATAACTGCCAAAGAGGTTATTGTTAACAACCTTAACAAGAGTGCTGGTTATCCGTTTAACAAGTTTGGTAAGGCGGGTCTTTATTATGACTCATTGTCCTATGAAGAACAAGATGAGTTGTACGCTTATACTAAGCGTAATATAATTCCCACCATGACCCAGTTAAATCTTAAGTATGCAATCAGTGGTAAGGCTCGTGCACGCACTGTCGGTGGTGTTTCTCTTCTGTCAACTATGACTACTAGGCAGTATCACCAAAAGCATTTAAAATCCATAGTTAATACAAGAGGTGCTTCTGTTGTCATTGGTACAACCAAATTCTATGGTGGCTGGGACAACATGCTTAAAACACTTATTAAGGATGTAGACAACCCTAATCTTATGGGTTGGGATTATCCTAAGTGTGATAGAGCGTTGCCCAACATGATTAGAATGATTTCTGCTATGATTCTTGGTTCCAAGCACGTTAACTGCTGCAATGCCACGGATCGGTATTACAGGCTTTGTAATGAGCTGGCCCAAGTTCTTACGGAAGTGGTTTATTCTAATGGTGGTTTTTATATTAAGCCAGGTGGCACAACTTCTGGTGATGCAACCACAGCTTACGCCAATTCAGTTTTTAACATCTTTCAGGCTACTAGTGCTAATGTTAACAGGTTGTTGAGTGTTGATAGTAACACTTGTAACAACATAGAGGTTAAACAGTTACAGCGCAAGTTGTATGATTGTTGTTATAGGTCATCCAATGTTGACCCAAGTTTTGTTGAAGAGTACTTCAGTTACTTGCGTAAACATTTTTC-AATGATGATCCTTTCCGATGATGGTGTTGTTTGCTACAACAGTGAATATGCATCTCTGGGTTATGTTGCCGACCTTAGTGCATTTAAGGCAGTTTTGTATTATCAAAATAATGTCTTTATGAGTGCGTCTAAGTGTTGGATTGAGCCCGATATTAACAAAGGCCCACATGAGTTTTGTTCACAGCACACTATGCAGATAGTTGATAAGGATGGAACTTATTACCTTCCTTACCCGGATCCCTCTAGAATTTTATCTGCCGGTGTGTTTGTAGATGACATTGTAAAGACAGACCCTGTTATACTCCTAGAACGTTATGTTTCTTTGGCTATAGATGCTTATCCATTGTCAAAACATGACAATCCAGAATACCGTCGTGTATTCTATGTAATGTTGGACTGGGTTAAGCATCTTTACAAGACACTTAACCAAGGGGTTTTGGAGTCTTTTTCTGTTACTTTGTTGGAAGACGCCACAGCCAAATTTTGGGATGAGAGTTTTTATGCTAATATGTACGAGCGTTCAGCTGTTTTGCAA------------------------------------------TCTGCTGGTCTTTGCGTCGTTTGTTCTTCACAAACTGTGCTAAGATGCGGTGACTGCATACGCAGACCCATGCTCTGTACTAAGTGTGCATATGACCACGTTGTAGGCACTAGTCATAAGTTCATCTTGGCCATTACACCCTATGTGTGTTGTTCATCAGGTTGCGGTGTTTCTGACGTTACAAAACTTTACCTTGGTGGTCTCAGTTATTGGTGTGTTGACCACAAACCACGCCTCGCGTTTCCACTTTGTTCTAGTGGTAACGTTTTTGGTCTTTATAAGAATTCGGCTACTGGTTCCCCAGACGTTGACGAGTTCAACATTCTAGCAACTTCCGATTGGACAGATGTTAGAGATTACAAGTTGGCAAATGACGTTAAAGATTCTTTACGCTTGTTTGCAGCTGAAACAATAAAGGCCAAAGAAGAGAGTGTTAAATCGGCTTATGCTTGTGCTACAATTCATGAGATAGTTGGACCTAAAGAACTAGTTTTGAAATGGGAGGCTGGTAAACCAAGACCACCTCTCAACCGTAATTCAGTTTTCACTTGTTATCACATAACCAAGAACACTAAGTTCCAGGTGGGTGAATTTACGTTTGAAAAACTGGATTATGATAATGATGCAGTTAGTTTTAAATCTACTGCTACTACTAAGTTAGTTCCAGGTATGGTTTTTGTGCTGACTTCACATAATGTTCAGCCTTTGCGTGCTCCAACTTTGATAAACCAAGAAAGGTATTCTACTTTGCACAAGCTTCGACCTGCTTTCAACGTACATGAAGACTATTCCAGTTTGATACCCTACTATCAATTAATAGGTAAGCAGAGAATTACTACTATCCAAGGTCCCCCTGGAAGTGGTAAATCTCATTGTGTTATTGGTTTAGGTCTTTATTTTCCAGGAGCTAGAATCGTGTTTACGGCTTGTTCTCATGCAGCTGTAGATTCTTTGTGTGTTAAAGCAGCCACAGCATATAGTGTGGACAAGTGCTCACGGATCATCCCCCAAAAGGCACGTATTGAGTGCTATGATGGTTTTAAACCAAATAATACTGGTGCTCAATACTTGTTCTCCACTGTTAATGCTCTGCCTGAAGTTAATGCAGACATTTGTGTGGTGGATGAAGTGTCTATGTGTACCAATTACGATTTGTCTGTTATTAACCAACGTGTTAATTACAGACACATTGTTTATGTAGGTGACCCGCAGCAACTGCCTGCCCCTAGAGTTATGATAACCAAGGGTGTTTTGTCACCGGGGGATTATAATGTCGTCACAAGACGTATGTGTGCACTTAAGCCTGACATCTTTCTGCACAAGTGTTATCGTTGTCCAGCTGAAATCGTTAATACGGTTTCAGAGATGGTTTACGAAAACCAATTCAAGCCTGTCAAGTCTGAAAGTAAAGAGTGCTTTAAGATTTATTGTCG---------TGGCAATGTGC-AGGTTGATAATGGTTCCAGTATTAATAGACGGCAACTTGATGTTGTTCGTATGTTTTTGGCTAAGAACCCAAAGTGGGCAAAGGCTGTCTTTATTTCTCCTTACAATAGTCAAAATTATGTTGCAGGCAGAGTTTTGGGTTTGCAAATTCAAACTGTGGATTCTTCCCAGGGTAGCGAGTATGATTACGTCATTTACACACAGACTTCTGACACGGCACATGCTAGCAACGTTAATCGTTTTAACGTTGCTATAACTAGGGCTAAGAAGGGTATTTTGTGTGTTATGTGTGATCGCGAGTTGTTTGACATACTTAAGTTTTATGAACTTAAGTTGTC------------------------------------------TGATTTGCAAGCA---------------------------------------------------------------------------------------------------------------------------------------------------------GGTGATGGTTGTGGTTTGTTTAAAGATTGTTATAAAGGCGATGACAACT---------------------------------------------------------------------------------TACCACCATCACATGCAGCTACCTATATGTCTCTGTCTGATAATTTTAAAACTGATAAGGATTTGGCTGTCCAAATTGGTGTTAAT------GTGCCCATTAAATATGAACATGTCATATCTTTTATGGGCTTTAGATTTGACATCAATGTACCTAACCAGCATACATTGTTTTGTACAAGAGATTTTGCTATGAGAAATGTTAGAGGTTGGCTAGGTTTTGATGTGGAAGGTGCACATGTTATTGGCAGCAATGTAGGCACTAATGTACCTCTTCAATTAGGGTTTTCTAATGGCGTTGATTTTGTTGTACGCCCTGAAGGTTGTGTTTCAACTGAGAGTGGTGATTCAATTCAACCGGTTAGAGCTCGTGCTCCTCCTGGCGATCAATTTACACATTTGTTGCCTTTATTACGTAAAGGACAACCTTGGAGTGTGGTCCGTCGTCGTATTGTGCAAATGTGTAGTGATTACCTAGTAAACCTGTCAGATACACTTATATTTGTGTTGTGGGCAGGTGGTTTGGAGCTAACTACGATGAGGTACTTTGTTAAATTAGGACCGTTTAAAGCCTGTGA---GTGTGGTAATAAGGCAACTTGTTACAACAGTGTTAATCACACCTTT------ACATGTTTTAAACATGCATTGGGTTGTGACTACTTGTACAATCCCTATTGTATTGATGTTCAACAATGGGGTTACACGGGCTCTCTTAGCATGAACCATCATGAATTTTGCAACATTCATCGTAATGAACATGTAGCATCGGGTGATG-CTGCTATGACACGCTGTCTAGCTGTGCATGATTGTTTTGTTAAGAATGTTGATTGGTCTATCACCTATCCATTTATTGCCAATGAACAAGCCATCAATAAGAGTGGCAGGGTTGTGCAGTCACATGTTATGCGTGCTGTTTTAAAGTTGTATAATCCACGTGCTGTTCATGACATTGGTAATCCTAAGGGCATACGTTGTGT---TGCCGCTGATGTTAGTTGGTTTTGTTATGATAAAAACCCTACTAAT--------AACAATGTCAAAAGGTTAGAGTACGATTATATAACACATGGCCAGAT--------GGAAGGTTTGTGCCTATTTTGGAATTGTAATGTTGACATGTACCCGGAATTTTCTGTGGTTTGCAGGTTTGACACTAGATTACGTTCCAATCTTAATCTGGAAGGTTGCAACGGGGGTTCACTCTATGTTAACAACCATGCATTCCACACACCAGCCTTTGATAAGCGCGCATTTGCCAAATTGAAGGCAATGCCGTTTTTCTTTTATGATGACAGTGATTGTGAAAAACTTCAAGAC------------GCTATCAATTATGTGCCACTGCATGCTTCTAATTGCATAACTAAGTGCAATGTG-GGAGGTGCTGTTTGTAGTAAGCATTGTGCATTGTACCACAATTATGTCAATGCTTATAATACCTTTACTACGGCTGGTTTTACTATCTGGGTACCCACCACCTTCGACACTTTTAACCTTTGGCAAACTTTTAAAAATTCAACT---GTCCAGGGCTTAGAGAACATAGCCTATAATGTTGTAAAAAAAGGTTCGTATGTAGGTGTTGAGGGTGAGTTGCCTGTAGCCATAGTGCATGACAAGGTTATGGTGCGTGATGGTGTTTCTGACAATGTTGTTTTTGTTAACAGCACGTCTCTACCTACAAATATTGCTTTTGAACTTTATGCAAAACGTAAAGTAGGTTTGACACCACCACTTACAATTTTGAAAAACCTTGGTGTTGTTTGCACTAGTAAATGTGTTTTGTGGGATTATGAAGCAGCAAGGCCGCTCACTACTTTTACAAAGGATGTTTGTAAATATACAGATTTTGA------TGGTGACGTTTGTACTCTTTTTGACAATAGTGTACCTGGTTCT-TTCGAACGATTCACTATGGCAAGAGATGCTGTTTTGATTTCTCTAACTGCAGT------------TAAGAAACTCACCGCTATTAAA------ATTACTTATGGTTATCTGAATGGTGTACCAGTTTCTACACATGAAGA------------------------CAAACCTTTTACATGGTATATTTACACCAGAAAGAATGGCAACTTTGAGGACTATCCTGA---------------------------------------------------------------------------------------------------CGGTTATTTTACTCAAGGTCGCACTGTTTCTGATTTCAAACCACGTAGTATCATGGAAGAGGATTTTCTTAACATGGACACTGGTTTGTTCATAAGTAAATATGGTTTGGAGGATTTTGGATTTGAACATGTTGTGTATGGTGACGTGTCTAAAACCACTCTTGGTGGTTTACACTTACTCATTTCACAAATACGATTGTCCAAAATAGGTGTGCTGAAAGTAGAAGATTTTGTTTCTAGTTCAGACAGCACTCTTAAATCATGTACTGTTACTTATGTTGACAATCCTAGTAGTAAAATGGTTTGTACTTACGTTGATTTGTTGCTTGATGACTTTGTTTGTATTTTGAAGTCTGTTGACCTTAGT------GTTGTTTCTAAGGTTCATGAAGTTGTTATTGATTGTAGGGTTTGGCGTTGGATGTTGTGGTGTAAGGACCACAAAGTTCAGACCTTTTATCCCCAACTTCAGTCTG---CAGAATGGAAGTGTGGATATTCCATGCCCTCCATTTATAAGATTCAACGTATGTGCTTAGAACCATGCAATTTGTATAATTATGGTAGTGGTTTAAAGCTTCCTGATGGCATCATGTTTAATGTTGTTAAATATACTCAGTTGTGCCAATTTTT------GAATAGTACCACTATGTGTGTCCCACACCATATGAGAGTTCTGCACTTAGGTGCTGGTTCTGATAAGGGTGTGGCCCCTGGTACAGCTGTGTTACGTAGGTGGCTGCCTATGGATGCAGTTATTGTGGACAATGATGTCAATGACTATGTTAGTGATGCTGACTTTAGTTACACAGGTGATTGTGCTTCTATGTACCTCACTGATAAATTTGACCTTGTCATTTCAGACATGTACGATGGTCGTACTAAG---TCGTGTGATGGTGACAATGTGTCTAAAGAGGGTTTCTTCCC-TTACATTAATGGTGTTATCACTG-A-GAAGTTAGCTCTCGGTGGAACTATTGCCATTAAAATTACAGAGTTTAGCTGGAATAAAAAGCTTTACGAGCTTGTTCAAAAGTTTGAGTATTGGACAATGTTTTGTACTAGTGTCAATACTTCATCATCTGAAGCTTTTATCGTTGGCGTGCATTACCTGGGCGATTTTGCGAACAAAGCAATAATTGACGGTAATACCATGCATGCCAACTATATATTCTGGCGCAATTCCACTATTATGGCTATGTCCTATAATAGTGTACTAGATTTAAGTAAGTTTAATTGTAAGCATAAGGCTACAGTTGTTGTTAATTTGAAAGAAAGTGCGGTTTCAGACGTTGTGCTGGGATTGTTGAAAAATGGTAAGTTGTTGATTAGAAATAATGGTGTT----------GTTTGTGGGTTTTCTAACCACTTGGTAAATTCAACCA---------------------------------------------------------------AATGAAATATACACTTTTATA--------------------
>MH687935_extraction Alphacoronavirus sp. strain VZ_AlphaCoV_16715_24, complete genome
ACCAAGATTCATATGGTGGTGCTTCTGTGTGTCTTTATTGTAGAGCACATGTGGAACACCCGGATATGGATGGTTTTTGTAAACTTAAAGGCAAGTATGTTCAAGTCCCGTTGGGTACTTTAGATCCTATACGGTTTGTACTTGAAAATACAGTATGTAAGGTTTGTGGGTGTTGGCAGGCTAATGGTTGTGTTTGTGACAGGTCTGTTGTG---------CAGAGTGTGGACACAGGTTATTTAAACGAGTGCGGGGCTCTAGTGCA---GCTCGACTAGAGCCCA---TAAATGGTTCGGACACACATCATGTGTGCCGTGCTTTTGATATATACAATCGTGATGCTGCATGTATTAGTAAATTCTTGAAGGTGAACTGTGTTCGTCTCAGGAATTT---------------------GGACAAACATGACG------------CCTTTTGGGTTGTTAAAAAGTGCACGAAATCA-GTTATGGAACACGAGCAATCCATATATGAACTGATTT------------------------CAGATTGTGGTGCAGTTGCTAAGCATGACTTTTTCACATGGAAAGAGGGTAGGTCTATCTATGGCAACGTCTGTAGACAAGATCTTACCGAGTATACCATGATGGATTTGTGTTATGCTTTGCGCAACTTTGATGAGAATAATTGTCAAACACTTAAAGACATTCTTGTTGTAGTAGGGGCTTGTGATGTCTCTTACTTTGAGAACAAGTTGTGGTTTGATCCTGTTGAAAACGAAGATGTTCACCGTGTTTATGCCAAACTTGGTACCGTGGTTGCTAGAGCAATGCTTAAGTGTGTTAAACTCTGTGACGCCATGGTTGACAAGGGCATAGTCGGTGTTATAACCTTAGACAATCAGGACCTTAATGGTAATTTTTATGATTTTGGAGACTTTGTTACTAGTGTTAAAGGGATG-GGTGTGCCTATATGTACGTCATATTATTCATATATGATGCCGATTATGGGTATGACCAATTGCTTAGCTAGTGAATGTTTTATTAAGAGTGATATTTTTGGTGAAGATTTTAAGACTTTTGATCTTTTGGCGTATGACCTCACAGAGCACAAAGTCAATCTTTTCAATAAATATTTTAAACATTGGGGTCAGGTTTATCACCCAAATTGTGAGGACTGTTATGATGAACATTGTATAGTTCATTGTGCAAACTTTAACACTTTGTTTGCGACTACTATACCTATTACCGCTTTCGGCCCGCTGTGTCGTAAGTGTTGGATTGATGGTGTGCCGCTAGTTACAACAGCTGGCTATCATTTCAAACAATTGGGTATTGTGTGGAACAAAGATCTTAATTTACATTCAAGCAGGTTGACGATCAACGAACTCTTGCAGTTTTGTGCTGATCCGTCACTGCTTATAGCGTCGTCTCCAGCTTTAGTAGACAAACGCACTGTGTGCTTCTCTGTGGCTGCTCTGGGTACTGGCATGACTAATCAAACTGTAAAGCCAGGCCATTTTAACAAAGATTTTTATGACTTCTTGAGAAGTCAGGGATTCTTTGAGGAAGGCTCAGATTTGACATTGAAGCATTTTTTCTTTGCACAAAAAGGTGATGCTGCTGTTGAAGATTTTAACTATTACCGATATAACCGTACTACTGTTTTAGATATTTGCCAAGCTCGTGTTGTGTACCAAATAGTGCAATGCTATTTTAGTGTATACGAAGGTGGTTGTATAACTGCCAAAGAGGTTATTGTTAACAACCTTAACAAGAGTGCTGGTTATCCGTTTAACAAGTTTGGTAAGGCGGGTCTTTATTATGACTCATTGTCCTATGAAGAACAAGATGAGTTGTACGCTTATACTAAGCGTAATATAATTCCCACCATGACCCAGTTAAATCTTAAGTATGCAATCAGTGGTAAGGCTCGTGCACGCACTGTCGGTGGTGTTTCTCTTCTGTCAACTATGACTACTAGGCAGTATCACCAAAAGCATTTAAAATCCATAGTTAATACAAGAGGTGCTTCTGTTGTCATTGGTACAACCAAATTCTATGGTGGCTGGGACAACATGCTTAAAACACTTATTAAGGATGTAGACAACCCTAATCTTATGGGTTGGGATTATCCTAAGTGTGATAGAGCGTTGCCCAACATGATTAGAATGATTTCTGCTATGATTCTTGGTTCCAAGCACGTTAACTGCTGCAATGCCACGGATCGGTATTACAGGCTTTGTAATGAGCTGGCCCAAGTTCTTACGGAAGTGGTTTATTCTAATGGTGGTTTTTATATTAAGCCAGGTGGCACAACTTCTGGTGATGCAACCACAGCTTACGCCAATTCAGTTTTTAACATCTTTCAGGCTACTAGTGCTAATGTTAACAGGTTGTTGAGTGTTGATAGTAACACTTGTAACAACATAGAGGTTAAACAGTTACAGCGCAAGTTGTATGATTGTTGTTATAGGTCATCCAATGTTGACCCAAGTTTTGTTGAAGAGTACTTCAGTTACTTGCGTAAACATTTTTC-AATGATGATCCTTTCCGATGATGGTGTTGTTTGCTACAACAGTGAATATGCATCTCTGGGTTATGTTGCCGACCTTAGTGCATTTAAGGCAGTTTTGTATTATCAAAATAATGTCTTTATGAGTGCGTCTAAGTGTTGGATTGAGCCCGATATTAACAAAGGCCCACATGAGTTTTGTTCACAGCACACTATGCAGATAGTTGATAAGGATGGAACTTATTACCTTCCTTACCCGGATCCCTCTAGAATTTTATCTGCCGGTGTGTTTGTAGATGACATTGTAAAGACAGACCCTGTTATACTCCTAGAACGTTATGTTTCTTTGGCTATAGATGCTTATCCATTGTCAAAACATGACAATCCAGAATACCGTCGTGTATTCTATGTAATGTTGGACTGGGTTAAGCATCTTTACAAGACACTTAACCAAGGGGTTTTGGAGTCTTTTTCTGTTACTTTGTTGGAAGACGCCACAGCCAAATTTTGGGATGAGAGTTTTTATGCTAATATGTACGAGCGTTCAGCTGTTTTGCAA------------------------------------------TCTGCTGGTCTTTGCGTCGTTTGTTCTTCACAAACTGTGCTAAGATGCGGTGACTGCATACGCAGACCCATGCTCTGTACTAAGTGTGCATATGACCACGTTGTAGGCACTAGTCATAAGTTCATCTTGGCCATTACACCCTATGTGTGTTGTTCATCAGGTTGCGGTGTTTCTGACGTTACAAAACTTTACCTTGGTGGTCTCAGTTATTGGTGTGTTGACCACAAACCACGCCTCGCGTTTCCACTTTGTTCTAGTGGTAACGTTTTTGGTCTTTATAAGAATTCGGCTACTGGTTCCCCAGACGTTGACGAGTTCAACATTCTAGCAACTTCCGATTGGACAGATGTTAGAGATTACAAGTTGGCAAATGACGTTAAAGATTCTTTACGCTTGTTTGCAGCTGAAACAATAAAGGCCAAAGAAGAGAGTGTTAAATCGGCTTATGCTTGTGCTACAATTCATGAGATAGTTGGACCTAAAGAACTAGTTTTGAAATGGGAGGCTGGTAAACCAAGACCACCTCTCAACCGTAATTCAGTTTTCACTTGTTATCACATAACCAAGAACACTAAGTTCCAGGTGGGTGAATTTACGTTTGAAAAACTGGATTATGATAATGATGCAGTTAGTTTTAAATCTACTGCTACTACTAAGTTAGTTCCAGGTATGGTTTTTGTGCTGACTTCACATAATGTTCAGCCTTTGCGTGCTCCAACTTTGATAAACCAAGAAAGGTATTCTACTTTGCACAAGCTTCGACCTGCTTTCAACGTACATGAAGACTATTCCAGTTTGATACCCTACTATCAATTAATAGGTAAGCAGAGAATTACTACTATCCAAGGTCCCCCTGGAAGTGGTAAATCTCATTGTGTTATTGGTTTAGGTCTTTATTTTCCAGGAGCTAGAATCGTGTTTACGGCTTGTTCTCATGCAGCTGTAGATTCTTTGTGTGTTAAAGCAGCCACAGCATATAGTGTGGACAAGTGCTCACGGATCATCCCCCAAAAGGCACGTATTGAGTGCTATGATGGTTTTAAACCAAATAATACTGGTGCTCAATACTTGTTCTCCACTGTTAATGCTCTGCCTGAAGTTAATGCAGACATTTGTGTGGTGGATGAAGTGTCTATGTGTACCAATTACGATTTGTCTGTTATTAACCAACGTGTTAATTACAGACACATTGTTTATGTAGGTGACCCGCAGCAACTGCCTGCCCCTAGAGTTATGATAACCAAGGGTGTTTTGTCACCGGGGGATTATAATGTCGTCACAAGACGTATGTGTGCACTTAAGCCTGACATCTTTCTGCACAAGTGTTATCGTTGTCCAGCTGAAATCGTTAATACGGTTTCAGAGATGGTTTACGAAAACCAATTCAAGCCTGTCAAGTCTGAAAGTAAAGAGTGCTTTAAGATTTATTGTCG---------TGGCAATGTGC-AGGTTGATAATGGTTCCAGTATTAATAGACGGCAACTTGATGTTGTTCGTATGTTTTTGGCTAAGAACCCAAAGTGGGCAAAGGCTGTCTTTATTTCTCCTTACAATAGTCAAAATTATGTTGCAGGCAGAGTTTTGGGTTTGCAAATTCAAACTGTGGATTCTTCCCAGGGTAGCGAGTATGATTACGTCATTTACACACAGACTTCTGACACGGCACATGCTAGCAACGTTAATCGTTTTAACGTTGCTATAACTAGGGCTAAGAAGGGTATTTTGTGTGTTATGTGTGATCGCGAGTTGTTTGACATACTTAAGTTTTATGAACTTAAGTTGTC------------------------------------------TGATTTGCAAGCA---------------------------------------------------------------------------------------------------------------------------------------------------------GGTGATGGTTGTGGTTTGTTTAAAGATTGTTATAAAGGCGATGACAACT---------------------------------------------------------------------------------TACCACCATCACATGCAGCTACCTATATGTCTCTGTCTGATAATTTTAAAACTGATAAGGATTTGGCTGTCCAAATTGGTGTTAAT------GTGCCCATTAAATATGAACATGTCATATCTTTTATGGGCTTTAGATTTGACATCAATGTACCTAACCAGCATACATTGTTTTGTACAAGAGATTTTGCTATGAGAAATGTTAGAGGTTGGCTAGGTTTTGATGTGGAAGGTGCACATGTTATTGGCAGCAATGTAGGCACTAATGTACCTCTTCAATTAGGGTTTTCTAATGGCGTTGATTTTGTTGTACGCCCTGAAGGTTGTGTTTCAACTGAGAGTGGTGATTCAATTCAACCGGTTAGAGCTCGTGCTCCTCCTGGCGATCAATTTACACATTTGTTGCCTTTATTACGTAAAGGACAACCTTGGAGTGTGGTCCGTCGTCGTATTGTGCAAATGTGTAGTGATTACCTAGTAAACCTGTCAGATACACTTATATTTGTGTTGTGGGCAGGTGGTTTGGAGCTAACTACGATGAGGTACTTTGTTAAATTAGGACCGTTTAAAGCCTGTGA---GTGTGGTAATAAGGCAACTTGTTACAACAGTGTTAATCACACCTTT------ACATGTTTTAAACATGCATTGGGTTGTGACTACTTGTACAATCCCTATTGTATTGATGTTCAACAATGGGGTTACACGGGCTCTCTTAGCATGAACCATCATGAATTTTGCAACATTCATCGTAATGAACATGTAGCATCGGGTGATG-CTGCTATGACACGCTGTCTAGCTGTGCATGATTGTTTTGTTAAGAATGTTGATTGGTCTATCACCTATCCATTTATTGCCAATGAACAAGCCATCAATAAGAGTGGCAGGGTTGTGCAGTCACATGTTATGCGTGCTGTTTTAAAGTTGTATAATCCACGTGCTGTTCATGACATTGGTAATCCTAAGGGCATACGTTGTGT---TGCCGCTGATGTTAGTTGGTTTTGTTATGATAAAAACCCTACTAAT--------AACAATGTCAAAAGGTTAGAGTACGATTATATAACACATGGCCAGAT--------GGAAGGTTTGTGCCTATTTTGGAATTGTAATGTTGACATGTACCCGGAATTTTCTGTGGTTTGCAGGTTTGACACTAGATTACGTTCCAATCTTAATCTGGAAGGTTGCAACGGGGGTTCACTCTATGTTAACAACCATGCATTCCACACACCAGCCTTTGATAAGCGCGCATTTGCCAAATTGAAGGCAATGCCGTTTTTCTTTTATGATGACCGTGATTGTGAAAAACTTCAAGAC------------GCTATCAATTATGTGCCACTGCATGCTTCTAATTGCATAACTAAGTGCAATGTG-GGAGGTGCTGTTTGTAGTAAGCATTGTGCATTGTACCACAATTATGTCAATGCTTATAATACCTTTACTACGGCTGGTTTTACTATCTGGGTACCCACCACCTTCGACACTTTTAACCTTTGGCAAACTTTTAAAAATTCAACT---GTCCAGGGCTTAGAGAACATAGCCTATAATGTTGTAAAAAAAGGTTCGTATGTAGGTGTTGAGGGTGAGTTGCCTGTAGCCATAGTGCATGACAAGGTTATGGTGCGTGATGGTGTTTCTGACAATGTTGTTTTTGTTAACAGCACGTCTCTACCTACAAATATTGCTTTTGAACTTTATGCAAAACGTAAAGTAGGTTTGACACCACCACTTACAATTTTGAAAAACCTTGGTGTTGTTTGCACTAGTAAATGTGTTTTGTGGGATTATGAAGCAGCAAGGCCGCTCACTACTTTTACAAAGGATGTTTGTAAATATACAGATTTTGA------TGGTGACGTTTGTACTCTTTTTGACAATAGTGTACCTGGTTCT-TTCGAACGATTCACTATGGCAAGAGATGCTGTTTTGATTTCTCTAACTGCAGT------------TAAGAAACTCACCGCTATTAAA------ATTACTTATGGTTATCTGAATGGTGTACCAGTTTCTACACATGAAGA------------------------CAAACCTTTTACATGGTATATTTACACCAGAAAGAATGGCAACTTTGAGGACTATCCTGA---------------------------------------------------------------------------------------------------CGGTTATTTTACTCAAGGTCGCACTGTTTCTGATTTCAAACCACGTAGTATCATGGAAGAGGATTTTCTTAACATGGACACTGGTTTGTTCATAAGTAAATATGGTTTGGAGGATTTTGGATTTGAACATGTTGTGTATGGTGACGTGTCTAAAACCACTCTTGGTGGTTTACACTTACTCATTTCACAAATACGATTGTCCAAAATAGGTGTGCTGAAAGTAGAAGATTTTGTTTCTAGTTCAGACAGCACTCTTAAATCATGTACTGTTACTTATGTTGACAATCCTAGTAGTAAAATGGTTTGTACTTACGTTGATTTGTTGCTTGATGACTTTGTTTGTATTTTGAAGTCTGTTGACCTTAGT------GTTGTTTCTAAGGTTCATGAAGTTGTTATTGATTGTAGGGTTTGGCGTTGGATTTTGTGGTGTAAGGACCACAAAGTTCAGACCTTTTATCCCCAACTTCAGTCTG---CAGAATGGAAGTGTGGATATTCCATGCCCTCCATTTATAAGATTCAACGTATGTGCTTAGAACCATGCAATTTGTATAATTATGGTAGTGGTTTAAAGCTTCCTGATGGCATCATGTTTAATGTTGTTAAATATACTCAGTTGTGCCAATTTTT------GAATAGTACCACTATGTGTGTCCCACACCATATGAGAGTTCTGCACTTAGGTGCTGGTTCTGATAAGGGTGTGGCCCCTGGTACAGCTGTGTTACGTAGGTGGCTGCCTATGGATGCAGTTATTGTGGACAATGATGTCAATGACTATGTTAGTGATGCTGACTTTAGTTACACAGGTGATTGTGCTTCTATGTACCTCACTGATAAATTTGACCTTGTCATTTCAGACATGTACGATGGTCGTACTAAG---TCGTGTGATGGTGACAATGTGTCTAAAGAGGGTTTCTTCCC-TTACATTAATGGTGTTATCACTG-A-GAAGTTAGCTCTCGGTGGAACTATTGCCATTAAAATTACAGAGTTTAGCTGGAATAAAAAGCTTTACGAGCTTGTTCAAAAGTTTGAGTATTGGACAATGTTTTGTACTAGTGTCAATACTTCATCATCTGAAGCTTTTATCGTTGGCGTGCATTACCTGGGCGATTTTGCGAACAAAGCAATAATTGACGGTAATACCATGCATGCCAACTATATATTCTGGCGCAATTCCACTATTATGGCTATGTCCTATAATAGTGTACTAGATTTAAGTAAGTTTAATTGTAAGCATAAGGCTACAGTTGTTGTTAATTTGAAAGAAAGTGCGGTTTCAGACGTTGTGCTGGGATTGTTGAAAAATGGTAAGTTGTTGATTAGAAATAATGGTGTT----------GTTTGTGGTTTTTCTAACCACTTGGTAAATTCAACCA---------------------------------------------------------------AATGAAATATACACTTTTATA--------------------
>MH687949_extraction Alphacoronavirus sp. strain VZ_AlphaCoV_16715_76, complete genome
ACCAAGATTCATATGGTGGTGCTTCTGTGTGTCTTTATTGTAGAGCACATGTGGAACACCCGGATATGGACGGTTTTTGTAAACTTAAAGGCAAGTATGTTCAAGTCCCGTTGGGTACTTTAGATCCTATACGGTTTGTACTTGAAAATACAGTATGTAAGGTTTGTGGGTGTTGGCAGGCTAATGGTTGTGTTTGTGACAGGTCTGTTGTG---------CAGAGTGTGGACACAGGTTATTTAAACGAGTGCGGGGCTCTAGTGCA---GCTCGACTAGAGCCCA---TAAATGGTTCGGACACACATCATGTGTGCCGTGCTTTTGATATATACAATCGTGATGCTGCATGTATTAGTAAATTCTTGAAGGTGAACTGTGTTCGTCTCAGGAATTT---------------------GGACAAACATGACG------------CCTTTTGGGTTGTTAAAAAGTGCACGAAATCA-GTTATGGAACACGAGCAATCCATATATGAACTGATTT------------------------CAGATTGTGGTGCAGTTGCTAAGCATGACTTTTTCACATGGAAAGAGGGTAGGTCTATCTATGGCAATGTCTGTAGACAAGATCTTACCGAGTATACCATGATGGATTTGTGTTATGCTTTGCGCAACTTTGATGAGAATAATTGTCAAACACTTAAAGACATTCTTGTTGTAGTAGGGGCTTGTGATGTCTCTTACTTTGAGAACAAGTTGTGGTTTGATCCTGTTGAAAACGAAGATATTCACCGTGTTTATGCCAAACTTGGTACCGTGGTTGCTAGAGCAATGCTTAAGTGTGTTAAACTCTGTGACGCCATGGTTGACAAGGGCATAGTCGGTGTTATAACCTTAGACAATCAGGACCTTAATGGTAATTTTTATGATTTTGGAGACTTTGTTACTAGTGTTAAAGGGATG-GGTGTGCCTATATGTACGTCATATTATTCATATATGATGCCGATTATGGGTATGACCAATTGCTTAGCTAGTGAATGTTTTATTAAGAGTGATATTTTTGGTGAAGATTTTAAGACTTTTGATCTTTTGGCGTATGACTTCACAGAGCACAAAGTCAATCTTTTCAATAAATATTTTAAACATTGGGGTCAGGTTTATCACCCAAATTGTGAGGACTGTTATGATGAACATTGTATAGTTCATTGTGCAAACTTTAACACTTTGTTTGCGACTACTATACCTATTACCGCTTTCGGCCCGCTGTGTCGTAAGTGTTGGATTGATGGTGTGCCGCTAGTTACAACAGCTGGCTATCATTTCAAACAATTGGGTATTGTGTGGAACAAAGATCTTAATTTACATTCAAGCAGGTTGACGATCAACGAACTCTTGCAGTTTTGTGCTGATCCGTCACTGCTTATAGCGTCGTCTCCAGCTTTAGTAGACAAACGCACTGTGTGCTTCTCTGTGGCTGCTCTGGGTACTGGCATGACTAATCAAACTGTAAAGCCAGGCCATTTTAACAAAGATTTTTATGACTTCTTGAGAAGTCAGGGATTCTTTGAGGAAGGCTCAGATTTGACATTGAAGCATTTTTTCTTTGCACAAAAAGGTGATGCTGCTGTTGAAGATTTTAACTATTACCGATATAACCGTACTACTGTTTTAGATATTTGCCAAGCTCGTGTTGTGTACCAAATAGTGCAATGCTATTTTAGTGTATACGAAGGTGGTTGTATAACTGCCAAAGAGGTTATTGTTAACAACCTTAACAAGAGTGCTGGTTATCCGTTTAACAAGTTTGGTAAGGCGGGTCTTTATTATGACTCATTGTCCTATGAAGAACAAGATGAGTTGTACGCTTATACCAAGCGTAATATAATTCCCACCATGACCCAGTTAAATCTTAAGTATGCAATCAGTGGTAAGGCTCGTGCACGCACTGTCGGTGGTGTTTCTCTTCTGTCAACTATGACTACTAGGCAGTATCACCAAAAGCATTTAAAATCCATAGTTAATACAAGAGGTGCTTCTGTTGTCATTGGTACAACCAAATTCTATGGTGGCTGGGACAACATGCTTAAAACACTTATTAAGGATGTAGACAACCCTAATCTTATGGGTTGGGATTATCCTAAGTGTGATAGAGCGTTGCCCAACATGATTAGAATGATTTCTGCTATGATTCTTGGTTCCAAGCACGTTAACTGCTGCAATGCCACGGATCGGTATTACAGGCTTTGTAATGAGCTGGCCCAAGTTCTTACGGAAGTGGTTTATTCTAATGGTGGTTTTTATATTAAGCCAGGTGGCACAACTTCTGGTGATGCAACCACAGCTTACGCCAATTCAGTTTTTAACATCTTTCAGGCTACTAGTGCTAATGTTAACAGGTTGTTGAGTGTTGATAGTAACACTTGTAACAACATAGAGGTTAAACAGTTACAGCGCAAGTTGTATGATTGTTGTTATAGGTCATCCAATGTTGACCCAAGTTTTGTTGAAGAGTACTTCAGTTACTTGCGTAAACATTTTTC-AATGATGATCCTTTCCGATGATGGTGTTGTTTGCTACAACAGTGAATATGCATCTCTGGGTTATGTTGCCGACCTTAGTGCATTTAAGGCAGTTTTGTATTATCAAAATAATGTCTTTATGAGTGCGTCTAAGTGTTGGATTGAGCCCGATATTAACAAAGGCCCACATGAGTTTTGTTCACAGCACACTATGCAGATAGTTGATAAGGATGGAACTTATTACCTTCCTTACCCGGATCCCTCTAGAATTTTATCTGCCGGTGTGTTTGTTGATGACATTGTAAAGACAGACCCTGTTATACTCCTAGAACGTTATGTTTCTTTGGCTATAGATGCTTATCCATTGTCAAAACATGACAATCCAGAATACCGTCGTGTATTCTATGTAATGTTGGACTGGGTTAAGCATCTTTACAAGACACTTAACCAAGGGGTTTTGGAGTCTTTTTCTGTTACTTTGTTGGAAGACGCCACAGCCAAATTTTGGGATGAGAGTTTTTATGCTAATATGTACGAGCGTTCAGCTGTTTTGCAA------------------------------------------TCTGCTGGTCTTTGCGTAGTTTGTTCTTCACAAACTGTGCTAAGATGCGGTGACTGCATACGCAGACCCATGCTCTGTACTAAGTGTGCATATGACCACGTTGTAGGCACTAGTCATAAGTTCATCTTGGCCATTACACCCTATGTGTGTTGTTCATCAGGTTGCGGTGTTTCTGACGTTACAAAACTTTACCTTGGTGGTCTCAGTTATTGGTGTGTTGACCACAAACCACGCCTCGCGTTTCCACTTTGTTCTAGTGGTAACGTTTTTGGTCTTTATAAGAATTCGGCTACTGGTTCCCCAGACGTTGACGAGTTCAACATTCTAGCAACTTCCGATTGGACAGATGTTAGAGATTACAAGTTGGCAAATGACGTTAAAGATTCTTTACGCTTGTTTGCAGCTGAAACAATAAAGGCCAAAGAAGAGAGTGTTAAATCGGCTTATGCTTGTGCTACAATTCATGAGATAGTTGGACCTAAAGAACTAGTTTTGAAATGGGAGGCTGGTAAACCAAGACCACCTCTCAACCGTAATTCAGTTTTCACTTGTTATCACATAACCAAGAACACTAAGTTCCAGGTGGGTGAATTTACGTTTGAAAAACTGGATTATGATAATGATGCAGTTAGTTTTAAATCTACTGCTACTACTAAGTTAGTTCCAGGCATGGTTTTTGTGCTGACTTCACATAATGTTCAGCCTTTGCGTGCTCCAACTTTGATAAACCAAGAAAGGTATTCTACTTTGCACAAGCTTCGACCTGCTTTCAACGTACATGAAGACTATTCCAGTTTGATACCCTACTATCAATTAATAGGTAAGCAGAGAATTACTACTATCCAAGGTCCCCCTGGAAGTGGTAAATCTCATTGTGTTATTGGTTTAGGTCTTTATTTTCCAGGAGCTAGAATCGTGTTTACGGCTTGTTCTCATGCAGCTGTAGATTCTTTGTGTGTTAAAGCAGCCACAGCATATAGTGTGGACAAGTGCTCACGGATCATCCCCCAAAAGGCACGTATTGAGTGCTATGATGGTTTTAAACCAAATAATACTGGTGCTCAATACTTGTTCTCCACTGTTAATGCTCTGCCTGAAGTTAATGCAGACATTTGTGTGGTGGATGAAGTGTCTATGTGTACCAATTACGATTTGTCTGTTATTAACCAACGTGTTAATTACAAACACATTGTTTATGTAGGTGACCCGCAGCAACTGCCTGCCCCTAGAGTTATGATAACCAAGGGTGTTTTGTCACCGGGGGATTATAATGTCGTCACAAGACGTATGTGTGCACTTAAGCCTGACATCTTTCTGCACAAGTGTTATCGTTGTCCAGCTGAAATCGTTAATACGGTTTCAGAGATGGTTTACGAAAACCAATTCAAGCCTGTCAAGTCTGAAAGTAAGGAGTGCTTTAAGATTTATTGTCG---------TGGCAATGTGC-AGGTTGATAATGGTTCCAGTATTAATAGACGGCAACTTGATGTTGTTCGTATGTTTTTGGCTAAGAACCCAAAGTGGGCAAAGGCTGTCTTTATTTCTCCTTACAATAGTCAAAATTATGTTGCAGGCAGAGTTTTGGGTTTGCAAATTCAAACTGTGGATTCTTCCCAGGGTAGCGAGTATGATTACGTCATTTACACACAGACTTCTGACACGGCACATGCTAGCAACGTTAATCGTTTTAACGTTGCTATAACTAGGGCTAAGAAGGGTATCTTGTGTGTTATGTGTGATCGCGAGTTGTTTGACATACTTAAGTTTTATGAACTTAAGTTGTC------------------------------------------TGATTTGCAAGCA---------------------------------------------------------------------------------------------------------------------------------------------------------GGTGATGGTTGTGGTTTGTTTAAAGATTGTTATAAAGGCGATGACAACT---------------------------------------------------------------------------------TACCACCATCACATGCAGCTACCTATACGTCTCTGTCTGACAATTTTAAAACTGATAAGGATTTGGCTGTCCAAATTGGTGTTAAT------GTGCCCATTAAATATGAACACGTCATATCTTTTATGGGCTTTAGATTTGACATCACTGTACCTAACCAGCACACATTGTTTTGTACAAGAGATTTTGCTATGAGAAATGTTAGAGGTTGGCTAGGTTTTGATGTGGAAGGTGCACATGTTATTGGCAGCAATGTAGGCACTAATGTACCTCTTCAATTAGGGTTTTCTAATGGTGTTGATTTTGTTGTACGCCCTGAAGGTTGTGTTTCAACTGAGAGTGGTGATTCAATTCAACCGGTTAGAGCTCGTGCTCCTCCTGGCGATCAATTTACACATTTGTTGCCTCTATTACGTAAAGGACAACCTTGGAGTGTGGTCCGTCGTCGTATTGTGCAAATGTGTAGTGATTACCTAGTAAACCTGTCAGATACACTTATATTTGTGTTGTGGGCAGGTGGTTTGGAGCTAACTACGATGAGGTACTTTGTTAAATTAGGACCATTCAAAGCCTGTGA---GTGTGGTAATAAGGCAACTTGTTACAACAGTGTTAATCACACCTTT------ACATGTTTTAAACATGCATTGGGTTGTGACTATTTGTACAACCCCTATTGTATTGATGTTCAACAATGGGGTTACACGGGCTCTCTTAGCATGAACCATCATGAATTTTGCAACATTCATCGTAATGAACATGTAGCATCGGGTGATG-CTGCTATGACACGCTGTCTAGCTGTGCATGATTGTTTTGTTAAGAATGTTGATTGGTCTATCACCTATCCATTTATTGCCAATGAACAAGCCATCAATAAGAGTGGCAGGGTTGTGCAGTCACACGTTATGCGTGCTGTTTTAAAGTTGTATAATCCACGTGCTGTTCATGACATTGGTAATCCTAAGGGCATACGTTGTGT---TGCCGCTGATGTTAGTTGGTTTTGTTATGATAAAAACCCTACTAAT--------AACAATGTCAAAAGGTTAGAGTACGATTATATAACACATGGTCAGAT--------GGAAGGTTTGTGCCTATTTTGGAATTGTAATGTTGATATGTACCCGGAATTTTCTGTGGTTTGCAGGTTTGACACTAGATTACGTTCCAATCTCAATCTGGAAGGTTGCAACGGTGGTTCGCTCTATGTTAACAACCATGCATTCCACACACCAGCCTTTGATAAACGTGCATTTGCCAAATTGAAGGCAATGCCGTTTTTCTTTTATGATGACAGTGATTGTGAAAAACTTCAAGAC------------GCCATCAATTATGTGCCATTGCATGCTTCCAATTGCATAACTAAGTGTAATGTG-GGAGGTGCTGTCTGTAGTAAGCATTGTGCGTTGTACCACAATTATGTCAATGCTTATAATACCTTCACCACGGCTGGTTTTACTATCTGGGTACCTACCACCTTTGACACTTTTAACCTTTGGCAAACTTTTAAAAATTCAACT---GTCCAGGGCTTAGAGAATATAGCCTATAATGTTGTAAAAAAAGGTTCTTATGTAGGTGTTGAGGGTGAGTTGCCTGTAGCCATAGTGCATGACAAGGTTATGGTGCGTGATGGTGTTTCTGACAACGTTGTTTTTGTTAACAGCACGTCTCTACCTACAAATATTGCTTTTGAACTTTATGCAAAACGTAAAGTAGGTTTGACACCACCACTTACAATTTTGAAAAACCTTGGTGTTGTTTGCACTAGTAAATGTGTTTTGTGGGATTATGAAGCAGCAAGGCCGCTCACTACTTTTACAAAGGATGTTTGTAAATATACTGATTTTGA------CGGTGACGTTTGTACTCTTTTTGACAATAGTGTACCTGGTTCT-TTCGAACGATTCACTATGGCAAAAGATGCTGTTTTGATTTCTTTAACTGCAGT------------TAAGAAACTCACCGCTATCAAA------ATTACTTATGGTTATCTGAATGGTGTACCAGTTTCTACACATGAAGA------------------------CAAACCTTTTACATGGTATATTTACACCAGAAAGAATGGCAACTTTGAGGACTATCCTGA---------------------------------------------------------------------------------------------------CGGTTATTTCACTCAAGGTCGCACTGTTTCTGATTTCAAACCACGTAGTATCATGGAAGAAGATTTTCTTAACATGGACACTGGTTTGTTCATAAGTAAATATGGTTTGGAGGATTTTGGATTTGAACATGTTGTGTATGGTGATGTGTCTAAAACCACTCTTGGTGGTTTACACTTACTCATTTCACAAATACGATTATCTAAAATAGGTGTGCTGAAAGTAGAAGATTTTGTTTCTAGTTCAGACAGCACTCTTAAATCATGTACCGTTACTTATGTTGACAATCCCAGTAGTAAAATGGTTTGTACTTACGTTGATTTGTTGCTTGATGACTTTGTTTGTATTTTGAAGTCTGTGGACCTTAGT------GTTGTTTCTAAGGTTCATGAAGTTGTTATTGATTGTAGGGTTTGGCGTTGGATGTTATGGTGTAAGGACCACAAAGTTCAGACCTTTTATCCCCAACTTCAGTCTG---CAGAATGGAAGTGTGGATATTCCATGCCCTCCATTTATAAGATTCAACGTATGTGTTTAGAACCATGTAATTTGTATAATTATGGTAGTGGTTTAAAGCTTCCTGATGGCATCATGTTTAATGTTGTTAAATACACTCAGTTGTGCCAATTTTT------GAATAGTACCACTATGTGCGTCCCTCATCATATGAGAGTGCTGCACTTAGGTGCTGGTTCTGATAAGGGTGTGGCCCCTGGTACAGCTGTGTTACGTAGGTGGCTGCCTATGGATGCAGTTATTGTGGATAATGATGTCAATGACTATGTTAGTGATGCTGACTTTAGTTACACAGGTGATTGTGCTTCTATGTACCTCACTGATAAATTTGACCTTGTCATTTCAGACATGTACGATGGTCGTACTAAG---TCGTGTGATGGTGACAATGTGTCTAAAGAGGGTTTCTTCCC-TTACATTAATGGTGTTATCACTG-A-GAAGTTAGCTCTCGGTGGAACTATTGCCATTAAAATTACAGAGTTTAGCTGGAATAAAAAGCTTTACGAGCTTGTTCAAAAGTTTGAGTATTGGACAATGTTTTGTACTAGTGTCAATACTTCATCATCTGAAGCTTTTATCGTTGGCGTGCATTACCTGGGCGATTTTGCGAACAAAGCAATAATTGACGGTAATACCATGCATGCCAACTATATATTCTGGCGCAATTCCACTATTATGGCTATGTCCTATAATAGTGTACTAGATTTAAGTAAGTTTAATTGTAAGCATAAGGCTACAGTTGTTGTTAATTTGAAAGAAAGTGCGGTTTCAGACGTTGTGCTGGGATTGTTGAAAAATGGTAAGTTGTTGATTAGAAATAATGGTGTT----------GTTTGTGGTTTTTCTAACCACTTGGTAAATTCAACCA---------------------------------------------------------------AATGAAATATACACTTTTATA--------------------
>MH687959_extraction Alphacoronavirus sp. strain VZ_AlphaCoV_17819_17, complete genome
ACCAAGATTCATATGGTGGTGCTTCTGTGTGTCTTTATTGTAGAGCACACGTGGAACACCCGGATATGGACGGTTTTTGTAAACTTAAAGGCAAGTATGTTCAAGTTCCGTTGGGTACTTTAGATCCTATACGGTTTGTACTTGAAAATACAGTATGTAAGGTTTGTGGGTGTTGGCAGGCTAATGGTTGTGTTTGTGATAGGTCTGTTGTG---------CAGAGCGTGGACACAGGTTATTTAAACGAGTGCGGGGCTCTAGTGCA---GCTCGACTAGAGCCCA---TAAATGGTTCGGACACACATCATGTGTGCCGTGCTTTTGATATATACAATCGTGATGCTGCATGTATTAGTAAATTCTTGAAGGTGAACTGTGTTCGTCTCAGGAATTT---------------------GGACAAACATGACG------------CCTTTTGGGTTGTTAAAAAGTGCACGAAGTCA-GTTATGGAACACGAGCAATCCATATATGAACTGATTT------------------------CAGATTGTGGTGCAGTTGCTAAGCATGACTTTTTCACATGGAAAGAGGGTAGGTCTATCTATGGCAATGTCTGTAGACAAGATCTTACCGAGTATACCATGATGGATTTGTGTTATGCATTGCGCAACTTTGATGAGAATAATTGTCAAACACTTAAAGACATTCTTGTTGTAGTAGGGGCTTGTGATGTCTCTTACTTTGAGAATAAGTTGTGGTTTGATCCTGTTGAAAATGAAGATATTCACCGTGTTTATGCCAAACTTGGTACCGTGGTTGCTAGAGCTATGCTTAAGTGTGTTAAACTCTGTGACGCCATGGTTGAAAAGGGCATAGTCGGTGTTATAACCTTAGACAACCAGGACCTTAATGGTGATTTCTATGATTTTGGAGACTTTGTTACTAGTGTTAAAGGGATG-GGTGTGCCTATATGTACGTCATATTATTCATATATGATGCCGATTATGGGTATGACCAATTGCTTGGCTAGTGAATGTTTTATTAAGAGTGATATTTTTGGTAAAGATTTTAAGACTTTTGACCTCTTGGCGTATGACTTCACAGAGCACAAAGTCAATCTTTTCAACAAATATTTTAAACACTGGGGTCAAGTTTATCACCCTAATTGTGAGGATTGTTATGATGAACATTGTATAGTTCATTGTGCCAATTTTAATACTTTGTTCGCAACTACTATACCTATTACTGCTTTCGGCCCTTTGTGTCGTAAGTGTTGGATTGATGGTGTGCCGTTAGTTACAACAGCTGGCTATCATTTTAAACAATTGGGTATTGTGTGGAACAAAGATCTTAATTTGCATTCAAGCAGGTTGACGATCAACGAACTGCTGCAGTTTTGTGCTGATCCGTCACTGCTTATAGCATCGTCTCCTGCATTAGTTGACAAACGTACAGTGTGCTTCTCTGTGGCAGCTCTGGGTACTGGCATGACTAATCAAACTGTAAAGCCAGGTCATTTTAATAAAGACTTTTATGACTTCTTGAGAAGTCAGGGATTCTTTGAGGAAGGCTCAGATTTGACATTGAAGCATTTCTTTTTTGCACAAAAAGGTGATGCTGCTGTTAAAGATTTTGACTACTACCGATATAATCGTACTACTGTTTTGGATATTTGCCAGGCTCGTGTTGTGTACCAAATAGTGCAATGCTATTTTAGTGTATACGAAGGTGGTTGTATAACTGCCAAAGAGGTTATTGTTAATAACCTTAATAAGAGTGCTGGTTATCCGTTTAACAAGTTTGGTAAGGCGGGTCTTTATTATGACTCATTGTCCTACGAAGAACAAGATGAGTTGTACGCTTATACCAAGCGTAACATAATTCCCACCATGACCCAGTTAAATCTTAAGTATGCAATCAGTGGTAAGGATCGTGCACGCACTGTCGGTGGTGTTTCTCTTTTGTCGACCATGACTACTAGGCAGTATCACCAAAAGCATTTAAAATCCATAGTTAATACAAGAGGTGCTTCTGTTGTCATTGGTACAACCAAGTTCTATGGTGGCTGGGACAACATGCTTAAAACACTTATTAAGGATGTAGACAACCCTAATCTTATGGGTTGGGATTACCCTAAGTGTGATAGAGCGTTGCCCAACATGATTAGAATGATTTCTGCTATGATTCTTGGCTCCAAGCACGTTAACTGCTGCAATGCCACGGACCGGTATTACAGGCTTTGTAATGAGCTGGCTCAAGTTCTTACAGAAGTGGTTTATTCTAATGGTGGTTTTTATATTAAGCCAGGTGGCACAACTTCTGGTGATGCAACCACAGCTTACGCCAATTCAGTTTTTAACATTTTTCAGGCTACTAGTGCTAATGTTAACAGGTTGTTGAGTGTTGATAGTAACACTTGTAACAACATAGAGGTTAAACAGTTACAGCGCAAGTTGTACGATTGTTGTTATAGGTCATCTAATGTTGACCCAAGTTTTGTTGAAGAGTACTTCAGTTACTTGCGTAAACATTTTTC-AATGATGATCCTGTCTGATGATGGTGTTGTTTGCTACAATAGTGAATATGCATCTCTGGGTTATGTTGCCGACCTTAGTGCATTTAAGGCAGTTTTGTATTATCAAAATAATGTCTTCATGAGTGCGTCTAAGTGTTGGATTGAACCCGATATTAACAAAGGCCCACATGAGTTTTGTTCACAGCACACTATGCAGATAGTGGATAAGGATGGAACTTATTACCTTCCTTACCCTGATCCTTCTAGAATTTTATCTGCTGGTGTGTTTGTTGATGACATTGTAAAGACAGATCCTGTTATACTCCTAGAACGTTATGTTTCTTTGGCTATAGATGCTTATCCACTGTCAAAACATGACAATCCAGAATACCGTCGTGTGTTCTATGTAATGTTGGACTGGGTTAAGCATCTTTACAAGACACTTAACCAAGGGGTTTTGGAATCTTTTTCTGTTACTTTGTTGGAAGACGCCACAGCCAAATTTTGGGATGAGAGTTTTTATGCTAATATGTACGAGCGTTCAGCTGTTTTGCAA------------------------------------------TCTGCTGGTCTTTGCGTCGTTTGTTCTTCACAAACTGTGCTAAGGTGCGGTGACTGCATACGCAGACCCATGCTCTGTACTAAGTGTGCATATGACCACGTTGTAGGCACTAGTCATAAGTTCATCTTGGCCATTACACCCTATGTGTGTTGTTCATCAGGTTGCGGTGTTTCTGACGTTACAAAACTTTACCTTGGTGGTCTTAGTTATTGGTGTGTTGACCACAAACCACGCCTTGCGTTTCCACTTTGTTCTAGTGGTAACGTTTTTGGTCTTTACAAGAATTCGGCTACTGGTTCCCCTGATGTTGACGAGTTCAACATTCTAGCAACTTCCGATTGGACAGATGTTAGAGATTACAAGTTGGCAAATGACGTCAAAGATTCTTTACGCTTGTTTGCAGCTGAAACAATAAAGGCCAAAGAAGAGAGTGTTAAATCGGCTTACGCTTGTGCCACAATTCATGAGATAGTTGGACCTAAAGAACTAGTTTTGAAATGGGAGGCTGGTAAACCAAGACCACCTCTCAATCGTAATTCAGTCTTCACTTGTTATCACATAACCAAGAACACTAAGTTCCAGGTGGGTGAATTTACGTTTGAAAAACTGGATTATGATAATGATGCAGTTAGTTTTAAATCTACTGCTACTACTAAGTTAGTTCCAGGCATGGTTTTTGTGCTGACTTCACATAATGTTCAGCCTTTGCGTGCTCCAACTTTGATAAACCAAGAAAGGTATTCTACTTTGCACAAGCTTCGACCTGCTTTTAATGTACATGAAGACTATTCCAGTTTGATACCCTATTATCAATTAATAGGTAAGCAGAGAGTTACTACTATCCAAGGTCCCCCTGGAAGTGGTAAATCTCACTGTGTTATTGGTTTAGGTCTTTATTTTCCAGGAGCTAGAATCGTGTTTACGGCTTGTTCTCATGCAGCTGTTGATTCTTTGTGTGTTAAAGCAGCTACAGCATATAGTGTAGACAAGTGCTCACGGATCATCCCCCAAAAGGCACGTATTGAGTGCTATGATGGTTTTAAACCAAATAATACTGGTGCTCAATACTTGTTCTCCACTGTTAATGCTCTGCCTGAAGTTAATGCAGACATTTGCGTGGTGGACGAAGTGTCTATGTGTACCAATTACGATTTGTCTGTTATTAACCAACGTGTTAATTACAGACACATTGTTTATGTAGGTGACCCGCAGCAACTGCCTGCCCCTAGAGTTATGATAACCAAGGGTGTTTTGTCACCGGGGGATTATAATGTCGTCACAAGACGTATGTGTGCACTTAAGCCTGACATCTTTCTGCACAAGTGTTATCGTTGTCCAGCTGAAATCGTTAATACGGTTTCAGAGATGGTTTACGAAAACCAATTCAAGCCTGTCAAGTCTGAAAGTAAAGAGTGCTTTAAGATTTATTGTCG---------TGGCAATGTGC-AGGTTGATAATGGCTCCAGTATTAATAGACGGCAACTTGATGTTGTTCGTATGTTTTTGGCTAAGAACCCAAAGTGGGCAAAGGCTGTCTTTATTTCTCCTTACAATAGTCAAAATTATGTTGCAGGCAGAGTTTTGGGTTTGCAAATTCAAACTGTGGATTCTTCCCAGGGTAGCGAGTATGATTACGTCATTTACACACAGACTTCTGACACGGCACATGCTAGCAACGTTAATCGTTTTAACGTTGCTATAACTAGGGCTAAGAAGGGTATTTTGTGTGTTATGTGTGATCGCGAGTTGTTTGACATACTTAAGTTTTATGAACTTAAGTTGTC------------------------------------------TGATTTGCAAGCA---------------------------------------------------------------------------------------------------------------------------------------------------------GGTGATGGTTGTGGTTTGTTTAAAGATTGTTATAAAGGCGATGACAACT---------------------------------------------------------------------------------TACCACCATCACATGCAGCTACCTATATGTCTCTGTCTGATAATTTTAAAACTGATAAGGATTTGGCTGTCCAAATTGGTGTTAAT------GTGCCCATTAAATATGAACATGTCATATCTTTTATGGGCTTTAGATTTGACATCAATGTACCTAACCAGCATACATTGTTTTGTACAAGAGATTTTGCTATGAGAAATGTTAGAGGTTGGCTAGGTTTTGATGTGGAAGGTGCACATGTTATTGGCAGCAATGTAGGCACTAATGTACCTCTTCAATTAGGGTTTTCTAATGGTGTTGATTTTGTTGTACGCCCTGAAGGTTGTGTTTCAACTGAGAGTGGTGATTCAATTCAACCGGTTAGAGCTCGTGCTCCTCCTGGCGATCAATTTACACATTTGTTGCCTTTATTACGTAAAGGACAACCTTGGAGTGTGGTCCGCCGTCGTATTGTGCAAATGTGTAGTGATTACCTAGTAAACCTGTCAGATACACTTATATTTGTGTTGTGGGCAGGTGGTTTGGAGCTAACTACGATGAGGTACTTTGTTAAATTAGGACCGTTTAAAGCCTGTGA---GTGTGGTAATAAGGCAACTTGTTACAACAGTGTTAATCACACCTTT------ACATGTTTTAAACATGCATTGGGTTGTGACTACTTGTACAATCCCTATTGTATTGATGTTCAACAATGGGGTTACACGGGCTCTCTTAGCATGAACCATCATGAATTTTGCAACATTCATCGTAATGAACATGTAGCATCGGGTGATG-CTGCTATGACACGCTGTCTAGCTGTGCATGATTGTTTTGTTAAGAATGTTGATTGGTCTATCACCTATCCATTTATTGCCAATGAACAAGCCATCAATAAGAGTGGCAGGGTTGTGCAGTCACATGTTATGCGTGCTGTTTTAAAGTTGTATAATCCACGTGCTGTTCATGACATTGGTAATCCTAAGGGCATACGTTGTGT---TGCCGCTGATGTTAGTTGGTTTTGTTATGATAAAAACCCTACTAAT--------AACAATGTCAAAAGGTTAGAGTACGATTATATAACACATGGCCAGAT--------GGAAGGTTTGTGCCTATTTTGGAATTGTAATGTTGACATGTACCCGGAATTTTCTGTGGTTTGCAGGTTTGACACTAGATTACGTTCCAATCTTAATCTGGAAGGTTGCAACGGGGGTTCACTCTATGTTAACAACCATGCATTCCACACACCAGCCTTTGATAAGCGCGCATTTGCCAAATTGAAGGCAATGCCGTTTTTCTTTTATGATGACAGTGATTGTGAAAAACTTCAAGAC------------GCTATCAATTATGTGCCACTGCATGCTTCTAATTGCATAACTAAGTGCAATGTG-GGAGGTGCTGTTTGTAGTAAGCATTGTGCATTGTACCACAATTATGTCAATGCTTATAATACCTTTACTACGGCTGGTTTTACTATCTGGGTACCCACCACCTTCGACACTTTTAACCTTTGGCAAACTTTTAAAAATTCAACT---GTCCAGGGCTTAGAGAACATAGCCTATAATGTTGTAAAAAAAGGTTCGTATGTAGGTGTTGAGGGTGAGTTGCCTGTAGCCATAGTGCATGACAAGGTTATGGTGCGTGATGGTGTTTCTGACAATGTTGTTTTTGTTAACAGCACGTCTCTACCTACAAATATTGCTTTTGAACTTTATGCAAAACGTAAAGTAGGTTTGACACCACCACTTACAATTTTGAAAAACCTTGGTGTTGTTTGCACTAGTAAATGTGTTTTGTGGGATTATGAAGCAGCAAGGCCGCTCACTACTTTTACAAAGGATGTTTGTAAATATACAGATTTTGA------TGGTGACGTTTGTACTCTTTTTGACAATAGTGTACCTGGTTCT-TTCGAACGATTCACTATGGCAAGAGATGCTGTTTTGATTTCTCTAACTGCAGT------------TAAGAAACTCACCGCTATTAAA------ATTACTTATGGTTATCTGAATGGTGTACCAGTTTCTACACATGAAGA------------------------CAAACCTTTTACATGGTATATTTACACCAGAAAGAATGGCAACTTTGAGGACTATCCTGA---------------------------------------------------------------------------------------------------CGGTTATTTCACTCAAGGTCGCACTGTTTCTGATTTCAAACCACGTAGTATCATGGAAGAGGATTTTCTTAACATGGACACTGGTTTGTTCATAAGTAAATATGGTTTGGAGGATTTTGGATTTGAACATGTTGTGTATGGTGACGTGTCTAAAACCACTCTTGGTGGTTTACACTTACTCATTTCACAAATACGATTGTCCAAAATAGGTGTGCTGAAAGTAGAAGATTTTGTTTCTAGTTCAGACAGCACTCTTAAATCATGTACTGTTACTTATGTTGACAATCCTAGTAGTAAAATGGTTTGTACTTACGTTGATTTGTTGCTTGATGACTTTGTTTGTATTTTGAAGTCTGTTGACCTTAGT------GTTGTTTCTAAGGTTCATGAAGTTGTTATTGATTGTAGGGTTTGGCGTTGGATGTTGTGGTGTAAGGACCACAAAGTTCAGACCTTTTATCCCCAACTTCAGTCTG---CAGAATGGAAGTGTGGATATTCCATGCCCTCCATTTATAAGATTCAACGTATGTGCTTAGAACCATGCAATTTGTATAATTATGGTAGTGGTTTAAAGCTTCCTGATGGCATCATGTTTAATGTTGTTAAATATACTCAGTTGTGCCAATTTTT------GAATAGTACCACTATGTGTGTCCCACACCATATGAGAGTTCTGCACTTAGGTGCTGGTTCTGATAAGGGTGTGGCCCCTGGTACAGCTGTGTTACGTAGGTGGCTGCCTATGGATGCAGTTATTGTGGACAATGATGTCAATGACTATGTTAGCGACGCTGACTTTAGTTACACAGGTGATTGTGCTTCTATGTACCTCACTGATAAATTTGACCTTGTCATTTCAGACATGTACGATGGTCGTACTAAG---TCGTGTGATGGTGACAATGTGTCTAAAGAGGGTTTCTTCCC-TTATATTAATGGTGTTATCACTG-A-GAAGTTAGCGCTCGGTGGAACTATTGCCATTAAAATTACGGAGTTTAGCTGGAATAAAAAGCTTTACGAGCTTGTTCAAAAGTTTGAGTATTGGACAATGTTTTGTACTAGTGTCAATACTTCATCATCTGAAGCTTTTATTATTGGCGTGCATTACCTGGGCGATTTTGCGAACAAAGCAATAATTGACGGTAATACCATGCATGCCAACTATATATTCTGGCGCAATTCCACTATTATGGCCATGTCCTATAATAGTGTACTAGATTTAAGTAAGTTTAATTGTAAGCATAAGGCTACAGTTGTTGTTAATTTGAAAGAAAGTGCGGTTTCAGACGTTGTGCTGGGATTGTTGAAAAATGGTAAGTTGTTGATTAGAAATAATGGTGTT----------GTTTGTGGGTTTTCTAACCACTTGGTAAATTCAACCA---------------------------------------------------------------AATGAAATATACACTTTTATA--------------------
>MH687936_extraction Alphacoronavirus sp. strain VZ_AlphaCoV_16715_31, complete genome
ACCAAGATTCATATGGTGGTGCTTCTGTGTGTCTTTATTGTAGAGCACACGTGGAACACCCGGATATGGACGGTTTTTGTAAACTTAAAGGCAAGTATGTTCAAGTTCCGTTGGGTACTTTAGATCCTATACGGTTTGTACTTGAAAATACAGTATGTAAGGTTTGTGGGTGTTGGCAGGCTAATGGTTGTGTTTGTGATAGGTCTGTTGTG---------CAGAGCGTGGACACAGGTTATTTAAACGAGTGCGGGGCTCTAGTGCA---GCTCGACTAGAGCCCA---TAAATGGTTCGGACACACATCATGTGTGCCGTGCTTTTGATATATACAATCGTGATGCTGCATGTATTAGTAAATTCTTGAAGGTGAACTGTGTTCGTCTCAGGAATTT---------------------GGACAAACATGACG------------CCTTTTGGGTTGTTAAAAAGTGCACGAAGTCA-GTTATGGAACACGAGCAATCCATATATGAACTGATTT------------------------CAGATTGTGGTGCAGTTGCTAAGCATGACTTTTTCACATGGAAAGAGGGTAGGTCTATCTATGGCAATGTCTGTAGACAAGATCTTACCGAGTATACCATGATGGATTTGTGTTATGCATTGCGCAACTTTGATGAGAATAATTGTCAAACACTTAAAGACATTCTTGTTGTAGTAGGGGCTTGTGATGTCTCTTACTTTGAGAATAAGTTGTGGTTTGATCCTGTTGAAAATGAAGATATTCACCGTGTTTATGCCAAACTTGGTACCGTGGTTGCTAGAGCTATGCTTAAGTGTGTTAAACTCTGTGACGCCATGGTTGAAAAGGGCATAGTCGGTGTTATAACCTTAGACAACCAGGACCTTAATGGTGATTTCTATGATTTTGGAGACTTTGTTACTAGTGTTAAAGGGATG-GGTGTGCCTATATGTACGTCATATTATTCATATATGATGCCGATTATGGGTATGACCAATTGCTTGGCTAGTGAATGTTTTATTAAGAGTGATATTTTTGGTAAAGATTTTAAGACTTTTGATCTCTTGGCGTATGACTTCACAGAGCACAAAGTCAATCTTTTCAACAAATATTTTAAACACTGGGGTCAAGTTTATCACCCTAATTGTGAGGATTGTTATGATGAACATTGTATAGTTCATTGTGCCAATTTTAATACTTTGTTCGCAACTACTATACCTATTACTGCTTTCGGCCCTTTGTGTCGTAAGTGTTGGATTGATGGTGTGCCGTTAGTTACAACAGCTGGCTATCATTTTAAACAATTGGGTATTGTGTGGAACAAAGATCTTAATTTGCATTCAAGCAGGTTGACGATCAACGAACTGCTGCAGTTTTGTGCTGATCCGTCACTGCTTATAGCATCGTCTCCTGCATTAGTTGACAAACGTACAGTGTGCTTCTCTGTGGCAGCTCTGGGTACTGGCATGACTAATCAAACTGTAAAGCCAGGTCATTTTAATAAAGACTTTTATGACTTCTTGAGAAGTCAGGGATTCTTTGAGGAAGGCTCAGATTTGACATTGAAGCATTTCTTTTTTGCACAAAAAGGTGATGCTGCTGTTAAAGATTTTGACTACTACCGATATAATCGTACTACTGTTTTGGATATTTGCCAGGCTCGTGTTGTGTACCAAATAGTGCAATGCTATTTTAGTGTATACGAAGGTGGTTGTATAACTGCCAAAGAGGTTATTGTTAATAACCTTAATAAGAGTGCTGGTTATCCGTTTAACAAGTTTGGTAAGGCGGGTCTTTATTATGACTCATTGTCCTACGAAGAACAAGATGAGTTGTACGCTTATACCAAGCGTAACATAATTCCCACCATGACCCAGTTAAATCTTAAGTATGCAATCAGTGGTAAGGATCGTGCACGCACTGTCGGTGGTGTTTCTCTTTTGTCGACCATGACTACTAGGCAGTATCACCAAAAGCATTTAAAATCCATAGTTAATACAAGAGGTGCTTCTGTTGTCATTGGTACAACCAAGTTCTATGGTGGCTGGGACAACATGCTTAAAACACTTATTAAGGATGTAGACAACCCTAATCTTATGGGTTGGGATTATCCTAAGTGTGATAGAGCGTTGCCCAACATGATTAGAATGATTTCTGCTATGATTCTTGGCTCCAAGCACGTTAACTGCTGCAATGCCACGGACCGGTATTACAGGCTTTGTAATGAGCTGGCTCAAGTTCTTACAGAAGTGGTTTATTCTAATGGTGGTTTTTATATTAAGCCAGGTGGCACAACTTCTGGTGATGCAACCACAGCTTACGCCAATTCAGTTTTTAACATCTTTCAGGCTACTAGTGCTAATGTTAACAGGTTGTTGAGTGTTGATAGTAACACTTGTAACAACATAGAGGTTAAACAGTTACAGCGCAAGTTGTACGATTGTTGTTATAGGTCATCTAATGTTGACCCAAGTTTTGTTGAAGAGTACTTCAGTTACTTGCGTAAACATTTTTC-AATGATGATCCTGTCTGATGATGGTGTTGTTTGCTACAATAGTGAATATGCATCTCTGGGTTATGTTGCCGACCTTAGTGCATTTAAGGCAGTTTTGTATTATCAAAATAATGTCTTCATGAGTGCGTCTAAGTGTTGGATTGAACCCGATATTAACAAAGGCCCACATGAGTTTTGTTCACAGCACACTATGCAGATAGTGGATAAGGATGGAACTTATTACCTTCCTTACCCTGATCCTTCTAGAATTTTATCTGCTGGTGTGTTTGTTGATGACATTGTAAAGACAGATCCTGTTATACTCCTAGAACGTTATGTTTCTTTGGCTATAGATGCTTATCCACTGTCAAAACATGACAATCCAGAATACCGTCGTGTGTTCTATGTAATGTTGGACTGGGTTAAGCATCTTTACAAGACACTTAACCAAGGGGTTTTGGAATCTTTTTCTGTTACTTTGTTGGAAGACGCCACAGCCAAATTTTGGGATGAGAGTTTTTATGCTAATATGTACGAGCGTTCAGCTGTTTTGCAA------------------------------------------TCTGCTGGTCTTTGCGTCGTTTGTTCTTCACAAACTGTGCTAAGGTGCGGTGACTGCATACGCAGACCCATGCTCTGTACTAAGTGTGCATATGACCACGTTGTAGGCACTAGTCATAAGTTCATCTTGGCCATTACACCCTATGTGTGTTGTTCATCAGGTTGCGGTGTTTCTGACGTTACAAAACTTTACCTTGGTGGTCTTAGTTATTGGTGTGTTGACCACAAACCACGCCTTGCGTTTCCACTTTGTTCTAGTGGTAACGTTTTTGGTCTTTACAAGAATTCGGCTACTGGTTCCCCTGATGTTGACGAGTTCAACATTCTAGCAACTTCCGATTGGACAGATGTTAGAGATTACAAGTTGGCAAATGACGTCAAAGATTCTTTACGCTTGTTTGCAGCTGAAACAATAAAGGCCAAAGAAGAGAGTGTTAAATCGGCTTACGCTTGTGCCACAATTCATGAGATAGTTGGACCTAAAGAACTAGTTTTGAAATGGGAGGCTGGTAAACCAAGACCACCTCTCAATCGTAATTCAGTCTTCACTTGTTATCACATAACCAAGAACACTAAGTTCCAGGTGGGTGAATTTACGTTTGAAAAACTGGATTATGATAATGATGCAGTTAGTTTTAAATCTACTGCTACTACTAAGTTAGTTCCAGGCATGGTTTTTGTGCTGACTTCACATAATGTTCAGCCTTTGCGTGCTCCAACTTTGATAAACCAAGAAAGGTATTCTACTTTGCACAAGCTTCGACCTGCTTTTAATGTACATGAAGACTATTCCAGTTTGATACCCTATTATCAATTAATAGGTAAGCAGAGAGTTACTACTATCCAAGGTCCCCCTGGAAGTGGTAAATCTCACTGTGTTATTGGTTTAGGTCTTTATTTTCCAGGAGCTAGAATCGTGTTTACGGCTTGTTCTCATGCAGCTGTTGATTCTTTGTGTGTTAAAGCAGCTACAGCATATAGTGTAGACAAGTGCTCACGGATCATCCCCCAAAAGGCACGTATTGAGTGCTATGATGGTTTTAAACCAAATAATACTGGTGCTCAATACTTGTTCTCCACTGTTAATGCTCTGCCTGAAGTTAATGCAGACATTTGCGTGGTGGACGAAGTGTCTATGTGTACCAATTACGATTTGTCTGTTATTAACCAACGTGTTAATTACAGACACATTGTTTATGTAGGTGACCCGCAGCAACTGCCTGCCCCTAGAGTTATGATAACCAAGGGTGTTTTGTCACCGGGGGATTATAATGTCGTCACAAGACGTATGTGTGCACTTAAGCCTGACATCTTTCTGCACAAGTGTTATCGTTGTCCAGCTGAAATCGTTAATACGGTTTCAGAGATGGTTTACGAAAACCAATTCAAGCCTGTCAAGTCTGAAAGTAAAGAGTGCTTTAAGATTTATTGTCG---------TGGCAATGTGC-AGGTTGATAATGGCTCCAGTATTAATAGACGGCAACTTGATGTTGTTCGTATGTTTTTGGCTAAGAACCCAAAGTGGGCAAAGGCTGTCTTTATTTCTCCTTACAATAGTCAAAATTATGTTGCAGGCAGAGTTTTGGGTTTGCAAATTCAAACTGTGGATTCTTCCCAGGGTAGCGAGTATGATTACGTCATTTACACACAGACTTCTGACACGGCACATGCTAGCAACGTTAATCGTTTTAACGTTGCTATAACTAGGGCTAAGAAGGGTATTTTGTGTGTTATGTGTGATCGCGAGTTGTTTGACATACTTAAGTTTTATGAACTTAAGTTGTC------------------------------------------TGATTTGCAAGCA---------------------------------------------------------------------------------------------------------------------------------------------------------GGTGATGGTTGTGGTTTGTTTAAAGATTGTTATAAAGGCGATGACAACT---------------------------------------------------------------------------------TACCACCATCACATGCAGCTACCTATATGTCTCTGTCTGATAATTTTAAAACTGATAAGGATTTGGCTGTCCAAATTGGTGTTAAT------GTGCCCATTAAATATGAACATGTCATATCTTTTATGGGCTTTAGATTTGACATCAATGTACCTAACCAGCATACATTGTTTTGTACAAGAGATTTTGCTATGAGAAATGTTAGAGGTTGGCTAGGTTTTGATGTGGAAGGTGCACATGTTATTGGCAGCAATGTAGGCACTAATGTACCTCTTCAATTAGGGTTTTCTAATGGTGTTGATTTTGTTGTACGCCCTGAAGGTTGTGTTTCAACTGAGAGTGGTGATTCAATTCAACCGGTTAGAGCTCGTGCTCCTCCTGGCGATCAATTTACACATTTGTTGCCTTTATTACGTAAAGGACAACCTTGGAGTGTGGTCCGTCGTCGTATTGTGCAAATGTGTAGTGATTACCTAGTAAACCTGTCAGATACACTTATATTTGTGTTGTGGGCAGGTGGTTTGGAGCTAACTACGATGAGGTACTTTGTTAAATTAGGACCGTTTAAAGCCTGTGA---GTGTGGTAATAAGGCAACTTGTTACAACAGTGTTAATCACACCTTT------ACATGTTTTAAACATGCATTGGGTTGTGACTACTTGTACAATCCCTATTGTATTGATGTTCAACAATGGGGTTACACGGGCTCTCTTAGCATGAACCATCATGAATTTTGCAACATTCATCGTAATGAACATGTAGCATCGGGTGATG-CTGCTATGACACGCTGTCTAGCTGTGCATGATTGTTTTGTTAAGAATGTTGATTGGTCTATCACCTATCCATTTATTGCCAATGAACAAGCCATCAATAAGAGTGGCAGGGTTGTGCAGTCACATGTTATGCGTGCTGTTTTAAAGTTGTATAATCCACGTGCTGTTCATGACATTGGTAATCCTAAGGGCATACGTTGTGT---TGCCGCTGATGTTAGTTGGTTTTGTTATGATAAAAACCCTACTAAT--------AACAATGTCAAAAGGTTAGAGTACGATTATATAACACATGGCCAGAT--------GGAAGGTTTGTGCCTATTTTGGAATTGTAATGTTGACATGTACCCGGAATTTTCTGTGGTTTGCAGGTTTGACACTAGATTACGTTCCAATCTTAATCTGGAAGGTTGCAACGGGGGTTCACTCTATGTTAACAACCATGCATTCCACACACCAGCCTTTGATAAGCGCGCATTTGCCAAATTGAAGGCAATGCCGTTTTTCTTTTATGATGACAGTGATTGTGAAAAACTTCAAGAC------------GCTATCAATTATGTGCCACTGCATGCTTCTAATTGCATAACTAAGTGCAATGTG-GGAGGTGCTGTTTGTAGTAAGCATTGTGCATTGTACCACAATTATGTCAATGCTTATAATACCTTTACTACGGCTGGTTTTACTATCTGGGTACCCACCACCTTCGACACTTTTAACCTTTGGCAAACTTTTAAAAATTCAACT---GTCCAGGGCTTAGAGAACATAGCCTATAATGTTGTAAAAAAAGGTTCGTATGTAGGTGTTGAGGGTGAGTTGCCTGTAGCCATAGTGCATGACAAGGTTATGGTGCGTGATGGTGTTTCTGACAATGTTGTTTTTGTTAACAGCACGTCTCTACCTACAAATATTGCTTTTGAACTTTATGCAAAACGTAAAGTAGGTTTGACACCACCACTTACAATTTTGAAAAACCGTGGTGTTGTTTGCACTAGTAAATGTGTTTTGTGGGATTATGAAGCAGCAAGGCCGCTCACTACTTTTACAAAGGATGTTTGTAAATATACAGATTTTGA------TGGTGACGTTTGTACTCTTTTTGACAATAGTGTACCTGGTTCT-TTCGAACGATTCACTATGGCAAGAGATGCTGTTTTGATTTCTCTAACTGCAGT------------TAAGAAACTCACCGCTATTAAA------ATTACTTATGGTTATCTGAATGGTGTACCAGTTTCTACACATGAAGA------------------------CAAACCTTTTACATGGTATATTTACACCAGAAAGAATGGCAACTTTGAGGACTATCCTGA---------------------------------------------------------------------------------------------------CGGTTATTTCACTCAAGGTCGCACTGTTTCTGATTTCAAACCACGTAGTATCATGGAAGAGGATTTTCTTAACATGGACACTGGTTTGTTCATAAGTAAATATGGTTTGGAGGATTTTGGATTTGAACATGTTGTGTATGGTGACGTGTCTAAAACCACTCTTGGTGGTTTACACTTACTCATTTCACAAATACGATTGTCCAAAATAGGTGTGCTGAAAGTAGAAGATTTTGTTTCTAGTTCAGACAGCACTCTTAAATCATGTACTGTTACTTATGTTGACAATCCTAGTAGTAAAATGGTTTGTACTTACGTTGATTTGTTGCTTGATGACTTTGTTTGTATTTTGAAGTCTGTTGACCTTAGT------GTTGTTTCTAAGGTTCATGAAGTTGTTATTGATTGTAGGGTTTGGCGTTGGATGTTGTGGTGTAAGGACCACAAAGTTCAGACCTTTTATCCCCAACTTCAGTCTG---CAGAATGGAAGTGTGGATATTCCATGCCCTCCATTTATAAGATTCAACGTATGTGCTTAGAACCATGCAATTTGTATAATTATGGTAGTGGTTTAAAGCTTCCTGATGGCATCATGTTTAATGTTGTTAAATATACTCAGTTGTGCCAATTTTT------GAATAGTACCACTATGTGTGTCCCACACCATATGAGAGTTCTGCACTTAGGTGCTGGTTCTGATAAGGGTGTGGCCCCTGGTACAGCTGTGTTACGTAGGTGGCTGCCTATGGATGCAGTTATTGTGGACAATGATGTCAATGACTATGTTAGCGACGCTGACTTTAGTTACACAGGTGATTGTGCTTCTATGTACCTCACTGATAAATTTGACCTTGTCATTTCAGACATGTACGATGGTCGTACTAAG---TCGTGTGATGGTGACAATGTGTCTAAAGAGGGTTTCTTCCC-TTATATTAATGGTGTTATCACTG-A-GAAGTTAGCGCTCGGTGGAACTATTGCCATTAAAATTACGGAGTTTAGCTGGAATAAAAAGCTTTACGAGCTTGTTCAAAAGTTTGAGTATTGGACAATGTTTTGTACTAGTGTCAATACTTCATCATCTGAAGCTTTTATTATTGGCGTGCATTACCTGGGCGATTTTGCGAACAAAGCAATAATTGACGGTAATACCATGCATGCCAACTATATATTCTGGCGCAATTCCACTATTATGGCCATGTCCTATAATAGTGTACTAGATTTAAGTAAGTTTAATTGTAAGCATAAGGCTACAGTTGTTGTTAATTTGAAAGAAAGTGCGGTTTCAGACGTTGTGCTGGGATTGTTGAAAAATGGTAAGTTGTTGATTAGAAATAATGGTGTT----------GTTTGTGGGTTTTCTAACCACTTGGTAAATTCAACCA---------------------------------------------------------------AATGAAATATACACTTTTATA--------------------
>MH687939_extraction Alphacoronavirus sp. strain VZ_AlphaCoV_16715_39_c2, complete genome
[truncated: 9,806,305 more chars]
