# Supplementary material for: Detection and complete genome characterisation of bat coronaviruses from Ghana
Source: Arch Virol. 2026 May 21;171(6):188. doi: 10.1007/s00705-026-06628-y (PMC13194324; doi:10.1007/s00705-026-06628-y)
Supplement: Supplementary file 2 — Supplementary Material 2 [file 705_2026_6628_MOESM2_ESM.fasta]

>KT253271 229E-related bat coronavirus isolate BtCoV/KW2E-F56/Hip_cf._rub/GHA/2011 orf1ab, orf1a, spike glycoprotein, orf4, E, M, N, and orf8 genes, complete cds
----------------TGTGTCCGTGCATTTGACGTTTACAACAAAGACGCGTCGTTTATCGGCAAGAATTTGAAGTCCAATTGTGTGCGCTTCAGAAATGCTGATAAGGATGATG------------CGTTTTATATTGTAAAGCGTTGTGTTAAGTCAGTTATGGACCACGAGCAGTCCATGTATAACTTACTTAAAAACTGCGATGCTGTCGCAAAGCATGATTTCTTTACGTGGCATGAAGGCCGAACCATCTATGGTAATGTTAGTAGGCAAGACCTTACTAAGTATACAATGATGGATTTGTGTTTTGC----------------CTTGCGTAATTTTGATGAAAAAGATTGTGAAGTTCTTAAAGAGATACTTGTTCTTACTGGTTGTTGTGGTACCGATTACTTCGAAATGAAGAGTTGGTTTGACCCAGTGGAAAATGAGGACATACACCGCGTGTACGCTGCTTTGGGCAAAGTAGTCGCAAATGCAATGATTAAATGTGTTGCGCTTTGTGACGAAATGGTTCGCAAGGGCGTTGTTGGTGTTTTGACCCTCGATAATCAGGATCTCAATGGGAACTTTTATGATTTTGGAGACCTTGTTATGTGTCCGCCTGGAATGGGAATACCTTATTGTACATCATATTATTCATATATGATGCCTGTTATGGGTATGACCAATTGTTTAGCAAGCGAGTGTTTTATGAAAAGTGACATTTTTGGTCAAGACTTCAAAACTTATGATTTGTTGAAGTATGATTTCACAGAGCATAAGGAAGTTTTGTTTAACAAGTATTTTAAGTATTGGGGACAGGATTATCATCCTGATTGTGTTGATTGCTATGATGAGATGTGTATTTTGCATTGTTCAAATTTTAACACACTCTTTGCTACCACAATTCCAAATACTGCTTTTGGACCCCTATGCAGAAAGGTGTTTATTGATGGTGTACCCGTAGTAGCTACTGCAGGTTATCACTTTAAACAGCTAGGACTTGTATGGAACAAGGATGTTAACACTCATTCTACCAGACTTACTATCACTGAACTTTTACAGTTTGTGACGGACCCTGCATTAATAGTCGCTTCATCACCAGCTTTGGTTGATAAACGTACTGTTTGCTTTTCCGTCGCTGCTTTGAGTACTGGGTTGACCTCTCAGACAGTGAAACCTGGCCATTTTAACAAGGAGTTTTATGACTTTTTGCGCGCTCAAGGGTTTTTCGATGAAGGATCAGAATTGACTTTGAAGCACTTCTTTTTCACTCAAAAAGGTGATGCTGCAATTAAAGATTTTGATTATTATCGGTATAACAGACCTACTATGTTGGATATAGGCCAAGCTCGTGTAGCTTACCAAGTTGCTTCACGCTACTTTGAATGCTATGACGGCGGCTGTATTACATCCAGAGAGGTTGTTGTTACAAACCTTAATAAGAGTGCTGGGTGGCCACTTAATAAGTTTGGTAAAGCTGGCTTATATTATGAGTCTATTAGCTATGAGGAACAAGACGCAATGTTTGCCTTAACGAAGCGTAACATTCTTCCTACTATGACTCAGCTTAACCTCAAATACGCCATTTCTGGTAAGGAACGTGCACGTACTGTAGGCGGTGTCTCTTTGTTGGCTACTATGACTACTAGACAATTCCATCAGAAGTGTCTAAAGTCCATCGTTGCTACTAGAAATGCCCCAGTTGTTATAGGCACTACCAAGTTTTATGGCGGTTGGGATAATATGCTAAAGAACTTAATGGCTGACGTTGACGACCCTAAGTTGATGGGTTGGGACTATCCTAAGTGTGATAGGGCTATGCCGTCAATGATTCGTATGTTGTCAGCTATGATTTTAGGTTCAAAGCACGTCACATGTTGTACGGCTAGTGACAAGTTTTACAGGCTTAGCAATGAGCTTGCTCAAGTCTTGACGGAAGTTGTGTATTCTAACGGTGG-TTTTTATTTTAAACCCGGTGGTACAACTTCAGGTGACGCGACTACTGCTTATGCTAACTCTGTATTTAACATTTTTCAGGCTGTTAGCTCTAACATTAATCGCATTTTGGGTGTTAATTCGTCCAATTGTAACAATCTTAATGTTAAGAATTTGCAGAAACAGCTTTATGATAATTGCTATAGGAATAGCAATGTTGATGAGTCTTTTGTCGATGATTTTTATGGTTATTTGCAAAAGCATTTTTC-TATGATGATTCTTTCTGATGATGGTGTTGTGTGTTATAATAAAACTTATGCTGAACTTGGTTACATTGCTGATATTAGTGCATTTAAGGCCACTTTGTATTATCAAAACAGTGTATTCATGAGTACTAGTAAGTGCTGGACTGAGGAGGATCTTTCTGTCGGTCCTCATGAGTTTTGCTCACAACACACTATGCAGATTGTAGATGAAAATGGCAAGTATTACCTGCCATACCCTGATCCTAGCCGTATTATATCAGCAGGCGTCTTTGTGG---------------ACGACATTACTAAGACAGATGCTGTTATTTTGTTAGAGCGCTATGTCTCATTGGCTATAGATGCATACCCATTGTCTAAGCATCCTAAACCAGAGTATAGAAAGGTGTTTTATGCGCTTTTAGATTGGGTTAAGCATCTTAATAAGACTCTTAATGAAGGTGTTTTGGAATCTTTTTCTGTCACCTTACTTGATGACCAAGAGTCTAAGTTTTGGGACGAGAGCTTTTATGCTAGCATGTATGAAAAGTCTACAGTTCTTCAAGCAGCTGGCCTGTGTGTAGTATGTGGTTCTCAAACAGTTTTAAGATGCGGTGATTGTTTACGTAAACCGATGTTGTGTACTAAGTGTGCTTATGATCATGTGTTTGGTACTGATCATAAATTCATTTTAGCCATTACACCATATGTGTGTAACACATCTGGTTGTAACGTAAATGACGTTACAAAGCTGTATCTTGGTGGTTTGAATTATTACTGTGTAGACCACAAACCTCATTTGTCATTCCCGCTATGTTCAGCTGGCAATGTTTTTGGTTTGTACAAAAGTTCTGCTGTGGGTTCCGTAGACGTAGATGTTTTTAATAAGCTCTCCACATCTGATTGGTCTGATATCCGTGACTATAAATTGGCTAATGATGCTAAAGAGTCACTCAGACTTTTTGCAGCTGAGACTGTGAAAGCTAAAGAGGAAAGCGTTAAATCATCTTATGCTTACGCCACATTAAAGGAAATTGTAGGTCCTAAGGAACTTTTGCTCTCATGGGAAAGTGGAAAAGCCAAACCACCGTTAAATCGTAATTCCGTGTTTACGTGCTTCCAAATCACAAAGGACTCTAAGTTTCAAGTTGGTGAATTTGTGTTTGAGAAAGTAGATTACGGTTCTGATACGGTGACATACAAATCCACTGCCACTACAAAATTAGTACCAGGCATGCTTTTTATTTTGACTTCTCATAATGTTGCTCCACTTAGAGCACCGACAATGGCCAACCAGGAAAAATACTCCACCATTTACAAGTTGCACCCATCGTTTAATGTTAGCGATGCATATGCAAATCTTGTACCGTATTACCAGCTTATTGGAAAACAACGCATCACTACAATACAGGGTCCTCCTGGTAGTGGTAAGTCTCATTGTTCCATAGGTATTGGCGTTTATTACCCTGGTGCACGTATCGTGTTCACTGCTTGTTCACATGCTGCTGTGGATTCGTTGTGTGTGAAAGCTGCAACGGCATATAGCAGTGATAAATGCACTCGTATTATCCCAGCACGTGCCAGAGTGGAGTGTTACAGTGGTTTTAAACCTAACAATAACAGTGCTCAGTATGTTTTTAGTACAGTTAATGCGCTGCCTGAGGTTAATGCGGACATTGTTGTTGTGGATGAAGTGTCCATGTGCACTAACTATGATTTGTCTGTAATTAACCAGCGCGTATCATATAAGCATATTGTGTATGTTGGCGACCCTCAACAGCTTCCAGCCCCTAGGGTGCTTATATCCAAAGGAACTATGGAACCAGTAGATTATAATGTAGTGACACAACGCATGTGTGCTATAGGACCAGATGTCTTTTTACACAAATGTTACAGGTGTCCAGCTGAAATAGTTAACACTGTGTCTGAGCTTGTTTATGAAAACAAGTTTGTACCAGTCAAAGATGCCAGTAAGCAGTGCTTTAAGATCTTTGAACGTGGTAGTGTAC-AGGTTGACAATGGTTCCAGTATAAACCGTCGACAACTTGACGTCGTCAAGCGTTTTATACATAAGAACCCTACTTGGAGTAAAGCTGTTTTTATCTCACCATATAATAGTCAAAATTATGTCGCTGCTAGACTTTTGGGTTTGCAAACTCAAACAGTAGATTCTGCTCAAGGTAGCGAGTATGACTATGTTATATTCGCACAGACATCAGATACCGCTCATGCTTGTAATGCCAACCGTTTTAACGTAGCTATTACAAGGGCTAAGAAGGGTATCTTTTGTATCATGTCAGATAAGAGTTTGTTTGATGCACTTAAGTTCTTTGAGATTTCCATGGCAGATTTGCAGTC------------------TGAAAATAGTTGTGGTTTGTTCAAAGATTGTGCACGTAACCCAATAGATTTGCCACCTAGCCATGCCACTACGTATTTGTCACTTTCTGATAGGTTTAAAACTAGTGGCGATTTGGCTGTCCAAATAGGTGGTAACAG---TGTTTGTACCTATGAACACGTGATCTCTTACATGGGTTTTAGATTTGATGGTAGTTTGCCTGGCAGTCATAGTTTGTTTTGTACTAGAGACTTTGCAATGCGACATGTCAGAGGTTGGTTAGGTATGGATGTTGAAGGTGCACACGTTGTTGGTGACAACGTTGGCACTAATGTACCGCTGCAAGTTGGTTTCTCAAATGGTGTGGATTTTGTGGCTCAACCAGAAGGTTGTGTTTTAACAAACACAGGCAGTGTTTTGAAACCTGTTCGTGCACGCGCACCGCCAGGCGATCAATTTACACACCTAGTACCTCTGTTGCGTAAGGGCCAGCCGTGGAGTGTGTTGCGTAAGCGCATTGTTCAGATGATATCTGATTACCTTGCTGGTTCTTCTGATGTGTTGGTGTTTGTTCTCTGGGCTGGTGGTTTAGAGCTAACCACCATGCGTTATTTTGTAAAGATAGGCTCTGTTAAGCATTGTCAG---TGTGGCACTGTTGCAACATGCTATAATTCTGTAAGTAATGACTATTGTTGTTTTAAACACGCTTTGGGTTGTGACTATGTTTACAACCCATATGTGATTGATATACAACAGTGGGGCTATGTTGGTTCACTCTCAACTAACCATCATGCCATTTGTAATATTCATAGGAATGAGCATGTTGCCTCTGGTGATGCTATTATGACAAGGTGCTTGGCCGTCTATGACTGTTTTGTTAAGAATGTGGACTGGTCAATAACCTACCCTATGATAGCTAATGAAAAGGCTATAAACAAAGGTGGTCGTGTGGTACAGAGTCATATTATGCGCGCTGCTATTAAGTTGTACAATCCTAAAGCAATT----------------CATGATGTGGGTAATCCAAAGGGTATTCGTTGTGCTGTAACTGATGCCAAGTGGTACTG-TTATGACAAAGACCCTATTAATTCTAACGTGAAGACGTTGGAGTATGATTACATGACACATGGGCAGTTA------GATGGCCTTTGTTTGTTCTGGAATTGCAATGTGGACATGTACCCGGAGTTCTCTATTGTTTGCAGGTTTGACACACGTACACGGTCGCCTTTGAACCTAGAAGGTGTAAATGGTGGCTCCCTCTACGTTAATAACCATGCTTTTCACACTCCTGCCTATGATAAGCGCGCCATGGCTAAATTGAAACCTGCTCCATTTTTCTATTATGATGATGGACCCTGTGAGATTGTTCATG------------ACCAAGTCAATTATGTTCCTCTTAGGGCTACCAATTGCATTACTAAATGTAACATTGGTGGAGCAGTTTGTTCCAAACATGCTAACTTATATAGAGCATATGTTGAGTCATACAACACATTTACGCAGGCTGGTTTCAACATTTGGGTCCCTAACACATTTGACTGTTATAATTTGTGGCAAACCTTTACTGAGGTTAATTTGCAAGGTTTGGAAAACATTGCATTTAACGTCGTGAAAAAAGGTTCTTTTGTTGGTGCTGACGGTGAGCTACCTGTGGCTATTAATGGCGACAAGGTGTTTGTACGTGATGGTAATACTGACAATTTAATTTTTGTGAATAAGACATCACTTCCTACAAACATAGCATTTGAACTCTTTGCTAAGCGCAAGGTTGGTTTAACACCACCTCTTAGCATTCTTAAGAACCTAGGTGTTGTGGCCACATATAAGTTTGTGTTATGGGATTATGAAGCAGAACGTCCTCTAACTAGTTTCACTAAGTCTGTCTGTGGTTACACAGAT------TTTAGTGAGGATGTTTGCACATGCTATGACAATAGTATACAGGGTTCATACGAACGTTTTACACTGTCTTCTAATGCTGTTTTATTCTCTGTTACTGCTGTTAAAACAGGTGGTAAAAATTTGCCAGCCATTCGGTTAAATTTT-GGTATGCTTAATGGTAATCCTGTAGCAACAGTTAAGGCAGATGATGGCAGTGTTAAATGTGTTAACTGGTTCGT------------------------------------------------------------------------------TTACGTTCGCAAGGATGGCAAGCTTTTGGACCATTATGATGGTTAT---------------------TACACTCAAGGACGCAACCTCCAAGACTTTTTACCGCGTAGCACAATGGAAGAAGACTTTTTGAATATGGACACCGGTGTGTTTATTCAAAAGTATGGTCTCGAAGACTTTAACTTCGAACACGTTGTGTATGGTGATGTCTCTAAAACTACATTAGGCGGTTTACACTTGTTGATTTCGCAAGTTCGCCTAGGTAAGATGGGCATCCTTAAAGCTGAAGAGTTTGCTGCTGCGTCTGATGTAACACTTAAGTGCTGCACCGTAACTTATCTTAATGACCCCAGCTCAAAAGCTGTTTGCACCTACATGGATTTGTTGTTGGATGACTTTGTTGCTATATTAAAATCTTTGGACCTAAGTGTTGTGTCCAAAGTGC------ACGAAGTGATAATAGACAACAAACCATGGCGATGGATGCTTTGGTGTAAAGACAATGCTGTTGCCACTTTTTACCCTCAATTGCAAAGTG---CGGAATGGAAATGTGGTTACTCTATGCCGAGTATTTATAAAACTCAGCGCATGTGTTTAGAACCCTGTAATTTGTATAATTATGGTGCAGGTTTAAAGTTGCCTAGTGGCATTATGTTTAATGTCGTTAAGTACACGCAGTTGTGTCAGTACTTGAACAGTACTACACTATGTGTGCCTCATAATATGAGAGTGTTACACTTAGGTGCTGGTTCTGACCATGGTGTGGCACCAGGAACTGCAGTTCTTAAGCGGTGGTTGCCACAAGATGCGATTGTTGTGGATAACGACGTTGTGGACTATGTTAGCGACGCTGACTTTAGTATCACTGGTGATTGTGCAACTGTGTATCTAGAAGACAAGTTTGACTTGGTTGTCTCAGATATGTATGATGGCAGGACAAAGTCGATTGATGGGGAGAATGTCTCTAAAGAGGGCTTTTTCACTTACATCAACGGTGTTATTTGTGAAAAACTTGCCATAGGAGGTTCCATCGCTGTTAAGGTAACTGAGTACAGTTGGAATAAGCGACTGTATGAACTTGCACAAAAATTCGCTTTTTGGACTATGTTTTGCACTTCTGTTAATACATCGTCGTCAGAGGCCTTTGTCATAGGCATAAACTATCTTGGTGACCTAGCGCAAGGGCCTTTTATAGATGGTAATGTAGTGCATGCAAACTATGTCTTTTGGCGTAACTCCACCATTATGAGCTTGTCTTACAACTCTGTTTTAGACTTGAGCAGATTCAACTGCAAACACAAGGCTACTGTTGTTGTGCAGTTGAAGGAGAGTGAAATTAATGAAATGGTGCTCAGTCTTGTTAAGAGTGGTAGGTTACTTGTTAGAGGAAATAATAAA---TGTGTGGGTTTTTCAAAC
>KT253272 229E-related bat coronavirus isolate BtCoV/AT1A-F1/Hip_aba/GHA/2010 orf1ab, orf1a, spike glycoprotein, orf4, E, M, N, and orf8 genes, complete cds
----------GATTACTGTGTCCGTGCATTTGACGTTTACAATAAAGATGCTTCTTTTATCGGCAAAAACTTGAAGTCCAATTGTGTGCGCTTCAAGAATGCAGATAAGGATGATG------------CGTTTTATATTGTTAAACGTTGCATTAAGTCAGTTATGGACCACGAGCAGTCCATGTACAACTTACTTAAAGGCTGCAATGCTGTTGCTAAGCATGATTTCTTCACTTGGCATGAGGGCAGAACCATCTATGGTAATGTTAGTAGACAGGATCTTACTAAATATACTATGATGGATTTGTGCTTTGC----------------TCTGCGTAACTTTGATGAAAAAGATTGTGACGTTCTTAAGGAGATATTGGTTCTTACTGGTTGTTGTGGTACTGATTACTTTGAAATGAAGAATTGGTTTGACCCAGTAGAAAATGAGGACATACACCGTGTATACGCTGCTTTGGGTAAGGTAGTCGCAAACGCAATGCTTAAGTGTGTTGCTCTTTGCGATGAAATGGTGCTCAAAGGAGTTGTTGGTGTTTTGACCTTAGATAACCAAGATCTTAATGGGAATTTCTATGATTTTGGGGACTTTGTTTTGTGTCCTCCTGGGATGGGAATACCCTACTGCACGTCATATTATTCTTATATGATGCCTGTTATGGGTATGACCAATTGTCTAGCTAGTGAGTGTTTTATGAAAAGTGACATCTTTGGCCAAGACTTCAAAACTTATGATTTGCTGAAATATGATTTCACAGAACATAAGGAGGTTTTGTTTAACAAGTACTTTAAGTATTGGGGACAGGATTACCATCCTGATTGCGTTGATTGCTATGATGAGATGTGTATTTTGCATTGTTCAAATTTTAACACACTCTTCTCAACCACAATTCCAAACACAGCTTTTGGACCTCTATGCAGAAAAGTGTTTATTGATGGTGTACCTGTAGTCGCTACTGCTGGTTACCACTTTAAACAATTAGGACTTGTGTGGAATAAAGATGTTAACACTCATTCTACCAGACTTACTATTACTGAACTTTTACAGTTTGTGACAGATCCAGCGCTTATAGTTGCGTCATCGCCTGCTTTGGTGGATAAACGCACTGTTTGTTTTTCTGTTGCTGCTTTGAGTACAGGATTAACATCCCAAACAGTAAAACCTGGCCATTTTAATAAGGAGTTTTATGACTTCTTACGCTCTCAAGGGTTTTTCGATGAAGGTTCAGAATTAACATTGAAGCATTTCTTTTTTATACAAAAGGGTGATGCTGCAATTAAAGATTTTGACTATTATCGTTATAATAGACCTACTATGCTGGATATTGGACAGGCTCGCGTAGCATATCAAGTGGCATCTCGCTATTTTGACTGTTACGAAGGTGGCTGTATCACATCTAGAGAGGTTGTTGTTACAAACCTTAATAAAAGTGCTGGTTGGCCACTTAATAAGTTTGGTAAAGCTGGTTTATACTATGAGTCTATTAGTTATGAGGAGCAAGATGCTATGTTTGCATTAACAAAGCGTAACATTCTCCCTACTATGACCCAGTTAAATCTCAAGTACGCCATATCTGGTAAGGAGCGTGCACGTACAGTTGGTGGTGTTTCTTTATTAGCTACTATGACTACAAGACAGTTTCATCAGAAATGCTTAAAATCCATAGTTGCTACTAGAAATGCCACTGTTGTTATCGGCACTACCAAGTTTTATGGTGGCTGGGATAATATGCTAAAGAATCTAATGGCTGATGTAGACGATCCTAAATTGATGGGCTGGGACTATCCTAAGTGTGATAGAGCTATGCCTTCAATGATTCGAATGTTGTCAGCTATGATTTTGGGTTCTAAGCATGTCACATGTTGTACGGCTAGTGATAAGTTTTATAGACTTAGTAATGAGCTTGCTCAAGTTTTGACTGAAGTTGTTTACTCAAATGGTGG-GTTTTATTTTAAACCTGGCGGTACAACTTCTGGTGATGCAACTACAGCTTATGCTAATTCTGTTTTTAACATATTTCAGGCTGTAAGTTCTAACATTAATCGCATTTTGAGTGTTAATTCGTCAAATTGCAATAATCTTAATGTTAAGAAATTACAGAAACAACTTTATGACAATTGCTATAGAAATAGTAATGTCGATGAATCTTTTGTAGATGACTTTTATGGTTATTTACAAAAGCATTTTTC-TATGATGATTCTTTCTGATGATGGTGTTGTGTGCTATAATAAAACTTATGCTGAACTTGGTTACATTGCTGATATTAGTGCTTTTAAAGCCACTTTGTATTATCAGAACAGTGTATTTATGAGCACAGCTAAGTGTTGGACTGAGGAAGACCTTTCTATAGGACCTCATGAGTTTTGCTCACAGCACACTATGCAGATCGTAGATGAAAATGGTAAGTATTATCTACCATATCCAGATCCTAGCCGTATTATTTCTGCTGGTGTTTTTGTGG---------------ATGACATTACTAAGACTGATGCTGTCATTCTTTTGGAACGCTACGTGTCTTTGGCTATAGACGCATACCCATTGTCTAAACACCCTAAACCTGAGTACAGGAAGGTGTTCTATGCATTGTTAGACTGGGTTAAACATCTCAATAAGACTCTTAATGAGGGTGTTTTGGAGTCATTCTCTGTTACACTTTTAGATGAACAGGAGTCTAAGTTTTGGGATGAAAGCTTTTATGCTAGCATGTATGAGAAGTCTACAGTACTACAAGCCGCTGGTCTTTGTGTAGTATGTGGTTCTCAAACAGTTCTAAGATGCGGTGATTGTTTACGCAAACCGATGTTGTGCACTAAGTGTGCTTATGATCATGTGTTTGGCACTGATCATAAGTTCATTTTGGCTATTACACCCTATGTGTGTAACACATCTGGTTGCAATGTAAATGACGTTACAAAAATGTATCTTGGAGGTTTGAATTATTACTGTGTAGACCACAAACCACATTTGTCATTCCCACTGTGCTCAGCTGGTAATGTCTTTGGTTTGTACAAAAATTCTGCTTTGGGTTCCATAGACGTTGACGTCTTTAATAAGCTTTCTACTTCTGATTGGTCTGACATTCGTGACTACAAGTTGGCTAATGAAGCTAAAGAGTCACTAAGGCTGTTCGCAGCTGAAACTGTCAAGGCTAAAGAGGAAAGTGTTAAGTCATCATATGCTTATGCTACCCTGAAGGAGATTGTAGGTCCTAAGGAATTTTTGCTCTCATGGGAAAGTGGAAAAGCCAAACCGCCGTTAAACCGTAATTCTGTATTTACATGCTTCCAAATTACAAAAGATTCCAAATTTCAAGTTGGTGAATTTGTGTTTGAGAAAGTAGATTACGGTTCTGATACGGTGACTTATAAATCCACTGCCACTACTAAGTTAGTACCAGGCATGCTGTTTATTTTGACTTCTCATAATGTTGCTCCACTTAGAGCACCAACAATTGCTAACCAGGAAAAATATTCCACCATTTACAAGTTGCATCCATCATTTAATGTTAGTGATGCTTATGCAAACCTTGTGCCTTATTACCAACTTATAGGCAAACAGCGTATTACTACAATACAGGGTCCACCTGGTAGTGGTAAATCGCATTGTTCTATTGGTATTGGTGTATATTATCCTGGAGCAAGAATTGTGTTCACTGCTTGTTCTCATGCTGCTGTTGATTCGCTATGTGCAAAAGCTGCCACAGCTTACAGTGTTGATAAGTGTACACGTATTATTCCTGCACGTGCTAGAGTTGAGTGTTATAATGGTTTTAAACCTAACAATAACAGTGCACAATATGTGTTTAGTACTGTAAATGCGCTACCTGAAGTTAACGCAGACATTGTAGTCGTAGATGAAGTGTCTATGTGCACTAACTATGAATTGTCTGTGATTAACCAGCGTATATCTTACAAGCACATTGTGTATGTTGGTGATCCTCAACAGCTGCCAGCTCCCAGAGTTCTTATCTCTAAAGGTGTTATGGAACCAATTGATTATAACGTTGTGACACAGCGTATGTGTGCCATAGGACCTGATGTCTTTTTACACAAGTGTTACAGATGTCCTGCTGAAATAGTTAATACTGTTTCTGAGCTTGTTTATGAAAACAAGTTCGTACCTGTCAAAGAAGCTAGTAAGCAGTGCTTTAAGATCTTTGAACGTGGTAGTGTGC-AGGTAGATAATGGTTCCAGTATAAACAGGCGCCAACTCGATGTTGTTAAGCGATTTATACATAAAAACCCTACATGGAGCAAAGCTGTGTTTATTTCACCTTATAATAGTCAGAACTATGTAGCTGCTAGGCTTTTAGGTCTACAAACTCAGACAGTGGATTCTGCTCAAGGCAGTGAATATGACTATGTCATATTCGCACAGACATCAGATACTGCTCATGCTTGTAATGCCAATCGTTTTAACGTTGCCATTACTAGAGCAAAGAAAGGTATCTTTTGTATTATGTCTGACAGAACTCTGTTTGATGCACTCAAATTCTTTGAAATCACTATGACAGATTTACAGTC------------------TGAAAATAGTTGTGGTTTGTTCAAAGATTGTGCACGTAACCCTATTGATCTACCACCAAGTCATGCTACTACTTATTTATCATTGTCTGATAGATTTAAGACTAGTGGTGACTTAGCTGTCCAGATAGGTAGCAATAA---TGTTTGCACTTATGAACATGTGATCTCATATATGGGTTTCAGGTTTGATGTTAGTATGCCTGGCAGTCACAGTTTGTTCTGCACCAGAGATTTTGCCATGCGTCATGTCAGAGGTTGGTTAGGAATGGATGTAGAGGGTGCACATGTCACAGGTGATAATGTTGGCACTAATGTACCTCTACAAGTTGGTTTTTCCAATGGTGTGGATTTTGTAGCGCAACCTGAAGGTTGTGTTATAACAAACACGGGCAGTGTTGTAAAACCTGTTCGTGCGCGCGCACCACCTGGTGAACAATTTACGCACCTTGTACCTCTGTTACGCAAGGGACAACCGTGGAGTGTGTTGAGAAAACGTATTGTTCAAATGATAGCAGACTACCTTGCTGGTTCATCTGATGTACTTGTGTTTGTACTGTGGGCTGGCGGTTTAGAGTTGACCACTATGCGTTATTTTGTCAAGATTGGAGCTGTTAAACATTGCCAA---TGTGGTACTATTGCTACATGCTACAACTCTGTTAGTAATGACTATTGTTGTTTTAAACATGCATTGGGATGTGACTATGTTTACAATCCATATGTCATAGATATCCAACAATGGGGTTATGTTGGTTCACTCTCTACTAATCACCATGCCATTTGTAATGTTCATAGAAATGAGCATGTGGCTTCTGGCGATGCTATTATGACTAGGTGTTTGGCTGTGTATGACTGTTTTGTTAAGAATGTGGACTGGTCAATTACCTATCCTATGATAGCTAATGAAAAGGCCATAAACAAGGGTGGTCGCACTGTGCAAAGTCATATTATGCGTGCTGCTATTAAATTGTACAACCCTAAAGCAATC----------------CATGACATTGGTAATCCTAAGGGTATTCGTTGTGCCGTGACTGATGCAAAGTGGTATTG-TTACGACAAGGACCCTATTAACTCTAATGTGAAAACATTAGAGTATGATTACATGACGCATGGCCAAATG------GATGGCTTGTGTTTGTTCTGGAATTGCAATGTGGATATGTACCCTGAATTCTCAATTGTTTGCAGGTTTGATACACGTACACGCTCTACATTGAACCTTGAAGGCGTAAATGGGGGTTCGTTGTACGTCAACAACCATGCATTCCACACTCCAGCTTATGACAAACGTGCTATGGCCAAGCTAAAACCAGCACCGTTCTTCTATTATGATGACGGTCCATGTGAAGTTGTGCATG------------ACCAAGTTAACTATGTTCCTTTGAGAGCCACTAATTGTATTACCAAGTGTAATATTGGTGGTGCTGTATGTTCTAAACATGCTAATCTCTATAGAGCATATGTTGAGTCATATAACACTTTCACTCAAGCTGGTTTTAATATTTGGGTTCCTACCACGTTTGATTGTTATAATTTGTGGCAGACATTCACAGAGGTTAATCTGCAAGGTTTGGAGAACATTGCTTTTAACGTAGTTAAGAAAGGTTCATTTGTCGGTGCTGATGGTGAACTACCAGTAGCCATTAGTGGTGATAAAGTGTTTGTACGTGATGGTAACACTGACAATTTAGTCTTTGTTAATAAGACATCATTGCCTACAAACATAGCATTTGAACTTTTCGCTAAGCGGAAGGTTGGTTTAACACCACCTCTCAGTATTCTCAAAAACCTTGGTGTTGTTGCCACATATAAGTTTGTTTTGTGGGATTATGAAGCTGAGCGTCCCTTTACAAGCTTTACTAAGGCTGTTTGTGGTTATACAGAC------TTTACAGAGGATGTTTGTACCTGTTACGACAATAGTATACAAGGTTCTTACGAACGTTTCACTCTCTCAGCTAATGCTGTGTTATTCTCTGCTACTGCTGTGAAAACAGGTGGTAAGAGTTTGCCGGCTATTAAACTGAATTTT-GGAATGCTTAATGGTAATGCTATTGCTACTGTCAAATCAGATGATGGTAACATCAAAAATGTTAACTGGTTTGT------------------------------------------------------------------------------TTATGTACGCAGAGATGGCAAGCCTGTAGAGCATTATGATGGTTTT---------------------TATACCCAAGGTCGTAATTTACAAGACTTTTTGCCTCGTAGCACAATGGAAGAAGACTTTTTGAATATGGATACAGGTGTGTTTATTCAAAAGTACGGTCTCGAAGACTTTAACTTCGAGCACGTTGTGTATGGTGATGTTTCAAAAACTACTCTAGGCGGTTTACACTTGTTGATTTCACAAGTACGTCTGAGTAAAATGGGCATTTTGAAGGCAGAAGAGTTTGTGGCAGCATCTGATATTACACTCAAATGTTGTACAGTGACCTATCTTAATGATCCTAGTTCTAAGACTGTTTGTACTTACATGGATTTGTTGTTGGATGATTTTGTTGCTATATTGAAGTCTTTGGATTTGACCGTTGTATCTAAGGTTC------ATGAGGTCATAATTGACAATAAACCATGGAGATGGATGCTATGGTGTAAAGATAATGCCGTTGCTACATTCTATCCTCAGTTACAGAGTG---CAGAATGGAAATGCGGATACTCTATGCCTGGTATTTATAAGACACAACGTATGTGCTTAGAACCATGTAATTTGTATAATTATGGTGCGGGTTTGAAGTTACCTAGTGGCATTATGTTCAATGTTGTTAAATACACTCAATTGTGTCAGTATCTTAACAGTACCACTTTATGTGTTCCTCATAATATGAGAGTGTTACATTTAGGTGCTGGTTCTGATTATGGTGTTGCACCAGGAACTGCTGTTCTTAAAAGATGGTTGCCGCATGATGCAATTGTTGTTGATAACGACGCTGTGGACTATGTTAGCGATGCTGATTTTAGTGTCACTGGTGATTGCGCGACTGTGTATCTAGAAGACAAGTTTGACTTGGTTATCTCAGATATGTACGATGGCAGGACAAAGTCGATTGATGGGGAGAATGCCTCTAAAGAGGGCTTTTTCACTTACATCAATGGCGTTATTTGTGAAAAACTTGCCATAGGAGGTTCCATTGCTATTAAGGTGACTGAGTATAGTTGGAATAAGCGACTGTATGAACTTGCACAAAAATTCGCTTTTTGGACTATGTTTTGCACTTCTGTTAATACATCGTCGTCAGAGGCTTTTGTCATAGGCATAAACTACCTTGGTGACCTAGCGCAAGGGCCCTTTATAGATGGTAATGTAGTGCATGCAAACTATGTCTTTTGGCGTAACTCTACCATTATGAGCTTGTCTTACAACTCTGTTTTAGACTTGAGTAGATTCAATTGCAAACACAAGGCTACTGTTGTTGTGCAATTAAAGGAGAGTGATATTAATGAAATGGTGCTCAGTCTTATTAAGAGTGGTAGATTGCTTGTTAGGGGCAATAATAAA---TGCGTTGGCTTTACTAAC
>KT253269 229E-related bat coronavirus isolate BtCoV/KW2E-F151/Hip_cf._rub/GHA/2011 orf1ab, orf1a, spike glycoprotein, orf4, E, M, N, and orf8 genes, complete cds
-ACAGACATAGATTACTGTGTCCGTGCATTTGACGTTTACAATAAAGATGCTTCTTTTATCGGCAAAAACTTGAAGTCCAATTGTGTGCGCTTCAAGAACGCAGATAAAGATGATG------------CGTTTTATATTGTTAAACGTTGTGTTAAGTCAGTTATGGACCACGAGCAGTCCATGTATAACTTACTTAAAGGCTGTAATGCTATTGCCAAGCATGACTTTTTCACTTGGCATGAGGGCAGGACCATCTATGGTAATGTTAGTAGACAGGATCTTACTAAATACACTATGATGGACTTGTGCTTTGC----------------TCTGCGCAACTTTGATGAAAAAGATTGTGAAGTTCTTAAGGAGATACTGGTTCTTACTGGTTGTTGTGGTACTGATTACTTTGAAATGAAGAATTGGTTTGACCCAGTAGAAAATGAGGATATACACCGTGTATACGCTGCTTTAGGTAAAGTAGTCGCAAATGCAATGCTTAAGTGTGTTGCTCTTTGCGATGAAATGGTGCTTAAAGGAGTTGTTGGTGTTTTGACCTTAGACAACCAAGATCTTAATGGGAATTTCTATGATTTTGGGGACTTTGTTTTGTGTCCTCCTGGGATGGGAATACCCTATTGCACGTCATATTATTCTTATATGATGCCTGTTATGGGTATGACCAATTGTCTAGCTAGTGAGTGTTTTATGAAAAGTGACATCTTTGGTCAAGACTTCAAAACTTATGATTTGTTGAAATATGACTTCACAGAACATAAGGAGGTTTTGTTTAACAAGTATTTTAAGTATTGGGGACAGGATTATCATCCTGATTGTGTTGATTGCTATGATGAGATGTGTATTTTGCATTGTTCAAATTTTAACACACTCTTCGCAACCACAATTCCAAACACAGCTTTTGGACCTCTATGCAGAAAAGTGTTTATTGATGGTGTACCCGTAGTCGCTACTGCTGGTTACCACTTTAAACAATTAGGGCTTGTGTGGAACAAAGATGTTAACACTCATTCTGCCAGACTTACTATTACTGAACTCTTACAGTTTGTGACAGATCCAGCGCTTATAGTTGCGTCATCGCCTGCTTTGGTTGATAAACGCACTGTTTGCTTTTCTGTTGCTGCTTTGAGTACAGGATTAACATCCCAAACCGTAAAACCCGGCCATTTTAATAAGGAGTTTTATGACTTCTTGCGCTCTCAGGGGTTTTTCGATGAAGGTTCAGAATTAACATTGAAGCATTTCTTCTTTACTCAAAAGGGTGATGCTGCAATTAAAGATTTTGACTATTATCGGTACAACAGACCTACTATGCTGGATATAGGACAAGCGCGCGTAGCATATCAAGTGGCAGCTCGCTATTTTGACTGTTACGACGGTGGCTGTATCACATCTAGAGAGGTGGTTGTTACAAACCTTAATAAAAGCGCTGGTTGGCCACTTAATAAGTTTGGTAAGGCCGGTTTATATTATGAGTCTATTAGTTACGAGGAGCAAGACGCTATGTTTGCATTAACAAAGCGTAACATTCTCCCTACTATGACTCAGTTAAATCTCAAGTACGCCATATCAGGCAAGGAACGTGCGCGTACAGTAGGTGGTGTCTCGCTCTTAGCTACTATGACTACAAGACAGTTTCATCAGAAATTTCTAAAATCCATAGTTGCTACTAGAAATGCCACCGTTGTTATCGGCACTACCAAGTTTTATGGTGGCTGGGATAATATGTTAAAGAACCTAATGGCTGATGTTGATGATCCTAAATTGATGGGTTGGGACTATCCTAAGTGTGATAGAGCTATGCCTTCAATGATACGCATGTTGTCAGCTATGATACTGGGTTCTAAGCATGTCACATGTTGTACGGCTAGTGACAAGTTTTATAGACTTAGTAATGAGCTTGCTCAAGTTTTGACTGAAGTTGTTTACTCAAATGGTGG-GTTTTATTTTAAACCTGGTGGTACAACTTCTGGTGATGCAACTACAGCTTATGCCAACTCTGTCTTTAATATATTTCAGGCTGTAAGTTCTAACATTAATCGCATTTTGAGCGTTAATTCGTCACATTGCAATAATCTTAATGTTAAGAAATTACAGAAACAACTTTATGACAATTGCTATAGAAATAGTAATGTCGATGAGTCTTTTGTAGATGACTTTTACGGTTATTTACAAAAGCATTTTTC-TATGATGATCCTTTCTGATGACGGTGTTGTGTGTTATAATAAAACTTATGCTGAACTTGGTTACATTGCTGATATTAGTGCTTTTAAAGCCACTTTATATTATCAGAACAGTGTATTCATGAGTACAGCTAAGTGCTGGACTGAGGAAGACCTTTCTATAGGACCTCACGAATTCTGCTCACAGCACACTATGCAGATTGTAGATGAAGATGGTAAGTATTATCTACCATACCCAGATCCTAGCCGTATTATTTCTGCAGGTGTTTTTGTGG---------------ATGACATTACCAAGACTGATGCTGTCATTCTTTTGGAACGCTATGTGTCTCTGGCTATAGATGCATACCCATTATCTAAACACCCTAAACCTGAGTACAGGAAGGTGTTTTATGCATTGTTAGATTGGGTTAAACATCTCAATAAGACTCTTAATGAAGGTGTTTTGGAGTCGTTCTCTGTTACACTTTTAGATGAACAAGAGTCTAAGTTTTGGGATGAAAGCTTCTATGCCAGCATGTATGAGAAGTCTACAGTACTACAAGCCGCTGGTCTTTGTGTAGTATGTGGTTCTCAAACAGTTCTAAGATGCGGTGATTGTTTACGTAAGCCGATGTTGTGCACTAAGTGTGCTTATGATCATGTGTTTGGCACGGATCATAAGTTCATTTTGGCTATTACACCTTATGTGTGTAACACATCTGGTTGCAATGTAAATGACGTTACAAAACTGTATCTTGGAGGTTTGAATTATTACTGTGTAGATCACAAACCACAGCTGTCATTTCCGCTGTGTTCAGCTGGTAATGTATTTGGTTTGTACAAAAGTTCTGCGCTGGGTTCCATAGATGTTGATGTTTTTAACAAACTTTCTACTTCAGACTGGTCTGACATACGTGACTACAAGTTGGCTAATGAAGCTAAGGAGTCACTAAGACTGTTTGCAGCTGAAACTGTCAAGGCTAAAGAAGAAAGTGTGAAATCATCATATGCTTATGCTACTCTAAAGGAAATTGTAGGTCCTAAGGAACTTTTGCTTTCATGGGAAAGTGGAAAGGCCAAACCACCGTTGAATCGTAATTCTGTGTTCACGTGTTTTCAAATTACTAAAGACTCCAAGTTTCAAGTTGGGGAATTTGTGTTTGAGAAAGTGGATTATGGCTCTGACACGGTGACATATAAGTCCACGGCCACTACTAAGTTAGTACCTGGTATGTTGTTTATTTTGACTTCTCATAATGTTGCGCCACTTAGAGCACCAACCTTGGCTAATCAGGAAAAATATTCCACCATTTACAAGTTGCATCCATCCTTTAATGTTAGTGATGCTTACGCGAATCTTGTACCTTATTACCAGCTTATAGGCAAACAGCGTATTACAACAATACAGGGTCCGCCTGGTAGTGGTAAGTCGCATTGTTCTATTGGTATTGGTGTGTATTATCCTGGTGCACGCATTGTTTTTACTGCTTGCTCTCATGCTGCTGTGGATTCTTTGTGTGCAAAGGCTGCCACAGCTTACAGCATTGATAAGTGTACACGTATTATTCCAGCGCGCGCCAGAGTGGAGTGCTATAGTGGTTTTAAACCTAATAATAACAGTGCACAATATGTGTTTAGTACTGTAAATGCACTACCAGAAGTTAACGTAGACATTGTTGTTGTAGATGAGGTGTCTATGTGCACCAACTATGATTTGTCTGTGATTAACCAGCGTATATCTTACAAGCATATTGTGTATGTTGGTGATCCGCAACAGCTGCCAGCTCCCAGAGTTCTTATCTCTAAAGGTGTTATGGAACCAATTGATTATAATGTTGTGACACAGCGTATGTGTGCTATAGGACCTGATGTCTTTTTACACAAGTGTTACAGATGTCCTGCTGAAATAGTTACCACTGTTTCAGAGCTTGTTTATGAAAACAAGTTTGTACCTGTCAAAGAGGCTAGTAAGCAGTGCTTCAAGATCTTTGAACGTGGTAGTGTGC-AGGTAGATAATGGTTCCAGTATAAACAGGCGCCAACTTGATGTTGTTAAGCGATTTATACATAAAAACCCTACATGGAGCAAAGCTGTGTTTATTTCACCTTATAATAGTCAGAACTATGTAGCTGCTAGGCTTTTAGGTCTACAAACTCAGACAGTGGATTCTGCTCAAGGCAGTGAATATGACTATGTCATATTCGCACAGACATCAGATACTGCTCATGCTTGTAATGCCAATCGTTTTAACGTTGCCATTACTAGAGCAAAGAAAGGTATCTTTTGTATTATGTCTGACAGAACTCTGTTTGATGCACTCAAATTCTTTGAAATCACTATGACAGATTTACAGTC------------------TGAAAATAGTTGTGGTTTGTTCAAAGATTGTGCACGTAACCCTATTGATCTACCACCAAGTCATGCTACTACTTATTTATCATTGTCTGATAGATTTAAGACTAGTGGTGACTTAGCTGTCCAGATAGGTAGCAATAA---TGTTTGCACTTATGAACATGTGATCTCATATATGGGTTTCAGGTTTGATGTTAGTATGCCTGGCAGTCACAGTTTGTTCTGCACCAGAGATTTTGCCATGCGTCATGTCAGAGGTTGGTTAGGAATGGATGTAGAGGGTGCACATGTCACAGGTGATAATGTTGGCACTAATGTACCTCTACAAGTTGGTTTTTCCAATGGTGTGGATTTTGTAGTGCAACCTGAAGGTTGTGTTATAACAAACACGGGCAGTGTTGTAAAACCTGTTCGTGCGCGCGCACCACCTGGTGAACAATTTACGCACCTTGTACCTCTGTTACGCAAGGGACAACCTTGGAGTGTGTTGAGAAAACGTATTGTTCAAATGATAGCAGACTACCTTGCTGGTTCATCTGATGTACTTGTGTTTGTACTGTGGGCTGGCGGTTTAGAGTTGACCACTATGCGTTATTTTGTCAAGATTGGAGCTGTTAAACATTGCCAA---TGTGGTACTATTGCTACATGCTACAACTCTGTTAGTAATGACTATTGTTGTTTTAAACATGCATTGGGATGTGACTATGTTTACAATCCATATGTCATAGATATCCAACAATGGGGTTATGTTGGTTCACTCTCTACTAATCACCATGCCATTTGTAATGTTCATAGAAATGAGCATGTGGCTTCTGGCGATGCTATTATGACTAGGTGTTTGGCTGTGTATGACTGTTTTGTTAAGAATGTGGACTGGTCAATTACCTATCCTATGATAGCTAATGAAAAGGCCATAAACAAGGGTGGTCGCACTGTGCAAAGTCATATTATGCGTGCTGCTATTAAATTGTATAACCCTAAAGCAATT----------------CATGATATTGGTAATCCTAAGGGTATTCGTTGTGCCGTGACTGATGCAAAGTGGTATTG-TTACGACAAGGACCCTATTAATTCTAATGTGAAAACATTAGAGTATGATTACATGACGCATGGCCAAATG------GATGGCTTGTGTTTGTTCTGGAATTGCAATGTGGATATGTACCCTGAATTCTCAATTGTTTGCAGGTTTGATACACGTACACGCTCTACATTGAACCTCGAAGGCGTAAATGGGGGTTCGTTGTACGTCAACAACCACGCATTCCACACTCCAGCTTATGACAAACGTGCTATGGCCAAGTTAAAACCAGCACCGTTCTTCTATTATGATGACGGTCCATGTGAAGTTGTGCATG------------ACCAAGTTAACTATGTTCCTTTGAGAGCCACTAATTGTATTACCAAGTGTAATATTGGTGGTGCTGTATGTTCTAAACATGCTAATCTCTATAGAGCATATGTTGAGTCATATAACACTTTCACTCAAGCTGGTTTTAATATTTGGGTTCCTACCACGTTTGATTGTTATAATTTGTGGCAGACATTTACAGAGGTTAATCTGCAAGGTTTGGAGAACATTGCTTTTAACGTAGTTAAGAAAGGTTCATTTGTCGGTGCTGATGGTGAACTACCAGTAGCCATTAGTGGTGATAAAGTGTTTGTACGTGATGGTAACACTGACAATTTAGTCTTTGTTAATAAGACATCATTGCCTACAAACATAGCATTTGAACTTTTCGCTAAGCGGAAGGTTGGTTTAACACCACCTCTCAGTATTCTCAAAAACCTTGGTGTTGTTGCCACATATAAGTTTGTTTTGTGGGATTATGAAGCTGAGCGTCCCTTTACAAGCTTTACTAAGGCTGTTTGTGGTTATACAGAC------TTTACAGAGGATGTTTGTACCTGTTACGATAATAGTATACAAGGTTCTTACGAGCGTTTTACTCTATCAGCTAATGCTGTGTTATTCTCTGCTACTGCTGTGAAAACAGGTGGTAAGAGTTTGCCGGCTATTAAACTGAATTTT-GGAATGCTTAATGGTAATGCTATTGCTACTGTCAAATCAGATGATGGTAACATCAAAAATGTTAACTGGTTTGT------------------------------------------------------------------------------TTACGTACGCAGAGATGGCAAGCCTGTAGATCATTATGATGGTTTT---------------------TATACCCAAGGTCGTAATTTACAAGACTTTTTGCCTCGTAGCACAATGGAAGAAGACTTTTTGAACATGGATACAGGTGTATTTATTCAAAAGTACGGTCTCGAAGACTTTAACTTCGAGCACGTTGTGTATGGTGATGTTTCAAAAACTACTCTAGGCGGTTTACACTTGTTGATTTCACAAGTACGTCTGAGTAAAATGGGCATCTTGAAGGCAGAAGAGTTTGTGGCAGCATCTGATATTACACTCAAATGTTGTACAGTGACCTATCTTAATGATCCTAGTTCTAAGACTGTTTGTACTTACATGGATTTGTTGTTGGATGATTTTGTTGCTATATTGAAGTCTTTGGATTTGACTGTTGTATCTAAGGTTC------ATGAGGTCATAATTGACAATAAACCATGGAGATGGATGCTATGGTGCAAAGATAATGCCGTCGCTACATTCTATCCTCAGTTACAGAGTG---CAGAATGGAAATGCGGATACTCTATGCCTGGTATTTACAAGACACAACGCATGTGCTTAGAACCATGTAATTTGTATAATTATGGTGCGGGTTTGAAGTTACCTAGTGGCATTATGTTCAATGTTGTTAAATATACTCAATTGTGTCAGTATCTTAACAGTACCACTTTATGTGTTCCTCATAATATGAGAGTGTTACATTTAGGTGCTGGTTCTGACTATGGTGTTGCACCAGGAACTGCTGTTCTTAAAAGATGGTTGCCGCATGATGCAATTGTTGTTGATAATGATGTTGTTGATTATGTGAGTGACGCCGATTTCAGTGTTACTGGTGATTGTGCAACCGTTTATTTGGAAGACAAGTTCGACTTGTTAATTTCTGATATGTACGATGGCAGGACAAAGGCAATTGATGGTGAAAATGTTTCGAAAGAAGGATTTTTCACTTATATCAATGGTGTCATTTGCGAAAAACTTGCTATCGGAGGTTCTATTGCCATTAAAGTAACAGAGTATAGCTGGAATAAGAAGTTGTATGAACTTGTACAAAAATTTTCTTTTTGGACTATGTTCTGCACTTCTGTTAATACGTCATCATCGGAAGCCTTTGTTGTCGGAATTAACTATCTTGGTGATTTCGCACAAGGACCTTTCATAGATGGTAATATAATACATGCAAATTATGTATTTTGGCGTAACTCTACTGTTATGAGTTTGTCTTATAACTCTGTTTTAGACTTGAGTAAATTTAATTGCAAACACAAAGCGACTGTTGTTGTGCAATTAAAGGATGGTGACATTAATGAAATGGTGCTCAGTCTTGTTAAGAGTGGTAAGTTGCTTGTAAGGAGTAATGGCAAG---TGTGTGGGTTTTAGTAAT
>KT253270 229E-related bat coronavirus isolate BtCoV/FO1A-F2/Hip_aba/GHA/2010 orf1ab, orf1a, spike glycoprotein, orf4, E, M, N, and orf8 genes, complete cds
-ACAGACATAGATTACTGTGTCCGTGCATTTGACGTTTACAATAAAGATGCTTCTTTTATCGGCAAAAACTTGAAGTCCAATTGTGTGCGCTTCAAAAATGCAGATAAAGATGATG------------CGTTTTATATTGTTAAACGTTGCATTAAGTCAGTTATGGACCACGAGCAGTCCATGTATAACTTACTTAAAGGCTGTAATGCTGTTGCTAAGCATGATTTTTTCACTTGGCATGAAGGCAGAACCATCTATGGTAACGTTAGTAGACAGGATCTTACTAAATATACCATGATGGATTTGTGCTTTGC----------------TCTGCGTAACTTTGATGAAAAAGATTGTGAAGTTCTTAAGGAGATTTTGGTTCTTACTGGCTGTTGTAGTACTGATTACTTTGAAATGAAGAATTGGTTTGACCCAGTAGAAAATGAGGACATACACCGTGTATATGCTGCTTTGGGTAAAGTAGTCGCAAATGCAATGCTTAAGTGTGTTGCTCTTTGCGATGAAATGGTGCTTAAGGGAGTTGTTGGTGTTTTGACCTTAGATAACCAAGACCTTAATGGGAATTTCTATGATTTTGGAGACTTTGTTTTGTGTCCTCCTGGTATGGGAATACCTTATTGCACATCATATTACTCTTATATGATGCCTGTTATGGGTATGACTAATTGCCTAGCTAGTGAGTGTTTTATGAAAAGTGACATCTTTGGTCAAGACTTCAAAACTTATGATTTGTTGAAATATGATTTCACAGAACATAAGGAAGTTTTGTTTAACAAGTACTTTAAGTATTGGGGACAGGATTATCATCCTGATTGTGTTGATTGTTATGATGAGATGTGTGTTTTGCATTGCGCAAATTTTAACACACTATTTGCTACCACAATTCCAAACACAGCTTTTGGACCTCTATGCAGAAAAGTGTTTATTGATGGTGTACCTGTAGTAGCAACTGCTGGTTACCACTTTAAACAATTAGGACTTGTGTGGAACAAAGATGTTAACACTCATTCTACCAGACTTACTATTACTGAACTTTTACAGTTTGTGACAGATCCAGCGCTTATAGTTGCGTCATCGCCTGCTTTGGTGGATAAACGCACTGTTTGTTTTTCTGTTGCTGCTTTGAGTACAGGATTAACATCCCAAACAGTAAAACCTGGCCATTTTAATAAGGAGTTTTATGACTTCTTACGCTCTCAAGGGTTTTTCGATGAAGGTTCAGAATTAACATTGAAGCATTTCTTTTTTACACAAAAGGGTGATGCTGCAATTAAAGATTTTGACTATTATCGTTATAATAGACCTACTATGCTGGATATTGGACAGGCTCGCGTAGCATATCAAGTGGCATCTCGCTATTTTGACTGTTACGAAGGTGGCTGTATCACATCTAGAGAGGTTGTTGTTACAAACCTTAATAAAAGTGCTGGTTGGCCACTTAATAAGTTTGGTAAGGCTGGTTTATACTATGAGTCTATTAGTTATGAGGAGCAAGATGCTATGTTTGCATTAACAAAGCGTAACATTCTCCCTACTATGACCCAGTTAAATCTCAAGTACGCCATATCTGGTAAGGAGCGTGCGCGTACAGTTGGTGGTGTGTCTTTATTAGCTACTATGACTACAAGACAGTTTCATCAAAAATGTCTAAAATCCATAGTTGCTACTAGAAACGCCACCGTTGTTATTGGCACCACCAAGTTTTATGGTGGCTGGGATAATATGTTAAAGAATCTAATGGCTGATGTTGATGATCCTAAATTGATGGGCTGGGACTATCCCAAGTGTGATAGGGCTATGCCTTCAATGATTCGCATGTTGTCAGCTATGATTTTAGGTTCTAAGCATGTCACATGTTGTACGGCTAGTGACAAGTTTTATAGACTTAGTAATGAGCTTGCTCAAGTTTTGACTGAAGTTGTTTACTCAAATGGTGG-GTTTTATTTTAAACCTGGTGGTACAACTTCTGGTGATGCAACTACTGCTTATGCTAACTCTGTATTTAATATTTTTCAAGCTGTAAGTTCTAACATTAATCGTATTTTGGGCGTTAACTCGTCAAATTGCAATAATCTTAATGTTAAGAAATTACAGAAACAACTTTATGACAATTGCTATAGAAATAGTAATGTCGATGAATCTTTTGTAGATGACTTTTATGGTTATTTACAAAAGCATTTTTC-TATGATGATTCTTTCTGATGATGGTGTTGTGTGCTATAATAAAACTTATGCTGAACTTGGTTACATTGCTGATATTAGTGCTTTTAAAGCCACTTTGTATTATCAAAATGGTGTGTTCATGAGTACAGCTAAGTGTTGGACTGAGGAAGATCTTTCTGTAGGACCTCATGAATTTTGCTCACAGCACACTATGCAGATCGTAGATGAAAATGGTAAGTATTATCTACCATATCCAGATCCTAGCCGTATTATTTCTGCTGGTGTTTTTGTGG---------------ATGACATTACTAAGACTGATGCTGTCATTCTTTTGGAACGCTATGTTTCTTTGGCTATAGACGCATACCCATTGTCTAAACACCCTAAACCTGAGTACAGGAAGGTGTTTTATGCATTGTTAGACTGGGTTAAACATCTCAATAAGACTCTTAATGAAGGTGTTTTGGAGTCATTTTCTGTTACACTTTTAGATGAACAGGAGTCTAAGTTTTGGGATGAAAGCTTCTATGCCAGCATGTATGAGAAGTCTACAGTATTACAAGCTGCTGGTCTCTGTGTAGTATGTGGGTCTCAAACAGTTCTAAGATGCGGTGATTGTTTACGTAAACCGATGTTGTGCACTAAGTGTGCTTATGATCATGTGTTTGGAACTGATCATAAGTTCATTTTGGCTATTACACCTTATGTTTGTAACACATCTGGTTGTAATGTAAACGATGTTACAAAATTGTATCTTGGAGGTTTGAACTATTACTGTGTAGATCACAAACCGCATTTGTCATTCCCACTGTGCTCAGCTGGTAATGTCTTTGGTTTGTACAAAAGTTCTGCTTTGGGTTCCATAGACGTTGATGTTTTTAATAAGCTTTCTACTTCTGATTGGTCTGACATCCGTGACTATAAGTTGGCTAACGAAGCTAAAGAGTCATTAAGGCTTTTTGCAGCTGAAACTGTCAAGGCTAAAGAGGAAAGTGTTAAGTCATCATATGCTTATGCTACCCTGAAGGAGATTGTAGGTCCTAAGGAACTTTTGCTCTCATGGGAAAGTGGAAAAGCCAAACCGCCATTAAACCGTAACTCTGTATTTACATGCTTCCAAATCACAAAAGACTCCAAATTTCAAGTTGGAGAGTTTGTGTTTGAGAAAGTAGATTACGGTTCTGATACGGTGACTTACAAGTCCACTGCCACTACTAAGTTAGTACCAGGTATGTTGTTTATTTTGACTTCTCATAATGTTGCTCCACTTAGAGCACCAACTATGGCCAACCAGGAAAAATACTCCACCATTTACAAGTTGCACCCATCATTCAATGTTAGTGATGCTTATGCAAATCTTGTTCCTTATTACCAACTTATAGGCAAACAACGTATTACTACAATACAGGGTCCACCTGGTAGTGGTAAATCGCATTGTTCTATTGGTATTGGTGTGTATTACCCTGGTGCAAGAATTGTGTTTACTGCTTGTTCTCATGCTGCTGTAGATTCCCTGTGTGCAAAAGCTGCCACAGCTTACAGCGTTGACAAGTGTACACGTATTATTCCTGCACGTGCCAGAGTTGAGTGTTATAGTGGTTTTAAACCAAATAATAATAGTGCACAATATGTGTTTAGTACTGTTAATGCGCTACCTGAAGTTAACGCAGATATTGTTGTTGTAGATGAGGTGTCAATGTGCACCAACTATGATTTGTCTGTGATTAACCAGCGTATATCATACAAACACATAGTGTATGTTGGTGATCCTCAACAATTGCCAGCTCCTAGAGTTCTTATCTCTAAGGGTGTTATGGAACCAATTGATTACAATGTTGTGACACAGCGTATGTGTGCTATAGGACCTGATGTCTTTTTACACAAGTGTTACAGATGTCCTGCTGAAATAGTTACCACTGTTTCAGAGCTTGTTTATGAAAACAAGTTTGTACCTGTCAAAGAGGCTAGTAAGCAGTGCTTCAAGATCTTTGAACGTGGTAGTGTGC-AGGTAGATAATGGTTCCAGTATAAACAGGCGCCAACTTGATGTTGTTAAGCGATTTATACATAAAAACCCTACATGGAGCAAAGCTGTGTTTATTTCACCTTATAATAGTCAGAACTATGTAGCTGCTAGGCTTTTAGGTCTACAAACTCAGACAGTGGATTCTGCTCAAGGCAGTGAATATGACTATGTCATATTCGCACAGACATCAGATACTGCTCATGCTTGTAATGCCAATCGTTTTAACGTTGCCATTACTAGAGCAAAGAAAGGTATCTTTTGTATTATGTCTGACAGAACTCTGTTTGATGCACTCAAATTCTTTGAAATCACTATGACAGATTTACAGTC------------------TGAAAATAGTTGTGGTTTGTTCAAAGATTGTGCACGTAACCCTATTGATCTACCACCAAGTCATGCTACTACTTATTTATCATTGTCTGATAGATTTAAGACTAGTGGTGACTTAGCTGTCCAGATAGGTAGCAATAA---TGTTTGCACTTATGAACATGTGATCTCATATATGGGTTTCAGGTTTGATGTTAGTATGCCTGGCAGTCACAGTTTGTTCTGTACCAGAGATTTTGCCATGCGTCATGTCAGAGGTTGGTTAGGAATGGATGTAGAGGGTGCACATGTCACAGGTGATAATGTTGGCACTAATGTACCTCTACAAGTTGGTTTTTCCAATGGTGTGGATTTTGTAGCGCAACCTGAAGGTTGTGTTATAACAAACACGGGCAGTGTTGTAAAACTTGTTCGTGCGCGCGCACCACCTGGTGAACAATTTACGCACCTTGTACCTCTGTTACGCAAGGGACAACCTTGGAGTGTGTTGAGAAAACGTATTGTTCAAATGATAGCAGACTACCTTGCTGGTTCATCTGATGTACTTGTGTTTGTACTGTGGGCTGGCGGTTTAGAGTTGACCACTATGCGTTATTTTGTCAAGATTGGAGCTGTTAAATATTGCCAA---TGTGGTACTATTGCTACATGCTACAACTCTGTTAGTAATGACTATTGTTGTTTTAAACATGCATTGGGATGTGACTATGTTTACAATCCATATGTCATAGATATCCAACAATGGGGTTATGTTGGTTCACTCTCTACTAATCACCATGCCATTTGTAATGTTCATAGAAATGAGCATGTGGCTTCTGGCGACGCTATTATGACTAGATGTTTGGCTGTGTATGACTGCTTCGTTAAGAATGTGGACTGGTCAATTACCTATCCTATGATAGCTAATGAAAGAGCCATAAATAAGGGTGGTCGCACTGTTCAAAGTCATATCATGCGTGCTGCTATTAAGTTGTACAACCCTAAAGCAATC----------------CATGATATTGGTAATCCTAAGGGTATTCGTTGTGCTGTAACTGATGCCAAGTGGTATTG-TTACGACAAGGACCCTATTAATTCTAATGTGAAGACATTGGAGTATGATTACATGACACATGGCCAAATG------GATGGCTTGTGTTTATTCTGGAATTGTAATGTGGATATGTACCCTGAATTCTCAATTGTTTGCAGGTTTGATACACGTACACGCTCTCCATTGAACCTCGAAGGCGTAAATGGTGGTTCGTTGTATGTCAACAACCATGCATTTCACACTCCAGCTTATGATAAACGTGCTATGGCCAAGTTGAAGCCAGCACCGTTCTTCTACTATGATGACGGTCCATGTGAAGTTGTTCATG------------ATCAAGTTAATTATGTTCCTTTGAGAGCCACTAATTGTATTACCAAGTGTAATATTGGTGGTGCTGTATGTTCTAAGCATGCTAATCTCTATAGAGCATATGTTGAGTCATATAATACTTTCACTCAAGCTGGTTTTAATATTTGGGTCCCTACCACGTTTGATTGTTATAATTTGTGGCAGACATTTACAGAGGTTAATCTGCAAGGTTTGGAGAACATCGCTTTTAACGTTGTTAAGAAAGGTTCATTTGTCGGTGCCGATGGCGAACTACCTGTAGCCATTAGTGGTGATAAAGTGTTTGTACGTGATGGTAACACTGACAATTTGGTCTTTGTTAATAAAACATCACTGCCTACAAACATAGCATTTGAACTTTTTGCGAAGAGGAAAGTTGGTTTGACTCCACCTCTCAGTATTCTCAAAAACCTTGGTGTTGTCGCCACATATAAGTTTGTCTTGTGGGATTATGAAGCTGAACGTCCCTTTACAAGCTTTACTAAGGCTGTTTGTGGTTATACAGAC------TTTACAGAGGATGTTTGTACCTGTTACGACAATAGTATACAAGGTTCTTACGAACGTTTCACTCTGTCAACTAATGCTGTGTTATTCTCTGCTACTGCTGTGAAAACAGGTGGTAAGAGTTTACCGGCTATTAAATTGAATTTT-GGAATGCTTAATGGTAATGCCATTGCTACTGTCAAATCAGATGATGGTAACATCAAAAATGTTAACTGGTTTGT------------------------------------------------------------------------------TTATGTACGCAGAGATGGCAAGCCTGTAGATCATTATGATGGTTTT---------------------TACACCCAAGGTCGCAATTTACAAGATTTTTTGCCTCGCAGCACAATGGAAGAAGACTTTTTGAACATGGATACAGGTGTGTTTATTCAAAAGTATGGTCTCGAAGACTTTAACTTCGAGCACGTAGTGTATGGTGATGTTTCAAAAACTACTCTAGGCGGTTTACACTTGTTGATTTCACAAGTACGTCTGAGTAAAATGGGCATCTTGAAGGCAGAAGAGTTTGTGGCAGCATCTGATATTACACTCAAATGTTGTACAGTGACCTATCTTAATGATCCTAGTTCTAAGACTGTTTGTACTTACATGGATTTGTTGTTGGATGACTTTGTTGCTATATTGAAGTCTTTGGATTTGACTGTTGTATCTAAGGTTC------ATGAGGTCATAATTGACAATAAACCATGGAGATGGATGCTATGGTGTAAAGATAATGCCGTTGCTACATTCTATCCTCAGTTACAGAGTG---CAGAATGGAAATGCGGATACTCTATGCCTGGTATTTACAAGACACAACGCATGTGCTTAGAACCATGTAATTTGTATAATTATGGTGCGGGTTTGAAGTTACCTAGTGGCATCATGTTCAATGTTGTTAAATATACTCAATTGTGTCAGTATCTTAACAGTACCACTTTATGTGTTCCTCATAATATGAGAGTGTTACATTTAGGTGCTGGTTCTGACTATGGTGTTGCACCAGGAACTGCTGTTCTTAAAAGATGGTTGCCGCATGATGCAATTGTTGTTGATAATGATGTTGTTGATTATGTGAGTGACGCCGATTTCAGTGTTACTGGTGATTGTGCAACCGTTTATTTGGAAGACAAGTTTGACTTGTTAATTTCTGATATGTACGATGGCAGGACAAAGGCAATTGATGGTGAAAATGTTTCGAAAGAAGGATTTTTCACTTATATCAATGGTGTCATTTGCGAAAAACTTGCTATCGGAGGTTCTATTGCCATTAAAGTAACAGAGTATAGCTGGAATAAGAAGTTGTATGAACTTGTACAAAAATTTTCTTTTTGGACTATGTTCTGCACTTCTGTTAACACGTCATCATCAGAAGCCTTTGTTGTCGGAATTAACTATCTTGGTGATTTCGCACAAGGACCCTTTATAGATGGCAACATAATACATGCAAATTATGTGTTTTGGCGTAACTCTACCGTTATGAGTTTGTCTTATAACTCTGTTTTAGACTTGAGTAAATTTAATTGCAAACACAAAGCAACTGTTGTTGTGCAATTAAAGGATGGTGATATTAATGAAATGGTGCTCAGTCTTGTTAAGAGTGGTAAATTGCTTGTAAGGAGTAACGGTAAG---TGTATGAGTTTTAGTAAC
>JQ410000 Alpaca respiratory coronavirus isolate CA08-1/2008, complete genome
-------------------GTCCGTGCATTTGACGTTTACAATAAAGATGCTTCTTTTATCGGCAAAAACTTGAAGTCCAATTGTGTGCGCTTCAAGAACGCAGATAAGGATGATG------------CGTTTTATATTGTTAAACGTTGCATTAAGTCAGTTATGGACCACGAGCAGTCCATGTATAACTTACTTAAAGGCTGTAATGCTGTTGCTAAGCATGATTTTTTCACTTGGCATGAAGGCAGAACCATCTATGGTAACGTTAGTAGACAGGATCTTACTAAATACACCATGATGGACTTGTGCTTTGC----------------TCTGCGTAACTTTGATGAAAAAGACTGTGAAGTTCTTAAGGAGATACTGGTTCTTACTGGTTGTTGTGGTACTGATTACTTCGAAATGAAGAATTGGTTTGACCCAGTAGAAAATGAGGACATACACCGTGTGTATGCTGCTTTGGGTACAGTAGTCGCAAATGCAATGCTTAAGTGTGTTGCTCTTTGCGACGAAATGGTGCTTAGAGGAGTTGTTGGTGTTTTGACCTTAGACAACCAAGATCTTAATGGGAATTTCTACGATTTTGGGGACTTTGTTTTGTGTCCTCCTGGTATGGGAATACCCTATTGCACATCATATTACTCTTATATGATGCCTGTTATGGGTATGACCAATTGTCTAGCTAGTGAGTGTTTTATGAAAAGTGACATCTTTGGTCAAGACTTCAAAACTTATGATTTGTTGAAATATGATTTCACAGAGCATAAGGAGGTTTTGTTCAACAAGTATTTTAAGTATTGGGGACAGGGTTACCATCCTGATTGTGTAGATTGTTATGATGAGATGTGTATTTTGCATTGTTCAAATTTTAACACACTCTTCGCAACCACAATTCCAAATACAGCTTTTGGACCCCTATGCAGAAAAGTGTTTATTGATGGTGTACCTGTTGTTGCTACTGCTGGTTACCATTTTAAACAACTAGGACTTGTGTGGAATAAAGATGTTAACACTCACTCTACTAGACTTACTATTACTGAACTTTTACAGTTCGTGACAGATCCTGCGCTTATAGTTGCGTCATCGCCAGCTTTAGTGGATAAACGCACTGTATGCTTTTCTGTCGCAGCTCTGAGTACAGGGTTGACATCTCAAACAGTAAAACCTGGCCATTTTAATAAGGAGTTTTATGACTTCTTACGCTCTCAAGGGTTTTTCGATGAAGGTTCAGAATTGACATTGAAGCACTTCTTTTTTACACAAAAGGGTGATGCTGCAATTAAAGATTTTGACTATTATCGGTATAACAGACCCACCATGCTAGATATTGGACAAGCACGTGTGGCATATCAAGTAGCATCTCGTTACTTTGACTGCTATGAAGGTGGTTGTATTACATCTAGAGAGGTGGTTGTTACTAACCTTAATAAGAGTGCTGGTTGGCCACTTAATAAGTTTGGTAAAGCTGGTTTATATTATGAGTCTATTAGTTATGAAGAACAAGACGCTATGTTTGCGTTAACAAAGCGTAATATTCTCCCTACTATGACTCAGTTAAATCTCAAATACGCCATATCTGGTAAGGAGCGTGCACGTACAGTTGGTGGTGTCTCTTTGTTAGCTACTATGACTACTAGACAGTTTCATCAGAAATGTTTGAAATCTATAGTTGCTACTAGAAATGCCACCGTTGTTATCGGCACTACCAAATTCTATGGCGGTTGGGACAATATGCTAAAGAACTTGATTGCTGACGTTGACGATCCTAAGTTGATGGGCTGGGACTATCCTAAGTGTGATAGAGCGATGCCTTCAATGATTCGTATGCTGTCGGCCATGATTTTAGGTTCTAAACATGTTACATGTTGTACGGCTAGTGACAAATTCTATAGACTTAGTAATGAGCTTGCTCAAGTTTTAACCGAAGTTGTTTACTCAAATGGTGG-GTTTTATTTTAAACCTGGTGGTACAACTTCTGGTGATGCAACTACTGCTTATGCCAACTCTGTTTTTAATATATTTCAGGCTGTAAGTTCTAACATTAATCGCATTTTGAGCGTTAATTCGTCAAATTGCAACAACCTTAATGTTAAGAAATTACAGAAACAACTTTATGACAATTGCTATAGAAATAGTAATGTCGATGAGTCTTTTGTGGATGACTTCTACGGTTATTTACAAAAGCACTTTTC-TATGATGATTCTTTCTGATGATGGTGTTGTGTGCTATAATAAAATTTATGCTGAACTTGGTTACATTGCTGATATTAGTGCTTTTAAAGCCACTTTATATTATCAGAATGGTGTATTCATGAGCACAGCTAAATGTTGGACTGAGGAAGACCTTTCTGTAGGACCTCATGAATTTTGCTCACAGCACACTATGCAGATTGTAGATGAAAATGGTAAGTATTATCTACCATACCCAGATCCTAGCCGTATTATTTCTGCTGGTGTTTTTGTGG---------------ATGACATTACCAAGACTGATGCTGTCATTCTTTTAGAACGCTATGTTTCTCTGGCTATAGATGCATACCCATTGTCTAAACATCCTAAACCCGAGTATAGGAAAGTGTTTTATGCACTGTTAGACTGGGTTAAATATCTCAATAAAACTCTTAATGAAGGTGTTTTGGAGTCATTCTCTGTCACACTTTTAGATGAACAGGAGTCCAAGTTTTGGGATGAAAGCTTTTATGCTAGCATGTATGAGAAGTCTACAGTACTACAAGCTGCTGGTCTTTGTGTAGTATGTGGCTCTCAAACAGTTCTAAGATGCGGTGATTGTTTACGCAAACCGATGTTGTGCACTAAGTGTGCTTATGATCATGTGTTTGGCACTGATCATAAGTTCATTTTGGCTATTACACCTTATGTTTGTAACACATCTGGTTGCAATGTAAACGACGTTACAAAACTGTATCTTGGAGGTTTGAATTATTACTGTGTAGATCACAAACCACATTTGTCATTCCCACTGTGTTCAGCTGGTAATGTCTTTGGTTTGTACAAAAGTTCTGCTTTGGGTTCCATAGACGTTGATGTTTTTAATAAGCTTTCTACTTCTGATTGGTCTGACATTCGTGACTATAAGTTAGCTAATGAAGCTAAAGAGTCACTAAGGCTATTTGCAGCTGAAACTGTCAAAGCTAAGGAGGAAAGTGTTAAGTCATCATATGCTTATGCCACCCTAAAGGAGATTGTAGGTCCTAAGGAACTTTTGCTCTCATGGGAAAGTGGAAAAGCCAAACCACCGTTAAACCGTAATTCTGTATTTACTTGCTTCCAAATTACAAAGGACTCCAAGTTTCAAGTTGGTGAATTTGTGTTTGAGAAAGTAGATTATGGTTCTGATACGGTGACGTACAAGTCCACTGCCACTACTAAGTTAGTACCAGGTATGTTATTTATTTTGACTTCTCATAATGTTGCTCCACTTAGAGCACCAACTATGGCTAATCAGGAAAAATATTCCACCATTTACAAGTTGCACCCATCATTTAATGTTAGTGATGCTTATGCAAACCTTGTACCTTACTACCAACTCATTGGTAAACAACGCATTACTACAATACAGGGTCCCCCTGGTAGTGGTAAGTCGCATTGTTCTATCGGTATTGGTGTGTATTATCCTGGAGCAAGAATTGTGTTCACAGCTTGTTCACATGCTGCTGTTGATTCGTTGTGTGCAAAAGCTGCCACAGCTTACAGCGTTGACAAGTGTACACGTATTATTCCTGCACGTGCTAGAGTTGAGTGTTATAGTGGTTTTAAACCTAATAATAATAGTGCACAATATGTGTTTAGTACTGTTAATGCGCTACCTGAAGTTAACGCAGACATTGTTGTCGTAGATGAAGTGTCTATGTGCACTAACTATGATTTGTCTGTGATTAACCAGCGTATATCATACAAACACATTGTGTATGTTGGTGATCCTCAACAGCTGCCAGCTCCTAGAGTTCTTATCTCTAAAGGTGTTATGGAACCAATCGATTATAATGTTGTGACACAGCGTATGTGTGCTATAGGACCTGATGTCTTTTTACACAAGTGTTACAGATGTCCTGCTGAAATAGTTAACACTGTTTCAGAGCTTGTTTATGAAAACAAGTTTGTACCTGTCAAAGAAGCTAGTAAGCAGTGCTTCAAAATCTTTGAACGTGGTAGTGTGC-AGGTAGATAATGGTTCCAGTATAAATAGACGCCAACTTGATGTTGTTAAGCGATTTATACATAAAAACCCTACATGGAGTAAAGCTGTATTTATTTCACCTTATAATAGTCAGAACTATGTAGCTGCTAGGCTTTTAGGTTTACAAACTCAGACGGTGGATTCTGCTCAAGGCAGTGAATATGACTATGTAATATTCGCACAGACATCAGATACTGCTCATGCTTGTAATGCCAATCGTTTTAACGTTGCCATTACTAGAGCAAAGAAAGGCATCTTTTGTATTATGTCTGACAGAACTCTGTTTGATGCACTTAAATTCTTTGAAATCACTATGACAGATTTACAGTC------------------TGAAAATAGTTGTGGTTTGTTTAAAGATTGTGCACGTAACCCCATTGATTTACCACCAAGTCATGCTACTACTTATCTATCATTGTCTGATAGATTTAAGACTAGTGGTGATTTAGCTGTTCAGATAGGTAGCAACAA---TGTTTGCACTTATGAACATGTGATCTCATATATGGGTTTCAGGTTTGACGTTAGTATGCCTGGCAGTCATAGTTTGTTCTGTACTAGAGATTTTGCCATGCGTCATGTTAGAGGTTGGTTAGGAATGGATGTAGAAGGTGCACATGTCACAGGTGATAATGTTGGCACTAATGTACCTCTACAAGTAGGGTTTTCCAATGGTGTGGATTTTGTAGCGCAACCTGAGGGTTGTGTTGTAACAAACACTGGTAGTGTTGTAAAACCTGTTCGTGCACGTGCACCACCTGGTGAACAATTTACCCACCTTGTACCTCTGTTACGCAAGGGACAACCTTGGAGTGTTTTGAGAAAACGTATTGTTCAAATGATAGCAGACTACCTTGCTGGTTCATCTGACGTACTGGTGTTTGTACTGTGGGCTGGCGGTTTAGAGTTGACCACTATGCGTTATTTTGTCAAGATTGGAGCTGTTAAACATTGCCAA---TGTGGTACTGTTGCAACATGCTACAACTCTGTTAGTAATGATTATTGTTGTTTTAAACATGCATTGGGCTGTGACTATGTTTACAATCCATATGTCATAGACATTCAACAATGGGGTTATGTTGGTTCACTCTCTATTAATCACCATGCCATTTGTAATGTTCATAGAAATGAGCATGTGGCTTCTGGTGACGCTATTATGACTAGATGTTTGGCTGTGTATGACTGCTTTGTTAAGAATGTGGACTGGTCAATTACCTATCCTATGATAGCTAATGAAAAAGCCATAAACAGGGGTGGTCGCACTGTGCAAAGTCATATCATGCGTGCTGCTATTAAATTGTACAACCCTAAAGCAATT----------------CATGATATTGGTAATCCTAAGGGTATTCGTTGTGCTGTAACTGATGCAAAGTGGTATTG-TTACGACAAGGACCCTATTAATTCTAATGTGAAAACATTAGAGTACGATTACATGACACATGGCCAAATG------GATGGCTTGTGTTTGTTCTGGAATTGCAATGTGGATATGTACCCTGAATTCTCAATTGTTTGCAGGTTTGATACACGCACGCGCTCTACATTGAACCTTGAAGGCGTAAATGGGGGTTCGTTATACGTCAACAACCATGCATTTCACACTCCAGCTTATGATAAACGTGCTATGGCCAAGTTAAAACCAGCACCGTTTTTCTATTATGATGACGGTCCATGTGAAGTTGTTCATG------------ACCAAGTCAACTATGTTCCTTTGAGAGCCACTAATTGTATTACTAAGTGTAATATTGGTGGTGCTGTATGTTCTAAGCATGCTAATCTTTATAGAGCATATGTGGAGTCATATAACACTTTCACCCAAGCTGGCTTTAACATTTGGGTTCCTACCACGTTTGATTGTTATAATTTGTGGCAGACCTTTACAGAGGTTAACCTGCAAGGTTTGGAGAATATTGCTTTTAATGTTTTAAAAAAAGGTTCATTTGTCTGTGCTGATGGTGAACTACCAGTAGCCATTAGTGGTGATAAAGTGTTCGTACGTGATGGTAACACTGACAATTTAGTCTTTGTTAATAAGACATCACTGCCCACAAACATAGCATTTGAACTTTTCGCAAAGAGGAAGGTTGGTTTAACACCACCCCTCAGTATTCTCAAAAACCTCGGTGTTGTTGCTACATATAAGTTTGTCTTGTGGGATTATGAAGCTGAGCGTCCCTTTACAAGTTTTACTAAGTCTGTTTGTGGTTATACAGAC------TTTACAGAGGATGTTTGTACCTGCTACGATAATAGTATACAAGGTTCGTACGAACGTTTTACTCTGTCAAATAATGCTGTGTTATTCTCTGCTACTGCTGTGAAAGCAGGTGGTAAAAGTTTGCCGGCTATTAAATTGAATTTT-GGAATGCTTAATGGTAATGCCATTGCTACTGTCAAATCAGAAGATGGTAACATTAAAAATGTTAACTGGTTTGT------------------------------------------------------------------------------TTATGTACGCAAAGATGGTAAGCCTGTTGATCATTATGACGGTTTT---------------------TACACTCAAGGTCGTAATTTACAAGACTTTTTGCCTCGCAGCACAATGGAAGAAGACTTTTTGAATATGGATATAGGTGTATTTATTCAAAAGTATGGTCTCGAAGATTTTAACTTTGAGCACGTTGTGTATGGTGATGTGTCAAAAACTACTCTAGGCGGTTTGCACTTGTTGATCTCACAGGTACGTCTGAGTAAAATGGGCATCTTGAAGGCAGAAGAGTTTGTGTCAGCATCTGACATAACACTCAAATGTTGTACTGTGACCTATCTTAATGATCCTAGTTATAAGACTGTTTGCACTTACATGGATTTGTTGTTAGATGATTTTGTTGCTATATTGAAGTCTTTGGATTTGACCGTTGTATCTAAGGTTC------ATGAGGTCATAATTGACAACAAACCATGGAGATGGATTCTATGGTGTAAAGATAATGCCGTTGCTACATTCTATCCTCAGTTACAGAGTG---CAGAATGGAAATGCGGATATTCTATGCCTGGTATTTATAAGACACAACGTATGTGCTTAGAACCATGTAATTTGTATAATTACGGTGCGGGTTTGAAGTTACCTAGTGGCATTATGTTCAATGTTGTTAAATATACTCAATTGTGTCAATATCTTAACAGTACTACTTTATGCGTTCCTCATAATATGAGAGTGTTACACTTAGGTGCTGGTTCAGATTATGGTGTTGCACCAGGAACTGCCGTTCTTAAAAGATGGTTGCCACATGATGCAATTGTTGTTGATAATGATGTTGTTGACTATGTGAGTGATGCCGATTTCAGTGTTACTGGTGATTGTGCAACCGTTTATTTGGAAGACAAGTTCGACTTGTTAATTTCTGATATGTACGATGGCAGGACAAAGGCAATTGATGGTGAAAATGTTTCGAAAGAAGGATTTTTCACTTATATCAATGGTGTCATTTGTGAGAAACTTGCCATCGGAGGCTCGGTTGCTATTAAAGTAACAGAGTATAGCTGGAACAAGAAATTGTATGAACTTGTACAAAAATTTTCTTTTTGGACTATGTTCTGCACTTCTGTTAATACGTCATCATCAGAAGCCTTTGTTGTCGGAATTAACTATCTTGGTGATTTCGCAAAAGGACCCTTTATAGATGGCAACATAATACATGCAAATTATGTGTTCTGGCGTAACTCAACTGTTATGAGTTTGTCCTACAATTCTGTTTTAGACTTGAGTAAGTTTAATTGCAAACATAAAGCGACCGTTGTTGTGCAATTAAAGGATGGTGACATTAATGAAATGGTGCTTAGTCTTGTTAGGAATGGTAAGTTGCTTGTAAGGGGTAATGGCAAG---TGTTTGAGTTTTAGTAAT
>NC_002645 Human coronavirus 229E, complete genome
-------------------------------GACGTTTACAATAAAGATGCGTCTTTTATCGGAAAAAATCTGAAGTCCAATTGTGTGCGCTTCAAGAATGTAGATAAGGATGACG------------CGTTCTATATTGTTAAACGTTGCATTAAGTCAGTTATGGACCACGAGCAGTCCATGTATAACTTACTTAAAGGCTGTAATGCTGTTGCTAAGCATGATTTCTTTACTTGGCATGAGGGCAGAACCATTTATGGTAATGTTAGTAGACAGGATCTTACTAAATACACCATGATGGATTTGTGCTTCGC----------------TCTGCGTAACTTTGATGAAAAAGACTGTGAAGTTTTTAAGGAGATATTGGTTCTTACTGGTTGTTGTAGTACTGATTACTTTGAAATGAAGAATTGGTTTGACCCCATAGAAAATGAGGACATACACCGTGTGTATGCTGCTTTAGGTAAGGTAGTTGCAAATGCAATGCTTAAGTGTGTTGCTTTTTGCGACGAAATGGTGCTCAAAGGAGTTGTTGGTGTTTTGACCTTAGACAACCAAGATCTTAATGGGAATTTCTATGACTTCGGTGACTTTGTATTGTGTCCTCCTGGAATGGGAATACCCTACTGCACGTCATACTATTCTTATATGATGCCTGTTATGGGTATGACTAATTGTTTAGCTAGTGAGTGCTTTATGAAAAGTGACATCTTTGGTCAAGACTTCAAAACTTTTGATTTGTTGAAATATGATTTCACAGAACATAAGGAGGTTTTGTTTAACAAGTACTTTAAGTATTGGGGACAGGATTATCATCCTGATTGTGTTGATTGCCATGACGAGATGTGTATTTTGCATTGTTCAAATTTTAACACACTCTTCGCAACCACAATTCCAAACACGGCTTTTGGACCTCTATGCAGAAAAGTGTTTATTGATGGTGTACCCGTAGTTGCTACTGCTGGTTACCACTTTAAACAATTAGGACTTGTGTGGAACAAAGATGTTAACACTCATTCTACCAGACTTACTATTACTGAACTCTTACAGTTTGTGACAGATCCAACGCTTATAGTTGCGTCATCGCCTGCCTTGGTGGATAAACGCACTGTTTGTTTTTCTGTCGCTGCTTTGAGTACAGGATTAACATCCCAAACAGTAAAACCTGGCCATTTTAATAAGGAGTTTTATGACTTCTTACGTTCTCAGGGGTTTTTCGATGAGGGTTCAGAATTAACATTGAAGCATTTCTTTTTTACACAAAAGGGTGATGCTGCAATTAAAGATTTTGATTATTATCGTTACAACAGACCTACTATGCTGGATATTGGACAAGCTCGCGTAGCATATCAAGTGGCAGCTCGCTATTTTGACTGTTACGAGGGTGGCTGTATTACATCTAGAGAGGTTGTTGTTACAAACCTTAATAAAAGCGCTGGTTGGCCCCTTAATAAGTTTGGTAAAGCTGGTTTATATTATGAGTCTATTAGTTATGAGGAACAAGATGCTATTTTTTCATTAACAAAGCGTAATATTCTCCCTACTATGACTCAGTTAAATCTTAAATACGCCATATCTGGTAAGGAACGCGCACGTACAGTGGGTGGCGTCTCTTTATTAGCTACTATGACTACAAGACAGTTTCATCAGAAATGTCTGAAATCCATAGTAGCTACCAGAAATGCCACCGTTGTTATCGGCACTACCAAGTTTTATGGCGGGTGGGATAATATGTTAAAGAACCTGATGGCCGATGTTGATGATCCTAAATTGATGGGATGGGACTATCCTAAGTGTGATAGAGCTATGCCCTCAATGATTCGTATGTTGTCGGCTATGATCTTAGGTTCTAAGCATGTCACATGTTGTACGGCTAGTGATAAATTTTATAGACTTAGTAATGAGCTTGCTCAAGTTTTGACCGAGGTTGTTTATTCAAATGGTGG-GTTTTATTTTAAACCTGGTGGTACAACTTCTGGTGATGCAACTACAGCCTACGCCAATTCTGTCTTTAATATATTTCAGGCTGTAAGTTCTAACATTAATTGCGTTTTGAGCGTTAACTCGTCAAATTGCAATAATTTTAATGTTAAGAAGTTACAGAGACAACTTTATGATAATTGCTATAGAAATAGTAATGTTGATGAATCTTTTGTGGATGACTTTTATGGTTATTTGCAAAAGCATTTTTC-TATGATGATTCTTTCTGATGATAGTGTTGTGTGCTATAATAAAACTTATGCTGGACTTGGTTACATTGCTGATATTAGTGCTTTTAAAGCCACTTTGTATTATCAGAATGGTGTGTTTATGAGTACAGCTAAGTGTTGGACTGAGGAAGATCTTTCTATAGGACCTCATGAATTTTGCTCACAGCACACTATGCAGATTGTAGATGAAAATGGTAAGTATTATCTACCATATCCAGATCCTAGCCGTATTATTTCTGCTGGTGTTTTTGTGG---------------ATGACATCACTAAGACTGATGCTGTCATTCTTTTGGAACGCTATGTTTCTCTGGCTATAGATGCCTACCCATTGTCTAAGCATCCTAAACCTGAGTACAGGAAGGTGTTTTACGCATTGTTAGACTGGGTCAAACATCTCAACAAGACTCTTAACGAAGGTGTTTTGGAGTCTTTTTCTGTTACACTTTTAGATGAACATGAGTCTAAGTTTTGGGATGAAAGCTTTTATGCTAGTATGTATGAGAAGTCTACAGTATTACAAGCTGCTGGTCTTTGTGTAGTATGTGGTTCTCAAACAGTTCTAAGATGCGGTGATTGTTTACGCAGACCGATGTTGTGCACTAAGTGCGCCTATGATCATGTGTTTGGCACTGATCATAAGTTCATTTTAGCTATTACACCATATGTGTGTAACACATCTGGCTGCAATGTAAATGACGTTACAAAACTGTATCTTGGAGGTTTGAATTATTACTGTGTAGACCACAAACCACATCTTTCATTCCCACTGTGTTCAGCTGGTAATGTCTTTGGTTTGTACAAAAGTTCTGCTTTGGGTTCCATGGACATTGATGTCTTTAACAAACTTTCTACCTCTGATTGGTCTGACATTCGCGACTACAAGCTTGCTAATGATGCAAAAGAGTCACTAAGGTTGTTTGCAGCTGAAACGGTCAAGGCTAAAGAGGAAAGTGTTAAGTCATCATACGCTTATGCTACCCTAAAGGAGATTGTAGGTCCTAAGGAACTTTTGCTCTTATGGGAAAGTGGAAAAGCCAAACCACCGTTAAACCGTAATTCTGTTTTTACATGCTTCCAAATTACAAAAGACTCCAAGTTTCAAGTTGGTGAGTTTGTGTTTGAGAAAGTAGATTACGGTTCTGATACGGTTACTTACAAATCCACTGCTACTACTAAGTTAGTACCAGGTATGTTGTTTATTTTGACTTCTCATAATGTTGCTCCACTTAGAGCGCCAACAATGGCAAACCAGGAGAAATATTCTACCATTTACAAGTTGCACCCATCATTTAATGTTAGTGATGCTTATGCAAATCTTGTACCTTATTACCAACTTATTGGCAAACAGCGTATAACCACAATACAGGGTCCTCCTGGTAGTGGAAAATCGCATTGTTCTATTGGTATTGGTGTGTATTACCCTGGAGCGAGGATCGTGTTCACCGCTTGTTCTCACGCTGCTGTTGATTCGCTCTGTGCAAAAGCTGTCACAGCCTATAGTGTTGATAAGTGTACACGTATTATTCCTGCACGTGCCAGAGTTGAGTGTTATAGTGGTTTTAAACCTAACAATAATAGTGCACAATACGTGTTTAGTACTGTTAATGCGTTACCTGAAGTTAATGCAGACATTGTTGTCGTGGATGAGGTGTCTATGTGCACTAACTATGACTTGTCTGTGATTAACCAGCGTATATCATATAAACACATTGTATATGTTGGTGATCCTCAACAGCTTCCAGCTCCTAGAGTTCTTATCTCTAAAGGTGTTATGGAACCAATTGACTATAATGTTGTGACACAACGTATGTGTGCTATAGGACCCGATGTCTTTTTACACAAGTGTTACAGATGTCCTGCTGAAATAGTTAACACTGTTTCAGAGCTTGTTTATGAAAACAAGTTTGTACCTGTCAAAGAAGCTAGTAAGCAGTGCTTCAAAATCTTTGAACGCGGTAGTGTTC-AGGTAGACAATGGCTCCAGTATAAATAGGCGTCAACTTGATGTTGTTAAGCGATTTATACATAAAAACTCCACATGGAGCAAGGCTGTGTTTATCTCACCTTACAATAGTCAAAATTATGTAGCTGCCAGGCTTTTAGGCTTACAAACTCAGACAGTGGATTCTGCTCAAGGTAGTGAATATGACTATGTTATATTCGCACAGACATCAGATACTGCTCATGCCTGTAATGCCAATCGTTTTAACGTTGCCATTACTAGAGCAAAGAAAGGTATTTTCTGTATTATGTCTGACAGAACTTTGTTTGATGCACTTAAGTTCTTTGAAATCACTATGACAGATTTACAGTC------------------TGAAAGTAGTTGTGGTTTGTTTAAGGATTGTGCACGTAACCCTATTGATTTACCACCAAGTCATGCCACTACTTATTTGTCATTGTCTGATAGATTTAAGACTAGTGGTGACTTGGCTGTTCAAATAGGTAACAACAA---TGTTTGTACCTATGAACATGTGATTTCATATATGGGTTTCAGGTTTGATGTTAGCATGCCTGGTAGTCATAGTTTGTTCTGTACTAGAGACTTTGCCATGCGTCATGTCAGAGGTTGGTTAGGAATGGATGTGGAAGGTGCACATGTCACAGGTGACAATGTTGGCACTAATGTACCTCTACAAGTTGGTTTTTCCAATGGTGTTGATTTTGTAGCTCAACCTGAAGGTTGTGTTCTAACAAACACTGGCAGTGTTGTAAAACCTGTTCGTGCTCGTGCACCACCTGGAGAACAATTCACTCACATTGTACCTCTGTTACGCAAGGGACAACCTTGGAGTGTGTTGAGAAAACGTATTGTTCAAATGATAGCAGATTTTCTTGCTGGCTCATCTGATGTACTGGTGTTTGTACTTTGGGCTGGCGGTTTAGAGTTGACCACTATGCGTTATTTTGTTAAGATTGGAGCTGTTAAACATTGCCAA---TGTGGTACTGTTGCAACATGCTACAATTCTGTTAGTAATGACTATTGTTGCTTTAAACATGCATTGGGCTGTGACTATGTTTATAATCCATATGTCATAGATATTCAACAATGGGGTTATGTTGGTTCACTCTCCACTAATCACCATGCAATTTGTAATGTTCATAGAAATGAGCATGTTGCTTCTGGTGATGCTATTATGACTAGATGTTTGGCTGTGTATGACTGCTTTGTTAAGAATGTGGATTGGTCAATTACCTACCCTATGATAGCTAATGAAAATGCCATAAACAAGGGCGGTCGCACTGTGCAGAGTCATATTATGCGTGCTGCTATTAAATTGTACAACCCTAAAGCAATC----------------CATGACATTGGTAATCCTAAGGGTATTCGTTGTGCTGTAACTGATGCCAAGTGGTATTG-TTATGACAAGAACCCTATTAATTCTAATGTGAAAACATTGGAGTATGATTACATGACACATGGCCAAATG------GATGGCTTGTGTTTGTTTTGGAATTGTAATGTGGATATGTACCCTGAATTCTCAATTGTTTGCAGGTTTGACACACGTACACGATCTACATTGAACCTTGAAGGTGTAAATGGTGGGTCATTGTATGTCAATAATCATGCATTTCACACTCCTGCTTATGATAAACGTGCTATGGCTAAATTGAAACCAGCACCGTTTTTCTACTATGACGACGGTTCATGTGAGGTTGTTCACG------------ATCAAGTTAACTATGTTCCTTTGAGAGCCACTAATTGCATTACCAAGTGTAATATTGGTGGTGCTGTATGTTCTAAGCACGCTAATCTCTATAGAGCATATGTTGAGTCATATAACATTTTTACTCAAGCTGGTTTTAATATTTGGGTTCCTACCACGTTTGATTGTTATAATTTGTGGCAGACATTCACAGAGGTCAATTTACAAGGTTTAGAGAACATTGCTTTTAACGTTGTTAATAAAGGTTCATTTGTTGGTGCTGATGGTGAATTACCAGTAGCCATTAGTGGTGATAAAGTGTTCGTACGTGATGGTAACACTGATAATTTAGTCTTTGTTAACAAAACATCACTGCCTACAAACATAGCATTTGAACTTTTTGCTAAGAGGAAGGTTGGTTTAACACCACCTCTCAGTATTCTCAAAAACCTTGGTGTTGTCGCCACATATAAGTTTGTCTTGTGGGATTATGAAGCTGAGCGTCCCTTGACAAGCTTTACTAAGTCTGTTTGTGGTTATACAGAC------TTTGCAGAGGATGTTTGTACTTGTTACGATAATAGTATACAAGGTTCATACGAACGTTTTACTCTGTCAACTAATGCTGTGTTATTCTCTGCTACTGCTGTGAAAACAGGTGGTAAGAGTTTGCCGGCTATTAAATTGAATTTT-GGAATGCTTAATGGTAATGCAATTGCTACTGTCAAATCAGAAGATGGTAACATAAAAAATATTAACTGGTTTGT------------------------------------------------------------------------------TTACGTACGCAAAGATGGCAAACCTGTTGATCATTATGATGGTTTT---------------------TATACCCAAGGTCGTAATTTACAAGACTTTTTGCCTCGCAGCACAATGGAAGAAGACTTTTTGAACATGGATATAGGCGTGTTTATTCAAAAGTATGGTCTAGAGGATTTCAACTTCGAGCACGTTGTGTATGGTGATGTTTCAAAAACTACTCTAGGCGGTTTACACTTGTTGATTTCACAAGTACGTCTGAGTAAAATGGGCATCTTAAAGGCAGAGGAGTTTGTGGCAGCATCTGACATAACACTCAAATGTTGTACTGTGACTTATCTTAATGATCCTAGTTCTAAGACTGTTTGTACTTACATGGATTTGTTGTTGGATGATTTTGTTTCTGTATTGAAGTCTTTGGATTTGACTGTTGTATCCAAGGTTC------ATGAGGTCATAATTGACAACAAACCATGGAGATGGATGCTATGGTGTAAAGATAATGCCGTTGCTACATTCTATCCTCAGTTGCAGAGTG---CAGAATGGAAATGCGGGTATTCTATGCCTGGTATTTATAAGACACAACGTATGTGCTTAGAACCATGTAATTTGTATAATTATGGTGCAGGTTTGAAGTTGCCCAGTGGCATTATGTTCAATGTTGTTAAATACACTCAATTGTGTCAATATTTTAACAGTACCACGTTATGTGTTCCTCATAATATGAGAGTGTTACACTTGGGTGCTGGCTCTGATTATGGTGTTGCACCAGGAACTGCTGTTCTTAAAAGGTGGTTGCCGCACGACGCAATTGTTGTTGACAACGATGTTGTTGACTATGTGAGTGACGCTGATTTTAGTGTTACTGGTGATTGTGCAACCGTTTATTTGGAAGACAAGTTTGACTTGTTAATCTCTGATATGTACGATGGTAGGACAAAGGCAATTGATGGTGAAAATGTTTCGAAAGAAGGATTTTTCACTTACATCAATGGTTTCATTTGTGAAAAACTTGCCATCGGAGGTTCGATTGCTATTAAAGTAACAGAGTATAGCTGGAATAAGAAATTGTATGAACTTGTACAAAGATTTTCTTTTTGGACTATGTTTTGCACTTCTGTTAATACGTCATCATCAGAAGCCTTTGTTGTCGGAATTAACTATCTTGGTGATTTCGCACAAGGACCTTTTATAGATGGTAACATAATACACGCAAATTATGTATTTTGGCGTAACTCCACTGTTATGAGTTTGTCCTACAACTCTGTTTTAGACCTGAGTAAATTTAATTGCAAACACAAAGCGACTGTTGTTGTGCAATTAAAGGATAGTGATATTAATGAAATGGTGCTTAGTCTTGTTAGGAGTGGTAAGTTGCTTGTAAGGGGTAATGGCAAG---TGTTTGAGTTTTAGTAAT
>AF304460 Human coronavirus 229E, complete genome
-------------------------------GACGTTTACAATAAAGATGCGTCTTTTATCGGAAAAAATCTGAAGTCCAATTGTGTGCGCTTCAAGAATGTAGATAAGGATGACG------------CGTTCTATATTGTTAAACGTTGCATTAAGTCAGTTATGGACCACGAGCAGTCCATGTATAACTTACTTAAAGGCTGTAATGCTGTTGCTAAGCATGATTTCTTTACTTGGCATGAGGGCAGAACCATTTATGGTAATGTTAGTAGACAGGATCTTACTAAATACACCATGATGGATTTGTGCTTCGC----------------TCTGCGTAACTTTGATGAAAAAGACTGTGAAGTTTTTAAGGAGATATTGGTTCTTACTGGTTGTTGTAGTACTGATTACTTTGAAATGAAGAATTGGTTTGACCCCATAGAAAATGAGGACATACACCGTGTGTATGCTGCTTTAGGTAAGGTAGTTGCAAATGCAATGCTTAAGTGTGTTGCTTTTTGCGACGAAATGGTGCTCAAAGGAGTTGTTGGTGTTTTGACCTTAGACAACCAAGATCTTAATGGGAATTTCTATGACTTCGGTGACTTTGTATTGTGTCCTCCTGGAATGGGAATACCCTACTGCACGTCATACTATTCTTATATGATGCCTGTTATGGGTATGACTAATTGTTTAGCTAGTGAGTGCTTTATGAAAAGTGACATCTTTGGTCAAGACTTCAAAACTTTTGATTTGTTGAAATATGATTTCACAGAACATAAGGAGGTTTTGTTTAACAAGTACTTTAAGTATTGGGGACAGGATTATCATCCTGATTGTGTTGATTGCCATGACGAGATGTGTATTTTGCATTGTTCAAATTTTAACACACTCTTCGCAACCACAATTCCAAACACGGCTTTTGGACCTCTATGCAGAAAAGTGTTTATTGATGGTGTACCCGTAGTTGCTACTGCTGGTTACCACTTTAAACAATTAGGACTTGTGTGGAACAAAGATGTTAACACTCATTCTACCAGACTTACTATTACTGAACTCTTACAGTTTGTGACAGATCCAACGCTTATAGTTGCGTCATCGCCTGCCTTGGTGGATAAACGCACTGTTTGTTTTTCTGTCGCTGCTTTGAGTACAGGATTAACATCCCAAACAGTAAAACCTGGCCATTTTAATAAGGAGTTTTATGACTTCTTACGTTCTCAGGGGTTTTTCGATGAGGGTTCAGAATTAACATTGAAGCATTTCTTTTTTACACAAAAGGGTGATGCTGCAATTAAAGATTTTGATTATTATCGTTACAACAGACCTACTATGCTGGATATTGGACAAGCTCGCGTAGCATATCAAGTGGCAGCTCGCTATTTTGACTGTTACGAGGGTGGCTGTATTACATCTAGAGAGGTTGTTGTTACAAACCTTAATAAAAGCGCTGGTTGGCCCCTTAATAAGTTTGGTAAAGCTGGTTTATATTATGAGTCTATTAGTTATGAGGAACAAGATGCTATTTTTTCATTAACAAAGCGTAATATTCTCCCTACTATGACTCAGTTAAATCTTAAATACGCCATATCTGGTAAGGAACGCGCACGTACAGTGGGTGGCGTCTCTTTATTAGCTACTATGACTACAAGACAGTTTCATCAGAAATGTCTGAAATCCATAGTAGCTACCAGAAATGCCACCGTTGTTATCGGCACTACCAAGTTTTATGGCGGGTGGGATAATATGTTAAAGAACCTGATGGCCGATGTTGATGATCCTAAATTGATGGGATGGGACTATCCTAAGTGTGATAGAGCTATGCCCTCAATGATTCGTATGTTGTCGGCTATGATCTTAGGTTCTAAGCATGTCACATGTTGTACGGCTAGTGATAAATTTTATAGACTTAGTAATGAGCTTGCTCAAGTTTTGACCGAGGTTGTTTATTCAAATGGTGG-GTTTTATTTTAAACCTGGTGGTACAACTTCTGGTGATGCAACTACAGCCTACGCCAATTCTGTCTTTAATATATTTCAGGCTGTAAGTTCTAACATTAATTGCGTTTTGAGCGTTAACTCGTCAAATTGCAATAATTTTAATGTTAAGAAGTTACAGAGACAACTTTATGATAATTGCTATAGAAATAGTAATGTTGATGAATCTTTTGTGGATGACTTTTATGGTTATTTGCAAAAGCATTTTTC-TATGATGATTCTTTCTGATGATAGTGTTGTGTGCTATAATAAAACTTATGCTGGACTTGGTTACATTGCTGATATTAGTGCTTTTAAAGCCACTTTGTATTATCAGAATGGTGTGTTTATGAGTACAGCTAAGTGTTGGACTGAGGAAGATCTTTCTATAGGACCTCATGAATTTTGCTCACAGCACACTATGCAGATTGTAGATGAAAATGGTAAGTATTATCTACCATATCCAGATCCTAGCCGTATTATTTCTGCTGGTGTTTTTGTGG---------------ATGACATCACTAAGACTGATGCTGTCATTCTTTTGGAACGCTATGTTTCTCTGGCTATAGATGCCTACCCATTGTCTAAGCATCCTAAACCTGAGTACAGGAAGGTGTTTTACGCATTGTTAGACTGGGTCAAACATCTCAACAAGACTCTTAACGAAGGTGTTTTGGAGTCTTTTTCTGTTACACTTTTAGATGAACATGAGTCTAAGTTTTGGGATGAAAGCTTTTATGCTAGTATGTATGAGAAGTCTACAGTATTACAAGCTGCTGGTCTTTGTGTAGTATGTGGTTCTCAAACAGTTCTAAGATGCGGTGATTGTTTACGCAGACCGATGTTGTGCACTAAGTGCGCCTATGATCATGTGTTTGGCACTGATCATAAGTTCATTTTAGCTATTACACCATATGTGTGTAACACATCTGGCTGCAATGTAAATGACGTTACAAAACTGTATCTTGGAGGTTTGAATTATTACTGTGTAGACCACAAACCACATCTTTCATTCCCACTGTGTTCAGCTGGTAATGTCTTTGGTTTGTACAAAAGTTCTGCTTTGGGTTCCATGGACATTGATGTCTTTAACAAACTTTCTACCTCTGATTGGTCTGACATTCGCGACTACAAGCTTGCTAATGATGCAAAAGAGTCACTAAGGTTGTTTGCAGCTGAAACGGTCAAGGCTAAAGAGGAAAGTGTTAAGTCATCATACGCTTATGCTACCCTAAAGGAGATTGTAGGTCCTAAGGAACTTTTGCTCTTATGGGAAAGTGGAAAAGCCAAACCACCGTTAAACCGTAATTCTGTTTTTACATGCTTCCAAATTACAAAAGACTCCAAGTTTCAAGTTGGTGAGTTTGTGTTTGAGAAAGTAGATTACGGTTCTGATACGGTTACTTACAAATCCACTGCTACTACTAAGTTAGTACCAGGTATGTTGTTTATTTTGACTTCTCATAATGTTGCTCCACTTAGAGCGCCAACAATGGCAAACCAGGAGAAATATTCTACCATTTACAAGTTGCACCCATCATTTAATGTTAGTGATGCTTATGCAAATCTTGTACCTTATTACCAACTTATTGGCAAACAGCGTATAACCACAATACAGGGTCCTCCTGGTAGTGGAAAATCGCATTGTTCTATTGGTATTGGTGTGTATTACCCTGGAGCGAGGATCGTGTTCACCGCTTGTTCTCACGCTGCTGTTGATTCGCTCTGTGCAAAAGCTGTCACAGCCTATAGTGTTGATAAGTGTACACGTATTATTCCTGCACGTGCCAGAGTTGAGTGTTATAGTGGTTTTAAACCTAACAATAATAGTGCACAATACGTGTTTAGTACTGTTAATGCGTTACCTGAAGTTAATGCAGACATTGTTGTCGTGGATGAGGTGTCTATGTGCACTAACTATGACTTGTCTGTGATTAACCAGCGTATATCATATAAACACATTGTATATGTTGGTGATCCTCAACAGCTTCCAGCTCCTAGAGTTCTTATCTCTAAAGGTGTTATGGAACCAATTGACTATAATGTTGTGACACAACGTATGTGTGCTATAGGACCCGATGTCTTTTTACACAAGTGTTACAGATGTCCTGCTGAAATAGTTAACACTGTTTCAGAGCTTGTTTATGAAAACAAGTTTGTACCTGTCAAAGAAGCTAGTAAGCAGTGCTTCAAAATCTTTGAACGCGGTAGTGTTC-AGGTAGACAATGGCTCCAGTATAAATAGGCGTCAACTTGATGTTGTTAAGCGATTTATACATAAAAACTCCACATGGAGCAAGGCTGTGTTTATCTCACCTTACAATAGTCAAAATTATGTAGCTGCCAGGCTTTTAGGCTTACAAACTCAGACAGTGGATTCTGCTCAAGGTAGTGAATATGACTATGTTATATTCGCACAGACATCAGATACTGCTCATGCCTGTAATGCCAATCGTTTTAACGTTGCCATTACTAGAGCAAAGAAAGGTATTTTCTGTATTATGTCTGACAGAACTTTGTTTGATGCACTTAAGTTCTTTGAAATCACTATGACAGATTTACAGTC------------------TGAAAGTAGTTGTGGTTTGTTTAAGGATTGTGCACGTAACCCTATTGATTTACCACCAAGTCATGCCACTACTTATTTGTCATTGTCTGATAGATTTAAGACTAGTGGTGACTTGGCTGTTCAAATAGGTAACAACAA---TGTTTGTACCTATGAACATGTGATTTCATATATGGGTTTCAGGTTTGATGTTAGCATGCCTGGTAGTCATAGTTTGTTCTGTACTAGAGACTTTGCCATGCGTCATGTCAGAGGTTGGTTAGGAATGGATGTGGAAGGTGCACATGTCACAGGTGACAATGTTGGCACTAATGTACCTCTACAAGTTGGTTTTTCCAATGGTGTTGATTTTGTAGCTCAACCTGAAGGTTGTGTTCTAACAAACACTGGCAGTGTTGTAAAACCTGTTCGTGCTCGTGCACCACCTGGAGAACAATTCACTCACATTGTACCTCTGTTACGCAAGGGACAACCTTGGAGTGTGTTGAGAAAACGTATTGTTCAAATGATAGCAGATTTTCTTGCTGGCTCATCTGATGTACTGGTGTTTGTACTTTGGGCTGGCGGTTTAGAGTTGACCACTATGCGTTATTTTGTTAAGATTGGAGCTGTTAAACATTGCCAA---TGTGGTACTGTTGCAACATGCTACAATTCTGTTAGTAATGACTATTGTTGCTTTAAACATGCATTGGGCTGTGACTATGTTTATAATCCATATGTCATAGATATTCAACAATGGGGTTATGTTGGTTCACTCTCCACTAATCACCATGCAATTTGTAATGTTCATAGAAATGAGCATGTTGCTTCTGGTGATGCTATTATGACTAGATGTTTGGCTGTGTATGACTGCTTTGTTAAGAATGTGGATTGGTCAATTACCTACCCTATGATAGCTAATGAAAATGCCATAAACAAGGGCGGTCGCACTGTGCAGAGTCATATTATGCGTGCTGCTATTAAATTGTACAACCCTAAAGCAATC----------------CATGACATTGGTAATCCTAAGGGTATTCGTTGTGCTGTAACTGATGCCAAGTGGTATTG-TTATGACAAGAACCCTATTAATTCTAATGTGAAAACATTGGAGTATGATTACATGACACATGGCCAAATG------GATGGCTTGTGTTTGTTTTGGAATTGTAATGTGGATATGTACCCTGAATTCTCAATTGTTTGCAGGTTTGACACACGTACACGATCTACATTGAACCTTGAAGGTGTAAATGGTGGGTCATTGTATGTCAATAATCATGCATTTCACACTCCTGCTTATGATAAACGTGCTATGGCTAAATTGAAACCAGCACCGTTTTTCTACTATGACGACGGTTCATGTGAGGTTGTTCACG------------ATCAAGTTAACTATGTTCCTTTGAGAGCCACTAATTGCATTACCAAGTGTAATATTGGTGGTGCTGTATGTTCTAAGCACGCTAATCTCTATAGAGCATATGTTGAGTCATATAACATTTTTACTCAAGCTGGTTTTAATATTTGGGTTCCTACCACGTTTGATTGTTATAATTTGTGGCAGACATTCACAGAGGTCAATTTACAAGGTTTAGAGAACATTGCTTTTAACGTTGTTAATAAAGGTTCATTTGTTGGTGCTGATGGTGAATTACCAGTAGCCATTAGTGGTGATAAAGTGTTCGTACGTGATGGTAACACTGATAATTTAGTCTTTGTTAACAAAACATCACTGCCTACAAACATAGCATTTGAACTTTTTGCTAAGAGGAAGGTTGGTTTAACACCACCTCTCAGTATTCTCAAAAACCTTGGTGTTGTCGCCACATATAAGTTTGTCTTGTGGGATTATGAAGCTGAGCGTCCCTTGACAAGCTTTACTAAGTCTGTTTGTGGTTATACAGAC------TTTGCAGAGGATGTTTGTACTTGTTACGATAATAGTATACAAGGTTCATACGAACGTTTTACTCTGTCAACTAATGCTGTGTTATTCTCTGCTACTGCTGTGAAAACAGGTGGTAAGAGTTTGCCGGCTATTAAATTGAATTTT-GGAATGCTTAATGGTAATGCAATTGCTACTGTCAAATCAGAAGATGGTAACATAAAAAATATTAACTGGTTTGT------------------------------------------------------------------------------TTACGTACGCAAAGATGGCAAACCTGTTGATCATTATGATGGTTTT---------------------TATACCCAAGGTCGTAATTTACAAGACTTTTTGCCTCGCAGCACAATGGAAGAAGACTTTTTGAACATGGATATAGGCGTGTTTATTCAAAAGTATGGTCTAGAGGATTTCAACTTCGAGCACGTTGTGTATGGTGATGTTTCAAAAACTACTCTAGGCGGTTTACACTTGTTGATTTCACAAGTACGTCTGAGTAAAATGGGCATCTTAAAGGCAGAGGAGTTTGTGGCAGCATCTGACATAACACTCAAATGTTGTACTGTGACTTATCTTAATGATCCTAGTTCTAAGACTGTTTGTACTTACATGGATTTGTTGTTGGATGATTTTGTTTCTGTATTGAAGTCTTTGGATTTGACTGTTGTATCCAAGGTTC------ATGAGGTCATAATTGACAACAAACCATGGAGATGGATGCTATGGTGTAAAGATAATGCCGTTGCTACATTCTATCCTCAGTTGCAGAGTG---CAGAATGGAAATGCGGGTATTCTATGCCTGGTATTTATAAGACACAACGTATGTGCTTAGAACCATGTAATTTGTATAATTATGGTGCAGGTTTGAAGTTGCCCAGTGGCATTATGTTCAATGTTGTTAAATACACTCAATTGTGTCAATATTTTAACAGTACCACGTTATGTGTTCCTCATAATATGAGAGTGTTACACTTGGGTGCTGGCTCTGATTATGGTGTTGCACCAGGAACTGCTGTTCTTAAAAGGTGGTTGCCGCACGACGCAATTGTTGTTGACAACGATGTTGTTGACTATGTGAGTGACGCTGATTTTAGTGTTACTGGTGATTGTGCAACCGTTTATTTGGAAGACAAGTTTGACTTGTTAATCTCTGATATGTACGATGGTAGGACAAAGGCAATTGATGGTGAAAATGTTTCGAAAGAAGGATTTTTCACTTACATCAATGGTTTCATTTGTGAAAAACTTGCCATCGGAGGTTCGATTGCTATTAAAGTAACAGAGTATAGCTGGAATAAGAAATTGTATGAACTTGTACAAAGATTTTCTTTTTGGACTATGTTTTGCACTTCTGTTAATACGTCATCATCAGAAGCCTTTGTTGTCGGAATTAACTATCTTGGTGATTTCGCACAAGGACCTTTTATAGATGGTAACATAATACACGCAAATTATGTATTTTGGCGTAACTCCACTGTTATGAGTTTGTCCTACAACTCTGTTTTAGACCTGAGTAAATTTAATTGCAAACACAAAGCGACTGTTGTTGTGCAATTAAAGGATAGTGATATTAATGAAATGGTGCTTAGTCTTGTTAGGAGTGGTAAGTTGCTTGTAAGGGGTAATGGCAAG---TGTTTGAGTTTTAGTAAT
>MT438700 Human coronavirus 229E isolate HCoV-229E/USA/UAMS_DID_0108/2017, complete genome
-------------------------------------TACAATAAAGATGCGTCTTTTATCGGAAAAAATCTGAAGTCCAATTGTGTGCGCTTCAAGAATGTAGATAAGGATGACG------------CGTTCTATATTGTTAAACGTTGCATTAAGTCAGTTATGGACCACGAGCAGTCCATGTATAACTTACTTAAAGGCTGTAATGCTGTTGCTAAGCATGATTTCTTTACTTGGCATGAGGGCAGAACCATTTATGGTAATGTTAGTAGACAGGATCTTACTAAATACACCATGATGGATTTGTGCTTCGC----------------TCTGCGTAACTTTGATGAAAAAGATTGTGGAGTTTTTAAGGAGATATTGGTTCTTACTGGTTGTTGTAATACTGATTACTTTGAAATGAAGAATTGGTTTGACCCCATAGAAAATGAGGACATACACCGTGTGTATGCTGCTTTAGGCAAGGTAGTTGCAAATGCAATGCTTAAGTGTGTTGCTTTTTGCGACGAAATGGTGCTCAAAGGAGTTGTTGGTGTTTTGACCTTAGACAACCAAGATCTTAATGGGAATTTCTATGACTTCGGTGATTTTGTATTGTGTCCTCCTGGAATGGGAATACCCTACTGCACGTCATACTATGCTTATATGATGCCTGTTATGGGTATGACTAATTGTTTAGCTAGTGAGTGCTTTATGAAAAGTGACATCTTTGGTCAAGACTTCAAAACTTTTGATTTGTTGAAATATGATTTCACAGAACATAAGGAGGTTTTGTTTAACAAGTACTTTAAGTATTGGGGACAGGATTATCATCCTGATTGTGTTGATTGCCATGACGAGATGTGTATTTTGCATTGTTCAAATTTTAACACACTCTTCGCAACCACAATTCCAAACACAGCTTTTGGACCTCTGTGCAGAAAAGTGTTTATTGATGGTGTACCCGTAGTTGCTACTGCTGGTTACCACTTTAAACAATTAGGACTTGTGTGGAACAAAGATGTTAACACCCATTCAACCAGACTTACTATTACTGAACTCTTACAGTTTGTGACAGATCCAACGCTTATAGTTGCGTCATCGCCTGCCTTGGTGGACAAACGCACTGTTTGTTTTTCTGTCGCTGCTTTGAGTACAGGATTAACATCCCAAACAGTAAAACCTGGCCATTTTAATAAGGAGTTTTATGACTTCTTACGTTCTCAAGGGTTTTTCGATGAGGGTTCAGAATTAACATTGAAGCATTTCTTTTTTACACAAAAGGGTGATGCTGCAATTAAAGATTTTGATTATTATCGTTACAACAGACCTACCATTCTGGATATTGGACAAGCTCGCGTAGCATATCAAGTGGCAGCTCGCTATTTTGACTGTTACGAGGGTGGCTGTATTACATCTAGAGAGGTTGTTGTTACAAACCTTAATAAAAGCGCTGGTTGGCCCCTTAATAAGTTTGGTAAAGCTGGTTTATATTATGAGTCTATTAGTTATGAGGAACAAGATGCTATTTTTTTATTAACAAAGCGTAATATTCTCCCTACTATGACTCAGTTAAATCTTAAATATGCCATATCTGGTAAGGAACGTGCACGTACAGTGGGTGGCGTCTCTTTATTAGCTACTATGACTACACGACAGTTTCATCAGAAATGTCTAAAATCCATAGTAGCTACCAGAAATGCCACTGTTGTTATCGGCACTACCAAGTTTTATGGCGGTTGGGATAATATGTTAAAGAACCTGATGGCCGATGTTGACGATCCTAAATTGATGGGATGGGACTATCCTAAGTGCGATAGAGCTATGCCCTCAATGATTCGTATGTTGTCGGCTATGATTTTAGGTTCTAAGCATGTCACATGTTGTACGGCTAGTGATAAATTTTATAGACTTAGTAATGAGCTTGCTCAAGTTTTGACCGAGGTTGTTTATTCAAATGGTGG-GTTTTATTTTAAACCTGGTGGTACAACTTCTGGTGATGCAACTACAGCCTACGCCAATTCTGTCTTTAATATATTTCAGGCTGTAAGTTCTAACATTAATTGCGTTTTGAGCGTTAACTCGTCAAATTGCAATAATTTTAATGTTAAGAAGTTACAGAGACAACTCTATGATAATTGCTATAGAAATAGTAATGTTGATGAATCTTTTGTGGATGACTTTTATGGTTATTTGCAAAAGCATTTTTC-TATGATGATTCTTTCTGATGATGGTGTTGTGTGCTATAATAAAACTTATGCTGAACTTGGTTACATTGCTGATATTAGTGCTTTTAAAGCCACTTTGTATTATCAGAATGGTGTGTTTATGAGTACAGCTAAGTGTTGGACTGAGGAAGATCTTTCTATAGGACCTCATGAATTTTGCTCACAGCACACTATGCAGATTGTAGATGAAAATGGTAAGTATTATCTACCATATCCAGATCCTAGCCGTATTATTTCTGCTGGTGTTTTTGTGG---------------ATGACGTCACTAAGACTGATGCTGTCATTCTTTTGGAACGCTATGTTTCTCTGGCTATAGATGCATACCCATTGTCTAAGCATCCTAAACCTGAGTATAGGAAGGTGTTTTACGCATTGTTAGATTGGGTTAAACATCTCAACAAGACTCTTAACGAAGGTGTTTTGGAGTCTTTTTCTGTTACACTTTTAGATGAACATGAGTCTAAGTTTTGGGATGAAAGCTTTTATGCTAGTATGTATGAGAAGTCTACAGTATTACAAGCTGCTGGTCTTTGTGTAGTATGTGGCTCTCAAACAGTTCTAAGATGCGGTGATTGTTTACGCAGACCTATGTTGTGCACTAAGTGCGCCTATGATCACGTGTTTGGCACTGATCATAAGTTCATTTTAGCTATTACACCATATGTTTGTAACACATCTGGCTGCAACGTAACTGACGTTACAAAACTGTATCTTGGAGGTTTGAATTATTACTGTGTAGACCACAAACCACATCTTTCATTCCCACTGTGTTCAGCTGGTAATGTCTTTGGTTTGTACAAAAGTTCTGCTTTGGGTTCCATGGACATTGATGTCTTTAACAAACTTTCTACCTCTGATTGGTCTGACATTCGCGACTACAAGCTGGCTAATGATGCAAAAGAGTCACTAAGGTTGTTTGCAGCTGAAACGGTCAAGGCTAAAGAGGAAAGTGTTAAGTCATCATACGCTTATGCTACCCTAAAGGAGATTGTAGGTCCTAAGGAACTTTTGCTTTTATGGGAAAGTGGAAAAGCCAAACCACCGTTAAACCGTAATTCTGTTTTTACATGCTTCCAAATTACAAAAGACTCCAAGTTTCAAGTTGGTGAGTTTGTGTTTGAGAAAGTAGATTATGGTTCTGATACGGTTACTTACAAATCCACTGCTACTACTAAGTTAGTACCAGGTATGTTATTTATTTTGACTTCTCATAATGTTGCTCCACTTAGAGCGCCAACAATGGCAAACCAGGAGAAATATTCTACCATTTACAAGTTGCACCCATCATTTAATGTTAGTGATGCTTATGCAAATCTTGTACCTTATTACCAACTTATTGGCAAACAGCGTATCACCACAATACAGGGTCCTCCTGGTAGTGGAAAATCGCATTGCTCTATTGGTATTGGTGTGTATTACCCTGGAGCGAGGATCGTGTTCACTGCTTGTTCTCACGCTGCTGTTGATTCGCTTTGTGCAAAAGCTGTCACAGCCTATAGTGTTGATAAGTGTACACGTATTATTCCTGCACGTGCCAGAGTTGAGTGTTATAGTGGTTTTAAACCTAACAACACTAGTGCACAATACGTGTTTAGTACTGTTAATGCGTTACCTGAAGTTAATGCAGACATTGTTGTCGTGGATGAGGTGTCTATGTGCACTAACTATGACTTGTCTGTGATTAACCAGCGTATATCATATAAACACATTGTATATGTTGGTGATCCTCAACAGCTTCCAGCTCCTAGAGTTCTTATCTCTAAAGGTGTTATGGAACCAATTGACTATAATGTTGTGACACAACGTATGTGTGCTATAGGACCCGATGTCTTTTTACACAAGTGTTATAGATGTCCTGCTGAAATAGTTAACACTGTTTCAGAGCTTGTTTATGAAAACAAGTTTGTACCTGTCAAAGAAGCTAGTAAGCAGTGCTTCAAAATCTTTGAACGCGGTAGTGTTC-AGGTAGACAATGGCTCCAGTATAAATAGGCGTCAACTTGATGTTGTTAAGCGATTTATACATAAAAACTCCACATGGAGCAAGGCTGTGTTTATCTCACCTTACAATAGTCAAAATTATGTAGCTGCCAGGCTTTTAGGTTTACAAACTCAGACAGTGGATTCTGCTCAAGGTAGTGAATATGACTATGTTATATTCGCACAGACATCAGATACTGCTCATGCCTGTAATGCCAATCGTTTTAACGTTGCCATTACTAGAGCAAAGAAAGGTATTTTCTGTATTATGTCTGACAGAACTTTGTTTGATGCACTTAAGTTCTTTGAAGTTACTATGACAGATTTACAGTC------------------TGAAAGCAGTTGTGGTTTGTTTAAGGATTGTGCACGTAACCCTATTGATTTACCACCAAGTCATGCCACTACTTATTTGTCATTGTCTGATAGATTTAAGACTAGTGGTGACTTGGCTGTTCAAATAGGTAACAACAA---TGTTTGTACCTATGAACATGTGATTTCATATATGGGTTTCAGGTTTGATGTTAGCATGCCTGGTAGTCATAGTTTGTTCTGTACTAGAGACTTTGCCATGCGTCATGTCAGAGGTTGGTTAGGAATGGATGTTGAAGGTGCACATGTCACAGGTGACAATGTTGGCACTAATGTACCTCTACAAGTTGGTTTTTCCAATGGTGTTGATTTTGTAGCTCAACCTGAAGGTTGTGTTTTAACAAACACTGGCAGTGTTGTAAAACCTGTTCGTGCTCGTGCACCTCCTGGAGAACAATTTACTCACATTGTACCTCTGTTACGCAAGGGACAACCTTGGAGTGTGTTGAGAAAACGTATTGTTCAAATGATAGCAGATTTTCTTGCTGGCTCATCTGATGTATTGGTGTTTGTGCTTTGGGCTGGCGGTTTAGAGTTGACCACTATGCGTTATTTTGTTAAGATTGGAGCTGTTAAACATTGCCAA---TGTGGTACTGTTGCAACATGCTACAATTCTGTTAGTAATGACTATTGTTGCTTTAAACATGCATTGGGCTGTGACTATGTTTATAACCCATATGTCATAGATATTCAACAATGGGGTTATGTTGGTTCACTCTCCAATAATCACCATGCAATTTGTAATGTTCATAGAAATGAACACGTTGCTTCTGGTGATGCTATTATGACTAGATGTTTGGCTGTGTATGATTGCTTTGTTAAGAATGTGGATTGGTCAATTACCTACCCTATGATAGCTAATGAAAATGCCATAAACAAGGGCGGTCGCACTGTGCAGAGTCATATTATGCGTGCTGCTATTAAATTGTACAACCCTAAAGCAATC----------------CATGACATTGGTAATCCTAAGGGTATTCGTTGTGCTGTAACTGATGCCAAGTGGTATTG-TTATGACAAGAACCCTATTAATTCTAATGTGAAAACATTGGAGTATGATTACATGACACATGGCCAAATG------GAAGGCTTGTGTTTATTTTGGAATTGTAATGTGGATATGTACCCTGAATTCTCAATTGTTTGCAGGTTTGACACACGTACACGATCTACATTGAACCTCGAAGGTGTAAATGGTGGTTCATTGTATGTCAATAACCACGCATTTCACACTCCTGCTTATGATAAACGTGCTATGGCTAAATTGAAACCAGCACCGTTTTTCTACTATGACGACGGTTCATGTGAGGTTGTTCACG------------ATCAAGTTAACTATGTTCCTTTGAGAGCCACTAATTGCATTACCAAGTGTAATATTGGTGGTGCTGTATGTTCTAAGCACGCTAATCTCTATAGAGCATATGTTGAGTCATATAATATTTTTACTCAAGCTGGTTTTAATATTTGGGTTCCTACCACGTTTGATTGTTATAATTTGTGGCAGACATTCACAGATGTCAATTTACAAGGTTTAGAGAACATTGCTTTTAACGTTGTTAATAAAGGTTCATTTGTTGGTGCTGACGGTGAATTACCAGTAGCCATTAGTGGTGATAAAGTGTTCGTACGTGATGGTAACACTGATAATTTAGTCTTTGTTAACAAAACATCACTGCCTACAAATATAGCATTTGAACTTTTTGCTAAGAGGAAGGTTGGTTTAACACCACCTCTCAGTATTCTCAAAAACCTTGGTGTTGTCGCCACATATAAGTTTGTCTTGTGGGATTATGAAGCTGAGCGTCCCTTGACAAGCTTTACTAAGTCTGTTTGTGGTTATACAGAC------TTTGCAGAAGATGTTTGTACTTGTTACGATAATAGTATACAAGGTTCATACGAACGTTTTACTCTCTCAACTAATGCTGTGTTATTCTCTGCTACTGCTGTGAAAACAGGTGGTAAGAGTTTGCCGGCTATTAAACTGAATTTT-GGAATGCTTAACGGTAATGCAATTGCTACTGTCAAATCAGAAGATGGTAACATAAAAAATATTAACTGGTTTGT------------------------------------------------------------------------------TTACGTACGCAAAGATGGTAAACATGTTGATCATTATGATGGTTTT---------------------TATACCCAAGGTCGTAATTTACAAGACTTTTTGCCTCGCAGCACAATGGAAGAAGACTTTTTGAACATGGATATAGGCGTGTTTATTCAAAAGTATGGTCTAGAGGATTTCAACTTCGAGCACGTTGTGTATGGTGATGTTTCAAAAACTACTCTAGGCGGTTTACACTTGTTGATTTCACAAGTACGTCTGAGTAAAATGGGCATCTTAAAGGCAGAGGAGTTTGTGGCAGCATCTGACATAACACTCAAATGTTGTACTGTGACTTATCTTAATGATCCTAGTTCTAAGACTGTTTGTACTTACATGGATTTGTTGTTGGATGATTTTGTTTCTTTATTGAAGTCTTTGGATTTGACTGTTGTATCCAAGGTTC------ATGAGGTCATAATTGACAACAAACCATGGAGATGGATGCTATGGTGTAAAGATAATGCCGTTGCTACATTCTATCCTCAGTTGCAGAGTG---CAGAATGGAAATGCGGGTATTCTATGCCTGGTATTTATAAGACACAACGTATGTGCTTAGAACCATGTAATTTGTATAATTATGGTGCAGGTTTGAAGTTGCCCAGTGGCATTATGTTCAATGTTGTTAAATACACTCAATTGTGTCAATATTTTAACAGTACCACGTTATGTGTTCCTCATAATATGAGAGTGTTACACTTGGGTGCTGGCTCTGATTATGGTGTTGCACCAGGAACTGCTGTTCTTAAAAGGTGGTTGCCGCACGACGCAATTGTTGTTGACAATGATGTTGTTGACTATGTGAGTGATGCTGATTTTAGTGTTACTGGTGATTGTGCAACCGTTTATTTGGAAGACAAGTTTGACTTGTTAATTTCTGATATGTACGATGGTAGGACAAAGGCAATTGATGGTGAAAATGTTTCAAAAGAAGGATTTTTCACTTACATCAATGGTTTCATTTGTGAAAAACTTGCCATCGGAGGTTCAATTGCTATTAAAGTAACAGAGTATAGCTGGAATAAGAAATTGTATGAACTTGTACAAAGATTTTCTTTTTGGACTATGTTTTGCACTTCTGTTAATACGTCATCATCAGAAGCCTTTGTTGTCGGAATTAACTATCTTGGTGATTTCGCACAAGGACCTTTTATAGATGGTAACATAATACATGCAAATTATGTATTTTGGCGTAACTCCACTGTTATGAGTTTGTCCTACAACTCTGTTTTAGACCTGAGTAAATTTAATTGCAAACACAAAGCTACTGTTGTTGTGCAATTAAAGGATAGTGATATTAATGACATGGTGCTTAGTCTTGTTAGGAGTGGTAAGTTGCTTGTAAGGGGTAATGGCAAG---TGTTTGAGTTTTAGTAAT
>KY369914 Human coronavirus 229E strain HCoV_229E/Seattle/USA/SC9773/2016, complete genome
-------------------------------------TACAATAAAGATGCGTCTTTTATCGGAAAAAATCTGAAGTCCAATTGTGTGCGCTTCAAGAATGTAGATAAGGATGACG------------CGTTCTATATTGTTAAACGTTGCATTAAGTCAGTTATGGACCACGAGCAGTCCATGTATAACTTACTTAAAGGCTGTAATGCTGTTGCTAAGCATGATTTCTTTACTTGGCATGAGGGCAGAACCATTTATGGTAATGTTAGTAGACAGGATCTTACTAAATACACCATGATGGATTTGTGCTTCGC----------------TCTGCGTAACTTTGATGAAAAAGATTGTGGAGTTTTTAAGGAGATATTGGTTCTTACTGGTTGTTGTAATACTGATTACTTTGAAATGAAGAATTGGTTTGACCCCATAGAAAATGAGGACATACACCGTGTGTATGCTGCTTTAGGCAAGGTAGTCGCAAATGCAATGCTTAAGTGTGTTGCTTTTTGCGACGAAATGGTGCTCAAAGGAGTTGTTGGTGTTTTGACCTTAGACAACCAAGATCTTAATGGGAATTTCTATGACTTCGGTGATTTTGTATTGTGTCCTCCTGGAATGGGAATACCCTACTGCACGTCATACTATGCTTATATGATGCCTGTTATGGGTATGACTAATTGTTTAGCTAGTGAGTGCTTTATGAAAAGTGACATCTTTGGTCAAGACTTCAAAACTTTTGATTTGTTGAAATATGATTTCACAGAACATAAGGAGGTTTTGTTTAACAAGTACTTTAAGTATTGGGGACAGGATTATCATCCTGATTGTGTTGATTGCCATGACGAGATGTGTATTTTGCATTGTTCAAATTTTAACACACTCTTCGCAACCACAATTCCAAACACAGCTTTTGGACCTCTGTGCAGAAAAGTGTTTATTGATGGTGTACCCGTAGTTGCTACTGCTGGTTACCACTTTAAACAATTAGGACTTGTGTGGAACAAAGATGTTAACACCCATTCTACCAGACTTACTATTACTGAACTCTTACAGTTTGTGACAGATCCAACGCTTATAGTTGCGTCATCGCCTGCCTTGGTGGACAAACGCACTGTTTGTTTTTCTGTCGCTGCTTTGAGTACAGGATTAACATCCCAAACAGTAAAACCTGGCCATTTTAATAAGGAGTTTTATGACTTCTTACGTTCTCAAGGGTTTTTCGATGAGGGTTCAGAATTAACATTGAAGCATTTCTTTTTTACACAAAAGGGTGATGCTGCAATTAAAGATTTTGATTATTATCGTTACAACAGACCTACCATTCTGGATATTGGACAAGCTCGCGTAGCATATCAAGTGGCAGCTCGCTATTTTGACTGTTACGAGGGTGGCTGTATTACATCTAGAGAGGTTGTTGTTACAAACCTTAATAAAAGCGCTGGTTGGCCCCTTAATAAGTTTGGTAAAGCTGGTTTATATTATGAGTCTATTAGTTATGAGGAACAAGATGCTATTTTTTTATTAACAAAGCGTAATATTCTCCCTACTATGACTCAGTTAAATCTTAAATATGCCATATCTGGTAAGGAACGTGCACGTACAGTGGGTGGCGTCTCTTTATTAGCTACTATGACTACACGACAGTTTCATCAGAAATGTCTAAAATCCATAGTAGCTACCAGAAATGCCACTGTTGTTATCGGCACTACCAAGTTTTATGGCGGTTGGGATAATATGTTAAAGAACCTGATGGCCGATGTTGACGATCCTAAATTGATGGGATGGGACTATCCTAAGTGCGATAGAGCTATGCCCTCAATGATTCGTATGTTGTCGGCTATGATTTTAGGTTCTAAGCATGTCACATGTTGTACGGCTAGTGATAAATTTTATAGACTTAGTAATGAGCTTGCTCAAGTTTTGACCGAGGTTGTTTATTCAAATGGTGG-GTTTTATTTTAAACCTGGTGGTACAACTTCTGGTGATGCAACTACAGCCTACGCCAATTCTGTCTTTAATATATTTCAGGCTGTAAGTTCTAACATTAATTGCGTTTTGAGCGTTAACTCGTCAAATTGCAATAATTTTAATGTTAAGAAGTTACAGAGACAACTCTATGATAATTGCTATAGAAATAGTAATGTTGATGAATCTTTTGTGGATGACTTTTATGGTTATTTGCAAAAGCATTTTTC-TATGATGATTCTTTCTGATGATGGTGTTGTGTGCTACAATAAAACTTATGCTGAACTTGGTTACATTGCTGATATTAGTGCTTTTAAAGCCACTTTGTATTATCAGAATGGTGTGTTTATGAGTACAGCTAAGTGTTGGACTGAGGAAGATCTTTCTATAGGACCTCATGAATTTTGCTCACAGCACACTATGCAGATTGTAGATGAAAATGGTAAGTATTATCTACCATATCCAGATCCTAGCCGTATTATTTCTGCTGGTGTTTTTGTGG---------------ATGACGTCACTAAGACTGATGCTGTCATTCTTTTGGAACGCTATGTTTCTCTGGCTATAGATGCATACCCATTGTCTAAGCATCCTAAACCTGAGTACAGGAAGGTGTTTTACGCATTGTTAGATTGGGTTAAACATCTCAACAAGACTCTTAACGAAGGTGTTTTGGAGTCTTTTTCTGTTACACTTTTAGATGAACATGAGTCTAAGTTTTGGGATGAAAGCTTTTATGCTAGTATGTATGAGAAGTCTACAGTATTACAAGCTGCTGGTCTTTGTGTAGTATGTGGCTCTCAAACAGTTCTAAGATGCGGTGATTGTTTACGCAGACCTATGTTGTGCACTAAGTGCGCCTATGATCATGTGTTTGGCACTGATCATAAGTTCATTTTAGCTATTACACCATATGTTTGTAACACATCTGGCTGCAACGTAACTGACGTTACAAAACTGTATCTTGGAGGTTTGAATTATTACTGTGTAGACCACAAACCACATCTTTCATTCCCACTGTGTTCAGCTGGTAATGTCTTTGGTTTGTACAAAAGTTCTGCTTTGGGTTCCATGGACATTGATGTCTTTAACAAACTTTCTACCTCTGATTGGTCTGACATTCGCGACTACAAGCTGGCTAATGATGCAAAAGAGTCACTAAGGTTGTTTGCAGCTGAAACGGTCAAGGCTAAAGAGGAAAGTGTTAAGTCATCATACGCTTATGCTACCCTAAAGGAGATTGTAGGTCCTAAGGAACTTTTGCTTTTATGGGAAAGTGGAAAAGCCAAACCACCGTTAAACCGTAATTCTGTTTTTACATGCTTCCAAATTACAAAAGACTCCAAGTTTCAAGTTGGTGAGTTTGTGTTTGAGAAAGTAGATTATGGTTCTGATACGGTTACTTACAAATCCACTGCTACTACTAAGTTAGTACCAGGTATGTTATTTATTTTGACTTCTCATAATGTTGCTCCACTTAGAGCGCCAACAATGGCAAACCAGGAGAAATATTCCACCATTTACAAGTTGCACCCATCATTTAATGTTAGTGATGCTTATGCAAATCTTGTACCTTATTACCAACTTATTGGCAAACAGCGTATCACCACAATACAGGGTCCTCCTGGTAGTGGAAAATCGCATTGCTCTATTGGTATTGGTGTTTATTACCCTGGAGCGAGGATCGTGTTCACTGCTTGTTCTCACGCTGCTGTTGATTCGCTTTGTGCAAAAGCTGTCACAGCCTATAGTGTTGATAAGTGTACACGTATTATTCCTGCACGTGCCAGAGTTGAGTGTTATAGTGGTTTTAAACCTAACAACACTAGTGCACAATACGTGTTTAGTACTGTTAATGCGTTACCTGAAGTTAATGCAGACATTGTTGTCGTGGATGAGGTGTCTATGTGCACTAACTATGACTTGTCTGTGATTAACCAGCGTATATCATATAAACACATTGTATATGTTGGTGATCCTCAACAGCTTCCAGCTCCTAGAGTTCTTATCTCTAAAGGTGTTATGGAACCAATTGACTATAATGTTGTGACACAACGTATGTGTGCTATAGGACCCGATGTCTTTTTACACAAGTGTTACAGATGTCCTGCTGAAATAGTTAACACTGTTTCAGAGCTTGTTTATGAAAACAAGTTTGTACCTGTCAAAGAAGCTAGTAAGCAGTGCTTCAAAATCTTTGAACGCGGTAGTGTTC-AGGTAGACAATGGCTCCAGTATAAATAGGCGTCAACTTGATGTTGTTAAGCGATTTATACATAAAAACTCCACATGGAGCAAGGCTGTGTTTATCTCACCTTACAATAGTCAAAATTATGTAGCTGCCAGGCTTTTAGGTTTACAAACTCAGACAGTGGATTCTGCTCAAGGTAGTGAATATGACTATGTTATATTCGCACAGACATCAGATACTGCTCATGCCTGTAATGCCAATCGTTTTAACGTTGCCATTACTAGAGCAAAGAAAGGTATTTTCTGTATTATGTCTGACAGAACTTTGTTTGATGCACTTAAGTTCTTTGAAGTTACTATGACAGATTTACAGTC------------------TGAAAGCAGTTGTGGTTTGTTTAAGGATTGTGCACGTAACCCTATTGATTTACCACCAAGTCATGCCACTACTTATTTGTCATTGTCTGATAGATTTAAGACTAGTGGTGACTTGGCTGTTCAAATAGGTAACAACAA---TGTTTGTACCTATGAACATGTGATTTCATATATGGGTTTCAGGTTTGATGTTAGCATGCCTGGTAGTCATAGTTTGTTCTGTACTAGAGACTTTGCCATGCGTCATGTCAGAGGTTGGTTAGGAATGGATGTGGAAGGTGCACATGTCACAGGTGACAATGTTGGCACTAATGTACCTCTACAAGTTGGTTTTTCCAATGGTGTTGATTTTGTAGCTCAACCTGAAGGTTGTGTTTTAACAAACACTGGCAGTGTTGTAAAACCTGTTCGTGCTCGTGCACCTCCTGGAGAACAATTTACTCACATTGTACCTCTGTTACGCAAGGGACAACCTTGGAGTGTGTTGAGAAAACGTATTGTTCAAATGATAGCAGATTTTCTTGCTGGCTCATCTGATGTATTGGTGTTTGTGCTTTGGGCTGGCGGTTTAGAGTTGACCACTATGCGTTATTTTGTTAAGATTGGAGCTGTTAAACATTGCCAA---TGTGGTACTGTTGCAACATGCTACAATTCTGTTAGTAATGACTATTGTTGCTTTAAACATGCATTGGGCTGTGACTATGTTTATAACCCATATGTCATAGATATTCAACAATGGGGTTATGTTGGTTCACTCTCCAATAATCACCATGCAATTTGTAATGTTCATAGAAATGAACACGTTGCTTCTGGTGATGCTATTATGACTAGATGTTTGGCTGTGTATGATTGCTTTGTTAAGAATGTGGATTGGTCAATTACCTACCCTACGATAGCTAATGAAAATGCCATAAACAAGGGCGGTCGCACTGTGCAGAGTCATATTATGCGTGCTGCTATTAAATTGTACAACCCTAAAGCAATC----------------CATGACATTGGTAATCCTAAGGGTATTCGTTGTGCTGTAACTGATGCCAAGTGGTATTG-TTATGACAAGAACCCTATTAATTCTAATGTGAAAACATTGGAGTATGATTACATGACACATGGCCAAATG------GAAGGCTTGTGTTTATTTTGGAATTGTAATGTGGATATGTACCCTGAATTCTCAATTGTTTGCAGGTTTGACACACGTACACGATCTACATTGAACCTCGAAGGTGTAAATGGTGGTTCATTGTATGTCAATAACCATGCATTTCACACTCCTGCTTATGATAAACGTGCTATGGCTAAATTGAAACCAGCACCGTTTTTCTACTATGACGACGGTTCATGTGAGGTTGTTCACG------------ATCAAGTTAACTATGTTCCTTTGAGAGCCACTAATTGCATTACCAAGTGTAATATTGGTGGTGCTGTATGTTCTAAGCACGCTAATCTCTATAGAGCATATGTTGAGTCATATAATATTTTTACTCAAGCTGGTTTTAATATTTGGGTTCCTACCACGTTTGATTGTTATAATTTGTGGCAGACATTCACAGATGTCAATTTACAAGGTTTAGAGAACATTGCTTTTAACGTTGTTAATAAAGGTTCATTTGTTGGTGCTGACGGTGAATTACCAGTAGCCATTAGTGGTGATAAAGTGTTCGTACGTGATGGTAACACTGATAATTTAGTCTTTGTTAACAAAACATCACTGCCTACAAATATAGCATTTGAACTTTTTGCTAAGAGGAAGGTTGGTTTAACACCACCTCTCAGTATTCTCAAAAACCTTGGTGTTGTCGCCACATATAAGTTTGTCTTGTGGGATTATGAAGCTGAGCGTCCCTTGACAAGCTTTACTAAGTCTGTTTGTGGTTATACAGAC------TTTGCAGAAGATGTTTGTACTTGTTACGATAATAGTATACAAGGTTCATACGAACGTTTTACTCTCTCAACTAATGCTGTGTTATTCTCTGCTACTGCTGTGAAAACAGGTGGTAAGAGTTTGCCGGCTATTAAACTGAATTTT-GGAATGCTTAACGGTAATGCAATTGCTACTGTCAAATCAGAAGATGGTAACATAAAAAATATTAACTGGTTTGT------------------------------------------------------------------------------TTACGTACGCAAAGATGGTAAACATGTTGATCATTATGATGGTTTT---------------------TATACCCAAGGTCGTAATTTACAAGACTTTTTGCCTCGCAGCACAATGGAAGAAGACTTTTTGAACATGGATATAGGCGTGTTTATTCAAAAGTATGGTCTAGAGGATTTCAACTTCGAGCACGTTGTGTATGGTGATGTTTCAAAAACTACTCTAGGCGGTTTACACTTGTTGATTTCACAAGTACGTCTGAGTAAAATGGGCATCTTAAAGGCAGAGGAGTTTGTGGCAGCATCTGACATAACACTCAAATGTTGTACTGTGACTTATCTTAATGATCCTAGTTCTAAGACTGTTTGTACTTACATGGATTTGTTGTTGGATGATTTTGTTTCTTTATTGAAGTCTTTGGATTTGACTGTTGTATCCAAGGTTC------ATGAGGTCATAATTGACAACAAACCATGGAGATGGATGCTATGGTGTAAAGATAATGCCGTTGCTACATTCTATCCTCAGTTGCAGAGTG---CAGAATGGAAATGCGGGTATTCTATGCCTGGTATTTATAAGACACAACGTATGTGCTTAGAACCATGTAATTTGTATAATTATGGTGCAGGTTTGAAGTTGCCCAGTGGCATTATGTTCAATGTTGTTAAATACACTCAATTGTGTCAATATTTTAACAGTACCACGTTATGTGTTCCTCATAATATGAGAGTGTTACACTTGGGTGCTGGCTCTGATTATGGTGTTGCACCAGGAACTGCTGTTCTTAAAAGGTGGTTGCCGCACGACGCAATTGTTGTTGACAATGATGTTGTTGACTATGTGAGTGATGCTGATTTTAGTGTTACTGGTGATTGTGCAACCGTTTATTTGGAAGACAAGTTTGACTTGTTAATTTCTGATATGTACGATGGTAGGACAAAGGCAATTGATGGTGAAAATGTTTCAAAAGAAGGATTTTTCACTTACATCAATGGTTTCATTTGTGAAAAACTTGCCATCGGAGGTTCAATTGCTATTAAAGTAACAGAGTATAGCTGGAATAAGAAATTGTATGAACTTGTACAAAGATTTTCTTTTTGGACTATGTTTTGCACTTCTGTTAATACGTCATCATCAGAAGCCTTTGTTGTCGGAATTAACTATCTTGGTGATTTCGCACAAGGACCTTTTATAGATGGTAACATAATACATGCAAATTATGTATTTTGGCGTAACTCCACTGTTATGAGTTTGTCCTACAACTCTGTTTTAGACCTGAGTAAATTTAATTGCAAACACAAAGCTACTGTTGTTGTGCAATTAAAGGGTAGTGATATTAATGACATGGTGCTTAGTCTTGTTAGGAGTGGTAAGTTGCTTGTAAGGGGTAATGGCAAG---TGTTTGAGTTTTAGTAAT
>MT438697 Human coronavirus 229E isolate HCoV-229E/USA/ACRI_0244/2017, complete genome
--------------------------------------ACAATAAAGATGCGTCTTTTATCGGAAAAAATCTGAAGTCCAATTGTGTGCGCTTCAAGAATGTAGATAAGGATGACG------------CGTTCTATATTGTTAAACGTTGCATTAAGTCAGTTATGGACCACGAGCAGTCCATGTATAACTTACTTAAAGGCTGTAATGCTGTTGCTAAGCATGATTTCTTTACTTGGCATGAGGGCAGAACCATTTATGGTAATGTTAGTAGACAGGATCTTACTAAATACACCATGATGGATTTGTGCTTCGC----------------TCTGCGTAACTTTGATGAAAAAGATTGTGGAGTTTTTAAGGAGATATTGGTTCTTACTGGTTGTTGTAATACTGATTACTTTGAAATGAAGAATTGGTTTGACCCCATAGAAAATGAGGACATACACCGTGTGTATGCTGCTTTAGGCAAGGTAGTCGCAAATGCAATGCTTAAGTGTGTTGCTTTTTGCGACGAAATGGTGCTCAAAGGAGTTGTTGGTGTTTTGACCTTAGACAACCAAGATCTTAATGGGAATTTCTATGACTTCGGTGATTTTGTATTGTGTCCTCCTGGAATGGGAATACCCTACTGCACGTCATACTATGCTTATATGATGCCTGTTATGGGTATGACTAATTGTTTAGCTAGTGAGTGCTTTATGAAAAGTGACATCTTTGGTCAAGACTTCAAAACTTTTGATTTGTTGAAATATGATTTCACAGAACATAAGGAGGTTTTGTTTAACAAGTACTTTAAGTATTGGGGACAGGATTATCATCCTGATTGTGTTGATTGCCATGACGAGATGTGTATTTTGCATTGTTCAAATTTTAACACACTCTTCGCAACCACAATTCCAAACACAGCTTTTGGACCTCTGTGCAGAAAAGTGTTTATTGATGGTGTACCCGTAGTTGCTACTGCTGGTTACCACTTTAAACAATTAGGACTTGTGTGGAACAAAGATGTTAACACCCATTCTACCAGACTTACTATTACTGAACTCTTACAGTTTGTGACAGATCCAACGCTTATAGTTGCGTCATCGCCTGCCTTGGTGGACAAACGCACTGTTTGTTTTTCTGTCGCTGCTTTGAGTACAGGATTAACATCCCAAACAGTAAAACCTGGCCATTTTAATAGGGAGTTTTATGACTTCTTACGTTCTCAAGGGTTTTTCGATGAGGGTTCAGAATTAACATTGAAGCATTTCTTTTTTACACAAAAGGGTGATGCTGCAATTAAAGATTTTGATTATTATCGTTACAACAGACCTACCATTCTGGATATTGGACAAGCTCGCGTAGCATATCAAGTGGCAGCTCGCTATTTTGACTGTTACGAGGGTGGCTGTATTACATCTAGAGAGGTTGTTGTTACAAACCTTAATAAAAGCGCTGGTTGGCCCCTTAATAAGTTTGGTAAAGCTGGTTTATATTATGAGTCTATTAGTTATGAGGAACAAGATGCTATTTTTTTATTAACAAAGCGTAATATTCTCCCTACTATGACTCAGTTAAATCTTAAATATGCCATATCTGGTAAGGAACGTGCACGTACAGTGGGTGGCGTCTCTTTATTAGCTACTATGACTACACGACAGTTTCATCAGAAATGTCTAAAATCCATAGTAGCTACCAGAAATGCCACTGTTGTTATCGGCACTACCAAGTTTTATGGCGGTTGGGATAATATGTTAAAGAACCTGATGGCCGATGTTGACGATCCTAAATTGATGGGATGGGACTATCCTAAGTGCGATAGAGCTATGCCCTCAATGATTCGTATGTTGTCGGCTATGATTTTAGGTTCTAAGCATGTCACATGTTGTACGGCTAGTGATAAATTTTATAGACTTAGTAATGAGCTTGCTCAAGTTTTGACCGAGGTTGTTTATTCAAATGGTGG-GTTTTATTTTAAACCTGGTGGTACAACTTCTGGTGATGCAACTACAGCCTACGCCAATTCTGTCTTTAATATATTTCAGGCTGTAAGTTCTAACATTAATTGCGTTTTGAGCGTTAACTCGTCAAATTGCAATAATTTTAATGTTAAGAAGTTACAGAGACAACTCTATGATAATTGCTATAGAAATAGTAATGTTGATGAATCTTTTGTGGATGACTTTTATGGTTATTTGCAAAAGCATTTTTC-TATGATGATTCTTTCTGATGATGGTGTTGTGTGCTACAATAAAACTTATGCTGAACTTGGTTACATTGCTGATATTAGTGCTTTTAAAGCCACTTTGTATTATCAGAATGGTGTGTTTATGAGTACAGCTAAGTGTTGGACTGAGGAAGATCTTTCTATAGGACCTCATGAATTTTGCTCACAGCACACTATGCAGATTGTAGATGAAAATGGTAAGTATTATCTACCATATCCAGATCCTAGCCGTATTATTTCTGCTGGTGTTTTTGTGG---------------ATGACGTCACTAAGACTGATGCTGTCATTCTTTTGGAACGCTATGTTTCTCTGGCTATAGATGCATACCCATTGTCTAAGCACCCTAAACCTGAGTACAGGAAGGTGTTTTACGCATTGTTAGATTGGGTTAAACATCTCAACAAGACTCTTAACGAAGGTGTTTTGGAGTCTTTTTCTGTTACACTTTTAGATGAACATGAGTCTAAGTTTTGGGATGAAAGCTTTTATGCTAGTATGTATGAGAAGTCTACAGTATTACAAGCTGCTGGTCTTTGTGTAGTATGTGGCTCTCAAACAGTTCTAAGATGCGGTGATTGTTTACGCAGACCTATGTTGTGCACTAAGTGCGCCTATGATCATGTGTTTGGCACTGATCATAGGTTCATTTTAGCTATTACACCATATGTTTGTAACACATCTGGCTGCAACGTAACTGACGTTACAAAACTGTATCTTGGAGGTTTGAATTATTACTGTGTAGACCACAAACCACATCTTTCATTCCCACTGTGTTCAGCTGGTAATGTCTTTGGTTTGTACAAAAGTTCTGCTTTGGGTTCCATGGACATTGATGTCTTTAACAAACTTTCTACCTCTGATTGGTCTGACATTCGCGACTACAAGCTGGCTAATGATGCAAAAGAGTCACTAAGGTTGTTTGCAGCTGAAACGGTCAAGGCTAAAGAGGAAAGTGTTAAGTCATCATACGCTTATGCTACCCTAAAGGAGATTGTAGGTCCTAAGGAACTTTTGCTTTTATGGGAAAGTGGAAAAGCCAAACCACCGTTAAACCGTAATTCTGTTTTTACATGCTTTCAAATTACAAAAGACTCCAAGTTTCAAGTTGGTGAGTTTGTGTTTGAGAAAGTAGATTATGGTTCTGATACGGTTACTTACAAATCCACTGCTACTACTAAGTTAGTACCAGGTATGTTATTTATTTTGACTTCTCATAATGTTGCTCCACTTAGAGCGCCAACAATGGCAAACCAGGAGAAATATTCTACCATTTACAAGTTGCACCCATCATTTAATGTTAGTGATGCTTATGCAAATCTTGTACCTTATTACCAACTTATTGGCAAACAGCGTATCACCACAATACAGGGTCCTCCTGGTAGTGGAAAATCGCATTGCTCTATTGGTATTGGTGTGTATTACCCTGGAGCGAGGATCGTGTTCACTGCTTGTTCTCACGCTGCTGTTGATTCGCTTTGTGCAAAAGCTGTCACAGCCTATAGTGTTGATAAGTGTACACGTATTATTCCTGCACGTGCCAGAGTTGAGTGTTATAGTGGTTTTAAACCTAACAACACTAGTGCACAATACGTGTTTAGTACTGTTAATGCGTTACCTGAAGTTAATGCAGACATTGTTGTCGTGGATGAGGTGTCTATGTGCACTAATTATGACTTGTCTGTGATTAACCAGCGTATATCATATAAACACATTGTATATGTTGGTGATCCTCAACAGCTTCCAGCTCCTAGAGTTCTTATCTCTAAAGGTGTTATGGAACCAATTGACTATAATGTTGTGACACAACGTATGTGTGCTATAGGACCCGATGTCTTTTTACACAAGTGTTACAGATGTCCTGCTGAAATAGTTAACACTGTTTCAGAGCTTGTTTATGAAAACAAGTTTGTACCTGTCAAAGAAGCTAGTAAGCAGTGCTTCAAAATCTTTGAACGCGGTAGTGTTC-AGGTAGACAATGGCTCCAGTATAAATAGGCGTCAACTTGATGTTGTTAAGCGATTTATACATAAAAACTCCACATGGAGCAAGGCTGTGTTTATCTCACCTTACAATAGTCAAAATTATGTAGCTGCCAGGCTTTTAGGTTTACAAACTCAGACAGTGGATTCTGCTCAAGGTAGTGAATATGACTATGTTATATTCGCACAGACATCAGATACTGCTCATGCCTGTAATGCCAATCGTTTTAACGTTGCCATTACTAGAGCAAAGAAAGGTATTTTCTGTATTATGTCTGACAGAACTTTGTTTGATGCACTTAAGTTCTTTGAAGTTACTATGACAGATTTACAGTC------------------TGAAAGCAGTTGTGGTTTGTTTAAGGATTGTGCACGTAACCCTATTGATTTACCACCAAGTCATGCCACTACTTATTTGTCATTGTCTGATAGATTTAAGACTAGTGGTGACTTGGCTGTTCAAATAGGTAACAACAA---TGTTTGTACCTATGAACATGTGATTTCATATATGGGTTTCAGGTTTGATGTTAGCATGCCTGGTAGTCATAGTTTGTTCTGTACTAGAGACTTTGCCATGCGTCATGTCAGAGGTTGGTTAGGAATGGATGTGGAAGGTGCACATGTCACAGGTGACAATGTTGGCACTAATGTACCTCTACAAGTTGGTTTTTCCAATGGTGTTGATTTTGTAGCTCAACCTGAAGGTTGTGTTTTAACAAACACTGGCAGTGTTATAAAACCTGTTCGTGCTCGTGCACCTCCTGGAGAACAATTTACTCACATTGTACCTCTGTTACGCAAGGGACAACCTTGGAGTGTGTTGAGAAAACGTATTGTTCAAATGATAGCAGATTTTCTTGCTGGCTCATCTGATGTATTGGTGTTTGTGCTTTGGGCTGGCGGTTTAGAGTTGACCACTATGCGTTATTTTGTTAAGATTGGTGCTGTTAAACATTGCCAA---TGTGGTACTGTTGCAACATGCTACAATTCTGTTAGTAATGACTATTGTTGCTTTAAACATGCATTGGGCTGTGACTATGTTTATAACCCATATGTCATAGATATTCAACAATGGGGTTATGTTGGTTCACTCTCCAATAATCACCATGCAATTTGTAATGTTCATAGAAATGAACACGTTGCTTCTGGTGATGCTATTATGACTAGATGTTTGGCTGTGTATGATTGCTTTGTTAAGAATGTGGATTGGTCAATTACCTACCCTATGATAGCTAATGAAAATGCCATAAACAAGGGCGGTCGCACTGTGCAGAGTCATATTATGCGTGCTGCTATTAAATTGTACAACCCTAAAGCAATC----------------CATGACATTGGTAATCCTAAGGGTATTCGTTGTGCTGTAACTGATGCCAAGTGGTATTG-TTATGACAAGAACCCTATTAATTCTAATGTGAAAACATTGGAGTATGATTACATGACACATGGCCAAATG------GAAGGCTTGTGTTTATTTTGGAATTGTAATGTGGATATGTACCCTGAATTTTCAATTGTTTGCAGGTTTGACACACGTACACGATCTACATTGAACCTTGAAGGTGTAAATGGTGGTTCATTGTATGTCAATAACCATGCATTTCACACTCCTGCTTATGATAAACGTGCTATGGCTAAATTGAAACCAGCACCGTTTTTCTACTATGACGACGGTTCATGTGAGGTTGTTCACG------------ATCAAGTTAACTATGTTCCTTTGAGAGCCACTAATTGCATTACCAAGTGTAATATTGGTGGTGCTGTATGTTCTAAGCACGCTAATCTCTATAGAGCATATGTTGAGTCATATAATATTTTTACTCAAGCTGGTTTTAATATTTGGGTTCCTACCACGTTTGATTGTTATAATTTGTGGCAGACATTCACAGATGTTAATTTACAAGGTTTAGAGAACATTGCTTTTAACGTTGTTAATAAAGGTTCATTTGTTGGTGCTGACGGTGAATTACCAGTAGCCATTAGTGGTGATAAAGTGTTCGTACGTGATGGTAACACTGATAATTTAGTCTTTGTTAACAAAACATCACTGCCTACAAATATAGCATTTGAACTTTTTGCTAAGAGGAAGGTTGGTTTAACACCACCTCTCAGTATTCTCAAAAACCTTGGTGTTGTCGCCACATATAAGTTTGTCTTGTGGGATTATGAAGCTGAGCGTCCCTTGACAAGCTTTACTAAGTCTGTTTGTGGTTATACAGAC------TTTGCAGAAGATGTTTGTACTTGTTACGATAATAGTATACAAGGTTCATACGAACGTTTTACTCTCTCAACTAATGCTGTGTTATTCTCTGCTACTGCTGTGAAAACAGGTGGTAAGAGTTTGCCGGCTATTAAACTGAATTTT-GGAATGCTTAACGGTAATGCAATTGCTACTGTCAAATCAGAAGATGGTAACATAAAAAATATTAACTGGTTTGT------------------------------------------------------------------------------TTACGTACGCAAAGATGGTAAACATGTTGATCATTATGATGGTTTT---------------------TATACCCAAGGTCGTAATTTACAAGACTTTTTGCCTCGCAGCACAATGGAAGAAGACTTTTTGAACATGGATATAGGCGTGTTTATTCAAAAGTATGGTCTAGAGGATTTCAACTTCGAGCACGTTGTGTATGGTGATGTTTCAAAAACTACTCTAGGCGGTTTACACTTGTTGATTTCACAAGTACGTCTGAGTAAAATGGGCATCTTAAAGGCAGAGGAGTTTGTGGCAGCATCTGACATAACACTCAAATGTTGTACTGTGACTTATCTTAATGATCCTAGTTCTAAGACTGTTTGTACTTACATGGATTTGTTGTTGGATGATTTTGTTTCTTTATTGAAGTCTTTGGATTTGACTGTTGTATCCAAGGTTC------ATGAGGTCATAATTGACAACAAACCATGGAGATGGATGCTATGGTGTAAAGATAATGCCGTTGCTACATTCTATCCTCAGTTGCAGAGTG---CAGAATGGAAATGCGGGTATTCTATGCCTGGTATTTATAAGACACAACGTATGTGCTTAGAACCATGTAATTTGTATAATTATGGTGCAGGTTTGAAGTTGCCCAGTGGCATTATGTTCAATGTTGTTAAATACACTCAATTGTGTCAATATTTTAACAGTACCACGTTATGTGTTCCTCATAATATGAGAGTGTTACACTTGGGTGCTGGCTCTGATTATGGTGTTGCACCAGGAACTGCTGTTCTTAAAAGGTGGTTGCCGCACGACGCAATTGTTGTTGACAATGATGTTGTTGACTATGTGAGTGATGCTGATTTTAGTGTTACTGGTGATTGTGCAACCGTTTATTTGGAAGACAAGTTTGACTTGTTAATTTCTGATATGTACGATGGTAGGACAAAGGCAATTGATGGTGAAAATGTTTCAAAAGAAGGATTTTTCACTTACATCAATGGTTTCATTTGTGAAAAACTTGCCATCGGAGGTTCAATTGCTATTAAAGTAACAGAGTATAGCTGGAATAAGAAATTGTATGAACTTGTACAAAGATTTTCTTTTTGGACTATGTTTTGCACTTCTGTTAATACGTCATCATCAGAAGCCTTTGTTGTCGGAATTAACTATCTTGGTGATTTCGCACAAGGACCTTTTATAGATGGTAACATAATACATGCAAATTATGTATTTTGGCGTAACTCCACTGTTATGAGTTTGTCCTACAACTCTGTTTTAGACCTGAGTAAATTTAATTGCAAACACAAAGCTACTGTTGTTGTGCAATTAAAGGATAGTGATATTAATGACATGGTGCTTAGTCTTGTTAGGAGTGGTAAGTTGCTTGTAAGGGGTAATGGCAAG---TGTTTGAGTTTTAGTAAT
>MT438698 Human coronavirus 229E isolate HCoV-229E/USA/ACRI_0256/2017, complete genome
----------------------------------------------GATGCGTCTTTTATCGGAAAAAATCTGAAGTCCAATTGTGTGCGCTTCAAGAATGTAGATAAGGATGACG------------CGTTCTATATTGTTAAACGTTGCATTAAGTCAGTTATGGACCACGAGCAGTCCATGTATAACTTACTTAAAGGCTGTAATGCTGTTGCTAAGCATGATTTCTTTACTTGGCATGAGGGCAGAACCATTTATGGTAATGTTAGTAGACAGGATCTTACTAAATACACCATGATGGATTTGTGCTTCGC----------------TCTGCGTAACTTTGATGAAAAAGATTGTGGAGTTTTTAAGGAGATATTGGTTCTTACTGGTTGTTGTAATACTGATTACTTTGAAATGAAGAATTGGTTTGACCCCATAGAAAATGAGGACATACACCGTGTGTATGCTGCTTTAGGCAAGGTAGTCGCAAATGCAATGCTTAAGTGTGTTGCTTTTTGCGACGAAATGGTGCTCAAAGGAGTTGTTGGTGTTTTGACCTTAGACAACCAAGATCTTAATGGGAATTTCTATGACTTCGGTGATTTTGTATTGTGTCCTCCTGGAATGGGAATACCCTACTGCACGTCATACTATGCTTATATGATGCCTGTTATGGGTATGACTAATTGTTTAGCTAGTGAGTGCTTTATGAAAAGTGACATCTTTGGTCAAGACTTCAAAACTTTTGATTTGTTGAAATATGATTTCACAGAACATAAGGAGGTTTTGTTTAACAAGTACTTTAAGTATTGGGGACAGGATTATCATCCTGATTGTGTTGATTGCCATGACGAGATGTGTATTTTGCATTGTTCAAATTTTAACACACTCTTCGCAACCACAATTCCAAACACAGCTTTTGGACCTCTGTGCAGAAAAGTGTTTATTGATGGTGTACCCGTAGTTGCTACTGCTGGTTACCACTTTAAACAATTAGGACTTGTGTGGAACAAAGATGTTAACACCCATTCTACCAGACTTACTATTACTGAACTCTTACAGTTTGTGACAGATCCAACGCTTATAGTTGCGTCATCGCCTGCCTTGGTGGACAAACGCACTGTTTGTTTTTCTGTCGCTGCTTTGAGTACAGGATTAACATCCCAAACAGTAAAACCTGGCCATTTTAATAGGGAGTTTTATGACTTCTTACGTTCTCAAGGGTTTTTCGATGAGGGTTCAGAATTAACATTGAAGCATTTCTTTTTTACACAAAAGGGTGATGCTGCAATTAAAGATTTTGATTATTATCGTTACAACAGACCTACCATTCTGGATATTGGACAAGCTCGCGTAGCATATCAAGTGGCAGCTCGCTATTTTGACTGTTACGAGGGTGGCTGTATTACATCTAGAGAGGTTGTTGTTACAAACCTTAATAAAAGCGCTGGTTGGCCCCTTAATAAGTTTGGTAAAGCTGGTTTATATTATGAGTCTATTAGTTATGAGGAACAAGATGCTATTTTTTTATTAACAAAGCGTAATATTCTCCCTACTATGACTCAGTTAAATCTTAAATATGCCATATCTGGTAAGGAACGTGCACGTACAGTGGGTGGCGTCTCTTTATTAGCTACTATGACTACACGACAGTTTCATCAGAAATGTCTAAAATCCATAGTAGCTACCAGAAATGCCACTGTTGTTATCGGCACTACCAAGTTTTATGGCGGTTGGGATAATATGTTAAAGAACCTGATGGCCGATGTTGACGATCCTAAATTGATGGGATGGGACTATCCTAAGTGCGATAGAGCTATGCCCTCAATGATTCGTATGTTGTCGGCTATGATTTTAGGTTCTAAGCATGTCACATGTTGTACGGCTAGTGATAAATTTTATAGACTTAGTAATGAGCTTGCTCAAGTTTTGACCGAGGTTGTTTATTCAAATGGTGG-GTTTTATTTTAAACCTGGTGGTACAACTTCTGGTGATGCAACTACAGCCTACGCCAATTCTGTCTTTAATATATTTCAGGCTGTAAGTTCTAACATTAATTGCGTTTTGAGCGTTAACTCGTCAAATTGCAATAATTTTAATGTTAAGAAGTTACAGAGACAACTCTATGATAATTGCTATAGAAATAGTAATGTTGATGAATCTTTTGTGGATGACTTTTATGGTTATTTGCAAAAGCATTTTTC-TATGATGATTCTTTCTGATGATGGTGTTGTGTGCTACAATAAAACTTATGCTGAACTTGGTTACATTGCTGATATTAGTGCTTTTAAAGCCACTTTGTATTATCAGAATGGTGTGTTTATGAGTACAGCTAAGTGTTGGACTGAGGAAGATCTTTCTATAGGACCTCATGAATTTTGCTCACAGCACACTATGCAGATTGTAGATGAAAATGGTAAGTATTATCTACCATATCCAGATCCTAGCCGTATTATTTCTGCTGGTGTTTTTGTGG---------------ATGACGTCACTAAGACTGATGCTGTCATTCTTTTGGAACGCTATGTTTCTCTGGCTATAGATGCATACCCATTGTCTAAGCACCCTAAACCTGAGTACAGGAAGGTGTTTTACGCATTGTTAGATTGGGTTAAACATCTCAACAAGACTCTTAACGAAGGTGTTTTGGAGTCTTTTTCTGTTACACTTTTAGATGAACATGAGTCTAAGTTTTGGGATGAAAGCTTTTATGCTAGTATGTATGAGAAGTCTACAGTATTACAAGCTGCTGGTCTTTGTGTAGTATGTGGCTCTCAAACAGTTCTAAGATGCGGTGATTGTTTACGCAGACCTATGTTGTGCACTAAGTGCGCCTATGATCATGTGTTTGGCACTGATCATAGGTTCATTTTAGCTATTACACCATATGTTTGTAACACATCTGGCTGCAACGTAACTGACGTTACAAAACTGTATCTTGGAGGTTTGAATTATTACTGTGTAGACCACAAACCACATCTTTCATTCCCACTGTGTTCAGCTGGTAATGTCTTTGGTTTGTACAAAAGTTCTGCTTTGGGTTCCATGGACATTGATGTCTTTAACAAACTTTCTACCTCTGATTGGTCTGACATTCGCGACTACAAGCTGGCTAATGATGCAAAAGAGTCACTAAGGTTGTTTGCAGCTGAAACGGTCAAGGCTAAAGAGGAAAGTGTTAAGTCATCATACGCTTATGCTACCCTAAAGGAGATTGTAGGTCCTAAGGAACTTTTGCTTTTATGGGAAAGTGGAAAAGCCAAACCACCGTTAAACCGTAATTCTGTTTTTACATGCTTTCAAATTACAAAAGACTCCAAGTTTCAAGTTGGTGAGTTTGTGTTTGAGAAAGTAGATTATGGTTCTGATACGGTTACTTACAAATCCACTGCTACTACTAAGTTAGTACCAGGTATGTTATTTATTTTGACTTCTCATAATGTTGCTCCACTTAGAGCGCCAACAATGGCAAACCAGGAGAAATATTCTACCATTTACAAGTTGCACCCATCATTTAATGTTAGTGATGCTTATGCAAATCTTGTACCTTATTACCAACTTATTGGCAAACAGCGTATCACCACAATACAGGGTCCTCCTGGTAGTGGAAAATCGCATTGCTCTATTGGTATTGGTGTGTATTACCCTGGAGCGAGGATCGTGTTCACTGCTTGTTCTCACGCTGCTGTTGATTCGCTTTGTGCAAAAGCTGTCACAGCCTATAGTGTTGATAAGTGTACACGTATTATTCCTGCACGTGCCAGAGTTGAGTGTTATAGTGGTTTTAAACCTAACAACACTAGTGCACAATACGTGTTTAGTACTGTTAATGCGTTACCTGAAGTTAATGCAGACATTGTTGTCGTGGATGAGGTGTCTATGTGCACTAATTATGACTTGTCTGTGATTAACCAGCGTATATCATATAAACACATTGTATATGTTGGTGATCCTCAACAGCTTCCAGCTCCTAGAGTTCTTATCTCTAAAGGTGTTATGGAACCAATTGACTATAATGTTGTGACACAACGTATGTGTGCTATAGGACCCGATGTCTTTTTACACAAGTGTTACAGATGTCCTGCTGAAATAGTTAACACTGTTTCAGAGCTTGTTTATGAAAACAAGTTTGTACCTGTCAAAGAAGCTAGTAAGCAGTGCTTCAAAATCTTTGAACGCGGTAGTGTTC-AGGTAGACAATGGCTCCAGTATAAATAGGCGTCAACTTGATGTTGTTAAGCGATTTATACATAAAAACTCCACATGGAGCAAGGCTGTGTTTATCTCACCTTACAATAGTCAAAATTATGTAGCTGCCAGGCTTTTAGGTTTACAAACTCAGACAGTGGATTCTGCTCAAGGTAGTGAATATGACTATGTTATATTCGCACAGACATCAGATACTGCTCATGCCTGTAATGCCAATCGTTTTAACGTTGCCATTACTAGAGCAAAGAAAGGTATTTTCTGTATTATGTCTGACAGAACTTTGTTTGATGCACTTAAGTTCTTTGAAGTTACTATGACAGATTTACAGTC------------------TGAAAGCAGTTGTGGTTTGTTTAAGGATTGTGCACGTAACCCTATTGATTTACCACCAAGTCATGCCACTACTTATTTGTCATTGTCTGATAGATTTAAGACTAGTGGTGACTTGGCTGTTCAAATAGGTAACAACAA---TGTTTGTACCTATGAACATGTGATTTCATATATGGGTTTCAGGTTTGATGTTAGCATGCCTGGTAGTCATAGTTTGTTCTGTACTAGAGACTTTGCCATGCGTCATGTCAGAGGTTGGTTAGGAATGGATGTGGAAGGTGCACATGTCACAGGTGACAATGTTGGCACTAATGTACCTCTACAAGTTGGTTTTTCCAATGGTGTTGATTTTGTAGCTCAACCTGAAGGTTGTGTTTTAACAAACACTGGCAGTGTTATAAAACCTGTTCGTGCTCGTGCACCTCCTGGAGAACAATTTACTCACATTGTACCTCTGTTACGCAAGGGACAACCTTGGAGTGTGTTGAGAAAACGTATTGTTCAAATGATAGCAGATTTTCTTGCTGGCTCATCTGATGTATTGGTGTTTGTGCTTTGGGCTGGCGGTTTAGAGTTGACCACTATGCGTTATTTTGTTAAGATTGGTGCTGTTAAACATTGCCAA---TGTGGTACTGTTGCAACATGCTACAATTCTGTTAGTAATGACTATTGTTGCTTTAAACATGCATTGGGCTGTGACTATGTTTATAACCCATATGTCATAGATATTCAACAATGGGGTTATGTTGGTTCACTCTCCAATAATCACCATGCAATTTGTAATGTTCATAGAAATGAACACGTTGCTTCTGGTGATGCTATTATGACTAGATGTTTGGCTGTGTATGATTGCTTTGTTAAGAATGTGGATTGGTCAATTACCTACCCTATGATAGCTAATGAAAATGCCATAAACAAGGGCGGTCGCACTGTGCAGAGTCATATTATGCGTGCTGCTATTAAATTGTACAACCCTAAAGCAATC----------------CATGACATTGGTAATCCTAAGGGTATTCGTTGTGCTGTAACTGATGCCAAGTGGTATTG-TTATGACAAGAACCCTATTAATTCTAATGTGAAAACATTGGAGTATGATTACATGACACATGGCCAAATG------GAAGGCTTGTGTTTATTTTGGAATTGTAATGTGGATATGTACCCTGAATTTTCAATTGTTTGCAGGTTTGACACACGTACACGATCTACATTGAACCTTGAAGGTGTAAATGGTGGTTCATTGTATGTCAATAACCATGCATTTCACACTCCTGCTTATGATAAACGTGCTATGGCTAAATTGAAACCAGCACCGTTTTTCTACTATGACGACGGTTCATGTGAGGTTGTTCACG------------ATCAAGTTAACTATGTTCCTTTGAGAGCCACTAATTGCATTACCAAGTGTAATATTGGTGGTGCTGTATGTTCTAAGCACGCTAATCTCTATAGAGCATATGTTGAGTCATATAATATTTTTACTCAAGCTGGTTTTAATATTTGGGTTCCTACCACGTTTGATTGTTATAATTTGTGGCAGACATTCACAGATGTTAATTTACAAGGTTTAGAGAACATTGCTTTTAACGTTGTTAATAAAGGTTCATTTGTTGGTGCTGACGGTGAATTACCAGTAGCCATTAGTGGTGATAAAGTGTTCGTACGTGATGGTAACACTGATAATTTAGTCTTTGTTAACAAAACATCACTGCCTACAAATATAGCATTTGAACTTTTTGCTAAGAGGAAGGTTGGTTTAACACCACCTCTCAGTATTCTCAAAAACCTTGGTGTTGTCGCCACATATAAGTTTGTCTTGTGGGATTATGAAGCTGAGCGTCCCTTGACAAGCTTTACTAAGTCTGTTTGTGGTTATACAGAC------TTTGCAGAAGATGTTTGTACTTGTTACGATAATAGTATACAAGGTTCATACGAACGTTTTACTCTCTCAACTAATGCTGTGTTATTCTCTGCTACTGCTGTGAAAACAGGTGGTAAGAGTTTGCCGGCTATTAAACTGAATTTT-GGAATGCTTAACGGTAATGCAATTGCTACTGTCAAATCAGAAGATGGTAACATAAAAAATATTAACTGGTTTGT------------------------------------------------------------------------------TTACGTACGCAAAGATGGTAAACATGTTGATCATTATGATGGTTTT---------------------TATACCCAAGGTCGTAATTTACAAGACTTTTTGCCTCGCAGCACAATGGAAGAAGACTTTTTGAACATGGATATAGGCGTGTTTATTCAAAAGTATGGTCTAGAGGATTTCAACTTCGAGCACGTTGTGTATGGTGATGTTTCAAAAACTACTCTAGGCGGTTTACACTTGTTGATTTCACAAGTACGTCTGAGTAAAATGGGCATCTTAAAGGCAGAGGAGTTTGTGGCAGCATCTGACATAACACTCAAATGTTGTACTGTGACTTATCTTAATGATCCTAGTTCTAAGACTGTTTGTACTTACATGGATTTGTTGTTGGATGATTTTGTTTCTTTATTGAAGTCTTTGGATTTGACTGTTGTATCCAAGGTTC------ATGAGGTCATAATTGACAACAAACCATGGAGATGGATGCTATGGTGTAAAGATAATGCCGTTGCTACATTCTATCCTCAGTTGCAGAGTG---CAGAATGGAAATGCGGGTATTCTATGCCTGGTATTTATAAGACACAACGTATGTGCTTAGAACCATGTAATTTGTATAATTATGGTGCAGGTTTGAAGTTGCCCAGTGGCATTATGTTCAATGTTGTTAAATACACTCAATTGTGTCAATATTTTAACAGTACCACGTTATGTGTTCCTCATAATATGAGAGTGTTACACTTGGGTGCTGGCTCTGATTATGGTGTTGCACCAGGAACTGCTGTTCTTAAAAGGTGGTTGCCGCACGACGCAATTGTTGTTGACAATGATGTTGTTGACTATGTGAGTGATGCTGATTTTAGTGTTACTGGTGATTGTGCAACCGTTTATTTGGAAGACAAGTTTGACTTGTTAATTTCTGATATGTACGATGGTAGGACAAAGGCAATTGATGGTGAAAATGTTTCAAAAGAAGGATTTTTCACTTACATCAATGGTTTCATTTGTGAAAAACTTGCCATCGGAGGTTCAATTGCTATTAAAGTAACAGAGTATAGCTGGAATAAGAAATTGTATGAACTTGTACAAAGATTTTCTTTTTGGACTATGTTTTGCACTTCTGTTAATACGTCATCATCAGAAGCCTTTGTTGTCGGAATTAACTATCTTGGTGATTTCGCACAAGGACCTTTTATAGATGGTAACATAATACATGCAAATTATGTATTTTGGCGTAACTCCACTGTTATGAGTTTGTCCTACAACTCTGTTTTAGACCTGAGTAAATTTAATTGCAAACACAAAGCTACTGTTGTTGTGCAATTAAAGGATAGTGATATTAATGACATGGTGCTTAGTCTTGTTAGGAGTGGTAAGTTGCTTGTAAGGGGTAATGGCAAG---TGTTTGAGTTTTAGTAAT
>MT438699 Human coronavirus 229E isolate HCoV-229E/USA/ACRI_0246/2017, complete genome
-----------------------------------------------ATGCGTCTTTTATCGGAAAAAATCTGAAGTCCAATTGTGTGCGCTTCAAGAATGTAGATAAGGATGACG------------CGTTCTATATTGTTAAACGTTGCATTAAGTCAGTTATGGACCACGAGCAGTCCATGTATAACTTACTTAAAGGCTGTAATGCTGTTGCTAAGCATGATTTCTTTACTTGGCATGAGGGCAGAACCATTTATGGTAATGTTAGTAGACAGGATCTTACTAAATACACCATGATGGATTTGTGCTTCGC----------------TCTGCGTAACTTTGATGAAAAAGATTGTGGAGTTTTTAAGGAGATATTGGTTCTTACTGGTTGTTGTAATACTGATTACTTTGAAATGAAGAATTGGTTTGACCCCATAGAAAATGAGGACATACACCGTGTGTATGCTGCTTTAGGCAAGGTAGTCGCAAATGCAATGCTTAAGTGTGTTGCTTTTTGCGACGAAATGGTGCTCAAAGGAGTTGTTGGTGTTTTGACCTTAGACAACCAAGATCTTAATGGGAATTTCTATGACTTCGGTGATTTTGTATTGTGTCCTCCTGGAATGGGAATACCCTACTGCACGTCATACTATGCTTATATGATGCCTGTTATGGGTATGACTAATTGTTTAGCTAGTGAGTGCTTTATGAAAAGTGACATCTTTGGTCAAGACTTCAAAACTTTTGATTTGTTGAAATATGATTTCACAGAACATAAGGAGGTTTTGTTTAACAAGTACTTTAAGTATTGGGGACAGGATTATCATCCTGATTGTGTTGATTGCCATGACGAGATGTGTATTTTGCATTGTTCAAATTTTAACACACTCTTCGCAACCACAATTCCAAACACAGCTTTTGGACCTCTGTGCAGAAAAGTGTTTATTGATGGTGTACCCGTAGTTGCTACTGCTGGTTACCACTTTAAACAATTAGGACTTGTGTGGAACAAAGATGTTAACACCCATTCTACCAGACTTACTATTACTGAACTCTTACAGTTTGTGACAGATCCAACGCTTATAGTTGCGTCATCGCCTGCCTTGGTGGACAAACGCACTGTTTGTTTTTCTGTCGCTGCTTTGAGTACAGGATTAACATCCCAAACAGTAAAACCTGGCCATTTTAATAGGGAGTTTTATGACTTCTTACGTTCTCAAGGGTTTTTCGATGAGGGTTCAGAATTAACATTGAAGCATTTCTTTTTTACACAAAAGGGTGATGCTGCAATTAAAGATTTTGATTATTATCGTTACAACAGACCTACCATTCTGGATATTGGACAAGCTCGCGTAGCATATCAAGTGGCAGCTCGCTATTTTGACTGTTACGAGGGTGGCTGTATTACATCTAGAGAGGTTGTTGTTACAAACCTTAATAAAAGCGCTGGTTGGCCCCTTAATAAGTTTGGTAAAGCTGGTTTATATTATGAGTCTATTAGTTATGAGGAACAAGATGCTATTTTTTTATTAACAAAGCGTAATATTCTCCCTACTATGACTCAGTTAAATCTTAAATATGCCATATCTGGTAAGGAACGTGCACGTACAGTGGGTGGCGTCTCTTTATTAGCTACTATGACTACACGACAGTTTCATCAGAAATGTCTAAAATCCATAGTAGCTACCAGAAATGCCACTGTTGTTATCGGCACTACCAAGTTTTATGGCGGTTGGGATAATATGTTAAAGAACCTGATGGCCGATGTTGACGATCCTAAATTGATGGGATGGGACTATCCTAAGTGCGATAGAGCTATGCCCTCAATGATTCGTATGTTGTCGGCTATGATTTTAGGTTCTAAGCATGTCACATGTTGTACGGCTAGTGATAAATTTTATAGACTTAGTAATGAGCTTGCTCAAGTTTTGACCGAGGTTGTTTATTCAAATGGTGG-GTTTTATTTTAAACCTGGTGGTACAACTTCTGGTGATGCAACTACAGCCTACGCCAATTCTGTCTTTAATATATTTCAGGCTGTAAGTTCTAACATTAATTGCGTTTTGAGCGTTAACTCGTCAAATTGCAATAATTTTAATGTTAAGAAGTTACAGAGACAACTCTATGATAATTGCTATAGAAATAGTAATGTTGATGAATCTTTTGTGGATGACTTTTATGGTTATTTGCAAAAGCATTTTTC-TATGATGATTCTTTCTGATGATGGTGTTGTGTGCTACAATAAAACTTATGCTGAACTTGGTTACATTGCTGATATTAGTGCTTTTAAAGCCACTTTGTATTATCAGAATGGTGTGTTTATGAGTACAGCTAAGTGTTGGACTGAGGAAGATCTTTCTATAGGACCTCATGAATTTTGCTCACAGCACACTATGCAGATTGTAGATGAAAATGGTAAGTATTATCTACCATATCCAGATCCTAGCCGTATTATTTCTGCTGGTGTTTTTGTGG---------------ATGACGTCACTAAGACTGATGCTGTCATTCTTTTGGAACGCTATGTTTCTCTGGCTATAGATGCATACCCATTGTCTAAGCACCCTAAACCTGAGTACAGGAAGGTGTTTTACGCATTGTTAGATTGGGTTAAACATCTCAACAAGACTCTTAACGAAGGTGTTTTGGAGTCTTTTTCTGTTACACTTTTAGATGAACATGAGTCTAAGTTTTGGGATGAAAGCTTTTATGCTAGTATGTATGAGAAGTCTACAGTATTACAAGCTGCTGGTCTTTGTGTAGTATGTGGCTCTCAAACAGTTCTAAGATGCGGTGATTGTTTACGCAGACCTATGTTGTGCACTAAGTGCGCCTATGATCATGTGTTTGGCACTGATCATAGGTTCATTTTAGCTATTACACCATATGTTTGTAACACATCTGGCTGCAACGTAACTGACGTTACAAAACTGTATCTTGGAGGTTTGAATTATTACTGTGTAGACCACAAACCACATCTTTCATTCCCACTGTGTTCAGCTGGTAATGTCTTTGGTTTGTACAAAAGTTCTGCTTTGGGTTCCATGGACATTGATGTCTTTAACAAACTTTCTACCTCTGATTGGTCTGACATTCGCGACTACAAGCTGGCTAATGATGCAAAAGAGTCACTAAGGTTGTTTGCAGCTGAAACGGTCAAGGCTAAAGAGGAAAGTGTTAAGTCATCATACGCTTATGCTACCCTAAAGGAGATTGTAGGTCCTAAGGAACTTTTGCTTTTATGGGAAAGTGGAAAAGCCAAACCACCGTTAAACCGTAATTCTGTTTTTACATGCTTTCAAATTACAAAAGACTCCAAGTTTCAAGTTGGTGAGTTTGTGTTTGAGAAAGTAGATTATGGTTCTGATACGGTTACTTACAAATCCACTGCTACTACTAAGTTAGTACCAGGTATGTTATTTATTTTGACTTCTCATAATGTTGCTCCACTTAGAGCGCCAACAATGGCAAACCAGGAGAAATATTCTACCATTTACAAGTTGCACCCATCATTTAATGTTAGTGATGCTTATGCAAATCTTGTACCTTATTACCAACTTATTGGCAAACAGCGTATCACCACAATACAGGGTCCTCCTGGTAGTGGAAAATCGCATTGCTCTATTGGTATTGGTGTGTATTACCCTGGAGCGAGGATCGTGTTCACTGCTTGTTCTCACGCTGCTGTTGATTCGCTTTGTGCAAAAGCTGTCACAGCCTATAGTGTTGATAAGTGTACACGTATTATTCCTGCACGTGCCAGAGTTGAGTGTTATAGTGGTTTTAAACCTAACAACACTAGTGCACAATACGTGTTTAGTACTGTTAATGCGTTACCTGAAGTTAATGCAGACATTGTTGTCGTGGATGAGGTGTCTATGTGCACTAATTATGACTTGTCTGTGATTAACCAGCGTATATCATATAAACACATTGTATATGTTGGTGATCCTCAACAGCTTCCAGCTCCTAGAGTTCTTATCTCTAAAGGTGTTATGGAACCAATTGACTATAATGTTGTGACACAACGTATGTGTGCTATAGGACCCGATGTCTTTTTACACAAGTGTTACAGATGTCCTGCTGAAATAGTTAACACTGTTTCAGAGCTTGTTTATGAAAACAAGTTTGTACCTGTCAAAGAAGCTAGTAAGCAGTGCTTCAAAATCTTTGAACGCGGTAGTGTTC-AGGTAGACAATGGCTCCAGTATAAATAGGCGTCAACTTGATGTTGTTAAGCGATTTATACATAAAAACTCCACATGGAGCAAGGCTGTGTTTATCTCACCTTACAATAGTCAAAATTATGTAGCTGCCAGGCTTTTAGGTTTACAAACTCAGACAGTGGATTCTGCTCAAGGTAGTGAATATGACTATGTTATATTCGCACAGACATCAGATACTGCTCATGCCTGTAATGCCAATCGTTTTAACGTTGCCATTACTAGAGCAAAGAAAGGTATTTTCTGTATTATGTCTGACAGAACTTTGTTTGATGCACTTAAGTTCTTTGAAGTTACTATGACAGATTTACAGTC------------------TGAAAGCAGTTGTGGTTTGTTTAAGGATTGTGCACGTAACCCTATTGATTTACCACCAAGTCATGCCACTACTTATTTGTCATTGTCTGATAGATTTAAGACTAGTGGTGACTTGGCTGTTCAAATAGGTAACAACAA---TGTTTGTACCTATGAACATGTGATTTCATATATGGGTTTCAGGTTTGATGTTAGCATGCCTGGTAGTCATAGTTTGTTCTGTACTAGAGACTTTGCCATGCGTCATGTCAGAGGTTGGTTAGGAATGGATGTGGAAGGTGCACATGTCACAGGTGACAATGTTGGCACTAATGTACCTCTACAAGTTGGTTTTTCCAATGGTGTTGATTTTGTAGCTCAACCTGAAGGTTGTGTTTTAACAAACACTGGCAGTGTTATAAAACCTGTTCGTGCTCGTGCACCTCCTGGAGAACAATTTACTCACATTGTACCTCTGTTACGCAAGGGACAACCTTGGAGTGTGTTGAGAAAACGTATTGTTCAAATGATAGCAGATTTTCTTGCTGGCTCATCTGATGTATTGGTGTTTGTGCTTTGGGCTGGCGGTTTAGAGTTGACCACTATGCGTTATTTTGTTAAGATTGGTGCTGTTAAACATTGCCAA---TGTGGTACTGTTGCAACATGCTACAATTCTGTTAGTAATGACTATTGTTGCTTTAAACATGCATTGGGCTGTGACTATGTTTATAACCCATATGTCATAGATATTCAACAATGGGGTTATGTTGGTTCACTCTCCAATAATCACCATGCAATTTGTAATGTTCATAGAAATGAACACGTTGCTTCTGGTGATGCTATTATGACTAGATGTTTGGCTGTGTATGATTGCTTTGTTAAGAATGTGGATTGGTCAATTACCTACCCTATGATAGCTAATGAAAATGCCATAAACAAGGGCGGTCGCACTGTGCAGAGTCATATTATGCGTGCTGCTATTAAATTGTACAACCCTAAAGCAATC----------------CATGACATTGGTAATCCTAAGGGTATTCGTTGTGCTGTAACTGATGCCAAGTGGTATTG-TTATGACAAGAACCCTATTAATTCTAATGTGAAAACATTGGAGTATGATTACATGACACATGGCCAAATG------GAAGGCTTGTGTTTATTTTGGAATTGTAATGTGGATATGTACCCTGAATTTTCAATTGTTTGCAGGTTTGACACACGTACACGATCTACATTGAACCTTGAAGGTGTAAATGGTGGTTCATTGTATGTCAATAACCATGCATTTCACACTCCTGCTTATGATAAACGTGCTATGGCTAAATTGAAACCAGCACCGTTTTTCTACTATGACGACGGTTCATGTGAGGTTGTTCACG------------ATCAAGTTAACTATGTTCCTTTGAGAGCCACTAATTGCATTACCAAGTGTAATATTGGTGGTGCTGTATGTTCTAAGCACGCTAATCTCTATAGAGCATATGTTGAGTCATATAATATTTTTACTCAAGCTGGTTTTAATATTTGGGTTCCTACCACGTTTGATTGTTATAATTTGTGGCAGACATTCACAGATGTTAATTTACAAGGTTTAGAGAACATTGCTTTTAACGTTGTTAATAAAGGTTCATTTGTTGGTGCTGACGGTGAATTACCAGTAGCCATTAGTGGTGATAAAGTGTTCGTACGTGATGGTAACACTGATAATTTAGTCTTTGTTAACAAAACATCACTGCCTACAAATATAGCATTTGAACTTTTTGCTAAGAGGAAGGTTGGTTTAACACCACCTCTCAGTATTCTCAAAAACCTTGGTGTTGTCGCCACATATAAGTTTGTCTTGTGGGATTATGAAGCTGAGCGTCCCTTGACAAGCTTTACTAAGTCTGTTTGTGGTTATACAGAC------TTTGCAGAAGATGTTTGTACTTGTTACGATAATAGTATACAAGGTTCATACGAACGTTTTACTCTCTCAACTAATGCTGTGTTATTCTCTGCTACTGCTGTGAAAACAGGTGGTAAGAGTTTGCCGGCTATTAAACTGAATTTT-GGAATGCTTAACGGTAATGCAATTGCTACTGTCAAATCAGAAGATGGTAACATAAAAAATATTAACTGGTTTGT------------------------------------------------------------------------------TTACGTACGCAAAGATGGTAAACATGTTGATCATTATGATGGTTTT---------------------TATACCCAAGGTCGTAATTTACAAGACTTTTTGCCTCGCAGCACAATGGAAGAAGACTTTTTGAACATGGATATAGGCGTGTTTATTCAAAAGTATGGTCTAGAGGATTTCAACTTCGAGCACGTTGTGTATGGTGATGTTTCAAAAACTACTCTAGGCGGTTTACACTTGTTGATTTCACAAGTACGTCTGAGTAAAATGGGCATCTTAAAGGCAGAGGAGTTTGTGGCAGCATCTGACATAACACTCAAATGTTGTACTGTGACTTATCTTAATGATCCTAGTTCTAAGACTGTTTGTACTTACATGGATTTGTTGTTGGATGATTTTGTTTCTTTATTGAAGTCTTTGGATTTGACTGTTGTATCCAAGGTTC------ATGAGGTCATAATTGACAACAAACCATGGAGATGGATGCTATGGTGTAAAGATAATGCCGTTGCTACATTCTATCCTCAGTTGCAGAGTG---CAGAATGGAAATGCGGGTATTCTATGCCTGGTATTTATAAGACACAACGTATGTGCTTAGAACCATGTAATTTGTATAATTATGGTGCAGGTTTGAAGTTGCCCAGTGGCATTATGTTCAATGTTGTTAAATACACTCAATTGTGTCAATATTTTAACAGTACCACGTTATGTGTTCCTCATAATATGAGAGTGTTACACTTGGGTGCTGGCTCTGATTATGGTGTTGCACCAGGAACTGCTGTTCTTAAAAGGTGGTTGCCGCACGACGCAATTGTTGTTGACAATGATGTTGTTGACTATGTGAGTGATGCTGATTTTAGTGTTACTGGTGATTGTGCAACCGTTTATTTGGAAGACAAGTTTGACTTGTTAATTTCTGATATGTACGATGGTAGGACAAAGGCAATTGATGGTGAAAATGTTTCAAAAGAAGGATTTTTCACTTACATCAATGGTTTCATTTGTGAAAAACTTGCCATCGGAGGTTCAATTGCTATTAAAGTAACAGAGTATAGCTGGAATAAGAAATTGTATGAACTTGTACAAAGATTTTCTTTTTGGACTATGTTTTGCACTTCTGTTAATACGTCATCATCAGAAGCCTTTGTTGTCGGAATTAACTATCTTGGTGATTTCGCACAAGGACCTTTTATAGATGGTAACATAATACATGCAAATTATGTATTTTGGCGTAACTCCACTGTTATGAGTTTGTCCTACAACTCTGTTTTAGACCTGAGTAAATTTAATTGCAAACACAAAGCTACTGTTGTTGTGCAATTAAAGGATAGTGATATTAATGACATGGTGCTTAGTCTTGTTAGGAGTGGTAAGTTGCTTGTAAGGGGTAATGGCAAG---TGTTTGAGTTTTAGTAAT
>MT438696 Human coronavirus 229E isolate HCoV-229E/USA/UNM_0186/2016, complete genome
----------------------------------------------GATGCGTCTTTTATCGGAAAAAATCTGAAGTCCAATTGTGTGCGCTTCAAGAATGTAGATAAGGATGACG------------CGTTCTATATTGTTAAACGTTGCATTAAGTCAGTTATGGACCACGAGCAGTCCATGTATAACTTACTTAAAGGCTGTAATGCTGTTGCTAAGCATGATTTCTTTACTTGGCATGAGGGCAGAACCATTTATGGTAATGTTAGTAGACAGGATCTTACTAAATACACCATGATGGATTTGTGCTTTGC----------------TCTGCGTAACTTTGATGAAAAAGATTGTGGAGTTTTTAAGGAGATATTGGTTCTTACTGGTTGTTGTAATACTGATTACTTTGAAATGAAGAATTGGTTTGACCCCATAGAAAATGAGGACATACACCGTGTGTATGCTGCTTTAGGCAAGGTAGTTGCAAATGCAATGCTTAAGTGTGTTGCTTTTTGCGACGAAATGGTGCTCAAAGGAGTTGTTGGTGTTTTGACCTTAGACAACCAAGATCTTAATGGGAATTTCTATGACTTCGGTGATTTTGTATTGTGTCCTCCTGGAATGGGAATACCCTACTGCACGTCATACTATGCTTATATGATGCCTGTTATGGGTATGACTAATTGTTTAGCTAGTGAGTGCTTTATGAAAAGTGACATCTTTGGTCAAGACTTCAAAACTTTTGATTTGTTGAAATATGATTTCACAGAACATAAGGAGGTTTTGTTTAACAAGTACTTTAAGTATTGGGGACAGGATTATCATCCTGATTGTGTTGATTGCCATGACGAGATGTGTATTTTGCATTGTTCAAATTTTAACACACTCTTCGCAACCACAATTCCAAACACAGCTTTTGGACCTCTGTGCAGAAAAGTGTTTATTGATGGTGTACCCGTAGTTGCTACTGCTGGTTACCACTTTAAACAATTAGGACTTGTGTGGAACAAAGATGTTAACACCCATTCTACCAGACTTACTATTACTGAACTCTTACAGTTTGTGACAGATCCAACGCTTATAGTTGCGTCATCGCCTGCCTTAGTGGACAAACGCACTGTTTGTTTTTCTGTCGCTGCTTTGAGTACAGGATTAACATCCCAAACAGTAAAACCTGGTCATTTTAATAAGGAGTTTTATGACTTCTTACGTTCTCAAGGGTTTTTCGATGAGGGTTCAGAATTAACATTGAAGCATTTCTTTTTTACACAAAAGGGTGATGCTGCAATTAAAGATTTTGATTATTATCGTTACAACAGACCTACCATTCTGGATATTGGACAAGCTCGCGTAGCATATCAAGTGGCAGCTCGCTATTTTGACTGTTACGAGGGTGGCTGTATTACATCTAGAGAGGTTGTTGTTACAAACCTTAATAAAAGCGCTGGTTGGCCCCTTAATAAGTTTGGTAAAGCTGGTTTATATTATGAGTCTATTAGTTATGAGGAACAAGACGCTATTTTTTTATTAACAAAGCGTAATATTCTCCCTACTATGACTCAGTTAAATCTTAAATATGCCATATCTGGTAAGGAACGTGCACGTACAGTGGGTGGCGTCTCTTTATTAGCTACTATGACTACACGACAGTTTCATCAGAAATGTCTAAAATCCATAGTAGCTACCAGAAATGCCACTGTTGTTATCGGCACTACCAAGTTTTATGGCGGTTGGGATAATATGTTAAAGAACCTGATGTCCGATGTTGACGATCCTAAATTGATGGGATGGGACTATCCTAAGTGTGATAGAGCTATGCCCTCAATGATTCGTATGTTGTCGGCTATGATTTTAGGTTCTAAGCATGTCACATGTTGTACGGCTAGTGATAAATTTTATAGACTTAGTAATGAGCTTGCTCAAGTTTTGACCGAGGTTGTTTATTCAAATGGTGG-GTTTTATTTTAAACCTGGTGGTACAACTTCTGGTGATGCAACTACAGCCTACGCCAATTCTGTCTTTAATATATTTCAGGCTGTAAGTTCTAACATTAATTGCGTTTTGAGCGTTAACTCGTCAAATTGCAATAATTTTAATGTTAAGAAGTTACAGAGACAACTCTATGATAATTGCTATAGAAATAGTAATGTTGATGAATCTTTTGTGGATGACTTTTATGGTTATTTGCAAAAGCATTTTTC-TATGATGATTCTTTCTGATGATGGTGTTGTGTGCTATAATAAAACTTATGCTGAACTTGGTTACATTGCTGATATTAGTGCTTTTAAAGCCACTTTGTATTATCAGAATGGTGTGTTTATGAGTACAGCTAAGTGTTGGACTGAGGAAGATCTTTCTATAGGACCTCATGAATTTTGCTCACAGCACACTATGCAGATTGTAGATGAAAATGGTAAGTATTATCTACCATATCCAGATCCTAGCCGTATTATTTCTGCTGGTGTTTTTGTGG---------------ATGACGTCACTAAGACTGATGCTGTCATTCTTTTGGAACGCTATGTTTCTCTGGCTATAGATGCATACCCATTGTCTAAGCATCCTAAACCTGAGTACAGGAAGGTGTTTTACGCATTGTTAGATTGGGTTAAACATCTTAACAAGACTCTTAACGAAGGTGTTTTGGAGTCTTTTTCTGTTACACTTTTAGATGAACATGAGTCTAAGTTTTGGGATGAAAGCTTTTATGCTAGTATGTATGAGAAGTCTACAGTATTACAAGCTGCTGGTCTTTGTGTAGTATGTGGCTCTCAAACAGTTCTAAGATGCGGTGATTGTTTACGCAGACCTATGTTGTGCACTAAGTGCGCCTATGATCATGTGTTTGGCACTGATCATAAGTTCATTTTAGCTATTACACCATATGTTTGTAACACATCTGGCTGCAACGTAACTGACGTTACAAAACTGTATCTTGGAGGTTTGAATTATTACTGTGTAGACCACAAACCACATCTTTCATTCCCACTGTGTTCAGCTGGTAATGTCTTTGGTTTGTACAAAAGTTCTGCTTTGGGTTCCATGGACATTGATGTCTTTAACAAACTTTCTACCTCTGATTGGTCTGACATTCGCGACTACAAGCTGGCTAATGATGCAAAAGAGTCACTAAGGTTGTTTGCAGCTGAAACGGTCAAGGCTAAAGAGGAAAGTGTTAAGTCATCATACGCTTATGCTACCCTAAAGGAGATTGTAGGTCCTAAGGAACTTTTGCTTTTATGGGAAAGTGGAAAAGCCAAACCACCGTTAAACCGTAATTCTGTTTTTACATGCTTCCAAATTACAAAAGACTCCAAGTTTCAAGTTGGTGAGTTTGTGTTTGAGAAAGTAGATTATGGTTCTGATACGGTTACTTACAAATCCACTGCTACTACTAAGTTAGTACCAGGTATGTTATTTATTTTGACTTCTCATAATGTTGCTCCACTTAGAGCGCCAACAATGGCAAACCAGGAGAAATATTCTACCATTTACAAGTTGCACCCATCATTTAATGTTAGTGATGCTTATGCAAATCTTGTACCTTATTACCAACTTATTGGCAAACAGCGTATCACCACAATACAGGGTCCTCCTGGTAGTGGAAAATCGCATTGCTCTATTGGTATTGGTGTGTATTACCCTGGAGCGAGGATCGTGTTCACTGCTTGTTCTCACGCTGCTGTTGATTCGCTTTGTGCAAAAGCTGTCACAGCCTATAGTGTTGATAAGTGTACACGTATTATTCCTGCACGTGCCAGAGTTGAGTGTTATAGTGGTTTTAAACCTAACAACACTAGTGCACAATACGTGTTTAGTACTGTTAATGCGTTACCTGAAGTTAATGCAGACATTGTTGTCGTGGATGAGGTGTCTATGTGCACTAACTATGACTTGTCTGTGATTAACCAGCGTATATCATATAAACACATTGTATATGTTGGTGATCCTCAGCAGCTTCCAGCTCCTAGAGTTCTTATCTCTAAAGGTGTTATGGAACCAATTGACTATAATGTTGTGACACAACGTATGTGTGCTATAGGACCCGATGTCTTTTTACACAAGTGTTACAGATGTCCTGCTGAAATAGTTAACACTGTTTCAGAGCTTGTTTATGAAAACAAGTTTGTACCTGTCAAAGAAGCTAGTAAGCAGTGCTTCAAAATCTTTGAACGCGGTAGTGTTC-AGGTAGACAATGGCTCCAGTATAAATAGGCGTCAACTTGATGTTGTTAAGCGATTTATACATAAAAACTCCACATGGAGCAAGGCTGTGTTTATCTCACCTTACAATAGTCAAAATTATGTAGCTGCCAGGCTTTTAGGTTTACAAACTCAGACAGTGGATTCTGCTCAAGGTAGTGAATATGACTATGTTATATTCGCACAGACATCAGATACTGCTCATGCCTGTAATGCCAATCGTTTTAACGTTGCCATTACTAGAGCAAAGAAAGGTATTTTCTGTATTATGTCTGATAGAACTTTGTTTGATGCACTTAAGTTCTTTGAAGTTACTATGACAGATTTACAGTC------------------TGAAAGCAGTTGTGGTTTGTTTAAGGATTGTGCACGTAACCCTATTGATTTACCACCAAGTCATGCCACTACTTATTTGTCATTGTCTGATAGATTTAAGACTAGTGGTGACTTGGCTGTTCAAATAGGTAACAACAA---TGTTTGTACCTATGAACATGTGATTTCATATATGGGTTTCAGGTTTGATGTTAGCATGCCTGGTAGTCATAGTTTGTTCTGTACTAGAGACTTTGCCATGCGTCATGTCAGAGGTTGGTTAGGAATGGATGTGGAAGGTGCACATGTCACAGGTGACAATGTTGGCACTAATGTACCTCTACAAGTTGGTTTTTCCAATGGTGTTGATTTTGTAGCTCAACCTGAAGGTTGTGTTTTAACAAACACTGGCAGTGTTGTAAAACCTGTTCGTGCTCGTGCACCTCCTGGAGAACAATTTACTCACATTGTACCTCTGTTACGCAAGGGACAACCTTGGAGTGTGTTGAGAAAACGTATTGTTCAAATGATAGCAGATTTTCTTGCTGGCTCATCTGATGTGTTGGTGTTTGTGCTTTGGGCTGGCGGTTTAGAGTTGACCACTATGCGTTATTTTGTTAAGATTGGAGCTGTTAAACATTGCCAA---TGTGGTACTGTTGCAACATGCTACAATTCTGTTAGTAATGACTATTGTTGCTTTAAACATGCATTGGGCTGTGACTATGTTTATAACCCATATGTCATAGATATTCAACAATGGGGTTATGTTGGTTCACTCTCCAATAATCACCATGCAATTTGTAATGTTCATAGAAATGAACACGTTGCTTCTGGTGATGCTATTATGACTAGATGTTTGGCTGTGTATGACTGCTTTGTTAAGAATGTGGATTGGTCAATTACCTACCCTATGATAGCTAATGAAAATGCTATAAACAAGGGCGGTCGCACTGTGCAGAGTCATATTATGCGTGCTGCTATTAAATTGTACAACCCTAAAGCAATC----------------CATGACATTGGTAATCCTAAGGGTATTCGTTGTGCTGTAACTGATGCCAAGTGGTATTG-TTATGACAAGAACCCTATTAATTCTAATGTGAAAACATTGGAGTATGATTACATGACACATGGCCAAATG------GAAGGCTTGTGTTTGTTTTGGAATTGTAATGTGGATATGTACCCTGAATTCTCAATTGTTTGCAGGTTTGACACACGTACACGATCTACATTGAACCTCGAAGGTGTAAATGGTGGTTCATTGTATGTCAATAACCATGCATTTCACACTCCTGCTTATGATAAACGTGCTATGGCTAAATTGAAACCAGCACCGTTTTTCTACTATGACGACGGTTCATGTGAGGTTGTTCACG------------ATCAAGTTAACTATGTTCCTTTGAGAGCCACTAATTGCATTACCAAGTGTAATATTGGTGGTGCTGTATGTTCTAAGCACGCTAATCTCTATAGAGCATATGTTGAGTCATATAATATTTTTACTCAAGCTGGTTTTAATATTTGGGTTCCTACCACGTTTGATTGTTATAATTTGTGGCAGACATTCACAGATGTCAATTTACAAGGTTTAGAGAACATTGCTTTTAACGTTGTTAATAAAGGTTCATTTGTTGGTGCTGACGGTGAATTACCAGTAGCCATTAGTGGTGATAAAGTGTTCGTACGTGATGGTAACACTGATAATTTAGTCTTTGTTAACAAAACATCACTGCCTACAAATATAGCATTTGAACTTTTTGCTAAGAGGAAGGTTGGTTTAACACCACCTCTCAGTATTCTCAAAAACCTTGGTGTTGTCGCCACATATAAGTTTGTCTTGTGGGATTATGAAGCTGAGCGTCCCTTGACAAGCTTTACTAAGTCTGTTTGTGGTTATACAGAC------TTTGCAGAAGATGTTTGTACTTGTTACGATAATAGTATACAAGGTTCATACGAACGTTTTACTCTCTCAACTAATGCTGTGTTATTCTCTGCTACTGCTGTGAAAACAGGTGGTAAGAGTTTGCCGGCTATTAAACTGAATTTT-GGAATGCTTAACGGTAATGCAATTGCTACTGTCAAATCAGAAGATGGTAACATAAAAAATATTAACTGGTTTGT------------------------------------------------------------------------------TTACGTACGCAAAGATGGTAAACATGTTGATCATTATGATGGTTTT---------------------TATACCCAAGGTCGTAATTTACAAGACTTTTTGCCTCGCAGCACAATGGAAGAAGACTTTTTGAACATGGATATAGGCGTGTTTATTCAAAAGTATGGTCTAGAGGATTTCAACTTCGAGCACGTTGTGTATGGTGATGTTTCAAAAACTACTCTAGGCGGTTTACACTTGTTGATTTCACAAGTACGTCTGAGTAAAATGGGCATCTTAAAGGCAGAGGAGTTTGTGGCAGCATCTGACATAACACTCAAATGTTGTACTGTGACTTATCTTAATGATCCTAGTTCTAAGACTGTTTGTACTTACATGGATTTGTTGTTGGATGATTTTGTTTCTTTATTGAAGTCTTTGGATTTGACTGTTGTATCCAAGGTTC------ATGAGGTCATAATTGACAACAAACCATGGAGATGGATGCTATGGTGTAAAGATAATGCCGTTGCTACATTCTATCCTCAGTTGCAGAGTG---CAGAATGGAAATGCGGGTATTCTATGCCTGGTATTTATAAGACACAACGTATGTGCTTAGAACCATGTAATTTGTATAATTATGGTGCAGGTTTGAAGTTGCCCAGTGGCATTATGTTCAATGTTGTTAAATACACTCAATTGTGTCAATATTTTAACAGTACCACGTTATGTGTTCCTCATAATATGAGAGTGTTACACTTGGGTGCTGGCTCTGATTATGGTGTTGCACCAGGAACTGCTGTTCTTAAAAGGTGGTTGCCGCACGACGCAATTGTTGTTGACAATGATGTTGTTGACTATGTGAGTGATGCTGATTTTAGTGTTACTGGTGATTGTGCAACCGTTTATTTGGAAGACAAGTTTGACTTGTTAATTTCTGATATGTACGATGGTAGGACAAAGGCAATTGATGGTGAAAATGTTTCAAAAGAAGGATTTTTCACTTACATCAATGGTTTCATTTGTGAAAAACTTGCCATCGGAGGTTCAATTGCTATTAAAGTAACAGAGTATAGCTGGAATAAGAAATTGTATGAACTTGTACAAAGATTTTCTTTTTGGACTATGTTTTGCACTTCTGTTAATACGTCATCATCAGAAGCCTTTGTTGTCGGAATTAACTATCTTGGTGATTTCGCACAAGGACCTTTTATAGATGGTAACATAATACATGCAAATTATGTATTTTGGCGTAACTCCACTGTTATGAGTTTGTCCTACAACTCTGTTTTAGACCTGAGTAAATTTAATTGCAAACACAAAGCTACTGTTGTTGTGCAATTAAAGGATAGTGATATTAATGACATGGTGCTTAGTCTTGTTAGGAGTGGTAAGTTGCTTGTAAGGGGTAATGGCAAG---TGTTTGAGTTTTAGTAAT
>KY967357 Human coronavirus 229E strain HCoV_229E/Seattle/USA/SC2872/2015, complete genome
----------------------------------------------------------ATCGGAAAAAATCTGAAGTCCAATTGTGTGCGCTTCAAGAATGTAGATAAGGATGACG------------CGTTCTATATTGTTAAACGTTGCATTAAGTCAGTTATGGACCACGAGCAGTCCATGTATAACTTACTTAAAGGCTGTAATGCTGTTGCTAAGCATGATTTCTTTACTTGGCATGAGGGCAGAACCATTTATGGTAATGTTAGTAGACAGGATCTTACTAAATACACCATGATGGATTTGTGCTTCGC----------------TCTGCGTAACTTTGATGAAAAAGATTGTGGAGTTTTTAAGGAGATATTGGTTCTTACTGGTTGTTGTAATACTGATTACTTTGAAATGAAGAATTGGTTTGACCCCATAGAAAATGAGGACATACACCGTGTGTATGCTGCTTTAGGCAAGGTAGTCGCAAATGCAATGCTTAAGTGTGTTGCTTTTTGCGACGAAATGGTGCTCAAAGGAGTTGTTGGTGTTTTGACCTTAGACAACCAAGATCTTAATGGGAATTTCTATGACTTCGGTGATTTTGTATTGTGTCCTCCTGGAATGGGAATACCCTACTGCACGTCATACTATGCTTATATGATGCCTGTTATGGGTATGACTAATTGTTTAGCTAGTGAGTGCTTTATGAAAAGTGACATCTTTGGTCAAGACTTCAAAACTTTTGATTTGTTGAAATATGATTTCACAGAACATAAGGAGGTTTTGTTTAACAAGTACTTTAAGTATTGGGGACAGGATTATCATCCTGATTGTGTTGATTGCCATGACGAGATGTGTATTTTGCATTGTTCAAATTTTAACACACTCTTCGCAACCACAATTCCAAACACAGCTTTTGGACCTCTGTGCAGAAAAGTGTTTATTGATGGTGTACCCGTAGTTGCTACTGCTGGTTACCACTTTAAACAATTAGGACTTGTGTGGAACAAAGATGTTAACACCCATTCTACCAGACTTACTATTACTGAACTCTTACAGTTTGTGACAGATCCAACGCTTATAGTTGCGTCATCGCCTGCCTTGGTGGACAAACGCACTGTTTGTTTTTCTGTCGCTGCTTTGAGTACAGGATTAACATCCCAAACAGTAAAACCTGGCCATTTTAATAAGGAGTTTTATGACTTCTTACGTTCTCAAGGGTTTTTCGATGAGGGTTCAGAATTAACATTGAAGCATTTCTTTTTTACACAAAAGGGTGATGCTGCAATTAAAGATTTTGATTATTATCGTTACAACAGACCTACCATTCTGGATATTGGACAAGCTCGCGTAGCATATCAAGTGGCAGCTCGCTATTTTGACTGTTACGAGGGTGGCTGTATTACATCTAGAGAGGTTGTTGTTACAAACCTTAATAAAAGCGCTGGTTGGCCCCTTAATAAGTTTGGTAAAGCTGGTTTATATTATGAGTCTATTAGTTATGAGGAACAAGATGCTATTTTTTTATTAACAAAGCGTAATATTCTCCCTACTATGACTCAGTTAAATCTTAAATATGCCATATCTGGTAAGGAACGTGCACGTACAGTGGGTGGCGTCTCTTTATTAGCTACTATGACTACACGACAGTTTCATCAGAAATGTCTAAAATCCATAGTAGCTACCAGAAATGCCACTGTTGTTATCGGCACTACCAAGTTTTATGGCGGTTGGGATAATATGTTAAAGAACCTGATGGCCGATGTTGACGATCCTAAATTGATGGGATGGGACTATCCTAAGTGCGATAGAGCTATGCCCTCAATGATTCGTATGTTGTCGGCTATGATTTTAGGTTCTAAGCATGTCACATGTTGTACGGCTAGTGATAAATTTTATAGACTTAGTAATGAGCTTGCTCAAGTTTTGACCGAGGTTGTTTATTCAAATGGTGG-GTTTTATTTTAAACCTGGTGGTACAACTTCTGGTGATGCAACTACAGCCTACGCCAATTCTGTCTTTAATATATTTCAGGCTGTAAGTTCTAACATTAATTGCGTTTTGAGCGTTAACTCGTCAAATTGCAATAATTTTAATGTTAAGAAGTTACAGAGACAACTCTATGATAATTGCTATAGAAATAGTAATGTTGATGAATCTTTTGTGGATGACTTTTATGGTTATTTGCAAAAGCATTTTTC-TATGATGATTCTTTCTGATGATGGTGTTGTGTGCTACAATAAAACTTATGCTGAACTTGGTTACATTGCTGATATTAGTGCTTTTAAAGCCACTTTGTATTATCAGAATGGTGTGTTTATGAGTACAGCTAAGTGTTGGACTGAGGAAGATCTTTCTATAGGACCTCATGAATTTTGCTCACAGCACACTATGCAGATTGTAGATGAAAATGGTAAGTATTATCTACCATATCCAGATCCTAGCCGTATTATTTCTGCTGGTGTTTTTGTGG---------------ATGACGTCACTAAGACTGATGCTGTCATTCTTTTGGAACGCTATGTTTCTCTGGCTATAGATGCATACCCATTGTCTAAGCATCCTAAACCTGAGTACAGGAAGGTGTTTTACGCATTGTTAGATTGGGTTAAACATCTCAACAAGACTCTTAACGAAGGTGTTTTGGAGTCTTTTTCTGTTACACTTTTAGATGAACATGAGTCTAAGTTTTGGGATGAAAGCTTTTATGCTAGTATGTATGAGAAGTCTACAGTATTACAAGCTGCTGGTCTTTGTGTAGTATGTGGCTCTCAAACAGTTCTAAGATGCGGTGATTGTTTACGCAGACCTATGTTGTGCACTAAGTGCGCCTATGATCATGTGTTTGGCACTGATCATAGGTTCATTTTAGCTATTACACCATATGTTTGTAACACATCTGGCTGCAACGTAACTGACGTTACAAAACTGTATCTTGGAGGTTTGAATTATTACTGTGTAGACCACAAACCACATCTTTCATTCCCACTGTGTTCAGCTGGTAATGTCTTTGGTTTGTACAAAAGTTCTGCTTTGGGTTCCATGGACATTGATGTCTTTAACAAACTTTCTACCTCTGATTGGTCTGACATTCGCGACTACAAGCTGGCTAATGATGCAAAAGAGTCACTAAGGTTGTTTGCAGCTGAAACGGTCAAGGCTAAAGAGGAAAGTGTTAAGTCATCATACGCTTATGCTACCCTAAAGGAGATTGTAGGTCCTAAGGAACTTTTGCTTTTATGGGAAAGTGGAAAAGCCAAACCACCGTTAAACCGTAATTCTGTTTTTACATGCTTCCAAATTACAAAAGACTCCAAGTTTCAAGTTGGTGAGTTTGTGTTTGAGAAAGTAGATTATGGTTCTGATACGGTTACTTACAAATCCACTGCTACTACTAAGTTAGTACCAGGTATGTTATTTATTTTGACTTCTCATAATGTTGCTCCACTTAGAGCGCCAACAATGGCAAACCAGGAGAAATATTCTACCATTTACAAGTTGCACCCATCATTTAATGTTAGTGATGCTTATGCAAATCTTGTACCTTATTACCAACTTATTGGCAAACAGCGTATCACCACAATACAGGGTCCTCCTGGTAGTGGAAAATCGCATTGCTCTATTGGTATTGGTGTGTATTACCCTGGAGCGAGGATCGTGTTCACTGCTTGTTCTCACGCTGCTGTTGATTCGCTTTGTGCAAAAGCTGTCACAGCCTATAGTGTTGATAAGTGTACACGTATTATTCCTGCACGTGCCAGAGTTGAGTGTTATAGTGGTTTTAAACCTAACAACACTAGTGCACAATACGTGTTTAGTACTGTTAATGCGTTACCTGAAGTTAATGCAGACATTGTTGTCGTGGATGAGGTGTCTATGTGCACTAATTATGACTTGTCTGTGATTAACCAGCGTATATCATATAAACACATTGTATATGTTGGTGATCCTCAACAGCTTCCAGCTCCTAGAGTTCTTATCTCTAAAGGTGTTATGGAACCAATTGACTATAATGTTGTGACACAACGTATGTGTGCTATAGGACCCGATGTCTTTTTACACAAGTGTTACAGATGTCCTGCTGAAATAGTTAACACTGTTTCAGAGCTTGTTTATGAAAACAAGTTTGTACCTGTCAAAGAAGCTAGTAAGCAGTGCTTCAAAATCTTTGAACGTGGTAGTGTTC-AGGTAGACAATGGCTCCAGTATAAATAGGCGTCAACTTGATGTTGTTAAGCGATTTATACATAAAAACTCCACATGGAGCAAGGCTGTGTTTATCTCACCTTACAATAGTCAAAATTATGTAGCTGCCAGGCTTTTAGGTTTACAAACTCAGACAGTGGATTCTGCTCAAGGTAGTGAATATGACTATGTTATATTCGCACAGACATCAGATACTGCTCATGCCTGTAATGCCAATCGTTTTAACGTTGCCATTACTAGAGCAAAGAAAGGTATTTTCTGTATTATGTCTGACAGAACTTTGTTTGATGCACTTAAGTTCTTTGAAGTTACTATGACAGATTTACAGTC------------------TGAAAGCAGTTGTGGTTTGTTTAAGGATTGTGCACGTAACCCTATTGATTTACCACCAAGTCATGCCACTACTTATTTGTCATTGTCTGATAGATTTAAGACTAGTGGTGACTTGGCTGTTCAAATAGGTAACAACAA---TGTTTGTACCTATGAACATGTGATTTCATATATGGGTTTCAGGTTTGATGTTAGCATGCCTGGTAGTCATAGTTTGTTCTGTACTAGAGACTTTGCCATGCGTCATGTCAGAGGTTGGTTAGGAATGGATGTGGAAGGTGCACATGTCACAGGTGACAATGTTGGCACTAATGTACCTCTACAAGTTGGTTTTTCCAATGGTGTTGATTTTGTAGCTCAACCTGAAGGTTGTGTTTTAACAAACACTGGCAGTGTTATAAAACCTGTTCGTGCTCGTGCACCTCCTGGAGAACAATTTACTCACATTGTACCTCTGTTACGCAAGGGACAACCTTGGAGTGTGTTGAGAAAACGTATTGTTCAAATGATAGCAGATTTTCTTGCTGGCTCATCTGATGTATTGGTGTTTGTGCTTTGGGCTGGCGGTTTAGAGTTGACCACTATGCGTTATTTTGTTAAGATTGGAGCTGTTAAACATTGCCAA---TGTGGTACTGTTGCAACATGCTACAATTCTGTTAGTAATGACTATTGTTGCTTTAAACATGCATTGGGCTGTGACTATGTTTATAACCCATATGTCATAGATATTCAACAATGGGGTTATGTTGGTTCACTCTCCAATAATCACCATGCAATTTGTAATGTTCATAGAAATGAACACGTTGCTTCTGGTGATGCTATTATGACTAGATGTTTGGCTGTGTATGATTGCTTTGTTAAGAATGTGGATTGGTCAATTACCTACCCTATGATAGCTAATGAAAATGCCATAAACAAGGGCGGTCGCACTGTGCAGAGTCATATTATGCGTGCTGCTATTAAATTGTACAACCCTAAAGCAATC----------------CATGACATTGGTAATCCTAAGGGTATTCGTTGTGCTGTAACTGATGCCAAGTGGTATTG-TTATGACAAGAACCCTATTAATTCTAATGTGAAAACATTGGAGTATGATTACATGACACATGGCCAAATG------GAAGGCTTGTGTTTATTTTGGAATTGTAATGTGGATATGTACCCTGAATTTTCAATTGTTTGCAGGTTTGACACACGTACACGATCTACATTGAACCTCGAAGGTGTAAATGGTGGTTCATTGTATGTCAATAACCATGCATTTCACACTCCTGCTTATGATAAACGTGCTATGGCTAAATTGAAACCAGCACCGTTTTTCTACTATGACGACGGTTCATGTGAGGTTGTTCACG------------ATCAAGTTAACTATGTTCCTTTGAGAGCCACTAATTGCATTACCAAGTGTAATATTGGTGGTGCTGTATGTTCTAAGCACGCTAATCTCTATAGAGCATATGTTGAGTCATATAATATTTTTACTCAAGCTGGTTTTAATATTTGGGTTCCTACCACGTTTGATTGTTATAATTTGTGGCAGACATTCACAGATGTTAATTTACAAGGTTTAGAGAACATTGCTTTTAACGTTGTTAATAAAGGTTCATTTGTTGGTGCTGACGGTGAATTACCAGTAGCCATTAGTGGTGATAAAGTGTTCGTACGTGATGGTAACACTGATAATTTAGTCTTTGTTAACAAAACATCACTGCCTACAAATATAGCATTTGAACTTTTTGCTAAGAGGAAGGTTGGTTTAACACCACCTCTCAGTATTCTCAAAAACCTTGGTGTTGTCGCCACATATAAGTTTGTCTTGTGGGATTATGAAGCTGAGCGTCCCTTGACAAGCTTTACTAAGTCTGTTTGTGGTTATACAGAC------TTTGCAGAAGATGTTTGTACTTGTTACGATAATAGTATACAAGGTTCATACGAACGTTTTACTCTCTCAACTAATGCTGTGTTATTCTCTGCTACTGCTGTGAAAACAGGTGGTAAGAGTTTGCCGGCTATTAAACTGAATTTT-GGAATGCTTAACGGTAATGCAATTGCTACTGTCAAATCAGAAGATGGTAACATAAAAAATATTAACTGGTTTGT------------------------------------------------------------------------------TTATGTACGCAAAGATGGTAAACATGTTGATCATTATGATGGTTTT---------------------TATACCCAAGGTCGTAATTTACAAGACTTTTTGCCTCGCAGCACAATGGAAGAAGACTTTTTGAACATGGATATAGGCGTGTTTATTCAAAAGTATGGTCTAGAGGATTTCAACTTCGAGCACGTTGTGTATGGTGATGTTTCAAAAACTACTCTAGGCGGTTTACACTTGTTGATTTCACAAGTACGTCTGAGTAAAATGGGCATCTTAAAGGCAGAGGAGTTTGTGGCAGCATCTGACATAACACTCAAATGTTGTACTGTGACTTATCTTAATGATCCTAGTTCTAAGACTGTTTGTACTTACATGGATTTGTTGTTGGATGATTTTGTTTCTTTATTGAAGTCTTTGGATTTGACTGTTGTATCCAAGGTTC------ATGAGGTCATAATTGACAACAAACCATGGAGATGGATGCTATGGTGTAAAGATAATGCCGTTGCTACATTCTATCCTCAGTTGCAGAGTG---CAGAATGGAAATGCGGGTATTCTATGCCTGGTATTTATAAGACACAACGTATGTGCTTAGAACCATGTAATTTGTATAATTATGGTGCAGGTTTGAAGTTGCCCAGTGGCATTATGTTCAATGTTGTTAAATACACTCAATTGTGTCAATATTTTAACAGTACCACGTTATGTGTTCCTCATAATATGAGAGTGTTACACTTGGGTGCTGGCTCTGATTATGGTGTTGCACCAGGAACTGCTGTTCTTAAAAGGTGGTTGCCGCACGACGCAATTGTTGTTGACAATGATGTTGTTGACTATGTGAGTGATGCTGATTTTAGTGTTACTGGTGATTGTGCAACCGTTTATTTGGAAGACAAGTTTGACTTGTTAATTTCTGATATGTACGATGGTAGGACAAAGGCAATTGATGGTGAAAATGTTTCAAAAGAAGGATTTTTCACTTACATCAATGGTTTCATTTGTGAAAAACTTGCCATCGGAGGTTCAATTGCTATTAAAGTAACAGAGTATAGCTGGAATAAGAAGTTGTATGAACTTGTACAAAGATTTTCTTTTTGGACTATGTTTTGCACTTCTGTTAATACGTCATCATCAGAAGCCTTTGTTGTCGGAATTAACTATCTTGGTGATTTCGCACAAGGACCTTTTATAGATGGTAACATAATACATGCAAATTATGTATTTTGGCGTAACTCCACTGTTATGAGTTTGTCCTACAACTCTGTTTTAGACCTGAGTAAATTTAATTGCAAACACAAAGCTACTGTTGTTGTGCAATTAAAGGATAGTGATATTAATGACATGGTGCTTAGTCTTGTTAGGAGTGGTAAGTTGCTTGTAAGGGGTAATGGCAAG---TGTTTGAGTTTTAGTAAT
>KY369912 Human coronavirus 229E strain HCoV_229E/Seattle/USA/SC9731/2016, complete genome
------------------------------------------------------------CGGAAAAAATCTGAAGTCCAATTGTGTGCGCTTCAAGAATGTAGATAAGGATGACG------------CGTTCTATATTGTTAAACGTTGCATTAAGTCAGTTATGGACCACGAGCAGTCCATGTATAACTTACTTAAAGGCTGTAATGCTGTTGCTAAGCATGATTTCTTTACTTGGCATGAGGGCAGAACCATTTATGGTAATGTTAGTAGACAGGATCTTACTAAATACACCATGATGGATTTGTGCTTCGC----------------TCTGCGTAACTTTGATGAAAAAGATTGTGGAGTTTTTAAGGAGATATTGGTTCTTACTGGTTGTTGTAATACTGATTACTTTGAAATGAAGAATTGGTTTGACCCCATAGAAAATGAGGACATACACCGTGTGTATGCTGCTTTAGGCAAGGTAGTCGCAAATGCAATGCTTAAGTGTGTTGCTTTTTGCGACGAAATGGTGCTCAAAGGAGTTGTTGGTGTTTTGACCTTAGACAACCAAGATCTTAATGGGAATTTCTATGACTTCGGTGATTTTGTATTGTGTCCTCCTGGAATGGGAATACCCTACTGCACGTCATACTATGCTTATATGATGCCTGTTATGGGTATGACTAATTGTTTAGCTAGTGAGTGCTTTATGAAAAGTGACATCTTTGGTCAAGACTTCAAAACTTTTGATTTGTTGAAATATGATTTCACAGAACATAAGGAGGTTTTGTTTAACAAGTACTTTAAGTATTGGGGACAGGATTATCATCCTGATTGTGTTGATTGCCATGACGAGATGTGTATTTTGCATTGTTCAAATTTTAACACACTCTTCGCAACCACAATTCCAAACACAGCTTTTGGACCTCTGTGCAGAAAAGTGTTTATTGATGGTGTACCCGTAGTTGCTACTGCTGGTTACCACTTTAAACAATTAGGACTTGTGTGGAACAAAGATGTTAACACCCATTCTACCAGACTTACTATTACTGAACTCTTACAGTTTGTGACAGATCCAACGCTTATAGTTGCGTCATCGCCTGCCTTGGTGGACAAACGCACTGTTTGTTTTTCTGTCGCTGCTTTGAGTACAGGATTAACATCCCAAACAGTAAAACCTGGCCATTTTAATAAGGAGTTTTATGACTTCTTACGTTCTCAAGGGTTTTTCGATGAGGGTTCAGAATTAACATTGAAGCATTTCTTTTTTACACAAAAGGGTGATGCTGCAATTAAAGATTTTGATTATTATCGTTACAACAGACCTACCATTCTGGATATTGGACAAGCTCGCGTAGCATATCAAGTGGCAGCTCGCTATTTTGACTGTTACGAGGGTGGCTGTATTACATCTAGAGAGGTTGTTGTTACAAACCTTAATAAAAGCGCTGGTTGGCCCCTTAATAAGTTTGGTAAAGCTGGTTTATATTATGAGTCTATTAGTTATGAGGAACAAGATGCTATTTTTTTATTAACAAAGCGTAATATTCTCCCTACTATGACTCAGTTAAATCTTAAATATGCCATATCTGGTAAGGAACGTGCACGTACAGTGGGTGGCGTCTCTTTATTAGCTACTATGACTACACGACAGTTTCATCAGAAATGTCTAAAATCCATAGTAGCTACCAGAAATGCCACTGTTGTTATCGGCACTACCAAGTTTTATGGCGGTTGGGATAATATGTTAAAGAACCTGATGGCCGATGTTGACGATCCTAAATTGATGGGATGGGACTATCCTAAGTGCGATAGAGCTATGCCCTCAATGATTCGTATGTTGTCGGCTATGATTTTAGGTTCTAAGCATGTCACATGTTGTACGGCTAGTGATAAATTTTATAGACTTAGTAATGAGCTTGCTCAAGTTTTGACCGAGGTTGTTTATTCAAATGGTGG-GTTTTATTTTAAACCTGGTGGTACAACTTCTGGTGATGCAACTACAGCCTACGCCAATTCTGTCTTTAATATATTTCAGGCTGTAAGTTCTAACATTAATTGCGTTTTGAGCGTTAACTCGTCAAATTGCAATAATTTTAATGTTAAGAAGTTACAGAGACAACTCTATGATAATTGCTATAGAAATAGTAATGTTGATGAATCTTTTGTGGATGACTTTTATGGTTATTTGCAAAAGCATTTTTC-TATGATGATTCTTTCTGATGATGGTGTTGTGTGCTACAATAAAACTTATGCTGAACTTGGTTACATCGCTGATATTAGTGCTTTTAAAGCCACTTTGTATTATCAGAATGGTGTGTTTATGAGTACAGCTAAGTGTTGGACTGAGGAAGATCTTTCTATAGGACCTCATGAATTTTGCTCACAGCACACTATGCAGATTGTAGATGAAAATGGTAAGTATTATCTACCATATCCAGATCCTAGCCGTATTATTTCTGCTGGTGTTTTTGTGG---------------ATGACGTCACTAAGACTGATGCTGTCATTCTTTTGGAACGCTATGTTTCTCTGGCTATAGATGCATACCCATTGTCTAAGCATCCTAAACCTGAGTACAGGAAGGTGTTTTACGCATTGTTAGATTGGGTTAAACATCTCAATAAGACTCTTAACGAAGGTGTTTTGGAGTCTTTTTCTGTTACACTTTTAGATGAACATGAGTCTAAGTTTTGGGATGAAAGCTTTTATGCTAGTATGTATGAGAAGTCTACAGTATTACAAGCTGCTGGTCTTTGTGTAGTATGTGGCTCTCAAACAGTTCTAAGATGCGGTGATTGTTTACGCAGACCTATGTTGTGCACTAAGTGCGCCTATGATCATGTGTTTGGCACTGATCATAAGTTCATTTTAGCTATTACACCATATGTTTGTAACACATCTGGCTGCAACGTAACTGACGTTACAAAACTGTATCTTGGAGGTTTGAATTATTACTGTGTAGACCACAAACCACATCTTTCATTCCCACTGTGTTCAGCTGGTAATGTCTTTGGTTTGTACAAAAGTTCTGCTTTGGGTTCCATGGACATTGATGTCTTTAACAAACTTTCTACCTCTGATTGGTCTGACATTCGCGACTACAAGCTGGCTAATGATGCAAAAGAGTCACTAAGGTTGTTTGCAGCTGAAACGGTCAAGGCTAAAGAGGAAAGTGTTAAGTCATCATACGCTTATGCTACCCTAAAGGAGATTGTAGGTCCTAAGGAACTTTTGCTTTTATGGGAAAGTGGAAAAGCCAAACCACCGTTAAACCGTAATTCTGTTTTTACATGCTTCCAAATTACAAAAGACTCCAAGTTTCAAGTTGGTGAGTTTGTGTTTGAGAAAGTAGATTATGGTTCTGATACGGTTACTTACAAATCCACTGCTACTACTAAGTTAGTACCAGGTATGTTATTTATTTTGACTTCTCATAATGTTGCTCCACTTAGAGCGCCAACAATGGCAAACCAGGAGAAATATTCTACCATTTACAAGTTGCACCCATCATTTAATGTTAGTGATGCTTATGCAAATCTTGTACCTTATTACCAACTTATTGGCAAACAGCGTATCACCACAATACAGGGTCCTCCTGGTAGTGGAAAATCGCATTGCTCTATTGGTATTGGTGTGTATTACCCTGGAGCGAGGATCGTGTTCACTGCTTGTTCTCACGCTGCTGTTGATTCGCTTTGTGCAAAAGCTGTCACAGCCTATAGTGTTGATAAGTGTACACGTATTATTCCTGCACGTGCCAGAGTTGAGTGTTATAGTGGTTTTAAACCTAACAACACTAGTGCACAATACGTGTTTAGTACTGTTAATGCGTTACCTGAAGTTAATGCAGACATTGTTGTCGTGGATGAGGTGTCTATGTGCACTAACTATGACTTGTCTGTGATTAACCAGCGTATATCATATAAACACATTGTATATGTTGGTGATCCTCAACAGCTTCCAGCTCCTAGAGTTCTTATCTCTAAAGGTGTTATGGAACCAATTGACTATAATGTTGTGACACAACGTATGTGTGCTATAGGACCCGATGTCTTTTTACACAAGTGTTACAGATGTCCTGCTGAAATAGTTAACACTGTTTCAGAGCTTGTTTATGAAAACAAGTTTGTACCTGTCAAAGAAGCTAGTAAGCAGTGCTTCAAAATCTTTGAACGCGGTAGTGTTC-AGGTAGACAATGGCTCCAGTATAAATAGGCGTCAACTTGATGTTGTTAAGCGATTTATACATAAAAACTCCACATGGAGCAAGGCTGTGTTTATCTCACCTTACAATAGTCAAAATTATGTAGCTGCCAGGCTTTTAGGTTTACAAACTCAGACAGTGGATTCTGCTCAAGGTAGTGAATATGACTATGTTATATTCGCACAGACATCAGATACTGCTCATGCCTGTAATGCCAATCGTTTTAACGTTGCCATTACTAGAGCAAAGAAAGGTATTTTCTGTATTATGTCTGACAGAACTTTGTTTGATGCACTTAAGTTCTTTGAAGTTACTATGACAGATTTACAGTC------------------TGAAAGCAGTTGTGGTTTGTTTAAGGATTGTGCACGTAACCCTATTGATTTACCACCAAGTCATGCCACTACTTATTTGTCATTGTCTGATAGATTTAAGACTAGTGGTGACTTGGCTGTTCAAATAGGTAACAACAA---TGTTTGTACCTATGAACATGTGATTTCATATATGGGTTTCAGGTTTGATGTTAGCATGCCTGGTAGTCATAGTTTGTTCTGTACTAGAGACTTTGCCATGCGTCATGTCAGAGGTTGGTTAGGAATGGATGTGGAAGGTGCACATGTCACAGGTGACAATGTTGGCACTAATGTACCTCTACAAGTTGGTTTTTCCAATGGTGTTGATTTTGTAGCTCAACCTGAAGGTTGTGTTTTAACAAACACTGGCAGTGTTGTAAAACCTGTTCGTGCTCGTGCACCTCCTGGAGAACAATTTACTCACATTGTACCTCTGTTACGCAAGGGACAACCTTGGAGTGTGTTGAGAAAACGTATTGTTCAAATGATAGCAGATTTTCTTGCTGGCTCATCTGATGTATTGGTGTTTGTGCTTTGGGCTGGCGGTTTAGAGTTGACCACTATGCGTTATTTTGTTAAGATTGGAGCTGTTAAACATTGCCAA---TGTGGTACTGTTGCAACATGCTACAATTCTGTTAGTAATGACTATTGTTGCTTTAAACATGCATTGGGCTGTGACTATGTTTATAACCCATATGTCATAGATATTCAACAATGGGGTTATGTTGGTTCACTCTCCAATAATCACCATGCAATTTGTAATGTTCATAGAAATGAACACGTTGCTTCTGGTGATGCTATTATGACTAGATGTTTGGCTGTGTATGATTGCTTTGTTAAGAATGTGGATTGGTCAATTACCTACCCTACGATAGCTAATGAAAATGCCATAAACAAGGGCGGTCGCACTGTGCAGAGTCATATTATGCGTGCTGCTATTAAATTGTACAACCCTAAAGCAATC----------------CATGACATTGGTAATCCTAAGGGTATTCGTTGTGCTGTAACTGATGCCAAGTGGTATTG-TTATGACAAGAACCCTATTAATTCTAATGTGAAAACATTGGAGTATGATTACATGACACATGGCCAAATG------GAAGGCTTGTGTTTATTTTGGAATTGTAATGTGGATATGTACCCTGAATTCTCAATTGTTTGCAGGTTTGACACACGTACACGATCTACATTGAACCTCGAAGGTGTAAATGGTGGTTCATTGTATGTCAATAACCATGCATTTCACACTCCTGCTTATGATAAACGTGCTATGGCTAAATTGAAACCAGCACCGTTTTTCTACTATGACGACGGTTCATGTGAGGTTGTTCACG------------ATCAAGTTAACTATGTTCCTTTGAGAGCCACTAATTGCATTACCAAGTGTAATATTGGTGGTGCTGTATGTTCTAAGCACGCTAATCTCTATAGAGCATATGTTGAGTCATATAATATTTTTACTCAAGCTGGTTTTAATATTTGGGTTCCTACCACGTTTGATTGTTATAATTTGTGGCAGACATTCACAGATGTCAATTTACAAGGTTTAGAGAACATTGCTTTTAACGTTGTTAATAAAGGTTCATTTGTTGGTGCTGACGGTGAATTACCAGTAGCCATTAGTGGTGATAAAGTGTTCGTACGTGATGGTAACACTGATAATTTAGTCTTTGTTAACAAAACATCACTGCCTACAAATATAGCATTTGAACTTTTTGCTAAGAGGAAGGTTGGTTTAACACCACCTCTCAGTATTCTCAAAAACCTTGGTGTTGTCGCCACATATAAGTTTGTCTTGTGGGATTATGAAGCTGAGCGTCCCTTGACAAGCTTTACTAAGTCTGTTTGTGGTTATACAGAC------TTTGCAGAAGATGTTTGTACTTGTTACGATAATAGTATACAAGGTTCATACGAACGTTTTACTCTCTCAACTAATGCTGTGTTATTCTCTGCTACTGCTGTGAAAACAGGTGGTAAGAGTTTGCCGGCTATTAAACTGAATTTT-GGAATGCTTAACGGTAATGCAATTGCTACTGTCAAATCAGAAGATGGTAACATAAAAAATATTAACTGGTTTGT------------------------------------------------------------------------------TTACGTACGCAAAGATGGTAAACATGTTGATCATTATGATGGTTTT---------------------TATACCCAAGGTCGTAATTTACAAGACTTTTTGCCTCGCAGCACAATGGAAGAAGACTTTTTGAACATGGATATAGGCGTGTTTATTCAAAAGTATGGTCTAGAGGATTTCAACTTCGAGCACGTTGTGTATGGTGATGTTTCAAAAACTACTCTAGGCGGTTTACACTTGTTGATTTCACAAGTACGTCTGAGTAAAATGGGCATCTTAAAGGCAGAGGAGTTTGTGGCAGCATCTGACATAACACTCAAATGTTGTACTGTGACTTATCTTAATGATCCTAGTTCTAAGACTGTTTGTACTTACATGGATTTGTTGTTGGATGATTTTGTTTCTTTATTGAAGTCTTTGGATTTGACTGTTGTATCCAAGGTTC------ATGAGGTCATAATTGACAACAAACCATGGAGATGGATGCTATGGTGTAAAGATAATGCCGTTGCTACATTCTATCCTCAGTTGCAGAGTG---CAGAATGGAAATGCGGGTATTCTATGCCTGGTATTTATAAGACACAACGTATGTGCTTAGAACCATGTAATTTGTATAATTATGGTGCAGGTTTGAAGTTGCCCAGTGGCATTATGTTCAATGTTGTTAAATACACTCAATTGTGTCAATATTTTAACAGTACCACGTTATGTGTTCCTCATAATATGAGAGTGTTACACTTGGGTGCTGGCTCTGATTATGGTGTTGCACCAGGAACTGCTGTTCTTAAAAGGTGGTTGCCGCACGACGCAATTGTTGTTGACAATGATGTTGTTGACTATGTGAGTGATGCTGATTTTAGTGTTACTGGTGATTGTGCAACCGTTTATTTGGAAGACAAGTTTGACTTGTTAATTTCTGATATGTACGATGGTAGGACAAAGGCAATTGATGGTGAAAATGTTTCAAAAGAAGGATTTTTCACTTACATCAATGGTTTCATTTGTGAAAAACTTGCCATCGGAGGTTCAATTGCTATTAAAGTAACAGAGTATAGCTGGAATAAGAAATTGTATGAACTTGTACAAAGATTTTCTTTTTGGACTATGTTTTGCACTTCTGTTAATACGTCATCATCAGAAGCCTTTGTTGTCGGAATTAACTATCTTGGTGATTTCGCACAAGGACCTTTTATAGATGGTAACATAATACATGCAAATTATGTATTTTGGCGTAACTCCACTGTTATGAGTTTGTCCTACAACTCTGTTTTAGACCTGAGTAAATTTAATTGCAAACACAAAGCTACTGTTGTTGTGCAATTAAAGGATAGTGATATTAATGACATGGTGCTTAGTCTTGTTAGGAGTGGTAAGTTGCTTGTAAGGGGTAATGGCAAG---TGTTTGAGTTTTAGTAAT
>KY369910 Human coronavirus 229E strain HCoV_229E/Seattle/USA/SC1143/2016, complete genome
------------------------------------------------------------CGGAAAAAATCTGAAGTCCAATTGTGTGCGCTTCAAGAATGTAGATAAGGATGACG------------CGTTCTATATTGTTAAACGTTGCATTAAGTCAGTTATGGACCACGAGCAGTCCATGTATAACTTACTTAAAGGCTGTAATGCTGTTGCTAAGCATGATTTCTTTACTTGGCATGAGGGCAGAACCATTTATGGTAATGTTAGTAGACAGGATCTTACTAAATACACCATGATGGATTTGTGCTTCGC----------------TCTGCGTAACTTTGATGAAAAAGATTGTGGAGTTTTTAAGGAGATATTGGTTCTTACTGGTTGTTGTAATACTGATTACTTTGAAATGAAGAATTGGTTTGACCCCATAGAAAATGAGGACATACACCGTGTGTATGCTGCTTTAGGCAAGGTAGTTGCAAATGCAATGCTTAAGTGTGTTGCTTTTTGCGACGAAATGGTGCTCAAAGGAGTTGTTGGTGTTTTGACCTTAGACAACCAAGATCTTAATGGGAATTTCTATGACTTCGGTGATTTTGTATTGTGTCCTCCTGGAATGGGAATACCCTACTGCACGTCATACTATGCTTATATGATGCCTGTTATGGGTATGACTAATTGTTTAGCTAGTGAGTGCTTTATGAAAAGTGACATCTTTGGTCAAGACTTCAAAACTTTTGATTTGTTGAAATATGATTTCACAGAACATAAGGAGGTTTTGTTTAACAAGTACTTTAAGTATTGGGGACAGGATTATCATCCTGATTGTGTTGATTGCCATGACGAGATGTGTATTTTGCATTGTTCAAATTTTAACACACTCTTCGCAACCACAATTCCAAACACAGCTTTTGGACCTCTGTGCAGAAAAGTGTTTATTGATGGTGTACCCGTAGTTGCTACTGCTGGTTACCACTTTAAACAATTAGGACTTGTGTGGAACAAAGATGTTAACACCCATTCTACCAGACTTACTATTACTGAACTCTTACAGTTTGTGACAGATCCAACGCTTATAGTTGCGTCATCGCCTGCCTTGGTGGACAAACGCACTGTTTGTTTTTCTGTCGCTGCTTTGAGTACAGGATTAACATCCCAAACAGTAAAACCTGGTCATTTTAATAAGGAGTTTTATGACTTCTTACGTTCTCAAGGGTTTTTCGATGAGGGTTCAGAATTAACATTGAAGCATTTCTTTTTTACACAAAAGGGTGATGCTGCAATTAAAGATTTTGATTATTATCGTTACAACAGACCTACTATTCTGGATATTGGACAAGCTCGCGTAGCATATCAAGTGGCAGCTCGCTATTTTGAATGTTACGAGGGTGGCTGTATTACATCTAGAGAGGTTGTTGTTACAAACCTTAATAAAAGCGCTGGTTGGCCCCTTAATAAGTTTGGTAAAGCTGGTTTATATTATGAGTCTATTAGTTATGAGGAACAAGATGCTATTTTTTTATTAACAAAGCGTAATATTCTCCCTACTATGACTCAGTTAAATCTTAAATATGCCATATCTGGTAAGGAACGTGCACGTACAGTGGGTGGCGTCTCTTTATTAGCTACTATGACTACACGACAGTTTCATCAGAAATGTCTAAAATCCATAGTAGCTACCAGAAATGCCACTGTTGTTATCGGCACTACCAAGTTTTATGGCGGTTGGGATAATATGTTAAAGAACCTGATGTCCGATGTTGACGATCCTAAATTGATGGGATGGGACTATCCTAAGTGTGATAGAGCTATGCCCTCAATGATTCGTATGTTGTCGGCTATGATTTTAGGTTCTAAGCATGTCACATGTTGTACGGCTAGTGATAAATTTTATAGACTTAGTAATGAGCTTGCTCAAGTTTTGACCGAGGTTGTTTATTCAAATGGTGG-GTTTTATTTTAAACCTGGTGGTACAACTTCTGGTGATGCAACTACAGCCTACGCCAATTCTGTCTTTAATATATTTCAGGCTGTAAGTTCTAACATTAATTGCGTTTTGAGCGTTAACTCGTCAAATTGCAATAATTTTAATGTTAAGAAGTTACAGAGACAACTCTATGATAATTGCTATAGAAATAGTAATGTTGATGAATCTTTTGTGGATGACTTTTATGGTTATTTGCAAAAGCATTTTTC-TATGATGATTCTTTCTGATGATGGTGTTGTGTGCTATAATAAAACTTATGCTGAACTTGGTTACATTGCTGATATTAGTGCTTTTAAAGCCACTTTGTATTATCAGAATGGTGTGTTTATGAGTACAGCTAAGTGTTGGACTGAGGAAGATCTTTCTATAGGACCTCATGAATTTTGCTCACAGCACACTATGCAGATTGTAGATGAAAATGGTAAGTATTATCTACCATATCCAGATCCTAGCCGTATTATTTCTGCTGGTGTTTTTGTGG---------------ATGACGTCACTAAGACTGATGCTGTCATTCTTTTGGAACGCTATGTTTCTCTGGCTATAGATGCATACCCATTGTCTAAGCATCCTAAACCTGAGTACAGGAAGGTGTTTTACGCATTGTTAGATTGGGTTAAACATCTTAACAAGACTCTTAACGAAGGTGTTTTGGAGTCTTTTTCTGTTACACTTTTAGATGAACATGAGTTTAAGTTTTGGGATGAAAGCTTTTATGCTAGTATGTATGAGAAGTCTACAGTATTACAAGCTGCTGGTCTTTGTGTAGTATGTGGCTCTCAAACAGTTCTAAGATGCGGTGATTGTTTACGCAGACCTATGTTGTGCACTAAGTGCGCCTATGATCATGTGTTTGGCACTGATCATAAGTTCATTTTAGCTATTACACCATATGTTTGTAACACATCTGGCTGCAACGTAACTGACGTTACAAAACTGTATCTTGGAGGTTTGAATTATTACTGTGTAGACCACAAACCACATCTTTCATTCCCACTGTGTTCAGCTGGTAATGTCTTTGGTTTGTACAAAAGTTCTGCTTTGGGTTCCATGGACATTGATGTCTTTAACAAACTTTCTACCTCTGATTGGTCTGACATTCGCGACTACAAGCTGGCTAATGATGCAAAAGAGTCACTAAGGTTGTTTGCAGCTGAAACGGTCAAGGCTAAAGAGGAAAGTGTTAAGTCATCATACGCTTATGCTACCCTAAAGGAGATTGTAGGTCCTAAGGAACTTTTGCTTTTATGGGAAAGTGGAAAAGCCAAACCACCGTTAAACCGTAATTCTGTTTTTACATGCTTCCAAATTACAAAAGACTCCAAGTTTCAAGTTGGTGAGTTTGTGTTTGAGAAAGTAGATTATGGTTCTGATACGGTTACTTACAAATCCACTGCTACTACTAAGTTAGTACCAGGTATGTTATTTATTTTGACTTCTCATAATGTTGCTCCACTTAGAGCGCCAACAATGGCAAACCAGGAGAAATATTCTACCATTTACAAGTTGCACCCATCATTTAATGTTAGTGATGCTTATGCAAATCTTGTACCTTATTACCAACTTATTGGCAAACAGCGTATCACCACAATACAGGGTCCTCCTGGTAGTGGAAAATCGCATTGCTCTATTGGTATTGGTGTGTATTACCCTGGAGCGAGGATCGTGTTCACTGCTTGTTCTCACGCTGCTGTTGATTCGCTTTGTGCAAAAGCTGTCACAGCCTATAGTGTTGATAAGTGTACACGTATTATTCCTGCACGTGCCAGAGTTGAGTGTTATAGTGGTTTTAAACCTAACAACACTAGTGCACAATACGTGTTTAGTACTGTTAATGCGTTACCTGAAGTTAATGCAGACATTGTTGTCGTGGATGAGGTGTCTATGTGCACTAACTATGACTTGTCTGTGATTAACCAGCGTATATCATATAAACACATTGTATATGTTGGTGATCCTCAGCAGCTTCCAGCTCCTAGAGTTCTTATCTCTAAAGGTGTTATGGAACCAATTGACTATAATGTTGTGACACAACGTATGTGTGCTATAGGACCCGATGTCTTTTTACACAAGTGTTACAGATGTCCTGCTGAAATAGTTAACACTGTTTCAGAGCTTGTTTATGAAAACAAGTTTGTACCTGTCAAAGAAGCTAGTAAGCAGTGCTTCAAAATCTTTGAACGCGGTAGTGTTC-AGGTAGACAATGGCTCCAGTATAAATAGGCGTCAACTTGATGTTGTTAAGCGATTTATACATAAAAATTCCACATGGAGCAAGGCTGTGTTTATCTCACCTTACAATAGTCAAAATTATGTAGCTGCCAGGCTTTTAGGTTTACAAACTCAGACAGTGGATTCTGCTCAAGGTAGTGAATATGACTATGTTATATTCGCACAGACATCAGATACTGCTCATGCCTGTAATGCCAATCGTTTTAACGTTGCCATTACTAGAGCAAAGAAAGGTATTTTCTGTATTATGTCTGATAGAACTTTGTTTGATGCACTTAAGTTCTTTGAAGTTACTATGACAGATTTACAGTC------------------TGAAAGCAGTTGTGGTTTGTTTAAGGATTGTGCACGTAACCCTATTGATTTACCACCAAGTCATGCCACTACTTATTTGTCATTGTCTGATAGATTTAAGACTAGTGGTGACTTGGCTGTTCAAATAGGTAACAACAA---TGTTTGTACCTATGAACATGTGATTTCATATATGGGTTTCAGGTTTGATGTTAGCATGCCTGGTAGTCATAGTTTGTTCTGTACTAGAGACTTTGCCATGCGTCATGTCAGAGGTTGGTTAGGAATGGATGTGGAAGGTGCACATGTCACAGGTGACAATGTTGGCACTAATGTACCTCTACAAGTTGGTTTTTCCAATGGTGTTGATTTTGTAGCTCAACCTGAAGGTTGTGTTTTAACAAACACTGGCAGTGTTGTAAAACCTGTTCGTGCTCGTGCACCTCCTGGAGAACAATTTACTCACATTGTACCTCTGTTACGCAAGGGACAACCTTGGAGTGTGTTGAGAAAACGTATTGTTCAAATGATAGCAGATTTTCTTGCTGGCTCATCTGATGTGTTGGTGTTTGTGCTTTGGGCTGGCGGTTTAGAGTTGACCACTATGCGTTATTTTGTTAAGATTGGAGCTGTTAAACATTGCCAA---TGTGGTACTGTTGCAACATGCTACAATTCTGTTAGTAATGACTATTGTTGCTTTAAACATGCATTGGGCTGTGACTATGTTTATAACCCATATGTCATAGATATTCAACAATGGGGTTATGTTGGTTCACTCTCCAATAATCACCATGCAATTTGTAATGTTCATAGAAATGAACACGTTGCTTCTGGTGATGCTATTATGACTAGATGTTTGGCTGTGTATGACTGCTTTGTTAAGAATGTGGATTGGTCAATTACCTACCCTATGATAGCTAATGAAAATGCCATAAACAAGGGCGGTCGCACTGTGCAGAGTCATATTATGCGTGCTGCTATTAAATTGTACAACCCTAAAGCAATC----------------CATGACATTGGTAATCCTAAGGGTATTCGTTGTGCTGTAACTGATGCCAAGTGGTATTG-TTATGACAAGAACCCTATTAATTCTAATGTGAAAACATTGGAGTATGATTACATGACACATGGCCAAATG------GAAGGCTTGTGTTTGTTTTGGAATTGTAATGTGGATATGTACCCTGAATTCTCAATTGTTTGCAGGTTTGACACACGTACACGATCTACATTGAACCTCGAAGGTGTAAATGGTGGTTCATTGTATGTCAATAACCATGCATTTCACACTCCTGCTTATGATAAACGTGCTATGGCTAAATTGAAACCAGCACCGTTTTTCTACTATGACGACGGTTCATGTGAGGTTGTTCACG------------ATCAAGTTAACTATGTTCCTTTGAGAGCCACTAATTGCATTACCAAGTGTAATATTGGTGGTGCTGTATGTTCTAAGCACGCTAATCTCTATAGAGCATATGTTGAGTCATATAATATTTTTACTCAAGCTGGTTTTAATATTTGGGTTCCTACTACGTTTGATTGTTATAATTTGTGGCAGACATTCACAGATGTCAATTTACAAGGTTTAGAGAACATTGCTTTTAACGTTGTTAATAAAGGTTCATTTGTTGGTGCTGACGGTGAATTACCAGTAGCCATTAGTGGTGATAAAGTGTTCGTACGTGATGGTAACACTGATAATTTAGTCTTTGTTAACAAAACATCACTGCCTACAAATATAGCATTTGAACTTTTTGCTAAGAGGAAGGTTGGTTTAACACCACCTCTCAGTATTCTCAAAAACCTTGGTGTTGTTGCCACATATAAGTTTGTCTTGTGGGATTATGAAGCTGAGCGTCCCTTGACAAGCTTTACTAAGTCTGTTTGTGGTTATACAGAC------TTTGCAGAAGATGTTTGTACTTGTTACGATAATAGTATACAAGGTTCATACGAACGTTTTACTCTCTCAACTAATGCTGTGTTATTCTCTGCTACTGCTGTGAAAACAGGTGGTAAGAGTTTGCCGGCTATTAAACTGAATTTT-GGAATGCTTAACGGTAATGCAATTGCTACTGTCAAATCAGAAGATGGTAACATAAAAAATATTAACTGGTTTGT------------------------------------------------------------------------------TTACGTACGCAAAGATGGTAAACATGTTGATCATTATGATGGTTTT---------------------TATACCCAAGGTCGTAATTTACAAGACTTTTTGCCTCGCAGCACAATGGAAGAAGACTTTTTGAACATGGATATAGGCGTGTTTATTCAAAAGTATGGTCTAGAGGATTTCAACTTCGAGCACGTTGTGTATGGTGATGTTTCAAAAACTACTCTAGGCGGTTTACACTTGTTGATTTCACAAGTACGTCTGAGTAAAATGGGCATCTTAAAGGCAGAGGAGTTTGTGGCAGCATCTGACATAACACTCAAATGTTGTACTGTGACTTATCTTAATGATCCTAGTTCTAAGACTGTTTGTACTTACATGGATTTGTTGTTGGATGATTTTGTTTCTTTATTGAAGTCTTTGGATTTGACTGTTGTATCCAAGGTTC------ATGAGGTCATAATTGACAACAAACCATGGAGATGGATGCTATGGTGTAAAGATAATGCCGTTGCTACATTCTATCCTCAGTTGCAGAGTG---CAGAATGGAAATGCGGGTATTCTATGCCTGGTATTTATAAGACACAACGTATGTGCTTAGAACCATGTAATTTGTATAATTATGGTGCAGGTTTGAAGTTGCCCAGTGGCATTATGTTCAATGTTGTTAAATACACTCAATTGTGTCAATATTTTAACAGTACCACGTTATGTGTTCCTCATAATATGAGAGTGTTACACTTGGGTGCTGGCTCTGATTATGGTGTTGCACCAGGAACTGCTGTTCTTAAAAGGTGGTTGCCGCACGACGCAATTGTTGTTGACAATGATGTTGTTGACTATGTGAGTGATGCTGATTTTAGTGTTACTGGTGATTGTGCAACCGTTTATTTGGAAGACAAGTTTGACTTGTTAATTTCTGATATGTACGATGGTAGGACAAAGGCAATTGATGGTGAAAATGTTTCAAAAGAAGGATTTTTCACTTACATCAATGGTTTCATTTGTGAAAAACTTGCCATCGGAGGTTCAATTGCTATTAAAGTAACAGAGTATAGCTGGAATAAGAAATTGTATGAACTTGTACAAAGATTTTCTTTTTGGACTATGTTTTGCACTTCTGTTAATACGTCATCATCAGAAGCCTTTGTTGTCGGAATTAACTATCTTGGTGATTTCGCACAAGGACCTTTTATAGATGGTAACATAATACATGCAAATTATGTATTTTGGCGTAACTCCACTGTTATGAGTTTGTCCTACAACTCTGTTTTAGACCTGAGTAAATTTAATTGCAAACACAAAGCTACTGTTGTTGTGCAATTAAAGGATAGTGATATTAATGACATGGTGCTTAGTCTTGTTAGGAGTGGTAAGTTGCTTGTAAGGGGTAATGGCAAG---TGTTTGAGTTTTAGTAAT
>KY369913 Human coronavirus 229E strain HCoV_229E/Seattle/USA/SC1073/2016, complete genome
--------------------------------------------------------------GAAAAAATCTGAAGTCCAATTGTGTGCGCTTCAAGAATGTAGATAAGGATGACG------------CGTTCTATATTGTTAAACGTTGCATTAAGTCAGTTATGGACCACGAGCAGTCCATGTATAACTTACTTAAAGGCTGTAATGCTGTTGCTAAGCATGATTTCTTTACTTGGCATGAGGGCAGAACCATTTATGGTAATGTTAGTAGACAGGATCTTACTAAATACACCATGATGGATTTGTGCTTCGC----------------TCTGCGTAACTTTGATGAAAAAGATTGTGGAGTTTTTAAGGAGATATTGGTTCTTACTGGTTGTTGTAATACTGATTACTTTGAAATGAAGAATTGGTTTGACCCCATAGAAAATGAGGACATACACCGTGTGTATGCTGCTTTAGGCAAGGTAGTTGCAAATGCAATGCTTAAGTGTGTTGCTTTTTGCGACGAAATGGTGCTCAAAGGAGTTGTTGGTGTTTTGACCTTAGACAACCAAGATCTTAATGGGAATTTCTATGACTTTGGTGATTTTGTATTGTGTCCTCCTGGAATGGGAATACCCTACTGCACGTCATACTATGCTTATATGATGCCTGTTATGGGTATGACTAATTGTTTAGCTAGTGAGTGCTTTATGAAAAGTGACATCTTTGGTCAAGACTTCAAAACTTTTGATTTGTTGAAATATGATTTCACAGAACATAAGGAGGTTTTGTTTAACAAGTACTTTAAGTATTGGGGACAGGATTATCATCCTGATTGTGTTGATTGCCATGACGAGATGTGTATTTTGCATTGTTCAAATTTTAACACACTCTTCGCAACCACAATTCCAAACACAGCTTTTGGACCTCTGTGCAGAAAAGTGTTTATTGATGGTGTACCCGTAGTTGCTACTGCTGGTTACCACTTTAAACAATTAGGACTTGTGTGGAACAAAGATGTTAACACCCATTCTACTAGACTTACTATTACTGAACTCTTACAGTTTGTGACAGATCCAACGCTTATAGTTGCGTCATCGCCTGCCTTGGTGGACAAACGCACTGTTTGTTTTTCTGTCGCTGCTTTGAGTACAGGATTAACATCCCAAACAGTAAAACCTGGCCATTTTAATAAGGAGTTTTATGACTTCTTACGTTCTCAAGGGTTTTTCGATGAGGGTTCAGAATTAACATTGAAGCATTTCTTTTTTACACAAAAGGGTGATGCTGCAATTAAAGATTTTGATTATTATCGTTACAACAGACCTACCATTCTGGATATTGGACAAGCTCGCGTAGCATATCAAGTGGCAGCTCGCTATTTTGACTGTTACGAGGGTGGCTGTATTACATCTAGAGAGGTTGTTGTTACAAACCTTAATAAAAGCGCTGGTTGGCCCCTTAATAAGTTTGGTAAAGCTGGTTTATATTATGAGTCTATTAGTTATGAGGAACAAGATGCTATTTTTTTATTAACAAAGCGTAATATTCTCCCTACTATGACTCAGTTAAATCTTAAATATGCCATATCTGGTAAGGAACGTGCACGTACAGTGGGTGGCGTCTCTTTATTAGCTACTATGACTACACGACAGTTTCATCAGAAATGTCTAAAATCCATAGTAGCTACCAGAAATGCCACTGTTGTTATCGGCACTACCAAGTTTTATGGCGGTTGGGATAATATGTTAAAGAACCTGATGGCCGATGTTGACGATCCTAAATTGATGGGATGGGACTATCCTAAGTGCGATAGAGCTATGCCCTCAATGATTCGTATGTTGTCGGCTATGATTTTAGGTTCTAAGCATGTCACATGTTGTACGGCTAGTGATAAATTTTATAGACTTAGTAATGAGCTTGCTCAAGTTTTGACCGAGGTTGTTTATTCAAATGGTGG-GTTTTATTTTAAACCTGGTGGTACAACTTCTGGTGATGCAACTACAGCCTACGCCAATTCTGTCTTTAATATATTTCAGGCTGTAAGTTCTAACATTAATTGCGTTTTGAGCGTTAACTCGTCAAATTGCAATAATTTTAATGTTAAGAAGTTACAGAGACAACTCTATGATAATTGCTATAGAAATAGTAATGTTGATGAATCTTTTGTGGATGACTTTTATGGTTATTTGCAAAAGCATTTTTC-TATGATGATTCTTTCTGATGATGGTGTTGTGTGCTATAATAAAACTTATGCTGAACTTGGTTACATTGCTGATATTAGTGCTTTTAAAGCCACTTTGTATTATCAGAATGGTGTGTTTATGAGTACAGCTAAGTGTTGGACTGAGGAAGATCTTTCTATAGGACCTCATGAATTTTGCTCACAGCACACTATGCAGATTGTAGATGAAAATGGTAAGTATTATCTACCATATCCAGATCCTAGCCGTATTATTTCTGCTGGTGTTTTTGTGG---------------ATGACGTCACTAAGACTGATGCTGTCATTCTTTTGGAACGCTATGTTTCTCTGGCTATAGATGCATACCCATTGTCTAAGCATCCTAAACCTGAGTACAGGAAGGTGTTTTACGCATTGTTAGATTGGGTTAAACATCTCAACAAGACTCTTAACGAAGGTGTTTTGGAGTCTTTTTCTGTTACACTTTTAGATGAACATGAGTCTAAGTTTTGGGATGAAAGCTTTTATGCTAGTATGTATGAGAAGTCTACAGTATTACAAGCTGCTGGTCTTTGTGTAGTATGTGGCTCTCAAACAGTTCTAAGATGCGGTGATTGTTTACGCAGACCTATGTTGTGCACTAAGTGCGCCTATGATCACGTGTTTGGCACTGATCATAAGTTCATTTTAGCTATTACACCATATGTTTGTAACACATCTGGCTGCAACGTAACTGACGTTACAAAACTGTATCTTGGAGGTTTGAATTATTACTGTGTAGACCACAAACCACATCTTTCATTCCCACTGTGTTCAGCTGGTAATGTCTTTGGTTTGTACAAAAGTTCTGCTTTGGGTTCCATGGACATTGATGTCTTTAACAAACTTTCTACCTCTGATTGGTCTGACATTCGCGACTACAAGCTGGCTAATGATGCAAAAGAGTCACTAAGGTTGTTTGCAGCTGAAACGGTCAAGGCTAAAGAGGAAAGTGTTAAGTCATCATACGCTTATGCTACCCTAAAGGAGATTGTAGGTCCTAAGGAACTTTTGCTTTTATGGGAAAGTGGAAAAGCCAAACCACCGTTAAACCGTAATTCTGTTTTTACATGCTTCCAAATTACAAAAGACTCCAAGTTTCAAGTTGGTGAGTTTGTGTTTGAGAAAGTAGATTATGGTTCTGATACGGTTACTTACAAATCCACTGCTACTACTAAGTTAGTACCAGGTATGTTATTTATTTTGACTTCTCATAATGTTGCTCCACTTAGAGCGCCAACAATGGCAAACCAGGAGAAATATTCTACCATTTACAAGTTGCACCCATCATTTAATGTTAGTGATGCTTATGCAAATCTTGTACCTTATTACCAACTTATTGGCAAACAGCGTATCACCACAATACAGGGTCCTCCTGGTAGTGGAAAATCGCATTGCTCTATTGGTATTGGTGTGTATTACCCTGGAGCGAGGATCGTGTTCACTGCTTGTTCTCACGCTGCTGTTGATTCGCTTTGTGCAAAAGCTGTCACATCCTATAGTGTTGATAAGTGTACACGTATTATTCCTGCACGTGCCAGAGTTGAGTGTTATAGTGGTTTTAAACCTAACAACACTAGTGCACAATACGTGTTTAGTACTGTTAATGCGTTACCTGAAGTTAATGCAGACATTGTTGTCGTGGATGAGGTGTCTATGTGCACTAACTATGACTTGTCTGTGATTAACCAGCGTATATCATATAAACACATTGTATATGTTGGTGATCCTCAACAGCTTCCAGCTCCTAGAGTTCTTATCTCTAAAGGTGTTATGGAACCAATTGACTATAATGTTGTGACACAACGTATGTGTGCTATAGGACCCGATGTCTTTTTACACAAGTGTTATAGATGTCCTGCTGAAATAGTTAACACTGTTTCAGAGCTTGTTTATGAAAACAAGTTTGTACCTGTCAAAGAAGCTAGTAAGCAGTGCTTCAAAATCTTTGAACGCGGTAGTGTTC-AGGTAGACAATGGCTCCAGTATAAATAGGCGTCAACTTGATGTTGTTAAGCGATTTATACATAAAAACTCCACATGGAGCAAGGCTGTGTTTATCTCACCTTACAATAGTCAAAATTATGTAGCTGCCAGGCTTTTAGGTTTACAAACTCAGACAGTGGATTCTGCTCAAGGTAGTGAATATGACTATGTTATATTCGCACAGACATCAGATACTGCTCATGCCTGTAATGCCAATCGTTTTAACGTTGCCATTACTAGAGCAAAGAAAGGTATTTTCTGTATTATGTCTGACAGAACTTTGTTTGATGCACTTAAGTTCTTTGAAGTTACTATGACAGATTTACAGTC------------------TGAAAGCAGTTGTGGTTTGTTTAAGGATTGTGCACGTAACCCTATTGATTTACCACCAAGTCATGCCACTACTTATTTGTCATTGTCTGATAGATTTAAGACTAGTGGTGACTTGGCTGTTCAAATAGGTAACAACAA---TGTTTGTACCTATGAACATGTGATTTCATATATGGGTTTCAGGTTTGATGTTAGCATGCCTGGTAGTCATAGTTTGTTCTGTACTAGAGACTTTGCCATGCGTCATGTCAGAGGTTGGTTAGGAATGGATGTTGAAGGTGCACATGTCACAGGTGACAATGTTGGCACTAATGTACCTCTACAAGTTGGTTTTTCCAATGGTGTTGATTTTGTAGCTCAACCTGAAGGTTGTGTTTTAACAAACACTGGCAGTGTTGTAAAACCTGTTCGTGCTCGTGCACCTCCTGGAGAACAATTTACTCACATTGTACCTCTGTTACGCAAGGGACAACCTTGGAGTGTGTTGAGAAAACGTATTGTTCAAATGATAGCAGATTTTCTTGCTGGCTCATCTGATGTATTGGTGTTTGTGCTTTGGGCTGGCGGTTTAGAGTTGACCACTATGCGTTATTTTGTTAAGATTGGAGCTGTTAAACATTGCCAA---TGTGGTACTGTTGCAACATGCTACAATTCTGTTAGTAATGACTATTGTTGCTTTAAACATGCATTGGGCTGTGACTATGTTTATAACCCATATGTCATAGATATTCAACAATGGGGTTATGTTGGTTCACTCTCCAATAATCACCATGCAATTTGTAATGTTCATAGAAATGAACACGTTGCTTCTGGTGATGCTATTATGACTAGATGTTTGGCTGTGTATGATTGCTTTGTTAAGAATGTGGATTGGTCAATTACCTACCCTATGATAGCTAATGAAAATGCCATAAACAAGGGCGGTCGCACTGTGCAGAGTCATATTATGCGTGCTGCTATTAAATTGTACAACCCTAAAGCAATC----------------CATGACATTGGTAATCCTAAGGGTATTCGTTGTGCTGTAACTGATGCCAAGTGGTATTG-TTATGACAAGAACCCTATTAATTCTAATGTGAAAACATTGGAGTATGATTACATGACACATGGCCAAATG------GAAGGCTTGTGTTTATTTTGGAATTGTAATGTGGATATGTACCCTGAATTCTCAATTGTTTGCAGGTTTGACACACGTACACGATCTACATTGAACCTCGAAGGTGTAAATGGTGGTTCATTGTATGTCAATAACCACGCATTTCACACTCCTGCTTATGATAAACGTGCTATGGCTAAATTGAAACCAGCACCGTTTTTCTACTATGACGACGGTTCATGTGAGGTTGTTCACG------------ATCAAGTTAACTATGTTCCTTTGAGAGCCACTAATTGCATTACCAAGTGTAATATTGGTGGTGCTGTATGTTCTAAGCACGCTAATCTCTATAGAGCATATGTTGAGTCATATAATATTTTTACTCAAGCTGGTTTTAATATTTGGGTTCCTACCACGTTTGATTGTTATAATTTGTGGCAGACATTCACAGATGTCAATTTACAAGGTTTAGAGAACATTGCTTTTAACGTTGTTAATAAAGGTTCATTTGTTGGTGCTGACGGTGAATTACCAGTAGCCATTAGTGGTGATAAAGTGTTCGTACGTGATGGTAACACTGATAATTTAGTCTTTGTTAACAAAACATCACTGCCTACAAATATAGCATTTGAACTTTTTGCTAAGAGGAAGGTTGGTTTAACACCACCTCTCAGTATTCTCAAAAACCTTGGTGTTGTCGCCACATATAAGTTTGTCTTGTGGGATTATGAAGCTGAGCGTCCCTTGACAAGCTTTACTAAGTCTGTTTGTGGTTATACAGAC------TTTGCAGAAGATGTTTGTACTTGTTACGATAATAGTATACAAGGTTCATACGAACGTTTTACTCTCTCAACTAATGCTGTGTTATTCTCTGCTACTGCTGTGAAAACAGGTGGTAAGAGTTTGCCGGCTATTAAACTGAATTTT-GGAATGCTTAACGGTAATGCAATTGCTACTGTCAAATCAGAAGATGGTAACATAAAAAATATTAACTGGTTTGT------------------------------------------------------------------------------TTACGTACGCAAAGATGGTAAACATGTTGATCATTATGATGGTTTT---------------------TATACCCAAGGTCGTAATTTACAAGACTTTTTGCCTCGCAGCACAATGGAAGAAGACTTTTTGAACATGGATATAGGCGTGTTTATTCAAAAGTATGGTCTAGAGGATTTCAACTTCGAGCACGTTGTGTATGGTGATGTTTCAAAAACTACTCTAGGCGGTTTACACTTGTTGATTTCACAAGTACGTCTGAGTAAAATGGGCATCTTAAAGGCAGAGGAGTTTGTGGCAGCATCTGACATAACACTCAAATGTTGTACTGTGACTTATCTTAATGATCCTAGTTCTAAGACTGTTTGTACTTACATGGATTTGTTGTTGGATGATTTTGTTTCTTTATTGAAGTCTTTGGATTTGACTGTTGTATCCAAGGTTC------ATGAGGTCATAATTGACAACAAACCATGGAGATGGATGCTATGGTGTAAAGATAATGCCGTTGCTACATTCTATCCTCAGTTGCAGAGTG---CAGAATGGAAATGCGGGTATTCTATGCCTGGTATTTATAAGACACAACGTATGTGCTTAGAACCATGTAATTTGTATAATTATGGTGCAGGTTTGAAGTTGCCCAGTGGCATTATGTTCAATGTTGTTAAATACACTCAATTGTGTCAATATTTTAACAGTACCACGTTATGTGTTCCTCATAATATGAGAGTGTTACACTTGGGTGCTGGCTCTGATTATGGTGTTGCACCAGGAACTGCTGTTCTTAAAAGGTGGTTGCCGCACGACGCAATTGTTGTTGACAATGATGTTGTTGACTATGTGAGTGATGCTGATTTTAGTGTTACTGGTGATTGTGCAACCGTTTATTTGGAAGACAAGTTTGACTTGTTAATTTCTGATATGTACGATGGTAGGACAAAGGCAATTGATGGTGAAAATGTTTCAAAAGAAGGATTTTTCACTTACATCAATGGTTTCATTTGTGAAAAACTTGCCATCGGAGGTTCAATTGCTATTAAAGTAACAGAGTATAGCTGGAATAAGAAATTGTATGAACTTGTACAAAGATTTTCTTTTTGGACTATGTTTTGCACTTCTGTTAATACGTCATCATCAGAAGCCTTTGTTGTCGGAATTAACTATCTTGGTGATTTCGCACAAGGACCTTTTATAGATGGTAACATAATACATGCAAATTATGTATTTTGGCGTAACTCCACTGTTATGAGTTTGTCCTACAACTCTGTTTTAGACCTGAGTAAATTTAATTGCAAACACAAAGCTACTGTTGTTGTGCAATTAAAGGATAGTGATATTAATGACATGGTGCTTAGTCTTGTTAGGAGTGGTAAGTTGCTTGTAAGGGGTAATGGCAAG---TGTTTGAGTTTTAGTAAT
>KY369908 Human coronavirus 229E strain HCoV_229E/Seattle/USA/SC579/2016, complete genome
--------------------------------------------------------------------ATCTGAAGTCCAATTGTGTGCGCTTCAAGAATGTAGATAAGGATGACG------------CGTTCTATATTGTTAAACGTTGCATTAAGTCAGTTATGGACCACGAGCAGTCCATGTATAACTTACTTAAAGGCTGTAATGCTGTTGCTAAGCATGATTTCTTTACTTGGCATGAGGGCAGAACCATTTATGGTAATGTTAGTAGACAGGATCTTACTAAATACACCATGATGGATTTGTGCTTCGC----------------TCTGCGTAACTTTGATGAAAAAGATTGTGGAGTTTTTAAGGAGATATTGGTTCTTACTGGTTGTTGTAATACTGATTACTTTGAAATGAAGAATTGGTTTGACCCCATAGAAAATGAGGACATACACCGTGTGTATGCTGCTTTAGGCAAGGTAGTCGCAAATGCAATGCTTAAGTGTGTTGCTTTTTGCGACGAAATGGTGCTCAAAGGAGTTGTTGGTGTTTTGACCTTAGACAACCAAGATCTTAATGGGAATTTCTATGACTTCGGTGATTTTGTATTGTGTCCTCCTGGAATGGGAATACCCTACTGCACGTCATACTATGCTTATATGATGCCTGTTATGGGTATGACTAATTGTTTAGCTAGTGAGTGCTTTATGAAAAGTGACATCTTTGGTCAAGACTTCAAAACTTTTGATTTGTTGAAATATGATTTCACAGAACATAAGGAGGTTTTGTTTAACAAGTACTTTAAGTATTGGGGACAGGATTATCATCCTGATTGTGTTGATTGCCATGACGAGATGTGTATTTTGCATTGTTCAAATTTTAACACACTCTTCGCAACCACAATTCCAAACACAGCTTTTGGACCTCTGTGCAGAAAAGTGTTTATTGATGGTGTACCCGTAGTTGCTACTGCTGGTTACCACTTTAAACAATTAGGACTTGTGTGGAACAAAGATGTTAACACCCATTCTACCAGACTTACTATTACTGAACTCTTACAGTTTGTGACAGATCCAACGCTTATAGTTGCGTCATCGCCTGCCTTGGTGGACAAACGCACTGTTTGTTTTTCTGTCGCTGCTTTGAGTACAGGATTAACATCCCAAACAGTAAAACCTGGCCATTTTAATAAGGAGTTTTATGACTTCTTACGTTCTCAAGGGTTTTTCGATGAGGGTTCAGAATTAACATTGAAGCATTTCTTTTTTACACAAAAGGGTGATGCTGCAATTAAAGATTTTGATTATTATCGTTACAACAGACCTACCATTCTGGATATTGGACAAGCTCGCGTAGCATATCAAGTGGCAGCTCGCTATTTTGACTGTTACGAGGGTGGCTGTATTACATCTAGAGAGGTTGTTGTTACAAACCTTAATAAAAGCGCTGGTTGGCCCCTTAATAAGTTTGGTAAAGCTGGTTTATATTATGAGTCTATTAGTTATGAGGAACAAGATGCTATTTTTTTATTAACAAAGCGTAATATTCTCCCTACTATGACTCAGTTAAATCTTAAATATGCCATATCTGGTAAGGAACGTGCACGTACAGTGGGTGGCGTCTCTTTATTAGCTACTATGACTACACGACAGTTTCATCAGAAATGTCTAAAATCCATAGTAGCTACCAGAAATGCCACTGTTGTTATCGGCACTACCAAGTTTTATGGCGGTTGGGATAATATGTTAAAGAACCTGATGGCCGATGTTGACGATCCTAAATTGATGGGATGGGACTATCCTAAGTGCGATAGAGCTATGCCCTCAATGATTCGTATGTTGTCGGCTATGATTTTAGGTTCTAAGCATGTCACATGTTGTACGGCTAGTGATAAATTTTATAGACTTAGTAATGAGCTTGCTCAAGTTTTGACCGAGGTTGTTTATTCAAATGGTGG-GTTTTATTTTAAACCTGGTGGTACAACTTCTGGTGATGCAACTACAGCCTATGCCAATTCTGTCTTTAATATATTTCAGGCTGTAAGTTCTAACATTAATTGCGTTTTGAGCGTTAACTCGTCAAATTGCAATAATTTTAATGTTAAGAAGTTACAGAGACAACTCTATGATAATTGCTATAGAAATAGTAATGTTGATGAATCTTTTGTGGATGACTTTTATGGTTATTTGCAAAAGCATTTTTC-TATGATGATTCTTTCTGATGATGGTGTTGTGTGCTACAATAAAACTTATGCTGAACTTGGTTACATTGCTGATATTAGTGCTTTTAAAGCCACTTTGTATTATCAGAATGGTGTGTTTATGAGTACAGCTAAGTGTTGGACTGAGGAAGATCTTTCTATAGGACCTCATGAATTTTGCTCACAGCACACTATGCAGATTGTAGATGAAAATGGTAAGTATTATCTACCATATCCAGATCCTAGCCGTATTATTTCTGCTGGTGTTTTTGTGG---------------ATGACGTCACTAAGACTGATGCTGTCATTCTTTTGGAACGCTATGTTTCTCTGGCTATAGATGCATACCCATTGTCTAAGCATCCTAAACCTGAGTACAGGAAGGTGTTTTACGCATTGTTAGATTGGGTTAAACATCTCAACAAGACTCTTAACGAAGGTGTTTTGGAGTCTTTTTCTGTTACACTTTTAGATGAACATGAGTCTAAGTTTTGGGATGAAAGCTTTTATGCTAGTATGTATGAGAAGTCTACAGTATTACAAGCTGCTGGTCTTTGTGTAGTATGTGGCTCTCAAACAGTTCTAAGATGCGGTGATTGTTTACGCAGACCTATGTTGTGCACTAAGTGCGCCTATGATCATGTGTTTGGCACTGATCATAGGTTCATTTTAGCTATTACACCATATGTTTGTAACACATCTGGCTGCAACGTAACTGACGTTACAAAACTGTATCTTGGAGGTTTGAATTATTACTGTGTAGACCACAAACCACATCTTTCATTCCCACTGTGTTCAGCTGGTAATGTCTTTGGTTTGTACAAAAGTTCTGCTTTGGGTTCCATGGACATTGATGTCTTTAACAAACTTTCTACCTCTGATTGGTCTGACATTCGCGACTACAAGCTGGCTAATGATGCAAAAGAGTCACTAAGGTTGTTTGCAGCTGAAACGGTCAAGGCTAAAGAGGAAAGTGTTAAGTCATCATACGCTTATGCTACCCTAAAGGAGATTGTAGGTCCTAAGGAACTTTTGCTTTTATGGGAAAGTGGAAAAGCCAAACCACCGTTAAACCGTAATTCTGTTTTTACATGCTTCCAAATTACAAAAGACTCCAAGTTTCAAGTTGGTGAGTTTGTGTTTGAGAAAGTAGATTATGGTTCTGATACGGTTACTTACAAATCCACTGCTACTACTAAGTTAGTACCAGGTATGTTATTTATTTTGACTTCTCATAATGTTGCTCCACTTAGAGCGCCAACAATGGCAAACCAGGAGAAATATTCTACCATTTACAAGTTGCACCCATCATTTAATGTTAGTGATGCTTATGCAAATCTTGTACCTTATTACCAACTTATTGGCAAACAGCGTATCACCACAATACAGGGTCCTCCTGGTAGTGGAAAATCGCATTGCTCTATTGGTATTGGTGTGTATTACCCTGGAGCGAGGATCGTGTTCACTGCTTGTTCTCACGCTGCTGTTGATTCGCTTTGTGCAAAAGCTGTCACAGCCTATAGTGTTGATAAGTGTACACGTATTATTCCTGCACGTGCCAGAGTTGAGTGTTATAGTGGTTTTAAACCTAACAACACTAGTGCACAATACGTGTTTAGTACTGTTAATGCGTTACCTGAAGTTAATGCAGACATTGTTGTCGTGGATGAGGTGTCTATGTGCACTAATTATGACTTGTCTGTGATTAACCAGCGTATATCATATAAACACATTGTATATGTTGGTGATCCTCAACAGCTTCCAGCTCCTAGAGTTCTTATCTCTAAAGGTGTTATGGAACCAATTGACTATAATGTTGTGACACAACGTATGTGTGCTATAGGACCCGATGTCTTTTTACACAAGTGTTACAGATGTCCTGCTGAAATAGTTAACACTGTTTCAGAGCTTGTTTATGAAAACAAGTTTGTACCTGTCAAAGAAGCTAGTAAGCAGTGCTTCAAAATCTTTGAACGCGGTAGTGTTC-AGGTAGACAATGGTTCCAGTATAAATAGGCGTCAACTTGATGTTGTTAAGCGATTTATACATAAAAACTCCACATGGAGCAAGGCTGTGTTTATCTCACCTTACAATAGTCAAAATTATGTAGCTGCCAGGCTTTTAGGTTTACAAACTCAGACAGTGGATTCTGCTCAAGGTAGTGAATATGACTATGTTATATTCGCACAGACATCAGATACTGCTCATGCCTGTAATGCCAATCGTTTTAACGTTGCCATTACTAGAGCAAAGAAAGGTATTTTCTGTATTATGTCTGACAGAACTTTGTTTGATGCACTTAAGTTCTTTGAAGTTACTATGACAGATTTACAGTC------------------TGAAAGCAGTTGTGGTTTGTTTAAGGATTGTGCACGTAACCCTATTGATTTACCACCAAGTCATGCCACTACTTATTTGTCATTGTCTGATAGATTTAAGACTAGTGGTGACTTGGCTGTTCAAATAGGTAACAACAA---TGTTTGTACCTATGAACATGTGATTTCATATATGGGTTTCAGGTTTGATGTTAGCATGCCTGGTAGTCATAGTTTGTTCTGTACTAGAGACTTTGCCATGCGTCATGTCAGAGGTTGGTTAGGAATGGATGTGGAAGGTGCACATGTCACAGGTGACAATGTTGGCACTAATGTACCTCTACAAGTTGGTTTTTCCAATGGTGTTGATTTTGTAGCTCAACCTGAAGGTTGTGTTTTAACAAACACTGGCAGTGTTATAAAACCTGTTCGTGCTCGTGCACCTCCTGGAGAACAATTTACTCACATTGTACCTCTGTTACGCAAGGGACAACCTTGGAGTGTGTTGAGAAAACGTATTGTTCAAATGATAGCAGATTTTCTTGCTGGCTCATCTGATGTATTGGTGTTTGTGCTTTGGGCTGGCGGTTTAGAGTTGACCACTATGCGTTATTTTGTTAAGATTGGAGCTGTTAAACATTGCCAA---TGTGGTACTGTTGCAACATGCTACAATTCTGTTAGTAATGACTATTGTTGCTTTAAACATGCATTGGGCTGTGACTATGTTTATAACCCATATGTCATAGATATTCAACAATGGGGTTATGTTGGTTCACTCTCCAATAATCACCATGCAATTTGTAATGTTCATAGAAATGAACACGTTGCTTCTGGTGATGCTATTATGACTAGATGTTTGGCTGTGTATGATTGCTTTGTTAAGAATGTGGATTGGTCAATTACCTACCCTATGATAGCTAATGAAAATGCCATAAACAAGGGCGGTCGCACTGTGCAGAGTCATATTATGCGTGCTGCTATTAAATTGTACAACCCTAAAGCAATC----------------CATGACATTGGTAATCCTAAGGGTATTCGTTGTGCTGTAACTGATGCCAAGTGGTATTG-TTATGACAAGAACCCTATTAATTCTAATGTGAAAACATTGGAGTATGATTACATGACACATGGCCAAATG------GAAGGCTTGTGTTTATTTTGGAATTGTAATGTGGATATGTACCCTGAATTTTCAATTGTTTGCAGGTTTGACACACGTACACGATCTACATTGAACCTTGAAGGTGTAAATGGTGGTTCATTGTATGTCAATAACCATGCATTTCACACGCCTGCTTATGATAAACGTGCTATGGCTAAATTGAAACCAGCACCGTTTTTCTACTATGACGACGGTTCATGTGAGGTTGTTCACG------------ATCAAGTTAACTATGTTCCTTTGAGAGCCACTAATTGCATTACCAAGTGTAATATTGGTGGTGCTGTATGTTCTAAGCACGCTAATCTCTATAGAGCATATGTTGAGTCATATAATATTTTTACTCAAGCTGGTTTTAATATTTGGGTTCCTACCACGTTTGATTGTTATAATTTGTGGCAGACATTCACAGATGTTAATTTACAAGGTTTAGAGAACATTGCTTTTAACGTTGTTAATAAAGGTTCATTTGTTGGTGCTGACGGTGAATTACCAGTAGCCATTAGTGGTGATAAAGTGTTCGTACGTGATGGTAACACTGATAATTTAGTCTTTGTTAACAAAACATCACTGCCTACAAATATAGCATTTGAACTTTTTGCTAAGAGGAAGGTTGGTTTAACACCACCTCTCAGTATTCTCAAAAACCTTGGTGTTGTCGCCACATATAAGTTTGTCTTGTGGGATTATGAAGCTGAGCGTCCCTTGACAAGCTTTACTAAGTCTGTTTGTGGTTATACAGAC------TTTGCAGAAGATGTTTGTACTTGTTACGATAATAGTATACAAGGTTCATACGAACGTTTTACTCTCTCAACTAATGCTGTGTTATTCTCTGCTACTGCTGTGAAAACAGGTGGTAAGAGTTTGCCGGCTATTAAACTGAATTTT-GGAATGCTTAACGGTAATGCAATTGCTACTGTCAAATCAGAAGATGGTAACATAAAAAATATTAACTGGTTTGT------------------------------------------------------------------------------TTACGTACGCAAAGATGGTAAACATGTTGATCATTATGATGGTTTT---------------------TATACCCAAGGTCGTAATTTACAAGACTTTTTGCCTCGCAGCACAATGGAAGAAGACTTTTTGAACATGGATATAGGCGTGTTTATTCAAAAGTATGGTCTAGAGGATTTCAACTTCGAGCACGTTGTGTATGGTGATGTTTCAAAAACTACTCTAGGCGGTTTACACTTGTTGATTTCACAAGTACGTCTGAGTAAAATGGGCATCTTAAAGGCAGAGGAGTTTGTGGCAGCATCTGACATAACACTCAAATGTTGTACTGTGACTTATCTTAATGATCCTAGTTCTAAGACTGTTTGTACTTACATGGATTTGTTGTTGGATGATTTTGTTTCTTTATTGAAGTCTTTGGATTTGACTGTTGTATCCAAGGTTC------ATGAGGTCATAATTGACAACAAACCATGGAGATGGATGCTATGGTGTAAAGATAATGCCGTTGCTACATTCTATCCTCAGTTGCAGAGTG---CAGAATGGAAATGCGGGTATTCTATGCCTGGTATTTATAAGACACAACGTATGTGCTTAGAACCATGTAATTTGTATAATTATGGTGCAGGTTTGAAGTTGCCCAGTGGCATTATGTTCAATGTTGTTAAATACACTCAATTGTGTCAATATTTTAACAGTACCACGTTATGTGTTCCTCATAATATGAGAGTGTTACACTTGGGTGCTGGCTCTGATTATGGTGTTGCACCAGGAACTGCTGTTCTTAAAAGGTGGTTGCCGCACGACGCAATTGTTGTTGACAATGATGTTGTTGACTATGTGAGTGATGCTGATTTTAGTGTTACTGGTGATTGTGCAACCGTTTATTTGGAAGACAAGTTTGACTTGTTAATTTCTGATATGTACGATGGTAGGACAAAGGCAATTGATGGTGAAAATGTTTCAAAAGAAGGATTTTTCACTTACATCAATGGTTTCATTTGTGAAAAACTTGCCATCGGAGGTTCAATTGCTATTAAAGTAACAGAGTATAGCTGGAATAAGAAATTGTATGAACTTGTACAAAGATTTTCTTTTTGGACTATGTTTTGCACTTCTGTTAATACGTCATCATCAGAAGCCTTTGTTGTCGGAATTAACTATCTTGGTGATTTCGCACAAGGACCTTTTATAGATGGTAACATAATACATGCAAATTATGTATTTTGGCGTAACTCCACTGTTATGAGTTTGTCCTACAACTCTGTTTTAGACCTGAGTAAATTTAATTGCAAACACAAAGCTACTGTTGTTGTGCAATTAAAGGATAGTGATATTAATGACATGGTGCTTAGTCTTGTTAGGAGTGGTAAGTTGCTTGTAAGGGGTAATGGCAAG---TGTTTGAGTTTTAGTAAT
>KF514430 Human coronavirus 229E strain 229E/human/USA/933-50/1993, complete genome
--------------------------------------------------------------GAAAAAATCTGAAGTCCAATTGTGTGCGCTTCAAGAATGTAGATAAGGATGACG------------CGTTCTATATTGTTAAACGTTGCATTAAGTCAGTTATGGACCACGAGCAGTCCATGTATAACTTACTTAAAGGCTGTAATGCTGTTGCTAAGCATGATTTCTTTACTTGGCATGAGGGCAGAACCATTTATGGTAATGTTAGTAGACAGGATCTTACTAAATACACCATGATGGATTTGTGCTTCGC----------------TCTGCGTAACTTTGATGAAAAAGATTGTGAAGTTTTTAAGGAGATATTGGTTCTTACTGGTTGTTGTAATACTGATTACTTTGAAATGAAGAATTGGTTTGACCCCATAGAAAATGAGGACATACACCGTGTGTATGCTGCTTTAGGTAAGGTAGTTGCAAATGCAATGCTTAAGTGTGTTGCTTTTTGCGACGAAATGGTGCTCAAAGGAGTTGTTGGTGTTTTGACCTTAGACAACCAAGATCTTAATGGGAATTTCTATGACTTCGGTGACTTTGTATTGTGTCCTCCTGGAATGGGAATACCCTACTGCACGTCATACTATGCTTATATGATGCCTGTTATGGGTATGACTAATTGTTTAGCTAGTGAGTGCTTTATGAAAAGTGACATCTTTGGTCAAGACTTCAAAACTTTTGATTTGTTGAAATATGATTTCACAGAACATAAGGAGGTTTTGTTTAACAAGTACTTTAAGTATTGGGGACAGGATTATCATCCTGATTGTGTTGATTGCCATGACGAGATGTGTATTTTGCATTGTTCAAATTTTAACACACTCTTCGCAACCACAATTCCAAACACAGCTTTTGGACCTCTGTGCAGAAAAGTGTTTATTGATGGTGTACCCGTAGTTGCTACTGCTGGTTACCACTTTAAACAATTAGGACTTGTGTGGAACAAAGATGTTAACACCCATTCTACCAGACTTACTATTACTGAACTCTTACAGTTTGTGACAGATCCAACGCTTATAGTTGCGTCATCGCCTGCCTTGGTGGATAAACGCACTGTTTGTTTTTCTGTCGCTGCTTTGAGTACAGGATTAACATCCCAAACAGTAAAACCTGGCCATTTTAATAAGGAGTTTTATGACTTCTTACGTTCTCAAGGGTTTTTCGATGAGGGTTCAGAATTAACATTGAAGCATTTCTTTTTTACACAAAAGGGTGATGCTGCAATTAAAGATTTTGATTATTATCGTTACAACAGACCTACCATTCTGGATATTGGACAAGCTCGCGTAGCATATCAAGTGGCAGCTCGCTATTTTGACTGTTACGAGGGTGGCTGTATTACATCTAGAGAGGTTGTTGTTACAAACCTTAATAAAAGCGCTGGTTGGCCCCTTAATAAGTTTGGTAAAGCTGGTTTATATTATGAGTCTATTAGTTATGAGGAACAAGATGCTATTTTTTTATTAACAAAGCGTAACATTCTCCCTACTATGACTCAGTTAAATCTTAAATACGCCATATCTGGTAAGGAACGTGCACGTACAGTGGGTGGCGTCTCTTTATTAGCTACTATGACTACAAGACAGTTTCATCAGAAATGTCTAAAATCCATAGTAGCTACCAGAAATGCCACTGTTGTTATCGGCACTACCAAGTTTTATGGCGGTTGGGATAATATGTTAAAGAACCTGATGGCCGATGTTGACGATCCTAAATTGATGGGATGGGACTATCCTAAGTGTGATAGAGCTATGCCCTCAATGATTCGTATGTTGTCGGCTATGATCTTAGGTTCTAAGCATGTCACATGTTGTACGGCTAGTGATAAATTTTATAGACTTAGTAATGAGCTTGCTCAAGTTTTGACCGAGGTTGTTTATTCAAATGGTGG-TTTTTATTTTAAACCTGGTGGTACAACTTCTGGTGATGCAACTACAGCCTACGCCAATTCTGTCTTTAATATATTTCAGGCTGTAAGTTCTAACATTAATTGCGTTTTGAGCGTTAACTCGTCAAATTGCAATAATTTTAATGTTAAGAAGTTACAGAGACAACTCTATGATAATTGCTATAGAAATAGTAATGTTGATGAATCTTTTGTGGATGACTTTTATGGTTATTTGCAAAAGCATTTTTC-TATGATGATTCTTTCTGATGATGGTGTTGTGTGCTATAATAAAACTTATGCTGAACTTGGTTACATTGCTGATATTAGTGCTTTTAAAGCCACTTTGTATTATCAGAATGGTGTGTTTATGAGTACAGCTAAGTGTTGGACTGAGGAAGATCTTTCTATAGGACCTCATGAATTTTGCTCACAGCACACTATGCAGATTGTAGATGAAAATGGTAAGTATTATCTACCATATCCAGATCCTAGCCGTATTATTTCTGCTGGTGTTTTTGTGG---------------ATGACATCACTAAGACTGATGCTGTCATTCTTTTGGAACGCTATGTTTCTCTGGCTATAGATGCATACCCATTGTCCAAGCATCCTAAACCTGAGTACAGGAAGGTGTTTTACGCATTGTTAGATTGGGTTAAACATCTCAACAAGACTCTTAACGAAGGTGTTTTGGAGTCTTTTTCTGTTACACTTTTAGATGAACAGGAGTCTAAGTTTTGGGATGAAAACTTTTATGCTAGTATGTATGAGAAGTCTACAGTATTACAAGCTGCTGGTCTTTGTGTAGTATGTGGCTCTCAAACAGTTCTAAGATGCGGTGATTGTTTACGCAGACCGATGTTGTGCACTAAGTGCGCCTATGATCATGTGTTTGGCACTGATCATAAGTTCATTTTAGCTATTACACCATATGTTTGTAACACATCTGGCTGCAACGTAACTGACGTTACAAAACTGTATCTTGGAGGTTTGAATTATTACTGTGTAGACCACAAACCACATCTTTCATTCCCACTGTGTTCAGCTGGTAATGTCTTTGGTTTGTACAAAAGTTCTGCTTTGGGTTCCATGGACATTGACGTCTTTAACAAACTTTCTACCTCTGATTGGTCTGACATTCGCGACTACAAGCTGGCTAATGATGCAAAAGAGTCACTAAGGTTGTTTGCAGCTGAAACGGTCAAGGCTAAAGAGGAAAGTGTTAAGTCATCATACGCTTATGCTACCCTAAAGGAGATTGTAGGTCCTAAGGAACTTTTGCTCTTATGGGAAAGTGGAAAAGCCAAACCACCGTTAAACCGTAATTCTGTTTTTACATGCTTCCAAATTACAAAAGACTCCAAGTTTCAAGTTGGTGAGTTTGTGTTTGAGAAAGTAGATTATGGTTCTGATACGGTTACTTACAAATCCACTGCTACTACTAAGTTAGTACCAGGTATGTTATTTATTTTGACTTCTCATAATGTTGCTCCACTTAGAGCGCCAACAATGGCAAACCAGGAGAAATATTCTACCATTTACAAGTTGCACCCATCATTTAATGTTAGTGATGCTTATGCAAATCTTGTACCTTATTACCAACTTATTGGCAAACAGCGTATCACCACAATACAGGGTCCTCCTGGTAGTGGAAAATCGCATTGCTCTATTGGTATTGGTGTGTATTACCCTGGAGCGAGGATCGTGTTCACTGCTTGTTCTCACGCTGCTGTTGATTCGCTTTGTGCAAAAGCTGTCACAGCCTATAGTGTTGATAAGTGTACACGTATTATTCCTGCACGTGCCAGAGTTGAGTGTTATAGTGGTTTTAAACCTAACAATACTAGTGCACAATACGTGTTTAGTACTGTTAATGCGTTACCTGAAGTTAATGCAGACATTGTTGTCGTGGATGAGGTGTCTATGTGCACTAACTATGACTTGTCTGTGATTAACCAGCGTATATCATATAAACACATTGTATATGTTGGTGATCCTCAACAGCTTCCAGCTCCTAGAGTTCTTATCTCTAAAGGTGTTATGGAACCAATTGACTATAATGTTGTGACACAACGTATGTGTGCTATAGGACCCGATGTCTTTTTACACAAGTGTTACAGATGTCCTGCTGAAATAGTTAACACTGTTTCAGAGCTTGTTTATGAAAACAAGTTTGTACCTGTCAAAGAAGCTAGTAAGCAGTGCTTCAAAATCTTTGAACGCGGTAGTGTTC-AGGTAGACAATGGTTCCAGTATAAATAGGCGTCAACTTGATGTTGTTAAGCGATTTATACATAAAAACTCCACATGGAGCAAGGCTGTGTTTATCTCACCTTACAATAGTCAAAATTATGTAGCTGCCAGGCTTTTAGGTTTACAAACTCAGACAGTGGATTCTGCTCAAGGTAGTGAATATGACTATGTTATATTCGCACAGACATCAGATACTGCTCATGCCTGTAATGCCAATCGTTTTAACGTTGCCATTACTAGAGCAAAGAAAGGTATTTTCTGTATTATGTCTGACAGAACTTTGTTTGATGCACTTAAGTTCTTTGAAGTTACTATGACAGATTTACAGTC------------------TGAAAGCAGTTGTGGTTTGTTTAAGGATTGTGCACGTAACCCTATTGATTTACCACCAAGTCATGCCACTACTTATTTGTCATTGTCTGATAGATTTAAGACTAGTGGTGACTTGGCTGTTCAAATAGGTAACAACAA---TGTTTGTACCTATGAACATGTGATTTCATATATGGGTTTCAGGTTTGATGTTAGCATGCCTGGTAGTCATAGTTTGTTCTGTACTAGAGACTTTGCCATGCGTCATGTCAGAGGTTGGTTAGGAATGGATGTGGAAGGTGCACATGTCACAGGTGACAATGTTGGCACTAATGTACCTCTACAAGTTGGTTTTTCCAATGGTGTTGATTTTGTAGCTCAACCTGAAGGTTGTGTTTTAACAAACACTGGCAGTGTTGTAAAACCTGTTCGTGCTCGTGCACCACCTGGAGAACAATTTACTCACATTGTACCTCTGTTACGCAAGGGACAACCTTGGAGTGTGTTGAGAAAACGTATTGTTCAAATGATAGCAGATTTTCTTGCTGGCTCATCTGATGTATTGGTGTTTGTGCTTTGGGCTGGCGGTTTAGAGTTGACCACTATGCGTTATTTTGTTAAGATTGGAGCTGTTAAACATTGCCAA---TGTGGTACTGTTGCAACATGTTACAATTCTGTTAGTAATGACTATTGTTGCTTTAAACATGCATTGGGCTGTGACTATGTTTATAACCCATATGTCATAGATATTCAACAATGGGGTTATGTTGGTTCACTCTCCACTAATCACCATGCAATTTGTAATGTTCATAGAAATGAGCATGTTGCTTCTGGTGATGCTATTATGACTAGATGTTTGGCTGTGTATGACTGCTTTGTTAAGAATGTGGATTGGTCAATTACCTACCCTATGATAGCTAATGAAAATGCCATAAACAAGGGCGGTCGCACTGTGCAGAGTCATATTATGCGTGCTGCTATTAAATTGTACAACCCTAAAGCAATC----------------CATGACATTGGTAATCCTAAGGGTATTCGTTGTGCTGTAACTGATGCCAAGTGGTATTG-TTATGACAAGAACCCTATTAATTCTAATGTGAAAACATTGGAGTATGATTACATGACACATGGCCAAATG------GAAGGCTTGTGTTTGTTTTGGAATTGTAATGTGGATATGTACCCTGAATTCTCAATTGTTTGCAGGTTTGACACACGTACACGATCTACATTGAACCTCGAAGGTGTAAATGGTGGTTCATTGTATGTCAATAACCATGCATTTCACACTCCTGCTTATGATAAACGTGCTATGGCTAAATTGAAACCAGCACCGTTTTTCTACTATGATGACGGTTCATGTGAGGTTGTTCACG------------ATCAAGTTAACTATGTTCCTTTGAGAGCCACTAATTGCATTACCAAGTGTAATATTGGTGGTGCTGTATGTTCTAAGCACGCTAATCTCTATAGAGCGTATGTTGAGTCATATAACATTTTTACTCAAGCTGGTTTTAATATTTGGGTTCCTACCACGTTTGATTGTTATAATTTGTGGCAGACATTCACAGATGTCAATTTACAAGGTTTAGAGAACATTGCTTTTAACGTTGTTAATAAAGGTTCATTTGTTGGTGCTGATGGTGAATTACCAGTAGCCATTAGTGGTGATAAAGTGTTCGTACGTGATGGTAACACTGATAATTTAGTCTTTGTTAACAAAACATCACTGCCTACAAATATAGCATTTGAACTTTTTGCTAAGAGGAAGGTTGGTTTAACACCACCTCTCAGTATTCTCAAAAACCTTGGTGTTGTCGCCACATATAAGTTTGTCTTGTGGGATTATGAAGCTGAGCGTCCCTTGACAAGCTTTACTAAGTCTGTTTGTGGTTATACAGAC------TTTGCAGAGGATGTTTGTACTTGTTACGATAATAGTATACAAGGTTCATACGAACGTTTTACTCTCTCAACTAATGCTGTGTTATTCTCTGCTACTGCTGTGAAAACAGGTGGTAAGAGTTTGCCGGCTATTAAATTGAATTTT-GGAATGCTTAACGGTAATGCAATTGCTACTGTCAAATCAGAAGATGGTAACATAAAAAATATTAACTGGTTTGT------------------------------------------------------------------------------TTACGTACGCAAAGATGGTAAACCTGTTGATCATTATGATGGTTTT---------------------TATACCCAAGGTCGTAATTTACAAGACTTTTTGCCTCGAAGCACAATGGAAGAAGACTTTTTGAACATGGATATAGGCGTGTTTGTTCAAAAGTACGGTCTAGAGGATTTCAACTTCGAGCACGTTGTGTATGGTGATGTTTCAAAAACTACTCTAGGCGGTTTACACTTGTTGATTTCACAAGTACGTCTGAGTAAAATGGGCATCTTAAAGGCAGAGGAGTTTGTGGCAGCATCTGACATAACACTCAAATGTTGTACTGTGACTTATCTTAATGATCCTAGTTCTAAGACTGTTTGTACTTACATGGATTTGTTGTTGGATGATTTTGTTTCTTTATTGAAGTCTTTGGATTTGACTGTTGTATCCAAGGTTC------ATGAGGTCATAATTGACAACAAACCATGGAGATGGATGCTATGGTGTAAAGATAATGCCGTTGCTACATTCTATCCTCAGTTGCAGAGTG---CAGAATGGAAATGCGGGTATTCTATGCCTGGTATTTATAAGACACAACGTATGTGCTTAGAACCATGTAATTTGTATAATTATGGTGCAGGTTTGAAGTTGCCCAGTGGCATTATGTTCAATGTTGTTAAATACACTCAATTGTGTCAATATTTTAACAGTACCACGTTATGTGTTCCTCATAATATGAGAGTGTTACACTTGGGTGCTGGCTCTGATTATGGTGTTGCACCAGGAACTGCTGTTCTTAAAAGGTGGTTGCCGCACGACGCAATTGTTGTTGACAATGATGTTGTTGACTATGTGAGTGACGCTGATTTTAGTGTTACTGGTGATTGTGCAACCGTTTATTTGGAAGACAAGTTTGACTTGTTAATCTCTGATATGTACGATGGTAGGACAAAGGCAATTGATGGTGAAAATGTTTCAAAAGAAGGATTTTTCACTTACATCAATGGTTTCATTTGTGAAAAACTTGCCATCGGAGGTTCGATTGCTATTAAAGTAACAGAGTATAGCTGGAATAAGAAATTGTATGAACTTGTACAAAGATTTTCTTTTTGGACTATGTTTTGCACTTCTGTTAATACGTCATCATCAGAAGCCTTTGTTGTCGGAATTAACTATCTTGGTGATTTCGCACAAGGACCTTTTATAGATGGTAACATAATACATGCAAATTATGTATTTTGGCGTAACTCCACTGTTATGAGTTTGTCCTACAACTCTGTTTTAGACCTGAGTAAATTTAATTGCAAACACAAAGCTACTGTTGTTGTGCAATTAAAGGATAGTGATATTAATGACATGGTGCTTAGTCTTGTTAGGAGTGGTAAGTTGCTTGTAAGGGGTAATGGCAAG---TGTTTGAGTTTTAGTAAT
>KF514433 Human coronavirus 229E strain 229E/human/USA/933-40/1993, complete genome
--------------------------------------------------------------GAAAAAATCTGAAGTCCAATTGTGTGCGCTTCAAGAATGTAGATAAGGATGACG------------CGTTCTATATTGTTAAACGTTGCATTAAGTCAGTTATGGACCACGAGCAGTCCATGTATAACTTACTTAAAGGCTGTAATGCTGTTGCTAAGCATGATTTCTTTACTTGGCATGAGGGCAGAACCATTTATGGTAATGTTAGTAGACAGGATCTTACTAAATACACCATGATGGATTTGTGCTTCGC----------------TCTGCGTAACTTTGATGAAAAAGATTGTGGAGTTTTTAAGGAGATATTGGTTCTTACTGGTTGTTGTAATACTGATTACTTTGAAATGAAGAATTGGTTTGACCCCATAGAAAATGAGGACATACACCGTGTGTATGCTGCTTTAGGTAAGGTAGTTGCAAATGCAATGCTTAAGTGTGTTGCTTTTTGCGACGAAATGGTGCTCAAAGGAGTTGTTGGTGTTTTGACCTTAGACAACCAAGATCTTAATGGGAATTTCTATGACTTCGGTGACTTTGTATTGTGTCCTCCTGGAATGGGAATACCCTACTGCACGTCATACTATGCTTATATGATGCCTGTTATGGGTATGACTAATTGTTTAGCTAGTGAGTGCTTTATGAAAAGTGACATCTTTGGTCAAGACTTCAAAACTTTTGATTTGTTGAAATATGATTTCACAGAACATAAGGAGGTTTTGTTTAACAAGTACTTTAAGTATTGGGGACAGGATTATCATCCTGATTGTGTTGATTGCCATGACGAGATGTGTATTTTGCATTGTTCAAATTTTAACACACTCTTCGCAACCACAATTCCAAACACAGCTTTTGGACCTCTGTGCAGAAAAGTGTTTATTGATGGTGTACCCGTAGTTGCTACTGCTGGTTACCACTTTAAACAATTAGGACTTGTGTGGAACAAAGATGTTAACACCCATTCTACCAGACTTACTATTACTGAACTCTTACAGTTTGTGACAGATCCAACGCTTATAGTTGCGTCATCGCCTGCCTTGGTGGATAAACGCACTGTTTGTTTTTCTGTCGCTGCTTTGAGTACAGGATTAACATCCCAAACAGTAAAACCTGGCCATTTTAATAAGGAGTTTTATGACTTCTTACGTTCTCAAGGGTTTTTCGATGAGGGTTCAGAATTAACATTGAAGCATTTCTTTTTTACACAAAAGGGTGATGCTGCAATTAAAGATTTTGATTATTATCGTTACAACAGACCTACCATTCTGGATATTGGACAAGCTCGCGTAGCATATCAAGTGGCAGCTCGCTATTTTGACTGTTACGAGGGTGGCTGTATTACATCTAGAGAGGTTGTTGTTACAAACCTTAATAAAAGCGCTGGTTGGCCCCTTAATAAGTTTGGTAAAGCTGGTTTATATTATGAGTCTATTAGTTATGAGGAACAAGATGCTATTTTTTTATTAACAAAGCGTAACATTCTCCCTACTATGACTCAGTTAAATCTTAAATACGCCATATCTGGTAAGGAACGTGCACGTACAGTGGGTGGCGTCTCTTTATTAGCTACTATGACTACAAGACAGTTTCATCAGAAATGTCTAAAATCCATAGTAGCTACCAGAAATGCCACTGTTGTTATCGGCACTACCAAGTTTTATGGCGGTTGGGATAATATGTTAAAGAACCTGATGGCCGATGTTGACGATCCTAAATTGATGGGATGGGACTATCCTAAGTGTGATAGAGCTATGCCCTCAATGATTCGTATGTTGTCGGCTATGATCTTAGGTTCTAAGCATGTCACATGTTGTACGGCTAGTGATAAATTTTATAGACTTAGTAATGAGCTTGCTCAAGTTTTGACCGAGGTTGTTTATTCAAATGGTGG-GTTTTATTTTAAACCTGGTGGTACAACTTCTGGTGATGCAACTACAGCCTACGCCAATTCTGTCTTTAATATATTTCAGGCTGTAAGTTCTAACATTAATTGCGTTTTGAGCGTTAACTCGTCAAATTGCAATAATTTTAATGTTAAGAAGTTACAGAGACAACTCTATGATAATTGCTATAGAAATAGTAATGTTGATGAATCTTTTGTGGATGACTTTTATGGTTATTTGCAAAAGCATTTTTC-TATGATGATTCTTTCTGATGATGGTGTTGTGTGCTATAATAAAACTTATGCTGAACTTGGTTACATTGCTGATATTAGTGCTTTTAAAGCCACTTTGTATTATCAGAATGGTGTGTTTATGAGTACAGCTAAGTGTTGGACTGAGGAAGATCTTTCTATAGGACCTCATGAATTTTGCTCACAGCACACTATGCAGATTGTAGATGAAAATGGTAAGTATTATCTACCATATCCAGATCCTAGCCGTATTATTTCTGCTGGTGTTTTTGTGG---------------ATGACGTCACTAAGACTGATGCTGTCATTCTTTTGGAACGCTATGTTTCTCTGGCTATAGATGCATACCCATTGTCTAAGCATCCTAAACCTGAGTACAGGAAGGTGTTTTACGCATTGTTAGATTGGGTTAAACATCTCAACAAGACTCTTAACGAAGGTGTTTTGGAGTCTTTTTCTGTTACACTTTTAGATGAACAGGAGTCTAAGTTTTGGGATGAAAGCTTTTATGCTAGTATGTATGAGAAGTCTACAGTATTACAAGCTGCTGGTCTTTGTGTAGTATGTGGCTCTCAAACAGTTCTAAGATGCGGTGATTGTTTACGCAGACCGATGTTGTGCACTAAGTGCGCCTATGATCATGTGTTTGGCACTGATCATAAGTTCATTTTAGCTATTACACCATATGTTTGTAACACATCTGGCTGCAACGTAACTGACGTTACAAAACTGTATCTTGGAGGTTTGAATTATTACTGTGTAGACCACAAACCACATCTTTCATTCCCACTGTGTTCAGCTGGTAATGTCTTTGGTTTGTACAAAAGTTCTGCTTTGGGTTCCATGGACATTGACGTCTTTAACAAACTTTCTACCTCTGATTGGTCTGACATTCGCGACTACAAGCTGGCTAATGATGCAAAAGAGTCACTAAGGTTGTTTGCAGCTGAAACGGTCAAGGCTAAAGAGGAAAGTGTTAAGTCATCATACGCTTATGCTACCCTAAAGGAGATTGTAGGTCCTAAGGAACTTTTGCTCTTATGGGAAAGTGGAAAAGCCAAACCACCGTTAAACCGTAATTCTGTTTTTACATGCTTCCAAATTACAAAAGACTCCAAGTTTCAAGTTGGTGAGTTTGTGTTTGAGAAAGTAGATTATGGTTCTGATACGGTTACTTACAAATCCACTGCTACTACTAAGTTAGTACCAGGTATGTTATTTATTTTGACTTCTCATAATGTTGCTCCACTTAGAGCGCCAACAATGGCAAACCAGGAGAAATATTCTACCATTTACAAGTTGCACCCATCATTTAATGTTAGTGATGCTTATGCAAATCTTGTACCTTATTACCAACTTATTGGCAAACAGCGTATCACCACAATACAGGGTCCTCCTGGTAGTGGAAAATCGCATTGCTCTATTGGTATTGGTGTGTATTACCCTGGAGCGAGGATCGTGTTCACTGCTTGTTCTCACGCTGCTGTTGATTCGCTTTGTGCAAAAGCTGTCACAGCCTATAGTGTTGATAAGTGTACACGTATTATTCCTGCACGTGCCAGAGTTGAGTGTTATAGTGGTTTTAAACCTAACAATACTAGTGCACAATACGTGTTTAGTACTGTTAATGCGTTACCTGAAGTTAATGCAGACATTGTTGTCGTGGATGAGGTGTCTATGTGCACTAACTATGACTTGTCTGTGATTAACCAGCGTATATCATATAAACACATTGTATATGTTGGTGATCCTCAACAGCTTCCAGCTCCTAGAGTTCTTATCTCTAAAGGTGTTATGGAACCAATTGACTATAATGTTGTGACACAACGTATGTGTGCTATAGGACCCGATGTCTTTTTACACAAGTGTTACAGATGTCCTGCTGAAATAGTTAACACTGTTTCAGAGCTTGTTTATGAAAACAAGTTTGTACCTGTCAAAGAAGCTAGTAAGCAGTGCTTCAAAATCTTTGAACGCGGTAGTGTTC-AGGTAGACAATGGCTCCAGTATAAATAGGCGTCAACTTGATGTTGTTAAGCGATTTATACATAAAAACTCCACATGGAGCAAGGCTGTGTTTATCTCACCTTACAATAGTCAAAATTATGTAGCTGCCAGGCTTTTAGGTTTACAAACTCAGACAGTGGATTCTGCTCAAGGTAGTGAATATGACTATGTTATATTCGCACAGACATCAGATACTGCTCATGCCTGTAATGCCAATCGTTTTAACGTTGCCATTACTAGAGCAAAGAAAGGTATTTTCTGTATTATGTCTGACAGAACTTTGTTTGATGCACTTAAGTTCTTTGAAGTTACTATGACAGATTTACAGTC------------------TGAAAGCAGTTGTGGTTTGTTTAAGGATTGTGCACGTAACCCTATTGATTTACCACCAAGTCATGCCACTACTTATTTGTCATTGTCTGATAGATTTAAGACTAGTGGTGACTTGGCTGTTCAAATAGGTAACAACAA---TGTTTGTACCTATGAACATGTGATTTCATATATGGGTTTCAGGTTTGATGTTAGCATGCCTGGTAGTCATAGTTTGTTCTGTACTAGAGACTTTGCCATGCGTCATGTCAGAGGTTGGTTAGGAATGGATGTGGAAGGTGCACATGTCACAGGTGACAATGTTGGCACTAATGTACCTCTACAAGTTGGTTTTTCCAATGGTGTTGATTTTGTAGCTCAACCTGAAGGTTGTGTTTTAACAAACACTGGCAGTGTTGTAAAACCTGTTCGTGCTCGTGCACCACCTGGAGAACAATTTACTCACATTGTACCTCTGTTACGCAAGGGACAACCTTGGAGTGTGTTGAGAAAACGTATTGTTCAAATGATAGCAGATTTTCTTGCTGGCTCATCTGATGTATTGGTGTTTGTGCTTTGGGCTGGCGGTTTAGAGTTGACCACTATGCGTTATTTTGTTAAGATTGGAGCTGTTAAACATTGCCAA---TGTGGTACTGTTGCAACATGCTACAATTCTGTTAGTAATGACTATTGTTGCTTTAAACATGCATTGGGCTGTGACTATGTTTATAACCCATATGTCATAGATATTCAACAATGGGGTTATGTTGGTTCACTCTCCACTAATCACCATGCAATTTGTAATGTTCATAGAAATGAGCACGTTGCTTCTGGTGATGCTATTATGACTAGATGTTTGGCTGTGTATGACTGCTTTGTTAAGAACGTGGATTGGTCAATTACCTACCCTATGATAGCTAATGAAAATGCCATAAACAAGGGCGGTCGCACTGTGCAGAGTCATATTATGCGTGCTGCTATTAAATTGTACAACCCTAAAGCAATC----------------CATGACATTGGTAATCCTAAGGGTATTCGTTGTGCTGTAACTGATGCCAAGTGGTATTG-TTATGACAAGAACCCTATTAATTCTAATGTGAAAACATTGGAGTATGATTACATGACACATGGCCAAATG------GAAGGCTTGTGTTTGTTTTGGAATTGTAATGTGGATATGTACCCTGAATTCTCAATTGTTTGCAGGTTTGACACACGTACACGATCTACATTGAACCTCGAAGGTGTAAATGGTGGTTCATTGTATGTCAATAACCATGCATTTCACACTCCTGCTTATGATAAACGTGCTATGGCTAAATTGAAACCAGCACCGTTTTTCTACTATGACGACGGTTCATGTGAGGTTGTTCACG------------ATCAAGTTAACTATGTTCCTTTGAGAGCCACTAATTGCATTACCAAGTGTAATATTGGTGGTGCTGTATGTTCTAAGCACGCTAATCTCTATAGAGCGTATGTTGAGTCATATAACATTTTTACTCAAGCTGGTTTTAATATTTGGGTTCCTACCACGTTTGATTGTTATAATTTGTGGCAGACATTCACAGATGTCAATTTACAAGGTTTAGAGAACATTGCTTTTAACGTTGTTAATAAAGGTTCATTTGTTGGTGCTGATGGTGAATTACCAGTAGCCATTAGTGGTGATAAAGTGTTCGTACGTGATGGTAACACTGATAATTTAGTCTTTGTTAACAAAACATCACTGCCTACAAATATAGCATTTGAACTTTTTGCTAAGAGGAAGGTTGGTTTAACACCACCTCTCTGTATTCTCAAAAACCTTGGTGTTGTCGCCACATATAAGTTTGTCTTGTGGGATTATGAAGCTGAGCGTCCCTTGACAAGCTTTACTAAGTCTGTTTGTGGTTATACAGAC------TTTGCAGAGGATGTTTGTACTTGTTACGATAATAGTATACAAGGTTCATACGAACGTTTTACTCTCTCAACTAATGCTGTGTTATTCTCTGCTACTGCTGTGAAAACAGGTGGTAAGAGTTTGCCGGCTATTAAATTGAATTTT-GGAATGCTTAACGGTAATGCAATTGCTACTGTCAAATCAGAAGATGGTAACATAAAAAATATTAACTGGTTTGT------------------------------------------------------------------------------TTACGTACGCAAAGATGGTAAACCTGTTGATCATTATGATGGTTTT---------------------TATACCCAAGGTCGTAATTTACAAGACTTTTTGCCTCGCAGCACAATGGAAGAAGACTTTTTGAACATGGATATAGGCGTGTTTATTCAAAAGTATGGTCTAGAGGATTTCAACTTCGAGCACGTTGTGTATGGTGATGTTTCAAAAACTACTCTAGGCGGTTTACACTTGTTGATTTCACAAGTACGTCTGAGTAAAATGGGCATCTTAAAGGCAGAGGAGTTTGTGGCAGCATCTGACATAACACTCAAATGTTGTACTGTGACTTATCTTAATGATCCTAGTTCTAAGACTGTTTGTACTTACATGGATTTGTTGTTGGATGATTTTGTTTCTTTATTGAAGTCTTTGGATTTGACTGTTGTATCCAAGGTTC------ATGAGGTCATAATTGACAACAAACCATGGAGATGGATGCTATGGTGTAAAGATAATGCCGTTGCTACATTCTATCCTCAGTTGCAGAGTG---CAGAATGGAAATGCGGGTATTCTATGCCTGGTATTTATAAGACACAACGTATGTGCTTAGAACCATGTAATTTGTATAATTATGGTGCAGGTTTGAAGTTGCCCAGTGGCATTATGTTCAATGTTGTTAAATACACTCAATTGTGTCAATATTTTAACAGTACCACGTTATGTGTTCCTCATAATATGAGAGTGTTACACTTGGGTGCTGGCTCTGATTATGGTGTTGCACCAGGAACTGCTGTTCTTAAAAGGTGGTTGCCGCACGACGCAATTGTTGTTGACAATGATGTTGTTGACTATGTGAGTGACGCTGATTTTAGTGTTACTGGTGATTGTGCAACCGTTTATTTGGAAGACAAGTTTGACTTGTTAATCTCTGATATGTACGATGGTAGGACAAAGGCAATTGATGGTGAAAATGTTTCAAAAGAAGGATTTTTCACTTACATCAATGGTTTCATTTGTGAAAAACTTGCCATCGGAGGTTCGATTGCTATTAAAGTAACAGAGTATAGCTGGAATAAGAAATTGTATGAACTTGTACAAAGATTTTCTTTTTGGACTATGTTTTGCACTTCTGTTAATACGTCATCATCAGAAGCCTTTGTTGTCGGAATTAACTATCTTGGTGATTTCGCACAAGGACCTTTTATAGATGGTAACATAATACATGCAAATTATGTATTTTGGCGTAACTCCACTGTTATGAGTTTGTCCTACAACTCTGTTTTAGACCTGAGTAAATTTAATTGCAAACACAAAGCTACTGTTGTTGTGCAATTAAAGGATAGTGATATTAATGACATGGTGCTTAGTCTTGTTAGGAGTGGTAAGTTGCTTGTAAGGGGTAATGGCAAG---TGTTTGAGTTTTAGTAAT
>KF514429 Human coronavirus 229E strain 229E/human/USA/892-11/1989, partial genome
--------------------------------------------------------------GAAAAAATCTGAAGTCCAATTGTGTGCGCTTCAAGAATGTAGATAAGGATGACG------------CGTTCTATATTGTTAAACGTTGCATTAAGTCAGTTATGGACCACGAGCAGTCCATGTATAACTTACTTAAAGGCTGTAATGCTGTTGCTAAGCATGATTTCTTTACTTGGCATGAGGGCAGAACCATTTATGGTAATGTTAGTAGACAGGATCTTACTAAATACACCATGATGGATTTGTGCTTCGC----------------TCTGCGTAACTTTGATGAAAAAGATTGTGAAGTTTTTAAGGAGATATTGGTTCTTACTGGTTGTTGTAATACTGATTACTTTGAAATGAAGAATTGGTTTGACCCCATAGAAAATGAGGACATACACCGTGTGTATGCTGCTTTAGGTAAGGTAGTTGCAAATGCAATGCTTAAGTGTGTTGCTTTTTGCGACGAAATGGTGCTCAAAGGAGTTGTTGGTGTTTTGACCTTAGACAACCAAGATCTTAATGGGAATTTCTATGACTTCGGTGACTTTGTATTGTGTCCTCCTGGAATGGGAATACCCTACTGCACGTCATACTATGCTTATATGATGCCTGTTATGGGTATGACTAATTGTTTAGCTAGTGAGTGCTTTATGAAAAGTGACATCTTTGGTCAAGACTTCAAAACTTTTGATTTGTTGAAATATGATTTCACAGAACATAAGGAGGTTTTGTTTAACAAGTACTTTAAGTATTGGGGACAGGATTATCACCCTGATTGTGTTGATTGCCATGACGAGATGTGTATTTTGCATTGTTCAAATTTTAACACACTCTTCGCAACCACAATTCCAAACACAGCTTTTGGACCTCTATGCAGAAAAGTGTTTATTGATGGTGTACCCGTAGTTGCTACTGCTGGTTACCACTTTAAACAATTAGGACTTGTGTGGAACAAAGATGTTAACACCCATTCTACCAGACTTACTATTACTGAACTCTTACAGTTTGTGACAGATCCAACGCTTATAGTTGCGTCATCGCCTGCCTTGGTGGATAAACGCACTGTTTGTTTTTCTGTCGCTGCTTTGAGTACAGGATTAACATCCCAAACAGTAAAACCTGGCCATTTTAATAAGGAGTTTTATGACTTCTTACGTTCTCAAGGGTTTTTCGATGAGGGTTCAGAATTAACATTGAAGCATTTCTTTTTTACACAAAAGGGTGATGCTGCAATTAAAGATTTTGATTATTATCGTTACAACAGACCTACCATTCTGGATATTGGACAAGCTCGCGTAGCATATCAAGTGGCAGCTCGCTATTTTGACTGTTACGAGGGTGGCTGTATTACATCTAGAGAGGTTGTTGTTACAAACCTTAATAAAAGCGCTGGTTGGCCCCTTAATAAGTTTGGTAAAGCTGGTTTATATTATGAGTCTATTAGTTATGAGGAACAAGATGCTATTTTTTTATTAACAAAGCGTAACATTCTCCCTACTATGACTCAGTTAAATCTTAAATACGCCATATCTGGTAAGGAACGTGCACGTACAGTGGGTGGCGTCTCTTTATTAGCTACTATGACTACAAGACAGTTTCATCAGAAATGTCTAAAATCCATAGTAGCTACCAGAAATGCCACTGTTGTTATCGGCACTACCAAGTTTTATGGCGGTTGGGATAATATGTTAAAGAACCTGATGGCCGATGTTGACGATCCTAAATTGATGGGATGGGACTATCCTAAGTGTGATAGAGCTATGCCCTCAATGATTCGTATGTTGTCGGCTATGATCTTAGGTTCTAAGCATGTCACATGTTGTACGGCTAGTGATAAATTTTATAGACTTAGTAATGAGCTTGCTCAAGTTTTGACCGAGGTTGTTTATTCAAATGGTGG-GTTTTATTTTAAACCTGGTGGTACAACTTCTGGTGATGCAACTACAGCCTACGCCAATTCTGTCTTTAATATATTTCAGGCTGTAAGTTCTAACATTAATTGCGTTTTGAGCGTTAACTCGTCAAATTGCAATAATTTTAATGTTAAGAAGTTACAGAGACAACTCTATGATAATTGCTATAGAAATAGTAATGTTGATGAATCTTTTGTGGATGACTTTTATGGTTATTTGCAAAAGCATTTTTC-TATGATGATTCTTTCTGATGATGGTGTTGTGTGCTATAATAAAACTTATGCTGAACTTGGTTACATTGCTGATATTAGTGCTTTTAAAGCCACTTTGTATTATCAGAATGGTGTGTTTATGAGTACAGCTAAGTGTTGGACTGAGGAAGATCTTTCTATAGGACCTCATGAATTTTGCTCACAGCACACTATGCAGATTGTAGATGAAAATGGTAAGTATTATCTACCATATCCAGATCCTAGCCGTATTATTTCTGCTGGTGTTTTTGTGG---------------ATGACATCACTAAGACTGATGCTGTCATTCTTTTGGAACGCTATGTTTCTCTGGCTATAGATGCATACCCATTGTCTAAGCATCCTAAACCTGAGTACAGGAAGGTGTTTTACGCATTGTTAGATTGGGTCAAACATCTCAACAAGACTCTTAACGAAGGTGTTTTGGAGTCTTTTTCTGTTACACTTTTAGATGAACAGGAGTCTAAGTTTTGGGATGAAAGCTTTTATGCTAGTATGTATGAGAAGTCTACAGTATTACAAGCTGCTGGTCTTTGTGTAGTATGTGGCTCTCAAACAGTTCTAAGATGCGGTGATTGTTTACGCAGACCGATGTTGTGCACTAAGTGCGCCTATGATCATGTGTTTGGCACTGATCATAAGTTCATTTTAGCTATTACACCATATGTTTGTAACACATCTGGCTGCAACGTAACTGACGTTACAAAACTGTATCTTGGAGGTTTGAATTATTACTGTGTAGACCACAAACCACATCTTTCATTCCCACTGTGTTCAGCTGGTAATGTCTTTGGTTTGTACAAAAGTTCTGCTTTGGGTTCCATGGACATTGACGTCTTTAACAAACTTTCTACCTCTGATTGGTCTGACATTCGCGACTACAAGCTGGCTAATGATGCAAAAGAGTCACTAAGGTTGTTTGCAGCTGAAACGGTCAAGGCTAAAGAGGAAAGTGTTAAGTCATCATACGCTTATGCTACCCTAAAGGAGATTGTAGGTCCTAAGGAACTTTTGCTCTTATGGGAAAGTGGAAAAGCCAAACCACCGTTAAACCGTAATTCTGTTTTTACATGCTTCCAAATTACAAAAGACTCCAAGTTTCAAGTTGGTGAGTTTGTGTTTGAGAAAGTAGATTATGGTTCTGATACGGTTACTTACAAATCCACTGCTACTACTAAGTTAGTACCAGGTATGTTATTTATTTTGACTTCTCATAATGTTGCTCCACTTAGAGCGCCAACAATGGCAAACCAGGAGAAATATTCTACCATTTACAAGTTGCACCCATCATTTAATGTTAGTGATGCTTATGCAAATCTTGTACCTTATTACCAACTTATTGGCAAACAGCGTATCACCACAATACAGGGTCCTCCTGGTAGTGGAAAATCGCATTGCTCTATTGGTATTGGTGTGTATTACCCTGGAGCGAGGATCGTGTTCACTGCTTGTTCTCACGCTGCTGTTGATTCGCTTTGTGCAAAAGCTGTCACAGCCTATAGTGTTGATAAGTGTACACGTATTATTCCTGCACGTGCCAGAGTTGAGTGTTATAGTGGTTTTAAACCTAACAATACTAGTGCACAATACGTGTTTAGTACTGTTAATGCGTTACCTGAAGTTAATGCAGACATTGTTGTCGTGGATGAGGTGTCTATGTGCACTAACTATGACTTGTCTGTGATTAACCAGCGTATATCATATAAACACATTGTATATGTTGGTGATCCTCAACAGCTTCCAGCTCCTAGAGTTCTTATCTCTAAAGGTGTTATGGAACCAATTGACTATAATGTTGTGACACAACGTATGTGTGCTATAGGACCCGATGTCTTTTTACACAAGTGTTACAGATGTCCTGCTGAAATAGTTAACACTGTTTCAGAGCTTGTTTATGAAAACAAGTTTGTACCTGTCAAAGAAGCTAGTAAGCAGTGCTTCAAAATCTTTGAACGCGGTAGTGTTC-AGGTAGACAATGGCTCCAGTATAAATAGGCGTCAACTTGATGTTGTTAAGCGATTTATACATAAAAACTCCACATGGAGCAAGGCTGTGTTTATCTCACCTTACAATAGTCAAAATTATGTAGCTGCCAGGCTTTTAGGTTTACAAACTCAGACAGTGGATTCTGCTCAAGGTAGTGAATATGACTATGTTATATTCGCACAGACATCAGATACTGCTCATGCCTGTAATGCCAATCGTTTTAACGTTGCCATTACTAGAGCAAAGAAAGGTATTTTCTGTATTATGTCTGACAGAACTTTGTTTGATGCACTTAAGTTCTTTGAAGTTACTATGACAGATTTACAGTC------------------TGAAAGCAGTTGTGGTTTGTTTAAGGATTGTGCACGTAACCCTATTGATTTACCACCAAGTCATGCCACTACTTATTTGTCATTGTCTGATAGATTTAAGACTAGTGGTGACTTGGCTGTTCAAATAGGTAACAACAA---TGTTTGTACCTATGAACATGTGATTTCATATATGGGTTTCAGGTTTGATGTTAGCATGCCTGGTAGTCATAGTTTGTTCTGTACTAGAGACTTTGCCATGCGTCATGTCAGAGGTTGGTTAGGAATGGATGTGGAAGGTGCACATGTCACAGGTGACAATGTTGGCACTAATGTACCTCTACAAGTTGGTTTTTCCAATGGTGTTGATTTTGTAGCTCAACCTGAAGGTTGTGTTTTAACAAACACTGGCAGTGTTGTAAAACCTGTTCGTGCTCGTGCACCACCTGGAGAACAATTTACTCACATTGTACCTCTGTTACGCAAGGGACAACCTTGGAGTGTGTTGAGAAAACGTATTGTTCAAATGATAGCAGATTTTCTTGCTGGCTCATCTGATGTACTGGTGTTTGTGCTTTGGGCTGGCGGTTTAGAGTTGACCACTATGCGTTATTTTGTTAAGATTGGAGCTGTTAAACATTGCCAA---TGTGGTACTGTTGCAACATGCTACAATTCTGTTAGTAATGACTATTGTTGCTTTAAACATGCATTGGGCTGTGACTATGTTTATAACCCATATGTCATAGATATTCAACAATGGGGTTATGTTGGTTCACTCTCCACTAATCACCATGCAATTTGTAATGTTCATAGAAATGAGCACGTTGCTTCTGGTGATGCTATTATGACTAGATGTTTGGCTGTGTATGACTGCTTTGTTAAGAATGTGGATTGGTCAATTACCTACCCTATGATAGCTAATGAAAATGCCATAAACAAGGGCGGTCGCACTGTGCAGAGTCATATTATGCGTGCTGCTATTAAATTGTACAACCCTAAAGCAATC----------------CATGACATTGGTAATCCTAAGGGTATTCGTTGTGCTGTAACTGATGCCAAGTGGTATTG-TTATGACAAGAACCCTATTAATTCTAATGTGAAAACATTGGAGTATGATTACATGACACATGGCCAAATG------GAAGGCTTGTGTTTGTTTTGGAATTGTAATGTGGATATGTACCCTGAATTCTCAATTGTTTGCAGGTTTGACACACGTACACGATCTACATTGAACCTCGAAGGTGTAAATGGTGGTTCATTGTATGTCAATAACCATGCATTTCACACTCCTGCTTATGATAAACGTGCTATGGCTAAATTGAAACCAGCACCGTTTTTCTACTATGACGACGGTTCATGTGAGGTTGTTCACG------------ATCAAGTTAACTATGTTCCTTTGAGAGCCACTAATTGCATTACCAAGTGTAATATTGGTGGTGCTGTATGTTCTAAGCACGCTAATCTCTATAGAGCGTATGTTGAGTCATATAACATTTTTACTCAAGCTGGTTTTAATATTTGGGTTCCTACCACGTTTGATTGTTATAATTTGTGGCAGACATTCACAGATGTCAATTTACAAGGTTTAGAGAACATTGCTTTTAACGTTGTTAATAAAGGTTCATTTGTTGGTGCTGATGGTGAATTACCAGTAGCCATTAGTGGTGATAAAGTGTTCGTACGTGATGGTAACACTGATAATTTAGTCTTTGTTAACAAAACATCACTGCCTACAAATATAGCATTTGAACTTTTTGCTAAGAGGAAGGTTGGTTTAACACCACCTCTCAGTATTCTCAAAAACCTTGGTGTTGTCGCCACATATAAGTTTGTCTTGTGGGATTATGAAGCTGAGCGTCCCTTGACAAGCTTTACTAAGTCTGTTTGTGGTTATACAGAC------TTTGCAGAGGATGTTTGTACTTGTTACGATAATAGTATACAAGGTTCATACGAACGTTTCACTCTCTCAAATAATGCTGTGTTATTCTCTGCTACTGCTGTGAAAACAGGTGGTAAGAGTTTGCCGGCTATTAAATTGAATTTT-GGAATGCTTAACGGTAATGCAATTGCTACTGTCAAATCAGAAGATGGTAACATAAAAAATATTAACTGGTTTGT------------------------------------------------------------------------------TTACGTACGCAAAGATGGTAAACCTGTTGATCATTATGATGGTTTT---------------------TATACCCAAGGTCGTAATTTACAAGACTTTTTGCCTCGCAGCACAATGGAAGAAGACTTTTTGAACATGGATATAGGCGTGTTTATTCAAAAGTACGGTCTAGAGGATTTCAACTTCGAGCACGTTGTGTATGGTGATGTTTCAAAAACTACTCTAGGCGGTTTACACTTGTTGATTTCACAAGTACGTCTGAGTAAAATGGGTATCTTAAAGGCAGAGGAGTTTGTGGCAGCATCTGACATAACACTCAAATGTTGTACTGTGACTTATCTTAATGATCCTAGTTCTAAGACTGTTTGTACTTACATGGATTTGTTGTTGGATGATTTTGTTTCTTTATTGAAGTCTTTGGATTTGACTGTTGTATCCAAGGTTC------ATGAGGTCATAATTGACAACAAACCATGGAGATGGATGCTATGGTGTAAAGATAATGCCGTTGCTACATTCTATCCTCAGTTGCAGAGTG---CAGAATGGAAATGCGGGTATTCTATGCCTGGTATTTATAAGACACAACGTATGTGCTTAGAACCATGTAATTTGTATAATTATGGTGCAGGTTTGAAGTTGCCCAGTGGCATTATGTTCAATGTTGTTAAATACACTCAATTGTGTCAATATTTTAACAGTACCACGTTATGTGTTCCTCATAATATGAGAGTGTTACACTTGGGTGCTGGCTCTGATTATGGTGTTGCACCAGGAACTGCTGTTCTTAAAAGGTGGTTGCCGCACGACGCAATTGTTGTTGACAATGATGTTGTTGACTATGTGAGTGACGCTGATTTTAGTGTTACTGGTGATTGTGCAACCGTTTATTTGGAAGACAAGTTTGACTTGTTAATCTCTGATATGTACGATGGTAGGACAAAGGCAATTGATGGTGAAAATGTTTCAAAAGAAGGATTTTTCACTTACATCAATGGTTTCATTTGTGAAAAACTTGCCATCGGAGGTTCGATTGCTATTAAAGTAACAGAGTATAGCTGGAATAAGAAATTGTATGAACTTGTACAAAGATTTTCTTTTTGGACTATGTTTTGCACTTCTGTTAATACGTCATCATCAGAAGCCTTTGTTGTCGGAATTAACTATCTTGGTGATTTCGCACAAGGACCTTTTATAGATGGTAACATAATACATGCAAATTATGTATTTTGGCGTAACTCCACTGTTATGAGTTTGTCCTACAACTCTGTTTTAGACCTGAGTAAATTTAATTGCAAACACAAAGCTACTGTTGTTGTGCAATTAAAGGATAGTGATATTAATGACATGGTGCTTAGTCTTGTTAGGAGTGGTAAGTTGCTTGTAAGGGGTAATGGCAAG---TGTTTGAGTTTTAGTAAT
>JX503061 Human coronavirus 229E isolate J0304, complete genome
---------------------------------------------------GTCTTTTATCGGAAAAAATCTGAAGTCCAATTGTGTGCGCTTCAAGAATGTAGATAAGGATGACG------------CTTTCTATATTGTTAAACGTTGCATTAAGTCAGTTATGGACCACGAGCAGTCCATGTATAACTTACTTAAAGGCTGTAATGCTGTTGCTAAGCATGATTTCTTTACTTGGCATGAGGGCAGAACCATTTATGGTAATGTTAGTAGACAGGATCTTACTAAATACACCATGATGGATTTGTGCTTCGC----------------TCTGCGTAACTTTGATGAAAAAGATTGTGGAGTTTTTAAGGAGATATTGGTTCTTACTGGTTGTTGTAATACTGATTACTTTGAAATGAAGAATTGGTTTGACCCCATAGAAAATGAGGACATACACCGTGTGTATGCTGCTTTAGGCAAGGTAGTTGCAAATGCAATGCTTAAGTGTGTTGCTTTTTGCGACGAAATGGTGCTCAAAGGAGTTGTTGGTGTTTTGACCTTAGACAACCAAGATCTTAATGGGAATTTCTATGACTTCGGTGATTTTGTATTGTGTCCTCCTGGAATGGGAATACCCTATTGCACGTCATACTATGCTTATATGATGCCTGTTATGGGTATGACTAATTGTTTAGCTAGTGAGTGCTTTATGAAAAGTGACATCTTTGGTCAAGACTTCAAAACTTTTGATTTGTTGAAATATGATTTCACAGAACATAAGGAGGTTTTGTTTAACAAGTACTTTAAGTATTGGGGACAGGATTATCATCCTGATTGTGTTGATTGCCATGACGAGATGTGTATTTTGCATTGTTCAAATTTTAACACACTCTTCGCAACCACAATTCCAAACACAGCTTTTGGACCTCTGTGCAGAAAAGTGTTTATTGATGGTGTACCCGTAGTTGCTACTGCTGGTTACCACTTTAAACAATTAGGACTTGTGTGGAACAAAGATGTTAACACCCATTCTACCAGACTTACTATTACTGAACTCTTACAGTTTGTGACAGATCCAACGCTTATAGTTGCGTCATCGCCTGCCTTGGTGGATAAACGCACTGTTTGTTTTTCTGTCGCTGCTTTGAGTACAGGATTAACATCCCAAACAGTAAAACCTGGCCATTTTAATAAGGAGTTTTATGACTTCTTACGTTCTCAAGGGTTTTTCGATGAGGGTTCAGAATTAACATTGAAGCATTTCTTTTTTACACAAAAGGGTGATGCTGCAATTAAAGATTTTGATTATTATCGTTACAACAGACCTACCATTCTGGATATTGGACAAGCTCGCGTAGCATATCAAGTGGCATCTCGCTATTTTGACTGTTACGAGGGTGGCTGTATTACATCTAGAGAGGTTGTTGTTACAAACCTTAATAAAAGCGCTGGTTGGCCCCTTAATAAGTTTGGTAAAGCTGGTTTATATTATGAGTCTATTAGTTATGAGGAACAAGATGCTATTTTTTTATTAACAAAGCGTAACATTCTCCCTACTATGACTCAGTTAAATCTTAAATATGCCATATCTGGTAAGGAACGTGCACGTACAGTGGGTGGCGTCTCTTTATTAGCTACTATGACTACAAGACAGTTTCATCAGAAATGTCTAAAATCCATAGTAGCTACCAGAAATGCCACTGTTGTTATCGGCACTACCAAGTTTTATGGCGGCTGGGATAATATGTTAAAGAACCTGATGGCCGATGTTGACGATCCTAAATTGATGGGATGGGACTATCCTAAGTGTGATAGAGCTATGCCCTCAATGATTCGTATGTTGTCGGCTATGATCTTAGGTTCTAAGCATGTCACATGTTGTACGGCTAGTGATAAATTTTATAGACTTAGTAATGAGCTTGCTCAAGTTTTGACCGAGGTTGTTTATTCAAATGGTGG-GTTTTATTTTAAACCTGGTGGTACAACTTCTGGTGATGCAACTACAGCCTACGCCAATTCTGTCTTTAATATATTTCAGGCTGTAAGTTCTAACATTAATTGCGTTTTGAGCGTTAACTCGTCAAATTGCAATAATTTTAATGTTAAGAAGTTACAGAGACAACTCTATGATAATTGCTATAGAAATAGTAATGTTGATGAATCTTTTGTGGATGACTTTTATGGTTATTTGCAAAAGCATTTTTC-TATGATGATTCTTTCTGATGATGGTGTTGTGTGCTATAATAAAACTTATGCTGAACTTGGTTATATTGCTGATATTAGTGCTTTTAAAGCCACTTTGTATTACCAGAATGGTGTGTTTATGAGTACAGCTAAGTGTTGGACTGAGGAAGATCTTTCTATAGGACCTCATGAATTTTGCTCACAGCACACTATGCAGATTGTAGATGAAAATGGTAAGTATTATCTACCATATCCAGATCCTAGCCGTATTATTTCTGCTGGTGTTTTTGTGG---------------ATGACGTCACTAAGACTGATGCTGTCATTCTTTTGGAACGCTATGTTTCTCTGGCTATAGATGCATACCCATTGTCTAAGCATCCTAAACCTGAGTACAGGAAGGTGTTTTACGCATTGTTAGATTGGGTTAAACATCTCAACAAGACTCTTAACGAAGGTGTTTTGGAGTCTTTTTCTGTTACACTTTTAGATGAACAGGAGTCTAAGTTTTGGGATGAAAGCTTTTATGCTAGTATGTATGAGAAGTCTACAGTATTACAAGCTGCTGGTCTTTGTGTAGTATGTGGCTCTCAAACAGTTCTAAGATGCGGTGATTGTTTACGCAGACCGATGTTGTGCACTAAGTGCGCCTATGATCATGTGTTTGGCACTGATCATAAGTTCATTTTAGCTATTACACCATATGTTTGTAACACATCTGGCTGCAACGTAACTGACGTTACAAAACTGTATCTTGGAGGTTTGAATTATTACTGTGTAGACCACAAACCACATCTTTCATTCCCACTGTGTTCAGCTGGTAATGTCTTTGGTTTGTACAAAAGTTCTGCTTTGGGTTCCATGGACATTGACGTTTTTAACAAACTTTCTACCTCTGATTGGTCTGACATTCGCGACTACAAGCTGGCTAATGATGCAAAAGAGTCACTAAGGTTGTTTGCAGCTGAAACGGTCAAGGCTAAAGAGGAAAGTGTTAAGTCATCATATGCTTATGCTACCCTAAAGGAGATTGTAGGTCCTAAGGAACTTTTGCTCTTATGGGAAAGTGGAAAAGCCAAACCACCGTTAAACCGTAATTCTGTTTTTACATGCTTCCAAATTACAAAAGACTCCAAGTTTCAAGTTGGTGAGTTTGTGTTTGAGAAAGTAGATTATGGTTCTGATACGGTTACTTACAAATCCACTGCTACTACTAAGTTAGTACCAGGTATGTTATTTATTTTGACTTCTCATAATGTTGCTCCACTTAGAGCGCCAACAATGGCAAACCAGGAGAAATATTCTACCATTTACAAGTTGCACCCATCATTTAATGTTAGTGATGCTTATGCAAATCTTGTACCTTATTACCAACTTATTGGCAAACAGCGTATCACCACAATACAGGGTCCTCCTGGTAGTGGAAAATCGCATTGCTCTATTGGTATTGGTGTGTATTACCCTGGAGCGAGGATCGTGTTCACTGCTTGTTCTCACGCTGCTGTTGATTCGCTTTGTGCAAAAGCTGTCACAGCCTATAGTGTTGATAAGTGTACACGTATTATTCCTGCACGTGCCAGAGTTGAGTGTTATAGTGGTTTTAAACCTAACAATACTAGTGCACAATACGTGTTTAGTACTGTTAATGCGTTACCTGAAGTTAATGCAGACATTGTTGTCGTGGATGAGGTGTCTATGTGCACTAACTATGACTTGTCTGTGATTAACCAGCGTATATCATATAAACACATTGTATATGTTGGTGATCCTCAACAGCTTCCAGCTCCTAGAGTTCTTATCTCTAAAGGTGTTATGGAACCAATTGACTATAATGTTGTGACACAACGTATGTGTGCTATAGGACCCGATGTCTTTTTACACAAGTGTTACAGATGTCCTGCTGAAATAGTTAACACTGTTTCAGAGCTTGTTTATGAAAACAAGTTTGTACCTGTCAAAGAAGCTAGTAAGCAGTGCTTCAAAACCTTTGAACGCGGTAGTGTTC-AGGTAGACAATGGCTCCAGTATAAATAGGCGTCAACTTGATGTTGTTAAGCGATTTATACATAAAAACTCCACATGGAGCAAGGCTGTGTTTATCTCACCTTACAATAGTCAAAATTATGTAGCTGCCAGGCTTTTAGGTTTACAAACTCAGACAGTGGATTCTGCTCAAGGTAGTGAATATGACTATGTTATATTCGCACAGACATCAGATACTGCTCACGCCTGTAATGCCAATCGTTTTAACGTTGCCATTACTAGAGCAAAGAAAGGTATTTTCTGTATTATGTCTGACAGAACTTTGTTTGATGCACTTAAGTTCTTTGAAGTTACTATGACAGATTTACAGTC------------------TGAAAGTAGTTGTGGTTTGTTTAAGGATTGTGCACGTAACCCTATTGATTTACCACCAAGTCATGCCACTACTTATTTGTCATTGTCTGATAGATTTAAGACTAGTGGTGACTTGGCTGTTCAAATAGGTAACAACAA---TGTTTGTACCTATGAACATGTGATTTCATATATGGGTTTCAGGTTTGATGTTAGCATGCCTGGTAGTCATAGTTTGTTCTGTACTAGAGACTTTGCCATGCGTCATGTCAGAGGTTGGTTAGGAATGGATGTGGAAGGTGCACATGTCACAGGTGACAATGTTGGCACTAATGTACCTCTACAAGTTGGTTTTTCCAATGGTGTTGATTTTGTAGCTCAACCTGAAGGTTGTGTTTTAACAAACACTGGCAGTGTTGTAAAACCTGTTCGTGCTCGTGCACCACCTGGAGAACAATTTACTCACATTGTACCTCTGTTACGCAAGGGACAACCTTGGAGTGTGTTGAGAAAACGTATTGTTCAAATGATAGCAGATTTTCTTGCTGGCTCATCTGATGTATTGGTGTTTGTGCTTTGGGCTGGCGGTTTAGAGTTGACCACTATGCGTTATTTTGTTAAGATTGGAGCTGTTAAACATTGCCAA---TGTGGTACTGTTGCAACATGCTACAATTCTGTTAGTAATGACTATTGTTGCTTTAAACATGCATTGGGCTGTGACTATGTTTATAACCCATATGTCATAGATATTCAACAATGGGGTTATGTTGGTTCACTCTCCACTAATCACCATGCAATTTGTAATGTTCATAGAAATGAACACGTTGCTTCTGGTGATGCTATTATGACTAGATGTTTGGCTGTGTATGACTGCTTTGTTAAGAATGTGGATTGGTCAATTACCTACCCTATGATAGCTAATGAAAATGCCATAAACAAGGGCGGTCGCACTGTGCAGAGTCATATTATGCGTGCTGCTATTAAATTGTACAACCCTAAAGCAATC----------------CATGACATTGGTAATCCTAAGGGTATTCGTTGTGCTGTAACTGATGCCAAGTGGTATTG-TTATGACAAGAACCCTATTAATTCTAATGTGAAAACATTGGAGTATGATTACATGACACATGGCCAAATG------GAAGGCTTGTGTTTGTTTTGGAATTGTAATGTGGATATGTACCCTGAATTCTCAATTGTTTGCAGGTTTGACACACGTACACGATCTACATTGAATCTCGAAGGTGTAAATGGTGGTTCATTGTATGTCAATAACCATGCATTTCACACTCCTGCTTATGATAAACGTGCTATGGCTAAATTGAAACCAGCACCGTTTTTCTACTATGACGACGGTTCATGTGAGGTTGTTCACG------------ATCAAGTTAACTATGTTCCTTTGAGAGCCACTAATTGCATTACCAAGTGTAATATTGGTGGTGCTGTATGTTCTAAGCACGCTAATCTCTATAGAGCATATGTTGAGTCATATAACATTTTTACTCAAGCTGGTTTTAATATTTGGGTTCCTACCACGTTTGATTGTTATAATTTGTGGCAGACATTCACAGATGTCAATTTACAAGGTTTAGAGAACATTGCTTTTAACGTTGTTAATAAAGGTTCATTTGTTGGTGCTGATGGTGAATTACCAGTAGCCATTAGTGGTGATAAAGTGTTCGTACGTGATGGTAACACTGATAATTTAGTCTTTGTTAACAAAACATCACTGCCTACAAATATAGCATTTGAACTTTTTGCTAAGAGGAAGGTTGGTTTAACACCACCTCTCAGTATTCTCAAAAACCTTGGTGTTGTCGCCACATATAAGTTTGTCTTGTGGGATTATGAAGCTGAGCGTCCCTTGACAAGCTTTACTAAGTCTGTTTGTGGTTATACAGAC------TTTGCAGAGGATGTTTGTACTTGTTACGATAATAGTATACAAGGTTCATACGAACGTTTTACTCTCTCAACTAATGCTGTGTTGTTCTCTGCTACTGCTGTGAAAACAGGTGGTAAGAGTTTGCCGGCTATTAAATTGAATTTT-GGAATGCTTAACGGTAATGCAATTGCTACTGTCAAATCAGAAGATGGTAACATAAAAAATATTAACTGGTTTGT------------------------------------------------------------------------------TTACGTACGCAAAGATGGTAAACATGTTGATCATTATGATGGTTTT---------------------TATACCCAAGGTCGTAATTTACAAGACTTTTTGCCTCGCAGCACAATGGAAGAAGACTTTTTGAACATGGATATAGGCGTGTTTATTCAAAAGTATGGTCTAGAGGATTTCAACTTCGAGCACGTTGTGTATGGTGATGTTTCAAAAACTACTCTAGGCGGTTTACACTTGTTGATTTCACAAGTACGTCTGAGTAAAATGGGCATCTTAAAGGCAGAGGAGTTTGTGGCAGCATCTGACATAACACTCAAATGTTGTACTGTGACTTATCTTAATGATCCTAGTTCTAAGACTGTTTGTACTTACATGGATTTGTTGTTGGATGATTTTGTTTCTTTATTGAAGTCTTTGGATTTGACTGTTGTATCCAAGGTTC------ATGAGGTCATAATTGACAACAAACCATGGAGATGGATGCTATGGTGTAAAGATAATGCCGTTGCTACATTCTATCCTCAGTTGCAGAGTG---CAGAATGGAAATGCGGGTATTCTATGCCTGGTATTTATAAGACACAACGTATGTGCTTAGAACCATGTAATTTGTATAATTATGGTGCAGGTTTGAAGTTGCCCAGTGGCATTATGTTCAATGTTGTTAAATACACTCAATTGTGTCAATATTTTAACAGTACCACGTTATGTGTTCCTCATAATATGAGAGTGTTACACTTGGGTGCTGGCTCTGATTATGGTGTTGCACCAGGAACTGCTGTTCTTAAAAGGTGGTTGCCTCACGACGCAATTGTTGTTGACAATGATGTTGTTGACTATGTGAGTGATGCTGATTTTAGTGTTACTGGTGATTGTGCAACCGTTTATTTGGAAGACAAGTTTGACTTGTTAATCTCTGATATGTACGATGGTAGGACAAAGGCAATTGATGGTGAAAATGTTTCAAAAGAAGGATTTTTCACTTACATCAATGGTTTCATTTGTGAAAAACTTGCCATCGGAGGTTCGATTGCTATTAAAGTAACAGAGTATAGCTGGAATAAGAAATTGTATGAACTTGTACAAAGATTTTCTTTTTGGACTATGTTTTGCACTTCTGTTAATACGTCATCATCAGAAGCCTTTGTTGTCGGAATTAACTATCTTGGTGATTTCGCACAAGGACCTTTTATAGATGGTAACATAATACATGCAAATTATGTATTTTGGCGTAACTCCACTGTTATGAGTTTGTCCTACAACTCTGTTTTAGACCTGAGTAAATTTAATTGCAAACATAAAGCTACTGTTGTTGTGCAATTAAAGGATAGTGATATTAATGACATGGTGCTTAGTCTTGTTAGGAGTGGTAAGTTGCTTGTAAGGGGTAATGGCAAG---TGTTTGAGTTTTAGTAAT
>KF514432 Human coronavirus 229E strain 229E/human/USA/932-72/1993, complete genome
-----------------------------------------------------------------------------------GTGTGCGCTTCAAGAATGTAGATAAGGATGACG------------CGTTCTATATTGTTAAACGTTGCATTAAGTCAGTTATGGACCACGAGCAGTCCATGTATAACTTACTTAAAGGCTGTAATGCTGTTGCTAAGCATGATTTCTTTACTTGGCATGAGGGCAGAACCATTTATGGTAATGTTAGTAGACAGGATCTTACTAAATACACCATGATGGATTTGTGCTTCGC----------------TCTGCGTAACTTTGATGAAAAAGATTGTGAAGTTTTTAAGGAGATATTGGTTCTTACTGGTTGTTGTAATACTGATTACTTTGAAATGAAGAATTGGTTTGACCCCATAGAAAATGAGGACATACACCGTGTGTATGCTGCTTTAGGTAAGGTAGTTGCAAATGCAATGCTTAAGTGTGTTGCTTTTTGCGACGAAATGGTGCTCAAAGGAGTTGTTGGTGTTTTGACCTTAGACAACCAAGATCTTAATGGGAATTTCTATGACTTCGGTGACTTTGTATTGTGTCCTCCTGGAATGGGAATACCCTACTGCACGTCATACTATGCTTATATGATGCCTGTTATGGGTATGACTAATTGTTTAGCTAGTGAGTGCTTTATGAAAAGTGACATCTTTGGTCAAGACTTCAAAACTTTTGATTTGTTGAAATATGATTTCACAGAACATAAGGAGGTTTTGTTTAACAAGTACTTTAAGTATTGGGGACAGGATTATCATCCTGATTGTGTTGATTGCCATGACGAGATGTGTATTTTGCATTGTTCAAATTTTAACACACTCTTCGCAACCACAATTCCAAACACAGCTTTTGGACCTCTGTGCAGAAAAGTGTTTATTGATGGTGTACCCGTAGTTGCTACTGCTGGTTACCACTTTAAACAATTAGGACTTGTGTGGAACAAAGATGTTAACACCCATTCTACCAGACTTACTATTACTGAACTCTTACAGTTTGTGACAGATCCAACGCTTATAGTTGCGTCATCGCCTGCCTTGGTGGATAAACGCACTGTTTGTTTTTCTGTCGCTGCTTTGAGTACAGGATTAACATCCCAAACAGTAAAACCTGGCCATTTTAATAAGGAGTTTTATGACTTCTTACGTTCTCAAGGGTTTTTCGATGAGGGTTCAGAATTAACATTGAAGCATTTCTTTTTTACACAAAAGGGTGATGCTGCAATTAAAGATTTTGATTATTATCGTTACAACAGACCTACTATTCTGGATATTGGACAAGCTCGCGTAGCATATCAAGTGGCAGCTCGCTATTTTGACTGTTACGAGGGTGGCTGTATTACATCTAGAGAGGTTGTTGTTACAAACCTTAATAAAAGCGCTGGTTGGCCCCTTAATAAGTTTGGTAAAGCTGGTTTATATTATGAGTCTATTAGTTATGAGGAACAAGATGCTATTTTTTTATTAACAAAGCGTAACATTCTCCCTACTATGACTCAGTTAAATCTTAAATACGCCATATCTGGTAAGGAACGTGCACGTACAGTGGGTGGCGTCTCTTTATTAGCTACTATGACTACAAGACAGTTTCATCAGAAATGTCTAAAATCCATAGTAGCTACCAGAAATGCCACTGTTGTTATCGGCACTACCAAGTTTTATGGCGGTTGGGATAATATGTTAAAGAACCTGATGGCCGATGTTGACGATCCTAAATTGATGGGATGGGACTATCCTAAGTGTGATAGAGCTATGCCCTCAATGATTCGTATGTTGTCGGCTATGATCTTAGGCTCTAAGCATGTCACATGTTGTACGGCTAGTGATAAATTTTATAGACTTAGTAATGAGCTTGCTCAAGTTTTGACCGAGGTTGTTTATTCAAATGGTGG-GTTTTATTTTAAACCTGGTGGTACAACTTCTGGTGATGCAACTACAGCCTACGCCAATTCTGTCTTTAATATATTTCAGGCTGTAAGTTCTAACATTAATTGCGTTTTGAGCGTTAACTCGTCAAATTGCAATAATTTTAATGTTAAGAAGTTACAGAGACAACTCTATGATAATTGCTATAGAAATAGTAATGTTGATGAATCTTTTGTGGATGACTTTTATGGTTATTTGCAAAAGCATTTTTC-TATGATGATTCTTTCTGATGATGGTGTTGTGTGCTATAATAAAACTTATGCTGAACTTGGTTACATTGCTGATATTAGTGCTTTTAAAGCCACTTTGTATTATCAGAATGGTGTGTTTATGAGTACAGCTAAGTGTTGGACTGAGGAAGATCTTTCTATAGGACCTCATGAATTTTGCTCACAGCACACTATGCAGATTGTAGATGAAAATGGTAAGTATTATCTACCATATCCAGATCCTAGCCGTATTATTTCTGCTGGTGTTTTTGTGG---------------ATGACATCACTAAGACTGATGCTGTCATTCTTTTGGAACGCTATGTTTCTCTGGCTATAGATGCATACCCATTGTCTAAGCATCCTAAACCTGAGTACAGGAAGGTGTTTTACGCATTGTTAGATTGGGTTAAACATCTCAACAAGACTCTTAACGAAGGTGTTTTGGAGTCTTTTTCTGTTACACTTTTAGATGAACAGGAGTCTAAGTTTTGGGATGAAAGCTTTTATGCTAGTATGTATGAGAAGTCTACAGTATTACAAGCTGCTGGTCTTTGTGTAGTATGTGGCTCTCAAACAGTTCTAAGATGCGGTGATTGTTTACGCAGACCGATGTTGTGCACTAAGTGCGCCTATGATCACGTGTTTGGCACTGATCATAAGTTCATTTTAGCTATTACACCATATGTTTGTAACACATCTGGCTGCAACGTAACTGACGTTACAAAACTGTATCTTGGAGGTTTGAATTATTACTGTGTAGACCACAAACCACATCTTTCATTCCCACTGTGTTCAGCTGGTAATGTCTTTGGTTTGTACAAAAGTTCTGCTTTGGGTTCCATGGACATTGACGTCTTTAACAAACTTTCTACCTCTGATTGGTCTGACATTCGCGACTACAAGCTGGCTAATGATGCAAAAGAGTCACTAAGGTTGTTTGCAGCTGAAACGGTCAAGGCTAAAGAGGAAAGTGTTAAGTCATCATACGCTTATGCTACCCTAAAGGAGATTGTAGGTCCTAAGGAACTTTTGCTCTTATGGGAAAGTGGAAAAGCCAAACCACCGTTAAACCGTAATTCTGTTTTTACATGCTTCCAAATTACAAAAGACTCCAAGTTTCAAGTTGGTGAGTTTGTGTTTGAGAAAGTAGATTATGGTTCTGATACGGTTACTTACAAATCCACTGCTACTACTAAGTTAGTACCAGGTATGTTATTTATTTTGACTTCTCATAATGTTGCTCCACTTAGAGCGCCAACAATGGCAAACCAGGAGAAATATTCTACCATTTACAAGTTGCACCCATCATTTAATGTTAGTGATGCTTATGCAAATCTTGTACCTTATTACCAACTTATTGGCAAACAGCGTATCACCACAATACAGGGTCCTCCTGGTAGTGGAAAATCGCATTGCTCTATTGGTATTGGTGTGTATTACCCTGGAGCGAGGATCGTGTTCACTGCTTGTTCTCACGCTGCTGTTGATTCGCTTTGTGCAAAAGCTGTCACAGCCTATAGTGTTGATAAGTGTACACGTATTATTCCTGCACGTGCCAGAGTTGAGTGTTATAGTGGTTTTAAACCTAACAATACTAGTGCACAATACGTGTTTAGTACTGTTAATGCGTTACCTGAAGTTAATGCAGACATTGTTGTCGTGGATGAGGTGTCTATGTGCACTAACTATGACTTGTCTGTGATTAACCAGCGTATATCATATAAACACATTGTATATGTTGGTGATCCTCAACAGCTTCCAGCTCCTAGAGTTCTTATCTCTAAAGGTGTTATGGAACCAATTGACTATAATGTTGTGACACAACGTATGTGTGCTATAGGACCCGATGTCTTTTTACACAAGTGTTACAGATGTCCTGCTGAAATAGTTAACACTGTTTCAGAGCTTGTTTATGAAAACAAGTTTGTACCTGTCAAAGAAGCTAGTAAGCAGTGCTTCAAAATCTTTGAACGCGGTAGTGTTC-AGGTAGACAATGGCTCCAGTATAAATAGGCGTCAACTTGATGTTGTTAAGCGATTTATACATAAAAACTCCACATGGAGCAAGGCTGTGTTTATCTCACCTTACAATAGTCAAAATTATGTAGCTGCCAGGCTTTTAGGTTTACAAACTCAGACAGTGGATTCTGCTCAAGGTAGTGAATATGACTATGTTATATTCGCACAGACATCAGATACTGCTCATGCCTGTAATGCCAATCGTTTTAACGTTGCCATTACTAGAGCAAAGAAAGGTATTTTCTGTATTATGTCTGACAGAACTTTGTTTGATGCACTTAAGTTCTTTGAAGTTACTATGACAGATTTACAGTC------------------TGAAAGCAGTTGTGGTTTGTTTAAGGATTGTGCACGTAACCCTATTGATTTACCACCAAGTCATGCCACTACTTATTTGTCATTGTCTGATAGATTTAAGACTAGTGGTGACTTGGCTGTTCAAATAGGTAACAACAA---TGTTTGTACCTATGAACATGTGATTTCATATATGGGTTTCAGGTTTGATGTTAGCATGCCTGGTAGTCATAGTTTGTTCTGTACTAGAGACTTTGCCATGCGTCATGTCAGAGGTTGGTTAGGAATGGATGTGGAAGGTGCACATGTCACAGGTGACAATGTTGGCACTAATGTACCTCTACAAGTTGGCTTTTCCAATGGTGTTGATTTTGTAGCTCAACCTGAAGGTTGTGTTTTAACAAACACTGGCAGTGTTGTAAAACCTGTTCGTGCTCGTGCACCACCTGGAGAACAATTTACTCACATTGTACCTCTGTTACGCAAGGGACAACCTTGGAGTGTGTTGAGAAAACGTATTGTTCAAATGATAGCAGATTTTCTTGCTGGCTCATCTGATGTATTGGTGTTTGTGCTTTGGGCTGGCGGTTTAGAGTTGACCACTATGCGTTATTTTGTTAAGATTGGAGCTGTTAAACATTGCCAA---TGTGGTACTGTTGCAACATGCTACAATTCTGTTAGTAATGACTATTGTTGCTTTAAACATGCATTGGGCTGTGACTATGTTTATAACCCATATGTCATAGATATTCAACAATGGGGTTATGTTGGTTCACTCTCCACTAATCACCATGCAATTTGTAATGTTCATAGAAATGAGCACGTTGCTTCTGGTGATGCTATTATGACTAGATGTTTGGCTGTGTATGACTGCTTTGTTAAGAATGTGGATTGGTCAATTACCTACCCTATTATAGCTAATGAAAATGCCATAAACAAGGGCGGTCGCACTGTGCAGAGTCATATTATGCGTGCTGCTATTAAATTGTACAACCCTAAAGCAATC----------------CATGACATTGGTAATCCTAAGGGTATTCGTTGTGCTGTAACTGATGCCAAGTGGTATTG-TTATGACAAGAACCCTATTAATTCTAATGTGAAAACATTGGAGTATGATTACATGACACATGGCCAAATG------GAAGGCTTGTGTTTGTTTTGGAATTGTAATGTGGATATGTACCCTGAATTCTCAATTGTTTGCAGGTTTGACACACGTACACGATCTACATTGAACCTCGAAGGTGTAAATGGTGGTTCATTGTATGTCAATAACCATGCATTTCATACTCCTGCTTATGATAAACGTGCTATGGCTAAATTGAAACCAGCACCGTTTTTCTACTATGACGACGGTTCATGTGAGGTTGTTCACG------------ATCAAGTTAACTATGTTCCTTTGAGAGCCACTAATTGCATTACCAAGTGTAATATTGGTGGTGCTGTATGTTCTAAGCACGCTAATCTCTATAGAGCGTATGTTGAGTCATATAACATTTTTACTCAAGCTGGTTTTAATATTTGGGTTCCTACCACGTTTGATTGTTATAATTTGTGGCAGACATTCACAGATGTCAATTTACAAGGTTTAGAGAACATTGCTTTTAACGTTGTTAATAAAGGTTCATTTGTTGGTGCTGATGGTGAATTACCAGTAGCCATTAGTGGTGATAAAGTGTTCGTACGTGATGGTAACACTGATAATTTAGTCTTTGTTAACAAAACATCACTGCCTACAAATATAGCATTTGAACTTTTTGCTAAGAGGAAGGTTGGTTTAACACCACCTCTCAGTATTCTCAAAAACCTTGGTGTTGTCGCCACATATAAGTTTGTCTTGTGGGATTATGAAGCTGAGCGTCCCTTGACAAGCTTTACTAAGTCTGTTTGTGGTTATACAGAC------TTTGCAGAGGATGTTTGTACTTGTTACGATAATAGTATACAAGGTTCATACGAACGTTTTACTCTCTCAACTAATGCTGTGTTATTCTCTGCTACTGCTGTGAAAACAGGTGGTAAGAGTTTGCCGGCTATTAAATTGAATTTT-GGAATGCTTAACGGTAATGCAATTGCTACTGTCAAATCAGAAGATGGTAACATAAAAAATATTAACTGGTTTGT------------------------------------------------------------------------------TTACGTACGCAAAGATGGTAAACCTGTTGATCATTATGATGGTTTT---------------------TATACCCAAGGTCGTAATTTACAAGACTTTTTGCCTCGCAGCACAATGGAAGAAGACTTTTTGAACATGGATATAGGCGTGTTTATTCAAAAGTACGGTCTAGAGGATTTCAACTTCGAGCACGTTGTGTATGGTGATGTTTCAAAAACTACTCTAGGCGGTTTACACTTGTTGATTTCACAAGTACGTCTGAGTAAAATGGGCATCTTAAAGGCAGAGGAGTTTGTGGCAGCATCTGACATAACACTCAAATGTTGTACTGTGACTTATCTTAATGATCCTAGTTCTAAGACTGTTTGTACTTACATGGATTTGTTGTTGGATGATTTTGTTTCTTTATTGAAGTCTTTGGATTTGACTGTTGTATCCAAGGTTC------ATGAGGTCATAATTGACAACAAACCATGGAGATGGATGCTATGGTGTAAAGATAATGCCGTTGCTACATTCTATCCTCAGTTGCAGAGTG---CAGAATGGAAATGCGGGTATTCTATGCCTGGTATTTATAAGACACAACGTATGTGCTTAGAACCATGTAATTTGTATAATTATGGTGCAGGTTTGAAGTTGCCCAGTGGCATTATGTTCAATGTTGTTAAATACACTCAATTGTGTCAATATTTTAACAGTACCACGTTATGTGTTCCTCATAATATGAGAGTGTTACACTTGGGTGCTGGCTCTGATTATGGTGTTGCACCAGGAACTGCTGTTCTTAAAAGGTGGTTGCCGCACGACGCAATTGTTGTTGATAATGATGTTGTTGACTATGTGAGTGACGCTGATTTTAGTGTTACTGGTGATTGTGCAACCGTTTATTTGGAAGACAAGTTTGACTTGTTAATCTCTGATATGTACGATGGTAGGACAAAGGCAATTGATGGTGAAAATGTTTCAAAAGAAGGATTTTTCACTTACATCAATGGTTTCATTTGTGAAAAACTTGCCATCGGAGGTTCGATTGCTATTAAAGTAACAGAGTATAGCTGGAATAAGAAATTGTATGAACTTGTACAAAGATTTTCTTTTTGGACTATGTTTTGCACTTCTGTTAATACGTCATCATCAGAAGCCTTTGTTGTCGGAATTAACTATCTTGGTGATTTCGCACAAGGACCTTTTATAGATGGTAACATAATACATGCAAATTATGTATTTTGGCGTAACTCCACTGTTATGAGTTTGTCCTACAACTCTGTTTTAGACCTGAGTAAATTTAATTGCAAACACAAAGCTACTGTTGTTGTGCAATTAAAGGATAGTGATATTAATGACATGGTGCTTAGTCTTGTTAGGAGTGGTAAGTTGCTTGTAAGGGGTAATGGCAAG---TGTTTGAGTTTTAGTAAT
>KF514431 Human coronavirus 229E strain 229E/human/USA/953-49/1995, partial genome
---------------------------------------------------------------------------------------NNNNNNNNNNNNNNNNNNNNNNNNNNNNN------------NNNNNNNNNNNNNNNNNNNNNNNNNNNNNNNNNNNNNNNNNNNNNNNNNNNNNNNNNNNNNNNNNNNNNNNNNNNNNNNNNNNNNNNNNNNNNNNNNNNNNNNNNNNNNNNNNNNNNNNNNNNNNNNNNNNNNNNNNNNNNNNNNNNNNNNNNNNNNNNNNNNNNNNNNNNNNNNNNNNNNNNNNNN----------------NNNNNNNNNNNNNNNNNNNNNNNNNNNNNNNNNNNNNNNNNNNNNNNNNNNNNNNNNNNNNNNNNNNNNNNNNNNNNNNNNNNNNNNNNNNNNNNNNNNNNNNNNNNNNNNNNNNNNNNNNNNNNNNNNNNNNNNNNNNNNNNNNNNNNNNNNNNNNNNNNNNNNNNNNNNNNNNNNNNNNNNNNNNNNNNNNNNNNNNNNNNNNNNNNNNNNNNNNNNNNNNNNNNNNNNNNNNNNNNNNNNNNNNNNNNNNNNNNNCTATGACTTCGGTGACTTTGTATTGTGTCCTCCTGGAATGGGAATACCCTACTGCACGTCATACTATGCTTATATGATGCCTGTTATGGGTATGACTAATTGTTTAGCTAGTGAGTGCTTTATGAAAAGTGACATCTTTGGTCAAGACTTCAAAACTTTTGATTTGTTGAAATATGATTTCACAGAACATAAGGAGGTTTTGTTTAACAAGTACTTTAAGTATTGGGGACAGGATTATCATCCTGATTGTGTTGATTGCCATGACGAGATGTGTATTTTGCATTGTTCAAATTTTAACACACTCTTCGCAACCACAATTCCAAACACAGCTTTTGGACCTCTGTGCAGAAAAGTGTTTATTGATGGTGTACCCGTAGTTGCTACTGCTGGTTACCACTTTAAACAATTAGGACTTGTGTGGAACAAAGATGTTAACACCCATTCTACCAGACTTACTATTACTGAACTCTTACAGTTTGTGACAGATCCAACGCTTATAGTTGCGTCATCGCCTGCCTTGGTGGATAAACGCACTGTTTGTTTTTCTGTCGCTGCTTTGAGTACAGGATTAACATCCCAAACAGTAAAACCTGGCCATTTTAATAAGGAGTTTTATGACTTCTTACGTTCTCAAGGGTTTTTCGATGAGGGTTCAGAATTAACATTGAAGCATTTCTTTTTTACACAAAAGGGTGATGCTGCAATTAAAGATTTTGATTATTATCGTTACAACAGACCTACCATTCTGGATATTGGACAAGCTCGCGTAGCATATCAAGTGGCAGCTCGCTATTTTGACTGTTACGAGGGTGGCTGTATTACATCTAGAGAGGTTGTTGTTACAAACCTTAATAAAAGCGCTGGTTGGCCCCTTAATAAGTTTGGTAAAGCTGGTTTATATTATGAGTCTATTAGTTATGAGGAACAAGATGCTATTTTTTTATTAACAAAGCGTAACATTCTCCCTACTATGACTCAGTTAAATCTTAAATACGCCATATCTGGTAAGGAACGTGCACGTACAGTGGGTGGCGTCTCTTTATTAGCTACTATGACTACAAGACAGTTTCATCAGAAATGTCTAAAATCCATAGTAGCTACCAGAAATGCCACTGTTGTTATCGGCACTACCAAGTTTTATGGCGGTTGGGATAATATGTTAAAGAACCTGATGGCCGATGTTGACGATCCTAAATTGATGGGATGGGACTATCCTAAGTGTGATAGAGCTATGCCCTCAATGATTCGTATGTTGTCGGCTATGATCTTAGGTTCTAAGCATGTCACATGTTGTACGGCTAGTGATAAATTTTATAGACTTAGTAATGAGCTTGCTCAAGTTTTGACCGAGGTTGTTTATTCAAATGGTGG-GTTTTATTTTAAACCTGGTGGTACAACTTCTGGTGATGCAACTACAGCCTACGCCAATTCTGTCTTTAATATATTTCAGGCTGTAAGTTCTAACATTAATTGCGTTTTGAGCGTTAACTCGTCAAATTGCAATAATTTTAATGTTAAGAAGTTACAGAGACAACTCTATGATAATTGCTATAGAAATAGTAATGTTGATGAATCTTTTGTGGATGACTTTTATGGTTATTTGCAAAAGCATTTTTCTTATGATGATTCTTTCTGATGATGGTGTTGTGTGCTATAATAAAACTTATGCTGAACTTGGTTACATTGCTGATATTAGTGCTTTTAAAGCCACTTTGTATTATCAGAATGGTGTGTTTATGAGTACAGCTAAGTGTTGGACTGAGGAAGATCTTTCTATAGGACCTCATGAATTTTGCTCACAGCACACTATGCAGATTGTAGATGAAAATGGTAAGTATTATCTACCATATCCAGATCCTAGCCGTATTATTTCTGCTGGTGTTTTTGTGG---------------ATGACGTCACTAAGACTGATGCTGTCATTCTTTTGGAACGCTATGTTTCTCTGGCTATAGATGCATACCCATTGTCTAAGCATCCTAAACCTGAGTACAGGAAGGTGTTTTACGCATTGTTAGATTGGGTTAAACATCTCAACAAGACTCTTAACGAAGGTGTTTTGGAGTCTTTTTCTGTTACACTTTTAGATGAACAGGAGTCTAAGTTTTGGGATGAAAGCTTTTATGCTAGTATGTATGAGAAGTCTACAGTATTACAAGCTGCTGGTCTTTGTGTAGTATGTGGCTCTCAAACAGTTCTAAGATGCGGTGATTGTTTACGCAGACCGATGTTGTGCACTAAGTGCGCCTATGATCATGTGTTTGGCACTGATCATAAGTTCATTTTAGCTATTACACCATATGTTTGTAACACATCTGGCTGCAACGTAACTGACGTTACAAAACTGTATCTTGGAGGTTTGAATTATTACTGTGTAGACCACAAACCACATCTTTCATTCCCACTGTGTTCAGCTGGTAATGTCTTTGGTTTGTACAAAAGTTCTGCTTTGGGTTCCATGGACATTGACGTCTTTAACAAACTTTCTACCTCTGATTGGTCTGACATTCGCGACTACAAGCTGGCTAATGATGCAAAAGAGTCACTAAGGTTGTTTGCAGCTGAAACGGTCAAGGCTAAAGAGGAAAGTGTTAAGTCATCATACGCTTATGCTACCCTAAAGGAGATTGTAGGTCCTAAGGAACTTTTGCTCTTATGGGAAAGTGGAAAAGCCAAACCACCGTTAAACCGTAATTCTGTTTTTACATGCTTCCAAATTACAAAAGACTCCAAGTTTCAAGTTGGTGAGTTTGTGTTTGAGAAAGTAGATTATGGTTCTGATACGGTTACTTACAAATCCACTGCTACTACTAAGTTAGTACCAGGTATGTTATTTATTTTGACTTCTCATAATGTTGCTCCACTTAGAGCGCCAACAATGGCAAACCAGGAGAAATATTCTACCATTTACAAGTTGCACCCATCATTTAATGTTAGTGATGCTTATGCAAATCTTGTACCTTATTACCAACTTATTGGCAAACAGCGTATCACCACAATACAGGGTCCTCCTGGTAGTGGAAAATCGCATTGCTCTATTGGTATTGGTGTGTATTACCCTGGAGCGAGGATCGTGTTCACTGCTTGTTCTCACGCTGCTGTTGATTCGCTTTGTGCAAAAGCTGTCACAGCCTATAGTGTTGATAAGTGTACACGTATTATTCCTGCACGTGCCAGAGTTGAGTGTTATAGTGGTTTTAAACCTAACAATACTAGTGCACAATACGTGTTTAGTACTGTTAATGCGTTACCTGAAGTTAATGCAGACATTGTTGTCGTGGATGAGGTGTCTATGTGCACTAACTATGACTTGTCTGTGATTAACCAGCGTATATCATATAAACACATTGTATATGTTGGTGATCCTCAACAGCTTCCAGCTCCTAGAGTTCTTATCTCTAAAGGTGTTATGGAACCAATTGACTATAATGTTGTGACACAACGTATGTGTGCTATAGGACCCGATGTCTTTTTACACAAGTGTTACAGATGTCCTGCTGAAATAGTTAACACTGTTTCAGAGCTTGTTTATGAAAACAAGTTTGTACCTGTCAAAGAAGCTAGTAAGCAGTGCTTCAAAATCTTTGAACGCGGTAGTGTTC-AGGTAGACAATGGCTCCAGTATAAATAGGCGTCAACTTGATGTTGTTAAGCGATTTATACATAAAAACTCCACATGGAGCAAGGCTGTGTTTATCTCACCTTACAATAGTCAAAATTATGTAGCTGCCAGGCTTTTAGGTTTACAAACTCAGACAGTGGATTCTGCTCAAGGTAGTGAATATGACTATGTTATATTCGCACAGACATCAGATACTGCTCATGCCTGTAATGCCAATCGTTTTAACGTTGCCATTACTAGAGCAAAGAAAGGTATTTTCTGTATTATGTCTGACAGAACTTTGTTTGATGCACTTAAGTTCTTTGAAGTTACTATGACAGATTTACAGTC------------------TGAAAGCAGTTGTGGTTTGTTTAAGGATTGTGCACGTAACCCTATTGATTTACCACCAAGTCATGCCACTACTTATTTGTCATTGTCTGATAGATTTAAGACTAGTGGTGACTTGGCTGTTCAAATAGGTAACAACAA---TGTTTGTACCTATGAACATGTGATTTCATATATGGGTTTTAGGTTTGATGTTAGCATGCCTGGTAGTCATAGTTTGTTCTGTACTAGAGACTTTGCCATGCGTCATGTCAGAGGTTGGTTAGGAATGGATGTGGAAGGTGCACATGTCACAGGTGACAATGTTGGCACTAATGTACCTCTACAAGTTGGTTTTTCCAATGGTGTTGATTTTGTAGCTCAACCTGAAGGTTGTGTTTTAACAAACACTGGCAGTGTTGTAAAACCTGTTCGTGCTCGTGCACCACCTGGAGAACAATTTACTCACATTGTACCTCTGTTACGCAAGGGACAACCTTGGAGTGTGTTGAGAAAACGTATTGTTCAAATGATAGCAGATTTTCTTGCTGGCTCATCTGATGTATTGGTGTTTGTGCTTTGGGCTGGCGGTTTAGAGTTGACCACTATGCGTTATTTTGTTAAGATTGGAGCTGTTAAACATTGCCAA---TGTGGTACTGTTGCAACATGCTACAATTCTGTTAGTAATGACTATTGTTGCTTTAAACATGCATTGGGCTGTGACTATGTTTATAACCCATATGTCATAGATATTCAACAATGGGGTTATGTTGGTTCACTCTCCACTAATCACCATGCAATTTGTAATGTTCATAGAAATGAGCACGTTGCTTCTGGTGATGCTATTATGACTAGATGTTTGGCTGTGTATGACTGCTTTGTTAAGAATGTGGATTGGTCAATTACCTACCCTATGATAGCTAATGAAAATGCCATAAACAAGGGCGGTCGCACTGTGCAGAGTCATATTATGCGTGCTGCTATTAAATTGTACAACCCTAAAGCAATC----------------CATGACATTGGTAATCCTAAGGGTATTCGTTGTGCTGTAACTGATGCCAAGTGGTATTG-TTATGACAAGAACCCTATTAATTCTAATGTGAAAACATTGGAGTATGATTACATGACACATGGCCAAATG------GAAGGCTTGTGTTTGTTTTGGAATTGTAATGTGGATATGTACCCTGAATTCTCAATTGTTTGCAGGTTTGACACACGTACACGATCTACATTGAACCTCGAAGGTGTAAATGGTGGTTCATTGTATGTCAATAACCATGCATTTCACACTCCTGCTTATGATAAACGTGCTATGGCCAAATTGAAACCAGCACCGTTTTTCTACTATGACGACGGTGCATGTGAGGTTGTTCACG------------ATCAAGTTAACTATGTTCCTTTGAGAGCCACTAATTGCATTACCAAGTGTAATATTGGTGGTGCTGTATGTTCTAAGCACGCTAATCTCTATAGAGCGTATGTTGAGTCATATAACATTTTTACTCAAGCTGGTTTTAATATTTGGGTTCCTACCACGTTTGATTGTTATAATTTGTGGCAGACATTCACAGATGTCAATTTACAAGGTTTAGAGAACATTGCTTTTAACGTTGTTAATAAAGGTTCATTTGTTGGTGCTGATGGTGAATTACCAGTAGCCATTAGTGGTGACAAAGTGTTCGTACGTGATGGTAACACTGATAATTTAGTCTTTGTTAACAAAACATCACTGCCTACAAATATAGCATTTGAACTTTTTGCTAAGAGGAAGGTTGGTTTAACACCACCTCTCAGTATTCTCAAAAACCTTGGTGTTGTCGCCACATATAAGTTTGTCTTGTGGGATTATGAAGCTGAGCGTCCCTTGACAAGCTTTACTAAGTCTGTTTGTGGTTATACAGAC------TTTGCAGAGGATGTTTGTACTTGTTACGATAATAGTATACAAGGTTCATACGAACGTTTTACTCTCTCAACTAATGCTGTGTTATTCTCTGCTACTGCTGTGAAAACAGGTGGTAAGAGTTTGCCGGCTATTAAATTGAATTTT-GGAATGCTTAACGGTAATGCAATTGCTACTGTCAAATCAGAAGATGGTAACATAAAAAATATTAACTGGTTTGT------------------------------------------------------------------------------TTACGTACGCAAAGATGGTAAACATGTTGATCATTATGATGGTTTT---------------------TATACCCAAGGTCGTAATTTACAAGACTTTTTGCCTCGCAGCACAATGGAAGAAGACTTTTTGAACATGGATATAGGCGTGTTTATTCAAAAGTATGGTCTAGAGGATTTCAACTTCGAGCACGTTGTGTATGGTGATGTTTCAAAAACTACTCTAGGCGGTTTACACTTGTTGATTTCACAAGTACGTCTGAGTAAAATGGGCATCTTAAAGGCAGAGGAGTTTGTGGCAGCATCTGACATAACACTCAAATGTTGTACTGTGACTTATCTTAATGATCCTAGTTCTAAGACTGTTTGTACTTACATGGATTTGTTGTTGGATGATTTTGTTTCTTTATTGAAGTCTTTGGATTTGACTGTTGTATCCAAGGTTC------ATGAGGTCATAATTGACAACAAACCATGGAGATGGATGCTATGGTGTAAAGATAATGCCGTTGCTACATTCTATCCTCAGTTGCAGAGTG---CAGAATGGAAATGCGGGTATTCTATGCCTGGTATTTATAAGACACAACGTATGTGCTTAGAACCATGTAATTTGTATAATTATGGTGCAGGTTTGAAGTTGCCCAGTGGCATTATGTTCAATGTTGTTAAATACACTCAATTGTGTCAATATTTTAACAGTACCACGTTATGTGTTCCTCATAATATGAGAGTGTTACACTTGGGTGCTGGCTCTGATTATGGTGTTGCACCAGGAACTGCTGTTCTTAAAAGGTGGTTGCCGCACGACGCAATTGTTGTTGACAATGATGTTGTTGACTATGTGAGTGACGCTGATTTTAGTGTTACTGGTGATTGTGCAACCGTTTATTTGGAAGACAAGTTTGACTTGTTAATCTCTGATATGTACGATGGTAGGACAAAGGCAATTGATGGTGAAAATGTTTCAAAAGAAGGATTTTTCACTTACATCAATGGTTTCATTTGTGAAAAACTTGCCATCGGAGGTTCGATTGCTATTAAAGTAACAGAGTATAGCTGGAATAAGAAATTGTATGAACTTGTACAAAGATTTTCTTTTTGGACTATGTTTTGCACTTCTGTTAATACGTCATCATCAGAAGCCTTTGTTGTCGGAATTAACTATCTTGGTGATTTCGCACAAGGACCTTTTATAGATGGTAACATAATACATGCAAATTATGTATTTTGGCGTAACTCCACTGTTATGAGTTTGTCCTACAACTCTGTTTTAGACCTGAGTAAATTTAATTGCAAACACAAAGCTACTGTTGTTGTGCAATTAAAGGATAGTGATATTAATGACATGGTGCTTAGTCTTGTTAGGAGTGGTAAGTTGCTTGTAAGGGGTAATGGCAAG---TGTTTGAGTTTTAGTAAT
>KY621348 Human coronavirus 229E strain HCoV_229E/Seattle/USA/SC379/2016, complete genome
------------------------------------------------------------------------------------------------------------------CG------------CGTTCTATATTGTTAAACGTTGCATTAAGTCAGTTATGGACCACGAGCAGTCCATGTATAACTTACTTAAAGGCTGTAATGCTGTTGCTAAGCATGATTTCTTTACTTGGCATGAGGGCAGAACCATTTATGGTAATGTTAGTAGACAGGATCTTACTAAATACACCATGATGGATTTGTGCTTCGC----------------TCTGCGTAACTTTGATGAAAAAGATTGTGGAGTTTTTAAGGAGATATTGGTTCTTACTGGTTGTTGTAATACTGATTACTTTGAAATGAAGAATTGGTTTGACCCCATAGAAAATGAGGACATACACCGTGTGTATGCTGCTTTAGGCAAGGTAGTTGCAAATGCAATGCTTAAGTGTGTTGCTTTTTGCGACGAAATGGTGCTCAAAGGAGTTGTTGGTGTTTTGACCTTAGACAACCAAGATCTTAATGGGAATTTCTATGACTTCGGTGATTTTGTATTGTGTCCTCCTGGAATGGGAATACCCTACTGCACGTCATACTATGCTTATATGATGCCTGTTATGGGTATGACTAATTGTTTAGCTAGTGAGTGCTTTATGAAAAGTGACATCTTTGGTCAAGACTTCAAAACTTTTGATTTGTTGAAATATGATTTCACAGAACATAAGGAGGTTTTGTTTAACAAGTACTTTAAGTATTGGGGACAGGATTATCATCCTGATTGTGTTGATTGCCATGACGAGATGTGTATTTTGCATTGTTCAAATTTTAACACACTCTTCGCAACCACAATTCCAAACACAGCTTTTGGACCTCTGTGCAGAAAAGTGTTTATTGATGGTGTACCCGTAGTTGCTACTGCTGGTTACCACTTTAAACAATTAGGACTTGTGTGGAACAAAGATGTTAACACCCATTCTACCAGACTTACTATTACTGAACTCTTACAGTTTGTGACAGATCCAACGCTTATAGTTGCGTCATCGCCTGCCTTGGTGGACAAACGCACTGTTTGTTTTTCTGTCGCTGCTTTGAGTACAGGATTAACATCCCAAACAGTAAAACCTGGCCATTTTAATAAGGAGTTTTATGACTTCTTACGTTCTCAAGGGTTTTTCGATGAGGGTTCAGAATTAACATTGAAGCATTTCTTTTTTACACAAAAGGGTGATGCTGCAATTAAAGATTTTGATTATTATCGTTACAACAGACCTACCATTCTGGATATTGGACAAGCTCGCGTAGCATATCAAGTGGCAGCTCGCTATTTTGACTGTTACGAGGGTGGCTGTATTACATCTAGAGAGGTTGTTGTTACAAACCTTAATAAAAGCGCTGGTTGGCCCCTTAATAAGTTTGGTAAAGCTGGTTTATATTATGAGTCTATTAGTTATGAGGAACAAGATGCTATTTTTTTATTAACAAAGCGTAATATTCTCCCTACTATGACTCAGTTAAATCTTAAATATGCCATATCTGGTAAGGAACGTGCACGTACAGTGGGTGGCGTCTCTTTATTAGCTACTATGACTACACGACAGTTTCATCAGAAATGTCTAAAATCCATAGTAGCTACCAGAAATGCCACTGTTGTTATCGGCACTACCAAGTTTTATGGCGGTTGGGATAATATGTTAAAGAACCTGATGGCCGATGTTGACGATCCTAAATTGATGGGATGGGACTATCCTAAGTGCGATAGAGCTATGCCCTCAATGATTCGTATGTTGTCGGCTATGATTTTAGGTTCTAAGCATGTCACATGTTGTACGGCTAGTGATAAATTTTATAGACTTAGTAATGAGCTTGCTCAAGTTTTGACCGAGGTTGTTTATTCAAATGGTGG-GTTTTATTTTAAACCTGGTGGTACAACTTCTGGTGATGCAACTACAGCCTACGCCAATTCTGTCTTTAATATATTTCAGGCTGTAAGTTCTAACATTAATTGCGTTTTGAGCGTTAACTCGTCAAATTGCAATAATTTTAATGTTAAGAAGTTACAGAGACAACTCTATGATAATTGCTATAGAAATAGTAATGTTGATGAATCTTTTGTGGATGACTTTTATGGTTATTTGCAAAAGCATTTTTC-TATGATGATTCTTTCTGATGATGGTGTTGTGTGCTATAATAAAACTTATGCTGAACTTGGTTACATTGCTGATATTAGTGCTTTTAAAGCCACTTTGTATTATCAGAATGGTGTGTTTATGAGTACAGCTAAGTGTTGGACTGAGGAAGATCTTTCTATAGGACCTCATGAATTTTGCTCACAGCACACTATGCAGATTGTAGATGAAAATGGTAAGTATTATCTACCATATCCAGATCCTAGCCGTATTATTTCTGCTGGTGTTTTTGTGG---------------ATGACGTCACTAAGACTGATGCTGTCATTCTTTTGGAACGCTATGTTTCTCTGGCTATAGATGCATACCCATTGTCTAAGCATCCTAAACCTGAGTACAGGAAGGTGTTTTACGCATTGTTAGATTGGGTTAAACATCTCAACAAGACTCTTAACGAAGGTGTTTTGGAGTCTTTTTCTGTTACACTTTTAGATGAACATGAGTCTAAGTTTTGGGATGAAAGCTTTTATGCTAGTATGTATGAGAAGTCTACAGTATTACAAGCTGCTGGTCTTTGTGTAGTATGTGGCTCTCAAACAGTTCTAAGATGCGGTGATTGTTTACGCAGACCTATGTTGTGCACTAAGTGCGCCTATGATCACGTGTTTGGCACTGATCATAAGTTCATTTTAGCTATTACACCATATGTTTGTAACACATCTGGCTGCAACGTAACTGACGTTACAAAACTGTATCTTGGAGGTTTGAATTATTACTGTGTAGACCACAAACCACATCTTTCATTCCCACTGTGTTCAGCTGGTAATGTCTTTGGTTTGTACAAAAGTTCTGCTTTGGGTTCCATGGACATTGATGTCTTTAACAAACTTTCTACCTCTGATTGGTCTGACATTCGCGACTACAAGCTGGCTAATGATGCAAAAGAGTCACTAAGGTTGTTTGCAGCTGAAACGGTCAAGGCTAAAGAGGAAAGTGTTAAGTCATCATACGCTTATGCTACCCTAAAGGAGATTGTAGGTCCTAAGGAACTTTTGCTTTTATGGGAAAGTGGAAAAGCCAAACCACCGTTAAACCGTAATTCTGTTTTTACATGCTTCCAAATTACAAAAGACTCCAAGTTTCAAGTTGGTGAGTTTGTGTTTGAGAAAGTAGATTATGGTTCTGATACGGTTACTTACAAATCCACTGCTACTACTAAGTTAGTACCAGGTATGTTATTTATTTTGACTTCTCATAATGTTGCTCCACTTAGAGCGCCAACAATGGCAAACCAGGAGAAATATTCTACCATTTACAAGTTGCACCCATCATTTAATGTTAGTGATGCTTATGCAAATCTTGTACCTTATTACCAACTTATTGGCAAACAGCGTATCACCACAATACAGGGTCCTCCTGGTAGTGGAAAATCGCATTGCTCTATTGGTATTGGTGTGTATTACCCTGGAGCGAGGATCGTGTTCACTGCTTGTTCTCACGCTGCTGTTGATTCGCTTTGTGCAAAAGCTGTCACAGCCTATAGTGTTGATAAGTGTACACGTATTATTCCTGCACGTGCCAGAGTTGAGTGTTATAGTGGTTTTAAACCTAACAACACTAGTGCACAATACGTGTTTAGTACTGTTAATGCGTTACCTGAAGTTAATGCAGACATTGTTGTCGTGGATGAGGTGTCTATGTGCACTAACTATGACTTGTCTGTGATTAACCAGCGTATATCATATAAACACATTGTATATGTTGGTGATCCTCAACAGCTTCCAGCTCCTAGAGTTCTTATCTCTAAAGGTGTTATGGAACCAATTGACTATAATGTTGTGACACAACGTATGTGTGCTATAGGACCCGATGTCTTTTTACACAAGTGTTATAGATGTCCTGCTGAAATAGTTAACACTGTTTCAGAGCTTGTTTATGAAAACAAGTTTGTACCTGTCAAAGAAGCTAGTAAGCAGTGCTTCAAAATCTTTGAACGCGGTAGTGTTC-AGGTAGACAATGGCTCCAGTATAAATAGGCGTCAACTTGATGTTGTTAAGCGATTTATACATAAAAACTCCACATGGAGCAAGGCTGTGTTTATCTCACCTTACAATAGTCAAAATTATGTAGCTGCCAGGCTTTTAGGTTTACAAACTCAGACAGTGGATTCTGCTCAAGGTAGTGAATATGACTATGTTATATTCGCACAGACATCAGATACTGCTCATGCCTGTAATGCCAATCGTTTTAACGTTGCCATTACTAGAGCAAAGAAAGGTATTTTCTGTATTATGTCTGACAGAACTTTGTTTGATGCACTTAAGTTCTTTGAAGTTACTATGACAGATTTACAGTC------------------TGAAAGCAGTTGTGGTTTGTTTAAGGATTGTGCACGTAACCCTATTGATTTACCACCAAGTCATGCCACTACTTATTTGTCATTGTCTGATAGATTTAAGACTAGTGGTGACTTGGCTGTTCAAATAGGTAACAACAA---TGTTTGTACCTATGAACATGTGATTTCATATATGGGTTTCAGGTTTGATGTTAGCATGCCTGGTAGTCATAGTTTGTTCTGTACTAGAGACTTTGCCATGCGTCATGTCAGAGGTTGGTTAGGAATGGATGTTGAAGGTGCACATGTCACAGGTGACAATGTTGGCACTAATGTACCTCTACAAGTTGGTTTTTCCAATGGTGTTGATTTTGTAGCTCAACCTGAAGGTTGTGTTTTAACAAACACTGGCAGTGTTGTAAAACCTGTTCGTGCTCGTGCACCTCCTGGAGAACAATTTACTCACATTGTACCTCTGTTACGCAAGGGACAACCTTGGAGTGTGTTGAGAAAACGTATTGTTCAAATGATAGCAGATTTTCTTGCTGGCTCATCTGATGTATTGGTGTTTGTGCTTTGGGCTGGCGGTTTAGAGTTGACCACTATGCGTTATTTTGTTAAGATTGGAGCTGTTAAACATTGCCAA---TGTGGTACTGTTGCAACATGCTACAATTCTGTTAATAATGACTATTGTTGCTTTAAACATGCATTGGGCTGCGACTATGTTTATAACCCATATGTCATAGATATTCAACAATGGGGTTATGTTGGTTCACTCTCCAATAATCACCATGCAATTTGTAATGTTCATAGAAATGAACACGTTGCTTCTGGTGATGCTATTATGACTAGATGTTTGGCTGTGTATGATTGCTTTGTTAAGAATGTGGATTGGTCAATTACCTACCCTATGATAGCTAATGAAAATGCCATAAACAAGGGCGGTCGCACTGTGCAGAGTCATATTATGCGTGCTGCTATTAAATTGTACAACCCTAAAGCAATC----------------CATGACATTGGTAATCCTAAGGGTATTCGTTGTGCTGTAACTGATGCCAAGTGGTATTG-TTATGACAAGAACCCTATTAATTCTAATGTGAAAACATTGGAGTATGATTACATGACACATGGCCAAATG------GAAGGCTTGTGTTTATTTTGGAATTGTAATGTGGATATGTACCCTGAATTCTCAATTGTTTGCAGGTTTGACACACGTACACGATCTACATTGAACCTCGAAGGTGTAAATGGTGGTTCATTGTATGTCAATAACCACGCATTTCACACTCCTGCTTATGATAAACGTGCTATGGCTAAATTGAAACCAGCACCGTTTTTCTACTATGACGACGGTTCATGTGAGGTTGTTCACG------------ATCAAGTTAACTATGTTCCTTTGAGAGCCACTAATTGCATTACCAAGTGTAATATTGGTGGTGCTGTATGTTCTAAGCACGCTAATCTCTATAGAGCATATGTTGAGTCATATAATATTTTTACTCAAGCTGGTTTTAATATTTGGGTTCCTACCACGTTTGATTGTTATAATTTGTGGCAGACATTCACAGATGTCAATTTACAAGGTTTAGAGAACATTGCTTTTAACGTTGTTAATAAAGGTTCATTTGTTGGTGCTGACGGTGAATTACCAGTAGCCATTAGTGGTGATAAAGTGTTCGTACGTGATGGTAACACTGATAATTTAGTCTTTGTTAACAAAACATCACTGCCTACAAATATAGCATTTGAACTTTTTGCTAAGAGGAAGGTTGGTTTAACACCACCTCTCAGTATTCTCAAAAACCTTGGTGTTGTCGCCACATATAAGTTTGTCTTGTGGGATTATGAAGCTGAGCGTCCCTTGACAAGCTTTACTAAGTCTGTTTGTGGTTATACAGAC------TTTGCAGAAGATGTTTGTACTTGTTACGATAATAGTATACAAGGTTCATACGAACGTTTTACTCTCTCAACTAATGCTGTGTTATTCTCTGCTACTGCTGTGAAAACAGGTGGTAAGAGTTTGCCGGCTATTAAACTGAATTTT-GGAATGCTTAACGGTAATGCAATTGCTACTGTCAAATCAGAAGATGGTAACATAAAAAATATTAACTGGTTTGT------------------------------------------------------------------------------TTACGTACGCAAAGATGGTAAACATGTTGATCATTATGATGGTTTT---------------------TATACCCAAGGTCGTAATTTACAAGACTTTTTGCCTCGCAGCACAATGGAAGAAGACTTTTTGAACATGGATATAGGCGTGTTTATTCAAAAGTATGGTCTAGAGGATTTCAACTTCGAGCACGTTGTGTATGGTGATGTTTCAAAAACTACTCTAGGCGGTTTACACTTGTTGATTTCACAAGTACGTCTGAGTAAAATGGGCATCTTAAAGGCAGAGGAGTTTGTGGCAGCATCTGACATAACACTCAAATGTTGTACTGTGACTTATCTTAATGATCCTAGTTCTAAGACTGTTTGTACTTACATGGATTTGTTGTTGGATGATTTTGTTTCTTTATTGAAGTCTTTGGATTTGACTGTTGTATCCAAGGTTC------ATGAGGTCATAATTGACAACAAACCATGGAGATGGATGCTATGGTGTAAAGATAATGCCGTTGCTACATTCTATCCTCAATTGCAGAGTG---CAGAATGGAAATGCGGGTATTCTATGCCTGGTATTTATAAGACACAACGTATGTGCTTAGAACCATGTAATTTGTATAATTATGGTGCAGGTTTGAAGTTGCCCAGTGGCATTATGTTCAATGTTGTTAAATACACTCAATTGTGTCAATATTTTAACAGTACCACGTTATGTGTTCCTCATAATATGAGAGTGTTACACTTGGGTGCTGGCTCTGATTATGGTGTTGCACCAGGAACTGCTGTTCTTAAAAGGTGGTTGCCGCACGACGCAATTGTTGTTGACAATGATGTTGTTGACTATGTGAGTGATGCTGATTTTAGTGTTACTGGTGATTGTGCAACCGTTTATTTGGAAGACAAGTTTGACTTGTTAATTTCTGATATGTACGATGGTAGGACAAAGGCAATTGATGGTGAAAATGTTTCAAAAGAAGGATTTTTCACTTACATCAATGGTTTCATTTGTGAAAAACTTGCCATCGGAGGTTCAATTGCTATTAAAGTAACAGAGTATAGCTGGAATAAGAAATTGTATGAACTTGTACAAAGATTTTCTTTTTGGACTATGTTTTGCACTTCTGTTAATACGTCATCATCAGAAGCCTTTGTTGTCGGAATTAACTATCTTGGTGATTTCGCACAAGGACCTTTTATAGATGGTAACATAATACATGCAAATTATGTATTTTGGCGTAACTCCACTGTTATGAGTTTGTCCTACAACTCTGTTTTAGACCTGAGTAAATTTAATTGCAAACACAAAGCTACTGTTGTTGTGCAATTAAAGGATAGTGATATTAATGACATGGTGCTTAGTCTTGTTAGGAGTGGTAAGTTGCTTGTAAGGGGTAATGGCAAG---TGTTTGAGTTTTAGTAAT
>KY369909 Human coronavirus 229E strain HCoV_229E/Seattle/USA/SC677/2016, complete genome
---------------------------------------------------------------------------------------------------------------------------------GTTCTATATTGTTAAACGTTGCATTAAGTCAGTTATGGACCACGAGCAGTCCATGTATAACTTACTTAAAGGCTGTAATGCTGTTGCTAAGCATGATTTCTTTACTTGGCATGAGGGCAGAACCATTTATGGTAATGTTAGTAGACAGGATCTTACTAAATACACCATGATGGATTTGTGCTTCGC----------------TCTGCGTAACTTTGATGAAAAAGATTGTGGAGTTTTTAAGGAGATATTGGTTCTTACTGGTTGTTGTAATACTGATTACTTTGAAATGAAGAATTGGTTTGACCCCATAGAAAATGAGGACATACACCGTGTGTATGCTGCTTTAGGCAAGGTAGTTGCAAATGCAATGCTTAAGTGTGTTGCTTTTTGCGACGAAATGGTGCTCAAAGGAGTTGTTGGTGTTTTGACCTTAGACAACCAAGATCTTAATGGGAATTTCTATGACTTCGGTGATTTTGTATTGTGTCCTCCTGGAATGGGAATACCCTACTGCACGTCATACTATGCTTATATGATGCCTGTTATGGGTATGACTAATTGTTTAGCTAGTGAGTGCTTTATGAAAAGTGACATCTTTGGTCAAGACTTCAAAACTTTTGATTTGTTGAAATATGATTTCACAGAACATAAGGAGGTTTTGTTTAACAAGTACTTTAAGTATTGGGGACAGGATTATCATCCTGATTGTGTTGATTGCCATGACGAGATGTGTATTTTGCATTGTTCAAATTTTAACACACTCTTCGCAACCACAATTCCAAACACAGCTTTTGGACCTCTGTGCAGAAAAGTGTTTATTGATGGTGTACCCGTAGTTGCTACTGCTGGTTACCACTTTAAACAATTAGGACTTGTGTGGAACAAAGATGTTAACACCCATTCTACCAGACTTACTATTACTGAACTCTTACAGTTTGTGACAGATCCAACGCTTATAGTTGCGTCATCGCCTGCCTTGGTGGACAAACGCACTGTTTGTTTTTCTGTCGCTGCTTTGAGTACAGGATTAACATCCCAAACAGTAAAACCTGGCCATTTTAATAAGGAGTTTTATGACTTCTTACGTTCTCAAGGGTTTTTCGATGAGGGTTCAGAATTAACATTGAAGCATTTCTTTTTTACACAAAAGGGTGATGCTGCAATTAAAGATTTTGATTATTATCGTTACAACAGACCTACCATTCTGGATATTGGACAAGCTCGCGTAGCATATCAAGTGGCAGCTCGCTATTTTGACTGTTACGAGGGTGGCTGTATTACATCTAGAGAGGTTGTTGTTACAAACCTTAATAAAAGCGCTGGTTGGCCCCTTAATAAGTTTGGTAAAGCTGGTTTATATTATGAGTCTATTAGTTATGAGGAACAAGATGCTATTTTTTTATTAACAAAGCGTAATATTCTCCCTACTATGACTCAGTTAAATCTTAAATATGCCATATCTGGTAAGGAACGTGCACGTACAGTGGGTGGCGTCTCTTTATTAGCTACTATGACTACACGACAGTTTCATCAGAAATGTCTAAAATCCATAGTAGCTACCAGAAATGCCACTGTTGTTATCGGCACTACCAAGTTTTATGGCGGTTGGGATAATATGTTAAAGAACCTGATGGCCGATGTTGACGATCCTAAATTGATGGGATGGGACTATCCTAAGTGCGATAGAGCTATGCCCTCAATGATTCGTATGTTGTCGGCTATGATTTTAGGTTCTAAGCATGTCACATGTTGTACGGCTAGTGATAAATTTTATAGACTTAGTAATGAGCTTGCTCAAGTTTTGACCGAGGTTGTTTATTCAAATGGTGG-GTTTTATTTTAAACCTGGTGGTACAACTTCTGGTGATGCAACTACAGCCTACGCCAATTCTGTCTTTAATATATTTCAGGCTGTAAGTTCTAACATTAATTGCGTTTTGAGCGTTAACTCGTCAAATTGCAATAATTTTAATGTTAAGAAGTTACAGAGACAACTCTATGATAATTGCTATAGAAATAGTAATGTTGATGAATCTTTTGTGGATGACTTTTATGGTTATTTGCAAAAGCATTTTTC-TATGATGATTCTTTCTGATGATGGTGTTGTGTGCTATAATAAAACTTATGCTGAACTTGGTTACATTGCTGATATTAGTGCTTTTAAAGCCACTTTGTATTATCAGAATGGTGTGTTTATGAGTACAGCTAAGTGTTGGACTGAGGAAGATCTTTCTATAGGACCTCATGAATTTTGCTCACAGCACACTATGCAGATTGTAGATGAAAATGGTAAGTATTATCTACCATATCCAGATCCTAGCCGTATTATTTCTGCTGGTGTTTTTGTGG---------------ATGACGTCACTAAGACTGATGCTGTCATTCTTTTGGAACGCTATGTTTCTCTGGCTATAGATGCATACCCATTGTCTAAGCATCCTAAACCTGAGTACAGGAAGGTGTTTTACGCATTGTTAGATTGGGTTAAACATCTCAACAAGACTCTTAACGAAGGTGTTTTGGAGTCTTTTTCTGTTACACTTTTAGATGAACATGAGTCTAAGTTTTGGGATGAAAGCTTTTATGCTAGTATGTATGAGAAGTCTACAGTATTACAAGCTGCTGGTCTTTGTGTAGTATGTGGCTCTCAAACAGTTCTAAGATGCGGTGATTGTTTACGCAGACCTATGTTGTGCACTAAGTGCGCCTATGATCACGTGTTTGGCACTGATCATAAGTTCATTTTAGCTATTACACCATATGTTTGTAACACATCTGGCTGCAACGTAACTGACGTTACAAAACTGTATCTTGGAGGTTTGAATTATTACTGTGTAGACCACAAACCACATCTTTCATTCCCACTGTGTTCAGCTGGTAATGTCTTTGGTTTGTACAAAAGTTCTGCTTTGGGTTCCATGGACATTGATGTCTTTAACAAACTTTCTACCTCTGATTGGTCTGACATTCGCGACTACAAGCTGGCTAATGATGCAAAAGAGTCACTAAGGTTGTTTGCAGCTGAAACGGTCAAGGCTAAAGAGGAAAGTGTTAAGTCATCATACGCTTATGCTACCCTAAAGGAGATTGTAGGTCCTAAGGAACTTTTGCTTTTATGGGAAAGTGGAAAAGCCAAACCACCGTTAAACCGTAATTCTGTTTTTACATGCTTCCAAATTACAAAAGACTCCAAGTTTCAAGTTGGTGAGTTTGTGTTTGAGAAAGTAGATTATGGTTCTGATACGGTTACTTACAAATCCACTGCTACTACTAAGTTAGTACCAGGTATGTTATTTATTTTGACTTCTCATAATGTTGCTCCACTTAGAGCGCCAACAATGGCAAACCAGGAGAAATATTCTACCATTTACAAGTTGCACCCATCATTTAATGTTAGTGATGCTTATGCAAATCTTGTACCTTATTACCAACTTATTGGCAAACAGCGTATCACCACAATACAGGGTCCTCCTGGTAGTGGAAAATCGCATTGCTCTATTGGTATTGGTGTGTATTACCCTGGAGCGAGGATCGTGTTCACTGCTTGTTCTCACGCTGCTGTTGATTCGCTTTGTGCAAAAGCTGTCACAGCCTATAGTGTTGATAAGTGTACACGTATTATTCCTGCACGTGCCAGAGTTGAGTGTTATAGTGGTTTTAAACCTAACAACACTAGTGCACAATACGTGTTTAGTACTGTTAATGCGTTACCTGAAGTTAATGCAGACATTGTTGTCGTGGATGAGGTGTCTATGTGCACTAACTATGACTTGTCTGTGATTAACCAGCGTATATCATATAAACACATTGTATATGTTGGTGATCCTCAACAGCTTCCAGCTCCTAGAGTTCTTATCTCTAAAGGTGTTATGGAACCAATTGACTATAATGTTGTGACACAACGTATGTGTGCTATAGGACCCGATGTCTTTTTACACAAGTGTTATAGATGTCCTGCTGAAATAGTTAACACTGTTTCAGAGCTTGTTTATGAAAACAAGTTTGTACCTGTCAAAGAAGCTAGTAAGCAGTGCTTCAAAATCTTTGAACGCGGTAGTGTTC-AGGTAGACAATGGCTCCAGTATAAATAGGCGTCAACTTGATGTTGTTAAGCGATTTATACATAAAAACTCCACATGGAGCAAGGCTGTGTTTATCTCACCTTACAATAGTCAAAATTATGTAGCTGCCAGGCTTTTAGGTTTACAAACTCAGACAGTGGATTCTGCTCAAGGTAGTGAATATGACTATGTTATATTCGCACAGACATCAGATACTGCTCATGCCTGTAATGCCAATCGTTTTAACGTTGCCATTACTAGAGCAAAGAAAGGTATTTTCTGTATTATGTCTGACAGAACTTTGTTTGATGCACTTAAGTTCTTTGAAGTTACTATGACAGATTTACAGTC------------------TGAAAGCAGTTGTGGTTTGTTTAAGGATTGTGCACGTAACCCTATTGATTTACCACCAAGTCATGCCACTACTTATTTGTCATTGTCTGATAGATTTAAGACTAGTGGTGACTTGGCTGTTCAAATAGGTAACAACAA---TGTTTGTACCTATGAACATGTGATTTCATATATGGGTTTCAGGTTTGATGTTAGCATGCCTGGTAGTCATAGTTTGTTCTGTACTAGAGACTTTGCCATGCGTCATGTCAGAGGTTGGTTAGGAATGGATGTTGAAGGTGCACATGTCACAGGTGACAATGTTGGCACTAATGTACCTCTACAAGTTGGTTTTTCCAATGGTGTTGATTTTGTAGCTCAACCTGAAGGTTGTGTTTTAACAAACACTGGCAGTGTTGTAAAACCTGTTCGTGCTCGTGCACCTCCTGGAGAACAATTTACTCACATTGTACCTCTGTTACGCAAGGGACAACCTTGGAGTGTGTTGAGAAAACGTATTGTTCAAATGATAGCAGATTTTCTTGCTGGCTCATCTGATGTATTGGTGTTTGTGCTTTGGGCTGGCGGTTTAGAGTTGACCACTATGCGTTATTTTGTTAAGATTGGAGCTGTTAAACATTGCCAA---TGTGGTACTGTTGCAACATGCTACAATTCTGTTAATAATGACTATTGTTGCTTTAAACATGCATTGGGCTGCGACTATGTTTATAACCCATATGTCATAGATATTCAACAATGGGGTTATGTTGGTTCACTCTCCAATAATCACCATGCAATTTGTAATGTTCATAGAAATGAACACGTTGCTTCTGGTGATGCTATTATGACTAGATGTTTGGCTGTGTATGATTGCTTTGTTAAGAATGTGGATTGGTCAATTACCTACCCTATGATAGCTAATGAAAATGCCATAAACAAGGGCGGTCGCACTGTGCAGAGTCATATTATGCGTGCTGCTATTAAATTGTACAACCCTAAAGCAATC----------------CATGACATTGGTAATCCTAAGGGTATTCGTTGTGCTGTAACTGATGCCAAGTGGTATTG-TTATGACAAGAACCCTATTAATTCTAATGTGAAAACATTGGAGTATGATTACATGACACATGGCCAAATG------GAAGGCTTGTGTTTATTTTGGAATTGTAATGTGGATATGTACCCTGAATTCTCAATTGTTTGCAGGTTTGACACACGTACACGATCTACATTGAACCTCGAAGGTGTAAATGGTGGTTCATTGTATGTCAATAACCACGCATTTCACACTCCTGCTTATGATAAACGTGCTATGGCTAAATTGAAACCAGCACCGTTTTTCTACTATGACGACGGTTCATGTGAGGTTGTTCACG------------ATCAAGTTAACTATGTTCCTTTGAGAGCCACTAATTGCATTACCAAGTGTAATATTGGTGGTGCTGTATGTTCTAAGCACGCTAATCTCTATAGAGCATATGTTGAGTCATATAATATTTTTACTCAAGCTGGTTTTAATATTTGGGTTCCTACCACGTTTGATTGTTATAATTTGTGGCAGACATTCACAGATGTCAATTTACAAGGTTTAGAGAACATTGCTTTTAACGTTGTTAATAAAGGTTCATTTGTTGGTGCTGACGGTGAATTACCAGTAGCCATTAGTGGTGATAAAGTGTTCGTACGTGATGGTAACACTGATAATTTAGTCTTTGTTAACAAAACATCACTGCCTACAAATATAGCATTTGAACTTTTTGCTAAGAGGAAGGTTGGTTTAACACCACCTCTCAGTATTCTCAAAAACCTTGGTGTTGTCGCCACATATAAGTTTGTCTTGTGGGATTATGAAGCTGAGCGTCCCTTGACAAGCTTTACTAAGTCTGTTTGTGGTTATACAGAC------TTTGCAGAAGATGTTTGTACTTGTTACGATAATAGTATACAAGGTTCATACGAACGTTTTACTCTCTCAACTAATGCTGTGTTATTCTCTGCTACTGCTGTGAAAACAGGTGGTAAGAGTTTGCCGGCTATTAAACTGAATTTT-GGAATGCTTAACGGTAATGCAATTGCTACTGTCAAATCAGAAGATGGTAACATAAAAAATATTAACTGGTTTGT------------------------------------------------------------------------------TTACGTACGCAAAGATGGTAAACATGTTGATCATTATGATGGTTTT---------------------TATACCCAAGGTCGTAATTTACAAGACTTTTTGCCTCGCAGCACAATGGAAGAAGACTTTTTGAACATGGATATAGGCGTGTTTATTCAAAAGTATGGTCTAGAGGATTTCAACTTCGAGCACGTTGTGTATGGTGATGTTTCAAAAACTACTCTAGGCGGTTTACACTTGTTGATTTCACAAGTACGTCTGAGTAAAATGGGCATCTTAAAGGCAGAGGAGTTTGTGGCAGCATCTGACATAACACTCAAATGTTGTACTGTGACTTATCTTAATGATCCTAGTTCTAAGACTGTTTGTACTTACATGGATTTGTTGTTGGATGATTTTGTTTCTTTATTGAAGTCTTTGGATTTGACTGTTGTATCCAAGGTTC------ATGAGGTCATAATTGACAACAAACCATGGAGATGGATGCTATGGTGTAAAGATAATGCCGTTGCTACATTCTATCCTCAATTGCAGAGTG---CAGAATGGAAATGCGGGTATTCTATGCCTGGTATTTATAAGACACAACGTATGTGCTTAGAACCATGTAATTTGTATAATTATGGTGCAGGTTTGAAGTTGCCCAGTGGCATTATGTTCAATGTTGTTAAATACACTCAATTGTGTCAATATTTTAACAGTACCACGTTATGTGTTCCTCATAATATGAGAGTGTTACACTTGGGTGCTGGCTCTGATTATGGTGTTGCACCAGGAACTGCTGTTCTTAAAAGGTGGTTGCCGCACGACGCAATTGTTGTTGACAATGATGTTGTTGACTATGTGAGTGATGCTGATTTTAGTGTTACTGGTGATTGTGCAACCGTTTATTTGGAAGACAAGTTTGACTTGTTAATTTCTGATATGTACGATGGTAGGACAAAGGCAATTGATGGTGAAAATGTTTCAAAAGAAGGATTTTTCACTTACATCAATGGTTTCATTTGTGAAAAACTTGCCATCGGAGGTTCAATTGCTATTAAAGTAACAGAGTATAGCTGGAATAAGAAATTGTATGAACTTGTACAAAGATTTTCTTTTTGGACTATGTTTTGCACTTCTGTTAATACGTCATCATCAGAAGCCTTTGTTGTCGGAATTAACTATCTTGGTGATTTCGCACAAGGACCTTTTATAGATGGTAACATAATACATGCAAATTATGTATTTTGGCGTAACTCCACTGTTATGAGTTTGTCCTACAACTCTGTTTTAGACCTGAGTAAATTTAATTGCAAACACAAAGCTACTGTTGTTGTGCAATTAAAGGATAGTGATATTAATGACATGGTGCTTAGTCTTGTTAGGAGTGGTAAGTTGCTTGTAAGGGGTAATGGCAAG---TGTTTGAGTTTTAGTAAT
>KY674919 Human coronavirus 229E strain N08-434B, complete genome
-------------------------------------------------------------------------------------------------------------------------------------------------------------------------------CAGTCCATGTATAACTTACTTAAAGGCTGTAATGCTGTTGCTAAGCATGATTTCTTTACTTGGCATGAGGGCAGAACCATTTATGGTAATGTTAGTAGACAGGATCTTACTAAATACACCATGATGGATTTGTGCTTCGC----------------TCTGCGTAACTTTGATGAAAAAGATTGTGGAGTTTTTAAGGAGATATTGGTTCTTACTGGTTGTTGTAATACTGATTACTTTGAAATGAAGAATTGGTTTGACCCCATAGAAAATGAGGACATACACCGTGTGTATGCTGCTTTAGGCAAGGTAGTTGCAAATGCAATGCTTAAGTGTGTTGCTTTTTGCGACGAAATGGTGCTCAAAGGAGTTGTTGGTGTTTTGACCTTAGACAACCAAGATCTTAATGGGAACTTCTATGACTTCGGTGATTTTGTATTGTGTCCTCCTGGAATGGGAATACCCTACTGCACGTCATACTATGCTTATATGATGCCTGTTATGGGTATGACTAATTGTTTAGCTAGTGAGTGCTTTATGAAAAGTGACATCTTTGGTCAAGACTTCAAAACTTTTGATTTGTTGAAATATGATTTCACAGAACATAAGGAGGTTTTGTTTAACAAGTACTTTAAGTATTGGGGACAGGATTATCATCCTGATTGTGTTGATTGCCATGACGAGATGTGTATTTTGCATTGTGCAAATTTTAACACACTCTTCGCAACCACAATTCCAAACACAGCTTTTGGACCTCTGTGCAGAAAAGTGTTTATTGATGGTGTACCCGTAGTTGCTACTGCTGGTTACCACTTTAAACAATTAGGACTTGTGTGGAACAAAGATGTTAACACCCATTCTACCAGACTTACTATTACTGAACTCTTACAGTTTGTGACAGATCCAACGCTTATAGTTGCGTCATCGCCTGCCTTGGTGGATAAACGCACTGTTTGTTTTTCTGTCGCTGCTTTGAGTACAGGATTAACATCCCAAACAGTAAAACCTGGCCATTTTAATAAGGAGTTTTACGACTTCTTACGTTCTCAAGGGTTTTTCGATGAGGGTTCAGAATTAACATTGAAGCATTTCTTTTTTACACAAAAGGGTGATGCTGCAATTAAAGATTTTGATTATTATCGTTACAACAGACCTACTATTCTGGATATTGGACAAGCTCGCGTAGCATATCAAGTGGCAGCTCGCTATTTTGACTGTTACGAGGGTGGCTGTATTACATCTAGAGAGGTTGTTGTTACAAACCTTAATAAAAGCGCTGGTTGGCCCCTTAATAAGTTTGGTAAAGCTGGTTTATATTATGAGTCTATTAGTTATGAGGAACAAGATGCTATTTTTTTATTAACAAAGCGTAACATTCTCCCTACTATGACGCAGTTAAATCTTAAATATGCCATATCTGGTAAGGAACGTGCACGTACAGTGGGTGGCGTCTCTTTATTAGCTACTATGACTACAAGACAGTTTCATCAGAAATGTCTAAAATCCATAGTAGCTACCAGAAATGCCACTGTTGTTATCGGCACTACCAAGTTTTATGGCGGTTGGGATAATATGTTAAAGAACCTGATGGCCGATGTTGACGATCCTAAATTGATGGGATGGGACTATCCTAAGTGTGATAGAGCTATGCCCTCAATGATTCGTATGTTGTCGGCTATGATTTTAGGTTCTAAGCATGTCACATGTTGTACGGCTAGTGATAAATTTTATAGACTTAGTAATGAGCTTGCTCAAGTTTTGACCGAGGTTGTTTATTCAAATGGTGG-GTTTTATTTTAAACCTGGTGGTACAACTTCTGGTGATGCAACTACAGCCTACGCCAATTCTGTCTTTAATATATTTCAGGCTGTAAGTTCTAACATTAATTGCGTTTTGAGCGTTAACTCGTCAAATTGCAATAATTTTAATGTTAAGAAGTTACAGAGACAACTCTATGATAATTGCTATAGAAATAGTAATGTTGATGAATCTTTTGTGGATGACTTTTATGGTTATTTGCAAAAGCATTTTTC-TATGATGATTCTTTCTGATGATGGTGTTGTGTGCTATAATAAAACTTATGCTGAACTTGGTTACATTGCTGATATTAGTTCTTTTAAAGCCACTTTGTATTATCAGAATGGTGTGTTTATGAGTACAGCTAAGTGTTGGACTGAGGAAGATCTTTCTATAGGACCTCATGAATTTTGCTCACAGCACACTATGCAGATTGTAGATGAAAATGGTAAGTATTATCTACCATATCCAGATCCTAGCCGTATTATTTCTGCTGGTGTTTTTGTGG---------------ATGACGTCACTAAGACTGATGCTGTCATTCTTTTGGAACGCTATGTTTCTCTGGCTATAGATGCATACCCATTGTCTAAGCATCCTAAACCTGAGTACAGGAAGGTGTTTTACGCATTGTTAGATTGGGTTAAACATCTCAACAAGACTCTTAACGAAGGTGTTTTGGAGTCTTTTTCTGTTACACTTTTAGATGAACAGGAGTCTAAGTTTTGGGATGAAAGCTTTTATGCTAGTATGTATGAGAAGTCTACAGTATTACAAGCTGCTGGTCTTTGTGTAGTATGTGGCTCTCAGACAGTTCTAAGATGCGGTGATTGTTTACGCAGACCTATGTTGTGCACTAAGTGCGCCTATGATCATGTGTTTGGCACTGATCATAAGTTCATTTTAGCTATTACACCATATGTTTGTAACACATCTGGCTGCAACGTAACTGACGTTACAAAACTGTATCTTGGAGGTTTGAATTATTACTGTGTAGACCACAAACCACATCTTTCATTCCCACTGTGTTCAGCTGGTAATGTCTTTGGTTTGTACAAAAGTTCTGCTTTGGGTTCCATGGACATTGACGTCTTTAACAAACTTTCTACCTCTGATTGGTCTGACATTCGCGACTACAAGCTGGCTAATGATGCAAAAGAGTCACTAAGGTTGTTTGCAGCTGAAACGGTCAAGGCTAAAGAGGAAAGTGTTAAGTCATCGTACGCTTATGCTACCCTAAAGGAGATTGTAGGTCCTAAGGAACTTTTGCTCTTATGGGAAAGTGGAAAAGCCAAACCACCGTTAAACCGTAATTCTGTTTTTACATGCTTCCAAATTACAAAAGACTCCAAGTTTCAAGTTGGTGAGTTTGTGTTTGAGAAAGTAGATTATGGTTCTGATACGGTTACTTACAAATCCACTGCTACTACTAAGTTAGTACCAGGTATGTTATTTATTTTGACTTCTCATAATGTTGCTCCACTTAGAGCGCCAACAATGGCAAACCAGGAGAAATATTCTACCATTTACAAGTTGCACCCATCATTTAATGTTAGTGATGCTTATGCAAATCTTGTACCTTATTACCAACTTATTGGCAAACAGCGTATCACCACAATACAGGGTCCTCCTGGTAGTGGAAAATCGCATTGCTCTATTGGTATTGGTGTGTATTACCCTGGAGCGAGGATCGTGTTCACTGCTTGTTCTCACGCTGCTGTTGATTCGCTTTGTGCAAAAGCTGTCACAGCCTATAGTGTTGATAAGTGTACACGTATTATTCCTGCACGTGCCAGAGTTGAGTGTTATAGTGGTTTTAAACCTAACAACACTAGTGCACAATACGTGTTTAGTACTGTTAATGCGTTACCTGAAGTTAATGCAGACATTGTTGTCGTGGATGAGGTGTCTATGTGCACTAACTATGACTTGTCTGTGATTAACCAGCGTATATCATATAAACACATTGTATATGTTGGTGATCCTCAACAGCTTCCAGCTCCTAGAGTTCTTATCTCTAAAGGTGTTATGGAACCAATTGACTATAATGTTGTGACACAACGTATGTGTGCTATAGGACCCGATGTCTTTTTACACAAGTGTTACAGATGTCCTGCTGAAATAGTTAACACTGTTTCAGAGCTTGTTTATGAAAACAAGTTTGTACCTGTCAAAGAAGCTAGTAAGCAGTGCTTCAAAATCTTTGAACGCGGTAGTGTTC-AGGTAGACAATGGCTCCAGTATAAATAGGCGTCAACTTGATGTTGTTAAGCGATTTATACATAAAAACTCCACATGGAGCAAGGCTGTGTTTATCTCACCTTACAATAGTCAAAATTATGTAGCTGCCAGGCTTTTAGGTTTACAAACTCAGACAGTGGATTCTGCTCAAGGTAGTGAATATGACTATGTTATATTCGCACAGACATCAGATACTGCTCATGCCTGTAATGCCAATCGTTTTAACGTTGCCATTACTAGAGCAAAGAAAGGTATTTTCTGTATTATGTCTGACAGAACTTTGTTTGATGCACTTAAGTTCTTTGAAGTTACTATGACAGATTTACAGTC------------------TGAAAGCAGTTGTGGTTTGTTTAAGGATTGTGCACGTAACCCTATTGATTTACCACCAAGTCATGCCACTACTTATTTGTCATTGTCTGATAGATTTAAGACTAGTGGTGACTTGGCTGTTCAAATAGGTAACAACAA---TGTTTGTACCTATGAACATGTGATTTCATATATGGGTTTCAGGTTTGATGTTAGCATGCCTGGTAGTCATAGTTTGTTCTGTACTAGAGACTTTGCCATGCGTCATGTCAGAGGTTGGTTAGGAATGGATGTGGAAGGTGCACATGTCACAGGTGACAATGTTGGCACTAATGTACCTCTACAAGTTGGTTTTTCCAATGGTGTTGATTTTGTAGCTCAACCTGAAGGTTGTGTTTTAACAAACACTGGCAGTGTTGTAAAACCTGTTCGTGCTCGTGCACCTCCTGGAGAACAATTTACTCACATTGTACCTCTGTTACGCAAGGGACAACCTTGGAGTGTGTTGAGAAAACGTATTGTTCAAATGATAGCAGACTTTCTTGCTGGCTCATCTGATGTATTGGTGTTTGTGCTTTGGGCTGGCGGTTTAGAGTTGACCACTATGCGTTATTTTGTTAAGATTGGAGCTGTTAAACATTGCCAA---TGTGGTACTGTTGCAACATGCTACAATTCTGTTAGTAATGACTATTGTTGCTTTAAACATGCATTGGGCTGTGACTATGTTTATAACCCATATGTCATAGATATTCAACAATGGGGTTATGTTGGTTCACTCTCCAATAATCACCATGCAATTTGTAATGTTCATAGAAATGAACACGTTGCTTCTGGTGATGCTATTATGACTAGATGTTTGGCTGTGTATGACTGCTTTGTTAAGAATGTGGATTGGTCAATTACCTACCCTATGATAGCTAATGAAAATGCCATAAACAAGGGCGGTCGCACTGTGCAGAGTCATATTATGCGTGCTGCTATTAAATTGTACAACCCTAAAGCAATC----------------CATGACATTGGTAATCCTAAGGGTATTCGTTGTGCTGTAACTGATGCCAAGTGGTATTG-TTATGACAAGAACCCTATTAATTCTAATGTGAAAACATTGGAGTATGATTACATGACACATGGCCAAATG------GAAGGCTTGTGTTTGTTTTGGAATTGTAATGTGGATATGTACCCTGAATTCTCAATTGTTTGCAGGTTTGACACACGTACACGATCTACATTGAACCTCGAAGGTGTAAATGGTGGTTCATTGTATGTCAATAACCATGCATTTCACACTCCTGCTTATGACAAACGTGCTATGGCTAAATTGAAACCAGCACCGTTTTTCTATTATGACGACGGTTCATGTGAGGTTGTTCACG------------ATCAAGTTAACTATGTTCCTTTGAGAGCCACTAATTGCATTACCAAGTGTAATATTGGTGGTGCTGTATGTTCTAAGCACGCTAATCTATATAGAGCATATGTTGAGTCATATAACATTTTTACTCAAGCTGGCTTTAATATTTGGGTTCCTACCACGTTTGATTGTTATAATTTGTGGCAGACATTTACAGATGTCAATTTACAAGGTTTAGAGAACATTGCTTTTAATGTTGTTAATAAAGGTTCATTTGTTGGTGCTGATGGTGAATTACCAGTAGCCATTAGTGGTGATAAAGTGTTCGTACGTGATGGTAACACTGATAATTTAGTCTTTGTTAACAAAACATCACTGCCTACAAATATAGCATTTGAACTTTTTGCTAAGAGGAAGGTTGGTTTAACACCACCTCTCAGCATTCTCAAAAACCTTGGTGTTGTCGCCACATATAAGTTTGTCTTGTGGGATTATGAAGCTGAGCGTCCCTTGACAAGCTTTACTAAGTCTGTTTGTGGTTATACAGAC------TTTGCAGAAGATGTTTGTACTTGTTACGATAATAGTATACAAGGTTCATACGAACGTTTTACTCTCTCAACTAATGCTGTGTTATTCTCTGCTACTGCTGTGAAAACAGGTGGTAAGAGTTTGCCGGCTATTAAATTGAATTTT-GGAATGCTTAACGGTAATGCAATTGCTACTGTCAAATCAGAAGATGGTAACATAAAAAATATTAACTGGTTTGT------------------------------------------------------------------------------TTACGTACGCAAAGATGGTAAACATGTTGATCATTATGATGGTTTT---------------------TATACCCAAGGTCGTAATTTACAAGACTTTTTGCCTCGCAGCACAATGGAAGAAGACTTTTTGAACATGGATATAGGCGTGTTTATTCAAAAGTATGGTCTAGAGGATTTCAACTTCGAGCACGTTGTGTATGGTGATGTTTCAAAAACCACTCTAGGCGGTTTACACTTGTTGATTTCACAAGTACGTCTGAGTAAAATGGGCATCTTAAAGGCAGAGGAGTTTGTGGCAGCATCTGACATAACACTCAAATGTTGTACTGTGACTTATCTTAATGATCCTAGTTCTAAGACTGTTTGTACTTACATGGATTTGTTGTTGGATGATTTTGTTTCTTTATTGAAGTCTTTGGATTTGACTGTTGTATCCAAGGTTC------ATGAGGTCATAATTGACAACAAACCATGGAGATGGATGCTATGGTGTAAAGATAATGCCGTTGCTACATTCTATCCTCAGTTGCAGAGTG---CAGAATGGAAATGCGGGTATTCTATGCCTGGTATTTATAAGACACAACGTATGTGCTTAGAACCATGTAATTTGTATAATTATGGTGCAGGTTTGAAGTTGCCCAGTGGCATTATGTTCAATGTTGTTAAATACACTCAATTGTGTCAATATTTTAACAGTACCACGTTATGTGTTCCTCATAATATGAGAGTGTTACACTTGGGTGCTGGCTCTGATTATGGTGTTGCACCAGGAACTGCTGTTCTTAAAAGGTGGTTGCCGCACGACGCAATTGTTGTTGACAATGATGTTGTTGACTATGTGAGTGATGCTGATTTTAGTGTTACTGGTGATTGTGCAACCGTTTATTTGGAAGACAAGTTTGACTTGTTAATCTCTGATATGTACGATGGTAGGACAAAGGCAATTGATGGTGAAAATGTTTCAAAAGAAGGATTTTTCACTTACATCAATGGTTTCATTTGTGAAAAACTTGCCATCGGAGGTTCGATTGCTATTAAAGTAACAGAGTATAGCTGGAATAAGAAATTGTATGAACTTGTACAAAGATTTTCTTTTTGGACTATGTTTTGCACTTCTGTTAATACGTCATCATCAGAAGCCTTTGTTGTCGGAATTAACTATCTTGGTGATTTCGCACAAGGACCTTTTATAGATGGTAACATAATACATGCAAATTATGTATTTTGGCGTAACTCCACTGTTATGAGTTTGTCCTACAACTCTGTTTTAGACCTGAGTAAATTTAATTGCAAACACAAAGCTACTGTTGTTGTGCAATTAAAGGATAGTGATATTAATGACATGGTGCTTAGTCTTGTTAGGAGTGGTAAGTTGCTTGTAAGGGGTAATGGCAAG---TGTTTGAGTTTTAGTAAT
>MN369046 Human coronavirus 229E strain HCoV_229E/Seattle/USA/SC9724/2018, complete genome
------------------------------------------------------------------------------------------------------------------------------------------------------------------------------------------TAACTTACTTAAAGGCTGTAATGCTGTTGCTAAGCATGATTTCTTTACTTGGCATGAGGGCAGAACCATTTATGGTAATGTTAGTAGACAGGATCTTACTAAATACACCATGATGGATTTGTGCTTCGC----------------TCTGCGTAACTTTGATGAAAAAGATTGTGGAGTTTTTAAGGAGATATTGGTTCTTACTGGTTGTTGTAATACTGATTACTTTGAAATGAAGAATTGGTTTGACCCCATAGAAAATGAGGATATACACCGTGTGTATGCTGCTTTAGGCAAGGTAGTCGCAAATGCAATGCTTAAGTGTGTTGCTTTTTGCGACGAAATGGTGCTCAAAGGAGTTGTTGGTGTTTTGACCTTAGACAACCAAGATCTTAATGGGAATTTCTATGACTTCGGTGATTTTGTATTGTGTCCTCCTGGAATGGGAATACCCTACTGCACGTCATACTATGCTTATATGATGCCTGTTATGGGTATGACTAATTGTTTAGCTAGTGAGTGCTTTATGAAAAGTGACATCTTTGGTCAAGACTTCAAAACTTTTGATTTGTTGAAATATGATTTCACAGAACATAAGGAGGTTTTGTTTAACAAGTACTTTAAGTATTGGGGACAGGATTATCATCCTGATTGTGTTGATTGCCATGACGAGATGTGTATTTTGCATTGTTCAAATTTTAACACACTCTTCGCAACCACAATTCCAAACACAGCTTTTGGACCTCTGTGCAGAAAAGTGTTTATTGATGGTGTACCCGTAGTTGCTACTGCTGGTTACCACTTTAAACAATTAGGACTTGTGTGGAACAAAGATGTTAACACCCATTCTACCAGACTTACTATTACTGAACTCTTACAGTTTGTGACAGATCCAACGCTTATAGTTGCGTCATCGCCTGCCTTGGTGGACAAACGCACTGTTTGTTTTTCTGTCGCTGCTTTGAGTACAGGATTAACATCCCAAACAGTAAAACCTGGCCATTTTAATAAGGAGTTTTATGACTTCTTACGTTCTCAAGGGTTTTTCGATGAGGGTTCAGAATTAACATTGAAGCATTTCTTTTTTACACAAAAGGGTGATGCTGCAATTAAAGATTTTGATTATTATCGTTACAACAGACCTACCATTCTGGATATTGGACAAGCTCGCGTAGCATATCAAGTGGCAGCTCGCTATTTTGACTGTTACGAGGGTGGCTGTATTACATCTAGAGAGGTTGTTGTTACAAACCTTAATAAAAGCGCTGGTTGGCCCCTTAATAAGTTTGGTAAAGCTGGTTTATATTATGAGTCTATTAGTTATGAGGAACAAGATGCTATTTTTTTATTAACAAAGCGTAATATTCTCCCTACTATGACTCAGTTAAATCTTAAATATGCCATATCTGGTAAGGAACGTGCACGTACAGTGGGTGGCGTCTCTTTATTAGCTACTATGACTACACGACAGTTTCATCAGAAATGTCTAAAATCCATAGTAGCTACCAGAAATGCCACTGTTGTTATCGGCACTACCAAGTTTTATGGCGGTTGGGATAATATGTTAAAGAACCTGATGGCCGATGTTGACGATCCTAAATTGATGGGATGGGACTATCCTAAGTGCGATAGAGCTATGCCCTCAATGATTCGTATGTTGTCGGCTATGATTTTAGGTTCTAAGCATGTCACATGTTGTACGGCTAGTGATAAATTTTATAGACTTAGTAATGAGCTTGCTCAAGTTTTGACCGAGGTTGTTTATTCAAATGGTGG-GTTTTATTTTAAACCTGGTGGTACAACTTCTGGTGATGCAACTACAGCCTACGCCAATTCTGTCTTTAATATATTTCAGGCTGTAAGTTCTAACATTAATTGCGTTTTGAGCGTTAACTCGTCAAATTGCAATAATTTTAATGTTAAGAAGTTACAGAGACAACTCTATGATAATTGCTATAGAAATAGTAATGTTGATGAATCTTTTGTGGATGACTTTTATGGTTATTTGCAAAAGCATTTTTC-TATGATGATTCTTTCTGATGATGGTGTTGTGTGCTACAATAAAACTTATGCTGAACTTGGTTACATTGCTGATATTAGTGCTTTTAAAGCCACTTTGTATTATCAGAATGGTGTGTTTATGAGTACAGCTAAGTGTTGGACTGAGGAAGATCTTTCTATAGGACCTCATGAATTTTGCTCACAGCACACTATGCAGATTGTAGATGAAAATGGTAAGTATTATCTACCATATCCAGATCCTAGCCGTATTATTTCTGCTGGTGTTTTTGTGG---------------ATGACGTCACTAAGACTGATGCTGTCATTCTTTTGGAACGCTATGTTTCTCTGGCTATAGATGCATACCCATTGTCTAAGCATCCTAAACCTGAGTACAGGAAGGTGTTTTACGCATTGTTAGATTGGGTTAAACATCTCAACAAGACTCTTAACGAAGGTGTTTTGGAGTCTTTTTCTGTTACACTTTTAGATGAACATGAGTCTAAGTTTTGGGATGAAAGCTTTTATGCTAGTATGTATGAGAAGTCTACAGTATTACAAGCTGCTGGTCTTTGTGTAGTATGTGGCTCTCAAACAGTTCTAAGATGCGGTGATTGTTTACGCAGACCTATGTTGTGCACTAAGTGCGCCTATGATCATGTGTTTGGCACTGATCATAAGTTCATTTTAGCTATTACACCATATGTTTGTAACACATCTGGCTGCAACGTAACTGACGTTACAAAACTGTATCTTGGAGGTTTGAATTATTACTGTGTAGACCACAAACCACATCTTTCATTCCCACTGTGTTCAGCTGGTAATGTCTTTGGTTTGTACAAAAGTTCTGCTTTGGGTTCCATGGACATTGATGTCTTTAACAAACTTTCTACCTCTGATTGGTCTGACATTCGCGACTACAAGCTGGCTAATGATGCAAAAGAGTCACTAAGGTTGTTTGCAGCTGAAACGGTCAAGGCTAAAGAGGAAAGTGTTAAGTCATCATACGCTTATGCTACCCTAAAGGAGATTGTAGGTCCTAAGGAACTTTTGCTTTTATGGGAAAGTGGAAAAGCCAAACCACCGTTAAACCGTAATTCTGTTTTTACATGCTTCCAAATTACAAAAGACTCCAAGTTTCAAGTTGGTGAGTTTGTGTTTGAGAAAGTAGATTATGGTTCTGATACGGTTACTTACAAATCCACTGCTACTACTAAGTTAGTACCAGGTATGTTATTTATTTTGACTTCTCATAATGTTGCTCCACTTAGAGCGCCAACAATGGCAAACCAGGAGAAATATTCTACCATTTACAAGTTGCACCCATCATTTAATGTTAGTGATGCTTATGCAAATCTTGTACCTTATTACCAACTTATTGGCAAACAGCGTATCACCACAATACAGGGTCCTCCTGGTAGTGGAAAATCGCATTGCTCTATTGGTATTGGTGTGTATTACCCTGGAGCGAGGATCGTGTTCACTGCTTGTTCTCACGCTGCTGTTGATTCGCTTTGTGCAAAAGCTGTCACAGCCTATAGTGTTGATAAGTGTACACGTATTATTCCTGCACGTGCCAGAGTTGAGTGTTATAGTGGTTTTAAACCTAATAACACTAGTGCACAATACGTGTTTAGTACTGTTAATGCGTTACCTGAAGTTAATGCAGACATTGTTGTCGTGGATGAGGTGTCTATGTGCACTAACTATGACTTGTCTGTGATTAACCAGCGTATATCATATAAACACATTGTATATGTTGGTGATCCTCAACAGCTTCCAGCTCCTAGAGTTCTTATCTCTAAAGGTGTTATGGAACCAATTGACTATAATGTTGTGACACAACGTATGTGTGCTATAGGACCCGATGTCTTTTTACACAAGTGTTACAGATGTCCTGCTGAAATAGTTAACACTGTTTCAGAGCTTGTTTATGAAAACAAGTTTGTACCTGTCAAAGAAGCTAGTAAGCAGTGCTTCAAAATCTTTGAACGCGGTAGTGTTC-AGGTAGACAATGGCTCCAGTATAAATAGGCGTCAACTTGATGTTGTTAAGCGATTTATACATAAAAACTCCACATGGAGCAAGGCTGTGTTTATTTCACCTTACAATAGTCAAAATTATGTAGCTGCCAGGCTTTTAGGTTTACAAACTCAGACAGTGGATTCTGCTCAAGGTAGTGAATATGACTATGTTATATTCGCACAGACATCAGATACTGCTCATGCCTGTAATGCCAATCGTTTTAACGTTGCCATTACTAGAGCAAAGAAAGGTATTTTCTGTATTATGTCTGACAGAACTTTGTTTGATGCACTTAAGTTCTTTGAAGTTACTATGACAGATTTACAGTC------------------TGAAAGCAGTTGTGGTTTGTTTAAGGATTGTGCACGTAACCCTATTGATTTACCACCAAGTCATGCCACTACTTATTTGTCATTGTCTGATAGATTTAAGACTAGTGGTGACTTGGCTGTTCAAATAGGTAACAACAA---TGTTTGTACCTATGAACATGTGATTTCATATATGGGTTTCAGGTTTGATGTTAGCATGCCTGGTAGTCATAGTTTGTTCTGTACTAGAGACTTTGCCATGCGTCATGTCAGAGGTTGGTTAGGAATGGATGTGGAAGGTGCACATGTCACAGGTGACAATGTTGGCACTAATGTACCTCTACAAGTTGGTTTTTCCAATGGTGTTGATTTTGTAGCTCAACCTGAAGGTTGTGTTTTAACAAACACTGGCAGTGTTGTAAAACCTGTTCGTGCTCGTGCACCTCCTGGAGAACAATTTACTCACATTGTACCTCTGTTACGCAAGGGACAACCTTGGAGTGTGTTGAGAAAACGTATTGTTCAAATGATAGCAGATTTTCTTGCTGGCTCATCTGATGTATTGGTGTTTGTGCTTTGGGCTGGCGGTTTAGAGTTGACCACTATGCGTTATTTTGTTAAGATTGGAGCTGTTAAACATTGCCAA---TGTGGTACTGTTGCAACATGCTACAATTCTGTTAGTAATGACTATTGTTGCTTTAAACATGCATTGGGCTGTGACTATGTTTATAACCCATATGTCATAGATATTCAACAATGGGGTTATGTTGGTTCACTCTCCAATAATCACCATGCAATTTGTAATGTTCATAGAAATGAACACGTTGCTTCTGGTGATGCTATTATGACTAGATGTTTGGCTGTGTATGATTGCTTTGTTAAGAATGTGGATTGGTCAATTACCTACCCTACGATAGCTAATGAAAATGCCATAAACAAGGGCGGTCGCACTGTGCAGAGTCATATTATGCGTGCTGCTATTAAATTGTACAACCCTAAAGCAATC----------------CATGACATTGGTAATCCTAAGGGTATTCGTTGTGCTGTAACTGATGCCAAGTGGTATTG-TTATGACAAGAACCCTATTAATTCTAATGTGAAAACATTGGAGTATGATTACATGACACATGGCCAAATG------GAAGGCTTGTGTTTATTTTGGAATTGTAATGTGGATATGTACCCTGAATTCTCAATTGTTTGCAGGTTTGACACACGTACACGATCTACATTGAACCTCGAAGGTGTAAATGGTGGTTCATTGTATGTCAATAACCATGCGTTTCACACTCCTGCTTATGATAAACGTGCTATGGCTAAATTGAAACCAGCACCGTTTTTCTACTATGACGACGGTTCATGTGAGGTTGTTCACG------------ATCAAGTTAACTATGTTCCTTTGAGAGCCACTAATTGCATTACCAAGTGTAATATTGGTGGTGCTGTATGTTCTAAGCACGCTAATCTCTATAGAGCATATGTTGAGTCATATAATATTTTTACTCAAGCTGGTTTTAATATTTGGGTTCCTACCACGTTTGATTGTTATAATTTGTGGCAGACATTCACAGATGTCAATTTACAAGGTTTAGAGAACATTGCTTTTAACGTTGTTAATAAAGGTTCATTTGTTGGTGCTGACGGTGAATTACCAGTAGCCATTAGTGGTGATAAAGTGTTCGTACGTGATGGTAACACTGATAATTTAGTCTTTGTTAACAAAACATCACTGCCTACAAATATAGCATTTGAACTTTTTGCTAAGAGGAAGGTTGGTTTAACACCACCTCTCAGTATTCTCAAAAACCTTGGTGTTGTCGCCACATATAAGTTTGTCTTGTGGGATTATGAAGCTGAGCGTCCCTTGACAAGCTTTACTAAGTCTGTTTGTGGTTATACAGAC------TTTGCAGAAGATGTTTGTACTTGTTACGATAATAGTATACAAGGTTCATACGAACGTTTTACTCTCTCAACTAATGCTGTGTTATTCTCTGCTACTGCTGTGAAAACAGGTGGTAAGAGTTTGCCGGCTATTAAACTGAATTTT-GGAATGCTTAACGGTAATGCAATTGCTACTGTCAAATCAGAAGATGGTAACATAAAAAATATTAACTGGTTTGT------------------------------------------------------------------------------TTACGTACGCAAAGATGGTAAACATGTTGATCATTATGATGGTTTT---------------------TATACCCAAGGTCGTAATTTACAAGACTTTTTGCCTCGCAGCACAATGGAAGAAGACTTTTTGAACATGGATATAGGCGTGTTTATTCAAAAGTATGGTCTAGAGGATTTCAACTTCGAGCACGTTGTGTATGGCGATGTTTCAAAAACTACTCTAGGCGGTTTACACTTGTTGATTTCACAAGTACGTCTGAGTAAAATGGGCATCTTAAAGGCAGAGGAGTTTGTGGCAGCATCTGACATAACACTCAAATGTTGTACTGTGACTTATCTTAATGATCCTAGTTCTAAGACTGTTTGTACTTACATGGATTTGTTGTTGGATGATTTTGTTTCTTTATTGAAGTCTTTGGATTTGACTGTTGTATCCAAGGTTC------ATGAGGTCATAATTGACAACAAACCATGGAGATGGATGCTATGGTGTAAAGATAATGCCGTTGCTACATTCTATCCTCAGTTGCAGAGTG---CAGAATGGAAATGCGGGTATTCTATGCCTGGTATTTATAAGACACAACGTATGTGCTTAGAACCATGTAATTTGTATAATTATGGTGCAGGTTTGAAGTTGCCCAGTGGCATTATGTTCAATGTTGTTAAATACACTCAATTGTGTCAATATTTTAACAGTACCACGTTATGTGTTCCTCATAATATGAGAGTGTTACACTTGGGTGCTGGCTCTGATTATGGTGTTGCACCAGGAACTGCTGTTCTTAAAAGGTGGTTGCCGCACGACGCAATTGTTGTTGACAATGATGTTGTTGACTATGTGAGTGATGCTGATTTTAGTGTTACTGGTGATTGTGCAACCGTTTATTTGGAAGACAAGTTTGACTTGTTAATTTCTGATATGTACGATGGTAGGACAAAGGCAATTGATGGTGAAAATGTTTCAAAAGAAGGATTTTTCACTTACATCAATGGTTTCATTTGTGAAAAACTTGCCATCGGAGGTTCAATTGCTATTAAAGTAACAGAGTATAGCTGGAATAAGAAATTGTATGAACTTGTACAAAGATTTTCTTTTTGGACTATGTTTTGCACTTCTGTTAATACGTCATCATCAGAAGCCTTTGTTGTCGGAATTAACTATCTTGGTGATTTCGCACAAGGACCTTTTATAGATGGTAACATAATACATGCAAATTATGTATTTTGGCGTAACTCCACTGTTATGAGTTTGTCCTACAACTCTGTTTTAGACCTGAGTAAATTTAATTGCAAACACAAAGCTACTGTTGTTGTGCAATTAAAGGATAGTGATATTAATGACATGGTGCTTAGTCTTGTTAGGAGTGGTAAGTTGCTTGTAAGGGGTAATGGCAAG---TGTTTGAGTTTTAGTAAT
>KU291448 Human coronavirus 229E isolate HCoV-229E/BN1/GER/2015, complete genome
----------------------------------------------------------------------------------------------------------------------------------------------------------------------------------------TATAACTTACTTAAAGGCTGTAATGCTGTTGCTAAGCATGATTTCTTTACTTGGCATGAGGGCAGAACCATTTATGGTAATGTTAGTAGACAGGATCTTACTAAATACACCATGATGGATTTGTGCTTCGC----------------TCTGCGTAACTTTGATGAAAAAGATTGTGGAGTTTTTAAGGAGATATTGGTTCTTACTGGTTGTTGTAATACTGATTACTTTGAAATGAAGAATTGGTTTGACCCCATAGAAAATGAGGACATACACCGTGTGTATGCTGCTTTGGGCAAGGTAGTTGCAAATGCAATGCTTAAGTGTGTTGCTTTTTGCGACGAAATGGTGCTCAAAGGAGTTGTTGGTGTTTTGACCTTAGACAACCAAGATCTTAATGGGAATTTCTATGACTTCGGTGATTTTGTATTGTGTCCTCCTGGAATGGGAATACCCTACTGCACGTCATACTATGCTTATATGATGCCTGTTATGGGTATGACTAATTGTTTAGCTAGTGAGTGCTTTATGAAAAGTGACATCTTTGGTCAAGACTTCAAAACTTTTGATTTGTTGAAATATGATTTCACAGAACATAAGGAGGTTTTGTTTAACAAGTACTTTAAGTATTGGGGACAGGATTATCATCCTGATTGTGTTGATTGCCATGACGAGATGTGTATTTTGCATTGTTCAAATTTTAACACACTCTTCGCAACCACAATTCCAAACACAGCTTTTGGACCTCTGTGCAGAAAAGTGTTTATTGATGGTGTACCCGTAGTTGCTACTGCTGGTTACCACTTTAAACAATTAGGACTTGTGTGGAACAAAGATGTTAACACCCATTCTACCAGACTTACTATTACTGAACTCTTACAGTTTGTGACAGATCCAACGCTTATAGTTGCGTCATCGCCTGCCTTGGTGGACAAACGCACTGTTTGTTTTTCTGTCGCTGCTTTGAGTACAGGATTAACATCCCAAACAGTAAAACCTGGCCATTTTAATAAGGAGTTTTATGACTTCTTACGTTCTCAAGGGTTTTTCGATGAGGGTTCAGAATTAACATTGAAGCATTTCTTTTTTACACAAAAGGGTGATGCTGCAATTAAAGATTTTGATTATTATCGTTACAACAGACCTACCATTCTGGATATTGGACAAGCTCGCGTAGCATATCAAGTGGCAGCTCGCTATTTTGACTGTTACGAGGGTGGCTGTATTACATCTAGAGAGGTTGTTGTTACAAACCTTAATAAAAGCGCTGGTTGGCCCCTTAATAAGTTTGGTAAAGCTGGTTTATATTATGAGTCTATTAGTTATGAGGAACAAGATGCCATTTTTTTATTAACAAAGCGTAATATTCTCCCTACTATGACTCAGTTAAATCTTAAATATGCCATATCTGGTAAGGAACGTGCACGTACAGTGGGTGGCGTCTCTTTATTAGCTACTATGACTACACGACAGTTTCATCAGAAATGTCTAAAATCCATAGTAGCTACCAGAAATGCCACTGTTGTTATCGGCACTACCAAGTTTTATGGCGGTTGGGATAATATGTTAAAGAACCTGATGGCCGATGTTGACGATCCTAAATTGATGGGATGGGACTATCCTAAGTGCGATAGAGCTATGCCCTCAATGATTCGTATGTTGTCGGCTATGATTTTAGGTTCTAAGCATGTCACATGTTGTACGGCTAGTGATAAATTTTATAGACTTAGTAATGAGCTTGCTCAAGTTTTGACCGAGGTTGTTTATTCAAATGGTGG-GTTTTATTTTAAACCTGGTGGTACAACTTCTGGTGATGCAACTACAGCCTACGCCAATTCTGTCTTTAATATATTTCAGGCTGTAAGTTCTAACATTAATTGCATTTTGAGCGTTAACTCGTCAAATTGCAATAATTTTAATGTTAAGAAGTTACAGAGACAACTCTATGATAATTGCTATAGAAATAGTAATGTTGATGAATCTTTTGTGGATGACTTTTATGGTTATTTGCAAAAGCATTTTTC-TATGATGATTCTTTCTGATGATGGTGTTGTGTGCTATAATAAAACTTATGCTGAACTTGGTTACATTGCTGATATTAGTGCTTTTAAAGCCACTTTGTATTATCAGAATGGTGTGTTTATGAGTACAGCTAAGTGTTGGACTGAGGAAGATCTTTCTATAGGACCTCATGAATTTTGCTCACAGCACACTATGCAGATTGTAGATGAAAATGGTAAGTATTATCTACCATATCCAGATCCTAGCCGTATTATTTCTGCTGGTGTTTTTGTGG---------------ATGACGTCACTAAGACTGATGCTGTCATTCTTTTGGAACGCTATGTTTCTCTGGCTATAGATGCATACCCATTGTCTAAGCATCCTAAACCTGAGTACAGGAAGGTGTTTTACGCATTGTTAGATTGGGTTAAACATCTCAACAAGACTCTTAACGAAGGTGTTTTGGAGTCTTTTTCTGTTACACTTTTAGATGAACATGAGTCTAAGTTTTGGGATGAAAGCTTTTATGCTAGTATGTATGAGAAGTCTACAGTATTACAAGCTGCTGGTCTTTGTGTAGTATGTGGCTCTCAAACAGTTCTAAGATGCGGTGATTGTTTACGCAGACCTATGTTGTGCACTAAGTGCGCCTATGATCATGTGTTTGGCACTGATCATAAGTTCATTTTAGCTATTACACCATATGTTTGTAACACATCTGGCTGCAACGTAACTGACGTTACAAAACTGTATCTTGGAGGTTTGAATTATTACTGTGTAGACCACAAACCACATCTTTCATTCCCACTGTGTTCAGCTGGTAATGTCTTTGGTTTGTACAAAAGTTCTGCTTTGGGTTCCATGGACATTGATGTCTTTAACAAACTTTCTACCTCTGATTGGTCTGACATTCGCGACTACAAGCTGGCTAATGATGCAAAAGAGTCACTAAGGTTGTTTGCAGCTGAAACGGTCAAGGCTAAAGAGGAAAGTGTTAAGTCATCATACGCTTATGCTACCCTAAAGGAGATTGTAGGTCCTAAGGAACTTTTGCTTTTATGGGAAAGTGGAAAAGCCAAACCACCGTTAAACCGTAATTCTGTTTTTACATGCTTCCAAATTACAAAAGACTCCAAGTTTCAAGTTGGTGAGTTTGTGTTTGAGAAAGTAGATTATGGTTCTGATACGGTTACTTACAAATCCACTGCTACTACTAAGTTAGTACCAGGTATGTTATTTATTTTGACTTCTCATAATGTTGCTCCACTTAGAGCGCCAACAATGGCAAACCAGGAGAAATATTCTACCATTTACAAGTTGCACCCATCATTTAATGTTAGTGATGCTTATGCAAATCTTGTACCTTATTACCAACTTATTGGCAAACAGCGTATCACCACAATACAGGGTCCTCCTGGTAGTGGAAAATCGCATTGCTCTATTGGTATTGGTGTGTATTACCCTGGAGCGAGGATCGTGTTCACTGCTTGTTCTCACGCTGCTGTTGATTCGCTTTGTGCAAAAGCTGTCACAGCCTATAGTGTTGATAAGTGTACACGTATTATTCCTGCACGTGCCAGAGTTGAGTGTTATAGTGGTTTTAAACCTAACAACACTAGTGCACAATACGTGTTTAGTACTGTTAATGCGTTACCTGAAGTTAATGCAGACATTGTTGTCGTGGATGAGGTGTCTATGTGCACTAACTATGACTTGTCTGTGATTAACCAGCGTATATCATATAAACACATTGTATATGTTGGTGATCCCCAACAGCTTCCAGCTCCTAGAGTTCTTATCTCTAAAGGTGTTATGGAACCAATTGACTATAATGTTGTGACACAACGTATGTGTGCTATAGGACCCGATGTCTTTTTACACAAGTGTTATAGATGTCCTGCTGAAATAGTTAACACTGTTTCAGAGCTTGTTTATGAAAACAAGTTTGTACCTGTCAAAGAAGCTAGTAAGCAGTGCTTCAAAATCTTTGAACGCGGTAGTGTTC-AGGTAGACAATGGCTCCAGTATAAATAGGCGTCAACTTGATGTTGTTAAGCGATTTATACATAAAAACTCCACATGGAGCAAGGCTGTGTTTATCTCACCTTACAATAGTCAAAATTATGTAGCTGCCAGGCTTTTAGGTTTACAAACTCAGACAGTGGATTCTGCTCAAGGTAGTGAATATGACTATGTTATATTCGCACAGACATCAGATACTGCTCATGCCTGTAATGCCAATCGTTTTAACGTTGCCATTACTAGAGCAAAGAAAGGTATTTTCTGTATTATGTCTGACAGAACTTTGTTTGATGCACTTAAGTTCTTTGAAGTTACTATGACAGATTTACAGTC------------------TGAAAGCAGTTGTGGTTTGTTTAAGGATTGTGCACGTAACCCTATTGATTTACCACCAAGTCATGCCACTACTTATTTGTCATTGTCTGATAGATTTAAGACTAGTGGTGACTTGGCTGTTCAAATAGGTAACAACAA---TGTTTGTACCTATGAACATGTGATTTCATATATGGGTTTCAGGTTTGATGTTAGCATGCCTGGTAGTCATAGTTTGTTCTGTACTAGAGACTTTGCCATGCGTCATGTCAGAGGTTGGTTAGGAATGGATGTGGAAGGTGCACATGTCACAGGTGACAATGTTGGCACTAATGTACCTCTACAAGTTGGTTTTTCCAATGGTGTTGATTTTGTAGCTCAACCTGAAGGTTGTGTTTTAACAAACACTGGCAGTGTTGTAAAACCTGTTCGTGCTCGTGCACCTCCTGGAGAACAATTTACTCACATTGTACCTCTGTTACGCAAGGGACAACCTTGGAGTGTGTTGAGAAAACGTATTGTTCAAATGATAGCAGATTTTCTTGCTGGCTCATCTGATGTATTGGTGTTTGTGCTTTGGGCTGGCGGTTTAGAGTTGACCACTATGCGTTATTTTGTTAAGATTGGAGCTGTTAAACATTGCCAA---TGTGGTACTGTTGCAACATGCTACAATTCTGTTAGTAATGACTATTGTTGCTTTAAACATGCATTGGGCTGTGACTATGTTTATAACCCATATGTCATAGATATTCAACAATGGGGTTATGTTGGTTCACTCTCCAATAATCACCATGCAATTTGTAATGTTCATAGAAATGAACACGTTGCTTCTGGTGATGCTATTATGACTAGATGTTTGGCTGTGTATGATTGCTTTGTTAAGAATGTGGATTGGTCAATTACCTACCCTATGATAGCTAATGAAAATGCCATAAACAAGGGCGGTCGCACTGTGCAGAGTCATATTATGCGTGCTGCTATTAAATTGTACAACCCTAAAGCAATC----------------CATGACATTGGTAATCCTAAGGGTATTCGTTGTGCTGTAACTGATGCCAAGTGGTATTG-TTATGACAAGAACCCTATTAATTCTAATGTGAAAACATTGGAGTATGATTACATGACACATGGCCAAATG------GAAGGCTTGTGTTTATTTTGGAATTGTAATGTGGATATGTACCCTGAATTCTCAATTGTTTGCAGGTTTGACACACGTACACGATCTACATTGAACCTCGAAGGTGTAAATGGTGGTTCATTGTATGTCAATAACCATGCATTTCACACTCCTGCTTATGATAAACGTGCTATGGCTAAATTGAAACCAGCACCGTTTTTCTACTATGACGACGGTTCATGTGAGGTTGTTCACG------------ATCAAGTTAACTATGTTCCTTTGAGAGCCACTAATTGCATTACCAAGTGTAATATTGGTGGTGCTGTATGTTCTAAGCACGCTAATCTCTATAGAGCATATGTTGAGTCATATAATATTTTTACTCAAGCTGGTTTTAATATTTGGGTTCCTACCACGTTTGATTGTTATAATTTGTGGCAGACATTCACAGATGTCAATTTACAAGGTTTAGAGAACATTGCTTTTAACGTTGTTAATAAAGGTTCATTTGTTGGTGCTGACGGTGAATTACCAGTAGCCATTAGTGGTGATAAAGTGTTCGTACGTGATGGTAACACTGATAATTTAGTCTTTGTTAACAAAACATCACTGCCTACAAATATAGCATTTGAACTTTTTGCTAAGAGGAAGGTTGGTTTAACACCACCCCTCAGTATTCTCAAAAACCTTGGTGTTGTCGCCACATATAAGTTTGTCTTGTGGGATTATGAAGCTGAGCGTCCCTTGACAAGCTTTACTAAGTCTGTTTGTGGTTATACAGAC------TTTGCAGAAGATGTTTGTACTTGTTACGATAATAGTATACAAGGTTCATACGAACGTTTTACTCTTTCAACTAATGCTGTGTTATTCTCTGCTACTGCTGTGAAAACAGGTGGTAAGAGTTTGCCGGCTATTAAACTGAATTTT-GGAATGCTTAACGGTAATGCAATTGCTACTGTTAAATCAGAAGATGGTAACATAAAAAATATTAACTGGTTTGT------------------------------------------------------------------------------TTACGTACGCAAAGATGGTAAACATGTTGATCATTATGATGGTTTT---------------------TATACCCAAGGTCGTAATTTACAAGACTTTTTGCCTCGCAGCACAATGGAAGAAGACTTTTTGAACATGGATATAGGCGTGTTTATTCAAAAGTATGGTCTAGAGGATTTCAACTTCGAGCACGTTGTGTATGGTGATGTTTCAAAAACTACTCTAGGCGGTTTACACTTGTTGATTTCACAAGTACGTCTGAGTAAAATGGGCATCTTAAAGGCAGAGGAGTTTGTGGCAGCATCTGACATAACACTCAAATGTTGTACTGTGACTTATCTTAATGATCCTAGTTCTAAGACTGTTTGTACTTACATGGATTTGTTGTTGGATGATTTTGTTTCTTTATTGAAGTCTTTGGATTTGACTGTTGTATCCAAGGTTC------ATGAGGTCATAATTGACAACAAACCATGGAGATGGATGCTATGGTGTAAAGATAATGCCGTTGCTACATTCTATCCTCAGTTGCAGAGTG---CAGAATGGAAATGCGGGTATTCTATGCCTGGTATTTATAAGACACAACGTATGTGCTTAGAACCATGTAATTTGTATAATTATGGTGCAGGTTTGAAGTTGCCCAGTGGCATTATGTTCAATGTTGTTAAATACACTCAATTGTGTCAATATTTTAACAGTACCACGTTATGTGTTCCTCATAATATGAGAGTGTTACACTTGGGTGCTGGCTCTGATTATGGTGTTGCACCAGGAACTGCTGTTCTTAAAAGGTGGTTGCCGCACGACGCAATTGTTGTTGACAATGATGTTGTTGACTATGTGAGTGATGCTGATTTTAGTGTTACTGGTGATTGTGCAACCGTTTATTTGGAAGACAAGTTTGACTTGTTAATTTCTGATATGTACGATGGTAGGACAAAGGCAATTGATGGTGAAAATGTTTCAAAAGAAGGATTTTTCACTTACATCAATGGTTTCATTTGTGAAAAACTTGCCATCGGAGGTTCAATTGCTATTAAAGTAACAGAGTATAGCTGGAATAAGAAATTGTATGAACTTGTACAAAGATTTTCTTTTTGGACTATGTTTTGCACTTCTGTTAATACGTCATCATCAGAAGCCTTTGTTGTCGGAATTAACTATCTTGGTGATTTCGCACAAGGACCTTTTATAGATGGTAACATAATACATGCAAATTATGTATTTTGGCGTAACTCCACTGTTATGAGTTTGTCCTACAACTCTGTTTTAGACCTGAGTAAATTTAATTGCAAACACAAAGCTACTGTTGTTGTGCAATTAAAGGATAGTGATATTAATGACATGGTGCTTAGTCTTGTTAGGAGTGGTAAGTTGCTTGTAAGGGGTAATGGCAAG---TGTTTGAGTTTTAGTAAT
>KY674914 Human coronavirus 229E strain HCoV_229E/Seattle/USA/SC399/2016, complete genome
---------------------------------------------------------------------------------------------------------------------------------------------------------------------------------------------------TAAAGGCTGTAATGCTGTTGCTAAGCATGATTTCTTTACTTGGCATGAGGGCAGAACCATTTATGGTAATGTTAGTAGACAGGATCTTACTAAATACACCATGATGGATTTGTGCTTCGC----------------TCTGCGTAACTTTGATGAAAAAGATTGTGGAGTTTTTAAGGAGATATTGGTTCTTACTGGTTGTTGTAATACTGATTACTTTGAAATGAAGAATTGGTTTGACCCCATAGAAAATGAGGACATACACCGTGTGTATGCTGCTTTAGGCAAGGTAGTTGCAAATGCAATGCTTAAGTGTGTTGCTTTTTGCGACGAAATGGTGCTCAAAGGAGTTGTTGGTGTTTTGACCTTAGACAACCAAGATCTTAATGGGAATTTCTATGACTTCGGTGATTTTGTATTGTGTCCTCCTGGAATGGGAATACCCTACTGCACGTCATACTATGCTTATATGATGCCTGTTATGGGTATGACTAATNNNNNNNNNNNNNNNNNNNNNNNNNNAAGTGACATCTTTGGTCAAGACTTCAAAACTTTTGATTTGTTGAAATATGATTTCACAGAACATAAGGAGGTTTTGTTTAACAAGTACTTTAAGTATTGGGGACAGGATTATCATCCTGATTGTGTTGATTGCCATGACGAGATGTGTATTTTGCATTGTTCAAATTTTAACACACTCTTCGCAACCACAATTCCAAACACAGCTTTTGGACCTCTGTGCAGAAAAGTGTTTATTGATGGTGTACCCGTAGTTGCTACTGCTGGTTACCACTTTAAACAATTAGGACTTGTGTGGAACAAAGATGTTAACACCCATTCTACCAGACTTACTATTACTGAACTCTTACAGTTTGTGACAGATCCAACGCTTATAGTTGCGTCATCGCCTGCCTTGGTGGACAAACGCACTGTTTGTTTTTCTGTCGCTGCTTTGAGTACAGGATTAACATCCCAAACAGTAAAACCTGGCCATTTTAATAAGGAGTTTTATGACTTCTTACGTTCTCAAGGGTTTTTCGATGAGGGTTCAGAATTAACATTGAAGCATTTCTTTTTTACACAAAAGGGTGATGCTGCAATTAAAGATTTTGATTATTATCGTTACAACAGACCTACCATTCTGGATATTGGACAAGCTCGCGTAGCATATCAAGTGGCAGCTCGCTATTTTGACTGTTACGAGGGTGGCTGTATTACATCTAGAGAGGTTGTTGTTACAAACCTTAATAAAAGCGCTGGTTGGCCCCTTAATAAGTTTGGTAAAGCTGGTTTATATTATGAGTCTATTAGTTATGAGGAACAAGATGCTATTTTTTTATTAACAAAGCGTAATATTCTCCCTACTATGACTCAGTTAAATCTTAAATATGCCATATCTGGTAAGGAACGTGCACGTACAGTGGGTGGCGTCTCTTTATTAGCTACTATGACTACACGACAGTTTCATCAGAAATGTCTAAAATCCATAGTAGCTACCAGAAATGCCACTGTTGTTATCGGCACTACCAAGTTTTATGGCGGTTGGGATAATATGTTAAAGAACCTGATGGCCGATGTTGACGATCCTAAATTGATGGGATGGGACTATCCTAAGTGCGATAGAGCTATGCCCTCAATGATTCGTATGTTGTCGGCTATGATTTTAGGTTCTAAGCATGTCACATGTTGTACGGCTAGTGATAAATTTTATAGACTTAGTAATGAGCTTGCTCAAGTTTTGACCGAGGTTGTTTATTCAAATGGTGG-GTTTTATTTTAAACCTGGTGGTACAACTTCTGGTGATGCAACTACAGCCTACGCCAATTCTGTCTTTAATATATTTCAGGCTGTAAGTTCTAACATTAATTGCGTTTTGAGCGTTAACTCGTCAAATTGCAATAATTTTAATGTTAAGAAGTTACAGAGACAACTCTATGATAATTGCTATAGAAATAGTAATGTTGATGAATCTTTTGTGGATGACTTTTATGGTTATTTGCAAAAGCATTTTTC-TATGATGATTCTTTCTGATGATGGTGTTGTGTGCTATAATAAAACTTATGCTGAACTTGGTTACATTGCTGATATTAGTGCTTTTAAAGCCACTTTGTATTATCAGAATGGTGTGTTTATGAGTACAGCTAAGTGTTGGACTGAGGAAGATCTTTCTATAGGACCTCATGAATTTTGCTCACAGCACACTATGCAGATTGTAGATGAAAATGGTAAGTATTATCTACCATATCCAGATCCTAGCCGTATTATTTCTGCTGGTGTTTTTGTGG---------------ATGACGTCACTAAGACTGATGCTGTCATTCTTTTGGAACGCTATGTTTCTCTGGCTATAGATGCATACCCATTGTCTAAGCATCCTAAACCTGAGTACAGGAAGGTGTTTTACGCATTGTTAGATTGGGTTAAACATCTCAACAAGACTCTTAACGAAGGTGTTTTGGAGTCTTTTTCTGTTACACTTTTAGATGAACATGAGTCTAAGTTTTGGGATGAAAGCTTTTATGCTAGTATGTATGAGAAGTCTACAGTATTACAAGCTGCTGGTCTTTGTGTAGTATGTGGCTCTCAAACAGTTCTAAGATGCGGTGATTGTTTACGCAGACCTATGTTGTGCACTAAGTGCGCCTATGATCACGTGTTTGGCACTGATCATAAGTTCATTTTAGCTATTACACCATATGTTTGTAACACATCTGGCTGCAACGTAACTGACGTTACAAAACTGTATCTTGGAGGTTTGAATTATTACTGTGTAGACCACAAACCACATCTTTCATTCCCACTGTGTTCAGCTGGTAATGTCTTTGGTTTGTACAAAAGTTCTGCTTTGGGTTCCATGGACATTGATGTCTTTAACAAACTTTCTACCTCTGATTGGTCTGACATTCGCGACTACAAGCTGGCTAATGATGCAAAAGAGTCACTAAGGTTGTTTGCAGCTGAAACGGTCAAGGCTAAAGAGGAAAGTGTTAAGTCATCATACGCTTATGCTACCCTAAAGGAGATTGTAGGTCCTAAGGAACTTTTGCTTTTATGGGAAAGTGGAAAAGCCAAACCACCGTTAAACCGTAATTCTGTTTTTACATGCTTCCAAATTACAAAAGACTCCAAGTTTCAAGTTGGTGAGTTTGTGTTTGAGAAAGTAGATTATGGTTCTGATACGGTTACTTACAAATCCACTGCTACTACTAAGTTAGTACCAGGTATGTTATTTATTTTGACTTCTCATAATGTTGCTCCACTTAGAGCGCCAACAATGGCAAACCAGGAGAAATATTCTACCATTTACAAGTTGCACCCATCATTTAATGTTAGTGATGCTTATGCAAATCTTGTACCTTATTACCAACTTATTGGCAAACAGCGTATCACCACAATACAGGGTCCTCCTGGTAGTGGAAAATCGCATTGCTCTATTGGTATTGGTGTGTATTACCCTGGAGCGAGGATCGTGTTCACTGCTTGTTCTCACGCTGCTGTTGATTCGCTTTGTGCAAAAGCTGTCACAGCCTATAGTGTTGATAAGTGTACACGTATTATTCCTGCACGTGCCAGAGTTGAGTGTTATAGTGGTTTTAAACCTAACAACACTAGTGCACAATACGTGTTTAGTACTGTTAATGCGTTACCTGAAGTTAATGCAGACATTGTTGTCGTGGATGAGGTGTCTATGTGCACTAACTATGACTTGTCTGTGATTAACCAGCGTATATCATATAAACACATTGTATATGTTGGTGATCCTCAACAGCTTCCAGCTCCTAGAGTTCTTATCTCTAAAGGTGTTATGGAACCAATTGACTATAATGTTGTGACACAACGTATGTGTGCTATAGGACCCGATGTCTTTTTACACAAGTGTTATAGATGTCCTGCTGAAATAGTTAACACTGTTTCAGAGCTTGTTTATGAAAACAAGTTTGTACCTGTCAAAGAAGCTAGTAAGCAGTGCTTCAAAATCTTTGAACGCGGTAGTGTTC-AGGTAGACAATGGCTCCAGTATAAATAGGCGTCAACTTGATGTTGTTAAGCGATTTATACATAAAAACTCCACATGGAGCAAGGCTGTGTTTATCTCACCTTACAATAGTCAAAATTATGTAGCTGCCAGGCTTTTAGGTTTACAAACTCAGACAGTGGATTCTGCTCAAGGTAGTGAATATGACTATGTTATATTCGCACAGACATCAGATACTGCTCATGCCTGTAATGCCAATCGTTTTAACGTTGCCATTACTAGAGCAAAGAAAGGTATTTTCTGTATTATGTCTGACAGAACTTTGTTTGATGCACTTAAGTTCTTTGAAGTTACTATGACAGATTTACAGTC------------------TGAAAGCAGTTGTGGTTTGTTTAAGGATTGTGCACGTAACCCTATTGATTTACCACCAAGTCATGCCACTACTTATTTGTCATTGTCTGATAGATTTAAGACTAGTGGTGACTTGGCTGTTCAAATAGGTAACAACAA---TGTTTGTACCTATGAACATGTGATTTCATATATGGGTTTCAGGTTTGATGTTAGCATGCCTGGTAGTCATAGTTTGTTCTGTACTAGAGACTTTGCCATGCGTCATGTCAGAGGTTGGTTAGGAATGGATGTTGAAGGTGCACATGTCACAGGTGACAATGTTGGCACTAATGTACCTCTACAAGTTGGTTTTTCCAATGGTGTTGATTTTGTAGCTCAACCTGAAGGTTGTGTTTTAACAAACACTGGCAGTGTTGTAAAACCTGTTCGTGCTCGTGCACCTCCTGGAGAACAATTTACTCACATTGTACCTCTGTTACGCAAGGGACAACCTTGGAGTGTGTTGAGAAAACGTATTGTTCAAATGATAGCAGATTTTCTTGCTGGCTCATCTGATGTATTGGTGTTTGTGCTTTGGGCTGGCGGTTTAGAGTTGACCACTATGCGTTATTTTGTTAAGATTGGAGCTGTTAAACATTGCCAA---TGTGGTACTGTTGCAACATGCTACAATTCTGTTAATAATGACTATTGTTGCTTTAAACATGCATTGGGCTGCGACTATGTTTATAACCCATATGTCATAGATATTCAACAATGGGGTTATGTTGGTTCACTCTCCAATAATCACCATGCAATTTGTAATGTTCATAGAAATGAACACGTTGCTTCTGGTGATGCTATTATGACTAGATGTTTGGCTGTGTATGATTGCTTTGTTAAGAATGTGGATTGGTCAATTACCTACCCTATGATAGCTAATGAAAATGCCATAAACAAGGGCGGTCGCACTGTGCAGAGTCATATTATGCGTGCTGCTATTAAATTGTACAACCCTAAAGCAATC----------------CATGACATTGGTAATCCTAAGGGTATTCGTTGTGCTGTAACTGATGCCAAGTGGTATTG-TTATGACAAGAACCCTATTAATTCTAATGTGAAAACATTGGAGTATGATTACATGACACATGGCCAAATG------GAAGGCTTGTGTTTATTTTGGAATTGTAATGTGGATATGTACCCTGAATTCTCAATTGTTTGCAGGTTTGACACACGTACACGATCTACATTGAACCTCGAAGGTGTAAATGGTGGTTCATTGTATGTCAATAACCACGCATTTCACACTCCTGCTTATGATAAACGTGCTATGGCTAAATTGAAACCAGCACCGTTTTTCTACTATGACGACGGTTCATGTGAGGTTGTTCACG------------ATCAAGTTAACTATGTTCCTTTGAGAGCCACTAATTGCATTACCAAGTGTAATATTGGTGGTGCTGTATGTTCTAAGCACGCTAATCTCTATAGAGCATATGTTGAGTCATATAATATTTTTACTCAAGCTGGTTTTAATATTTGGGTTCCTACCACGTTTGATTGTTATAATTTGTGGCAGACATTCACAGATGTCAATTTACAAGGTTTAGAGAACATTGCTTTTAACGTTGTTAATAAAGGTTCATTTGTTGGTGCTGACGGTGAATTACCAGTAGCCATTAGTGGTGATAAAGTGTTCGTACGTGATGGTAACACTGATAATTTAGTCTTTGTTAACAAAACATCACTGCCTACAAATATAGCATTTGAACTTTTTGCTAAGAGGAAGGTTGGTTTAACACCACCTCTCAGTATTCTCAAAAACCTTGGTGTTGTCGCCACATATAAGTTTGTCTTGTGGGATTATGAAGCTGAGCGTCCCTTGACAAGCTTTACTAAGTCTGTTTGTGGTTATACAGAC------TTTGCAGAAGATGTTTGTACTTGTTACGATAATAGTATACAAGGTTCATACGAACGTTTTACTCTCTCAACTAATGCTGTGTTATTCTCTGCTACTGCTGTGAAAACAGGTGGTAAGAGTTTGCCGGCTATTAAACTGAATTTT-GGAATGCTTAACGGTAATGCAATTGCTACTGTCAAATCAGAAGATGGTAACATAAAAAATATTAACTGGTTTGT------------------------------------------------------------------------------TTACGTACGCAAAGATGGTAAACATGTTGATCATTATGATGGTTTT---------------------TATACCCAAGGTCGTAATTTACAAGACTTTTTGCCTCGCAGCACAATGGAAGAAGACTTTTTGAACNNGGATATAGGCGTGTTTATTCAAAAGTATGGTCTAGAGGATTTCAACTTCGAGCACGTTGTGTATGGTGATGTTTCAAAAACTACTCTAGGCGGTTTACACTTGTTGATTTCACAAGTACGTCTGAGTAAAATGGGCATCTTAAAGGCAGAGGAGTTTGTGGCAGCATCTGACATAACACTCAAATGTTGTACTGTGACTTATCTTAATGATCCTAGTTCTAAGACTGTTTGTACTTACATGGATTTGTTGTTGGATGATTTTGTTTCTTTATTGAAGTCTTTGGATTTGACTGTTGTATCCAAGGTTC------ATGAGGTCATAATTGACAACAAACCATGGAGATGGATGCTATGGTGTAAAGATAATGCCGTTGCTACATTCTATCCTCAATTGCAGAGTG---CAGAATGGAAATGCGGGTATTCTATGCCTGGTATTTATAAGACACAACGTATGTGCTTAGAACCATGTAATTTGTATAATTATGGTGCAGGTTTGAAGTTGCCCAGTGGCATTATGTTCAATGTTGTTAAATACACTCAATTGTGTCAATATTTTAACAGTACCACGTTATGTGTTCCTCATAATATGAGAGTGTTACACTTGGGTGCTGGCTCTGATTATGGTGTTGCACCAGGAACTGCTGTTCTTAAAAGGTGGTTGCCGCACGACGCAATTGTTGTTGACAATGATGTTGTTGACTATGTGAGTGATGCTGATTTTAGTGTTACTGGTGATTGTGCAACCGTTTATTTGGAAGACAAGTTTGACTTGTTAATTTCTGATATGTACGATGGTAGGACAAAGGCAATTGATGGTGAAAATGTTTCAAAAGAAGGATTTTTCACTTACATCAATGGTTTCATTTGTGAAAAACTTGCCATCGGAGGTTCAATTGCTATTAAAGTAACAGAGTATAGCTGGAATAAGAAATTGTATGAACTTGTACAAAGATTTTCTTTTTGGACTATGTTTTGCACTTCTGTTAATACGTCATCATCAGAAGCCTTTGTTGTCGGAATTAACTATCTTGGTGATTTCGCACAAGGACCTTTTATAGATGGTAACATAATACATGCAAATTATGTATTTTGGCGTAACTCCACTGTTATGAGTTTGTCCTACAACTCTGTTTTAGACCTGAGTAAATTTAATTGCAAACACAAAGCTACTGTTGTTGTGCAATTAAAGGATAGTGATATTAATGACATGGTGCTTAGTCTTGTTAGGAGTGGTAAGTTGCTTGTAAGGGGTAATGGCAAG---TGTTTGAGTTTTAGTAAT
>MF542265 Human coronavirus 229E strain 229E/Haiti-1/2016, complete genome
--------------ACTGTGTCCGTGCATTTGACGGTTACAATAAAGATGCGTCTTTTATCGGAAAAAATCTGAAGTCCAATTGTGTGCGCTTCAAGAATGTAGATAAGGATGACG------------CGTTCTATATTGTTAAACGTTGCATTAAGTCAGTTATGGACCACGAGCAGTCCATGTATAACTTACTTAAAGGCTGTAATGCTGTTGCTAAGCATGATTTCTTTACTTGGCATGAGGGCAGAACCATTTATGGTAATGTTAGTAGACAGGATCTTACTAAATACACCATGATGGATTTGTGCTTCGC----------------TCTGCGTAACTTTGATGAAAAAGATTGTGGAGTTTTTAAGGAGATATTGGTTCTTACTGGTTGTTGTAATACTGATTACTTTGAAATGAAGAATTGGTTTGACCCCATAGAAAATGAGGACATACACCGTGTGTATGCTGCTTTAGGCAAGGTAGTCGCAAATGCAATGCTTAAGTGTGTTGCTTTTTGCGACGAAATGGTGCTCAAAGGAGTTGTTGGTGTTTTGACCTTAGACAACCAAGATCTTAATGGGAATTTCTATGACTTCGGTGATTTTGTATTGTGTCCTCCTGGAATGGGAATACCCTACTGCACGTCATACTATGCTTATATGATGCCTGTTATGGGTATGACTAATTGTTTAGCTAGTGAGTGCTTTATGAAAAGTGACATCTTTGGTCAAGACTTCAAAACTTTTGATTTGTTGAAATATGATTTCACAGAACATAAGGAGGTTTTGTTTAACAAGTACTTTAAGTATTGGGGACAGGATTATCATCCTGATTGTGTTGATTGCCATGACGAGATGTGTATTTTGCATTGTTCAAATTTTAACACACTCTTCGCAACCACAATTCCAAACACAGCTTTTGGACCTCTGTGCAGAAAAGTGTTTATTGATGGTGTACCCGTAGTTGCTACTGCTGGTTACCACTTTAAACAATTAGGACTTGTGTGGAACAAAGATGTTAATACCCATTCTACCAGACTTACTATTACTGAACTCTTACAGTTTGTGACAGATCCAACGCTTATAGTTGCGTCATCGCCTGCCTTGGTGGACAAACGCACTGTTTGTTTTTCTGTCGCTGCTTTGAGTACAGGATTAACATCCCAAACAGTAAAACCTGGCCATTTTAATAAGGAGTTTTATGACTTCTTACGTTCTCAAGGGTTTTTCGATGAGGGTTCAGAATTAACATTGAAGCATTTCTTTTTTACACAAAAGGGTGATGCTGCAATTAAAGATTTTGATTATTATCGTTACAACAGACCTACCATTCTGGATATTGGACAAGCTCGCGTAGCATATCAAGTGGCAGCTCGCTATTTTGACTGTTACGAGGGTGGCTGTATTACATCTAGAGAGGTTGTTGTTACAAACCTTAATAAAAGCGCTGGTTGGCCCCTTAATAAGTTTGGTAAAGCTGGTTTATATTATGAGTCTATTAGTTATGAGGAACAAGATGCTATTTTTTTATTAACAAAGCGTAATATTCTCCCTACTATGACTCAGTTAAATCTTAAATATGCCATATCTGGTAAGGAACGTGCACGTACAGTGGGTGGCGTCTCTTTATTAGCTACTATGACTACACGACAGTTTCATCAGAAATGTCTAAAATCCATAGTAGCTACCAGAAATGCCACTGTTGTTATCGGCACTACCAAGTTTTATGGCGGTTGGGATAATATGTTAAAGAACCTGATGGCCGATGTTGACGATCCTAAATTGATGGGATGGGACTATCCTAAGTGCGATAGAGCTATGCCCTCAATGATTCGTATGTTGTCGGCTATGATTTTAGGTTCTAAGCATGTCACATGTTGTACGGCTAGTGATAAATTTTATAGACTTAGTAATGAGCTTGCTCAAGTTTTGACCGAGGTTGTTTATTCAAATGGTGG-GTTTTATTTTAAACCTGGTGGTACAACTTCTGGTGATGCAACTACAGCCTACGCCAATTCTGTCTTTAAAATATTTCAGGCTGTAAGTTCTAACATTAATTGCGTTTTGAGCGTTAACTCGTCAAATTGCAATAATTTTAATGTTAAGAAGTTACAGAGACAACTCTATGATAATTGCTATAGAAATAGTAATGTTGATGAATCTTTTGTGGATGACTTTTATGGTTATTTGCAAAAGCATTTTTC-TATGATGATTCTTTCTGATGATGGTGTTGTGTGCTACAATAAAACTTATGCTGAACTTGGTTACATTGCTGATATTAGTGCTTTTAAAGCCACTTTGTATTATCAGAATGGTGTGTTTATGAGTACAGCTAAGTGTTGGACTGAGGAAGATCTTTCTATAGGACCTCATGAATTTTGCTCACAGCACACTATGCAGATTGTAGATGAAAAGGGTAAGTATTATCTACCATATCCAGATCCTAGCCGTATTATTTCTGCTGGTGTTTTTGTGG---------------ATGACGTCACTAAGACTGATGCTGTCATTCTTTTGGAACGCTATGTTTCTCTGGCTATAGATGCATACCCATTGTCTAAGCATCCTAAACCTGAGTACAGGAAGGTGTTTTACGCATTGTTAGATTGGGTTAAACATCTCAACAAGACTCTTAACGAAGGTGTTTTGGAGTCTTTTTCTGTTACACTTTTAGATGAACATGAGTCTAAGTTTTGGGATGAAAGCTTTTATGCTAGTATGTATGAGAAGTCTACAGTATTACAAGCTGCTGGTCTTTGTGTAGTATGTGGCTCTCAAACAGTTCTAAGATGCGGTGATTGTTTACGCAGACCTATGTTGTGCACTAAGTGCGCCTATGATCATGTGTTTGGCACTGATCATAAGTTCATTTTAGCTATTACACCATATGTTTGTAACACATCTGGCTGCAACGTAACTGACGTTACAAAACTGTATCTTGGAGGTTTGAATTATTACTGTGTAGACCACAAACCACATCTTTCATTCCCACTGTGTTCAGCTGGTAATGTCTTTGGTTTGTACAAAAGTTCTGCTTTGGGTTCCATGGACATTGATGTCTTTAACAAACTTTCTACCTCTGATTGGTCTGACATTCGCGACTACAAGCTGGCTAATGATGCAAAAGAGTCACTAAGGTTGTTTGCAGCTGAAACGGTCAAGGCTAAAGAGGAAAGTGTTAAGTCATCATACGCTTATGCTACCCTAAAGGAGATTGTAGGTCCTAAGGAACTTTTGCTTTTATGGGAAAGTGGAAAAGCCAAACCACCGTTAAACCGTAATTCTGTTTTTACATGCTTCCAAATTACAAAAGACTCCAAGTTTCAAGTTGGTGAGTTTGTGTTTGAGAAAGTAGATTATGGTTCTGATACGGTTACTTACAAATCCACTGCTACTACTAAGTTAGTACCAGGTATGTTATTTATTTTGACTTCTCATAATGTTGCTCCACTTAGAGCGCCAACAATGGCAAACCAGGAGAAATATTCTACCATTTACAAGTTGCACCCATCATTTAATGTTAGTGATGCTTATGCAAATCTTGTACCTTATTACCAACTTATTGGCAAACAGCGTATCACCACAATACAGGGTCCTCCTGGTAGTGGAAAATCGCATTGCTCTATTGGTATTGGTGTGTATTACCCTGGAGCGAGGATCGTGTTCACTGCTTGTTCTCACGCTGCTGTTGATTCGCTTTGTGCAAAAGCTGTCACAGCCTATAGTGTTGATAAGTGTACACGTATTATTCCTGCACGTGCCAGAGTTGAGTGTTATAGTGGTTTTAAACCTAACAACACTAGTGCACAATACGTGTTTAGTACTGTTAATGCGTTACCTGAAGTTAATGCAGACATTGTTGTCGTGGATGAGGTGTCTATGTGCACTAATTATGACTTGTCTGTGATTAACCAGCGTATATCATATAAACACATTGTATATGTTGGTGATCCTCAACAGCTTCCAGCTCCTAGAGTTCTTATCTCTAAAGGTGTTATGGAACCAATTGACTATAATGTTGTGACACAACGTATGTGTGCTATAGGACCCGATGTCTTTTTACACAAGTGTTACAGATGTCCTGCTGAAATAGTTAACACTGTTTCAGAGCTTGTTTATGAAAACAAGTTTGTACCTGTCAAAGAAGCTAGTAAGCAGTGCTTCAAAATCTTTGAACGCGGTAGTGTTC-AGGTAGACAATGGCTCCAGTATAAATAGGCGTCAACTTGATGTTGTTAAGCGATTTATACATAAAAACTCCACATGGAGCAAGGCTGTGTTTATCTCACCTTACAATAGTCAAAATTATGTAGCTGCCAGGCTTTTAGGTTTACAAACTCAGACAGTGGATTCTGCTCAAGGTAGTGAATATGACTATGTTATATTCGCACAGACATCAGATACTGCTCATGCCTGTAATGCCAATCGTTTTAACGTTGCCATTACTAGAGCAAAGAAAGGTATTTTCTGTATTATGTCTGACAGAACTTTGTTTGATGCACTTAAGTTCTTTGAAGTTACTATGACAGATTTACAGTC------------------TGAAAGCAGTTGTGGTTTGTTTAAGGATTGTGCACGTAACCCTATTGATTTACCACCAAGTCATGCCACTACTTATTTGTCATTGTCTGATAGATTTAAGACTAGTGGTGACTTGGCTGTTCAAATAGGTAACAACAA---TGTTTGTACCTATGAACATGTGATTTCATATATGGGTTTCAGGTTTGATGTTAGCATGCCTGGTAGTCATAGTTTGTTCTGTACTAGAGACTTTGCCATGCGTCATGTCAGAGGTTGGTTAGGAATGGATGTGGAAGGTGCACATGTCACAGGTGACAATGTTGGCACTAATGTACCTCTACAAGTTGGTTTTTCCAATGGTGTTGATTTTGTAGCTCAACCTGAAGGTTGTGTTTTAACAAACACTGGCAGTGTTATAAAACCTGTTCGTGCTCGTGCACCTCCTGGAGAACAATTTACTCACATTGTACCTCTGTTACGCAAGGGACAACCTTGGAGTGTGTTGAGAAAACGTATTGTTCAAATGATAGCAGATTTTCTTGCTGGCTCATCTGATGTATTGGTGTTTGTGCTTTGGGCTGGCGGTTTAGAGTTGACCACTATGCGTTATTTTGTTAAGATTGGAGCTGTTAAACATTGCCAA---TGTGGTACTGTTGCAACATGCTACAATTCTGTTAGTAATGACTATTGTTGCTTTAAACATGCATTGGGCTGTGATTATGTTTATAACCCATATGTCATAGATATTCAACAATGGGGTTATGTTGGTTCACTCTCCAATAATCACCATGCAATTTGTAATGTTCATAGAAATGAACACGTTGCTTCTGGTGATGCTATTATGACTAGATGTTTGGCTGTGTATGATTGCTTTGTTAAGAATGTGGATTGGTCAATTACCTACCCTATGATAGCTAATGAAAATGCCATAAACAAGGGCGGTCGCACTGTGCAGAGTCATATTATGCGTGCTGCTATTAAATTGTACAACCCTAAAGCAATC----------------CATGACATTGGTAATCCTAAGGGTATTCGTTGTGCTGTAACTGATGCCAAGTGGTATTG-TTATGACAAGAACCCTATTAATTCTAATGTGAAAACATTGGAGTACGATTACATGACACATGGCCAAATG------GAAGGCTTGTGTTTATTTTGGAATTGTAATGTGGATATGTACCCTGAATTTTCAATTGTTTGCAGGTTTGACACACGTACACGATCTACATTGAACCTCGAAGGTGTAAATGGTGGTTCATTGTATGTCAATAACCATGCATTTCACACTCCTGCTTATGATAAACGTGCTATGGCTAAATTGAAACCAGCACCGTTTTTCTACTATGACGACGGTTCATGTGAGGTTGTTCACG------------ATCAAGTTAACTATGTTCCTTTGAGAGCCACTAATTGCATTACCAAGTGTAATATTGGTGGTGCTGTATGTTCTAAGCACGCTAATCTCTATAGAGCATATGTTGAGTCATATAATATTTTTACTCAAGCTGGTTTTAATATTTGGGTTCCTACCACGTTTGATTGTTATAATTTGTGGCAGACATTCACAGATGTTAATTTACAAGGTTTAGAGAACATTGCTTTTAACGTTGTTAATAAAGGTTCATTTGTTGGTGCTGACGGTGAATTACCAGTAGCCATTAGTGGTGATAAAGTGTTCGTACGTGATGGTAACACTGATAATTTAGTCTTTGTTAACAAAACATCACTGCCTACAAATATAGCATTTGAACTTTTTGCTAAGAGGAAGGTTGGTTTAACACCACCTCTTAGTATTCTCAAAAACCTTGGTGTTGTCGCCACATATAAGTTTGTCTTGTGGGATTATGAAGCTGAGCGTCCCTTGACAAGCTTTACTAAGTCTGTTTGTGGTTATACAGAC------TTTGCAGAAGATGTTTGTACTTGTTACGATAATAGTATACAAGGTTCATACGAACGTTTTACTCTCTCAACTAATGCTGTGTTATTCTCTGCTACTGCTGTGAAAACAGGTGGTAAGAGTTTGCCGGCTATTAAACTGAATTTT-GGAATGCTTAACGGTAATGCAATTGCTACTGTCAAATCAGAAGATGGTAACATAAAAAATATTAACTGGTTTGT------------------------------------------------------------------------------TTACGTACGCAAAGATGGTAAACATGTTGATCATTATGATGGTTTT---------------------TATACCCAAGGTCGTAATTTACAAGACTTTTTGCCTCGCAGCACAATGGAAGAAGACTTTTTGAACATGGATATAGGCGTGTTTATTCAAAAGTATGGTCTAGAGGATTTCAACTTCGAGCACGTTGTGTATGGTGATGTTTCAAAAACTACTCTAGGCGGTTTACACTTGTTGATTTCACAAGTACGTCTGAGTAAAATGGGCATCTTAAAGGCAGAGGAGTTTGTGGCAGCATCTGACATAACACTCAAATGTTGTACTGTGACTTATCTTAATGATCCTAGTTCTAAGACTGTTTGTACTTACATGGATTTGTTGTTGGATGATTGTGTTTCTTTATTGAAGTCTTTGGAGTTGACTGTTGTATCAAAGGTTC------ATGAGGTCATAATTGACAACAAACCATGGAGATGGATGCTATGGTGTAAAGATAATGCCGTTGCTACATTCTATCCTCAGTTGCAGAGTG---CAGAATGGAAATGCGGGTATTCTATGCCTGGTATTTATAAGACACAACGTATGTGCTTAGAACCATGTAATTTGTATAATTATGGTGCAGGTTTGAAGTTGCCCAGTGGCATTATGTTCAATGTTGTTAAATACACTCAATTGTGTCAATATTTTAACAGTACCACGTTATGTGTTCCTCATAATATGAGAGTGTTACACTTGGGTGCTGGCTCTGATTATGGTGTTGCACCAGGAACTGCTGTTCTTAAAAGGTGGTTGCCGCACGACGCAATTGTTGTTGACAATGATGTTGTTGACTATGTGAGTGATGCTGATTTTAGTGTTACTGGTGATTGTGCAACCGTTTATTTGGAAGACAAGTTTGACTTGTTAATTTCTGATATGTACGATGGTAGGACAAAGGCAATTGATGGTGAAAATGTTTCAAAAGAAGGATTTTTCACTTACATCAATGGTTTCATTTGTGAAAACCTTGCCATCGGAGGTTCAATTGCTATTAAAGTAACAGAGTATAGCTGGAATAAGAAATTGTATGAACTTGTACAAAGATTTTCTTTTTGGACTATGTTTTGCACTTCTGTTAATACGTCATCATCAGAAGCCTTTGTTGTCGGAATTAACTATCTTGGTGATTTCGCACAAGGACCTTTTATAGATGGTAACATAATACATGCAAATTATGTATTTTGGCGTAACTCCACTGTTATGAGTTTGTCCTACAACTCTGTTTTAGACCTGAGTAAATTTAATTGCAAACACAAAGCTACTGTTGTTGTGCAATTAAAGGATAGTGATATTAATGACATGGTGCTTAGTCTTGTTAGGAGTGGTAAGTTGCTTGTAAGGGGTAATGGCAAG---TGTTTGAGTTTTAGTAAT
>MN306046 Human coronavirus 229E strain HCoV_229E/Seattle/USA/SC0865/2019, complete genome
--------------ACTGTGTCCGTGCATTTGACGTTTACAATAAAGATGCGTCTTTTATCGGAAAAAATCTGAAGTCCAATTGTGTGCGCTTCAAGAATGTAGATAAGGATGACG------------CGTTCTATATTGTTAAACGTTGCATTAAGTCAGTTATGGACCACGAGCAGTCCATGTATAACTTACTTAAAGGCTGTAATGCTGTTGCTAAGCATGATTTCTTTACTTGGCATGAGGGCAGAACCATTTATGGTAATGTTAGTAGACAGGATCTTACTAAATACACCATGATGGATTTGTGCTTCGC----------------TCTGCGTAACTTTGATGAAAAAGATTGTGGAGTTTTTAAGGAGATATTGGTTCTTACTGGTTGTTGTAATACTGATTACTTTGAAATGAAGAATTGGTTTGACCCCATAGAAAATGAGGACATACACCGTGTGTATGCTGCTTTAGGCAAGGTAGTCGCAAATGCAATGCTTAAGTGTGTTGCTTTTTGCGACGAAATGGTGCTCAAAGGAGTTGTTGGTGTTTTGACCTTAGACAACCAAGATCTTAATGGGAATTTCTATGACTTCGGTGATTTTGTATTGTGTCCTCCTGGAATGGGAATACCCTACTGCACGTCATACTATGCTTATATGATGCCTGTTATGGGTATGACTAATTGTTTAGCTAGTGAGTGCTTTATGAAAAGTGACATCTTTGGTCAAGACTTCAAAACTTTTGATTTGTTGAAATATGATTTCACAGAACATAAGGAGGTTTTGTTTAACAAGTACTTTAAGTATTGGGGACAGGATTATCATCCTGATTGTGTTGATTGCCATGACGAGATGTGTATTTTGCATTGTTCAAATTTTAACACACTCTTCGCAACCACAATTCCAAACACAGCTTTTGGACCTCTGTGCAGAAAAGTGTTTATTGATGGTGTACCCGTAGTTGCTACTGCTGGTTACCACTTTAAACAATTAGGACTTGTGTGGAACAAAGATGTTAACACCCATTCTACCAGACTTACTATTACTGAACTCTTACAGTTTGTGACAGATCCAACGCTTATAGTTGCGTCATCGCCTGCCTTGGTGGACAAACGCACTGTTTGTTTTTCTGTCGCTGCTTTGAGTACAGGATTAACATCCCAAACAGTAAAACCTGGCCATTTTAATAAGGAGTTTTATGACTTCTTACGTTCTCAAGGGTTTTTCGATGAGGGTTCAGAATTAACATTGAAGCATTTCTTTTTTACACAAAAGGGTGATGCTGCAATTAAAGATTTTGATTATTATCGTTACAACAGACCTACCATTCTGGATATTGGACAAGCTCGCGTAGCATATCAAGTGGCAGCTCGCTATTTTGACTGTTACGAGGGTGGCTGTATTACATCTAGAGAGGTTGTTGTTACAAACCTTAATAAAAGCGCTGGTTGGCCCCTTAATAAGTTTGGTAAAGCTGGTTTATATTATGAGTCTATTAGTTATGAGGAACAAGATGCTATTTTTTTATTAACAAAGCGTAATATTCTCCCTACTATGACTCAGTTAAATCTTAAATATGCCATATCTGGTAAGGAACGTGCACGTACAGTGGGTGGCGTCTCTTTATTAGCTACTATGACTACACGACAGTTTCATCAGAAATGTCTAAAATCCATAGTAGCTACCAGAAATGCCACTGTTGTTATCGGCACTACCAAGTTTTATGGCGGTTGGGATAATATGTTAAAGAACCTGATGGCCGATGTTGACGATCCTAAATTGATGGGATGGGACTATCCTAAGTGCGATAGAGCTATGCCCTCAATGATTCGTATGTTGTCGGCTATGATTTTAGGTTCTAAGCATGTCACATGTTGTACGGCTAGTGATAAATTTTATAGACTTAGTAATGAGCTTGCTCAAGTTTTGACCGAGGTTGTTTATTCAAATGGTGG-GTTTTATTTTAAACCTGGTGGTACAACTTCTGGTGATGCAACTACAGCCTACGCCAATTCTGTCTTTAATATATTTCAGGCTGTAAGTTCTAACATTAATTGCGTTTTGAGCGTTAACTCGTCAAATTGCAATAATTTTAATGTTAAGAAGTTACAGAGACAACTCTATGATAATTGCTATAGAAATAGTAATGTTGATGAATCTTTTGTGGATGACTTTTATGGTTATTTGCAAAAGCATTTTTC-TATGATGATTCTTTCTGATGATGGTGTTGTGTGCTACAATAAAACTTATGCTGAACTTGGTTACATTGCTGATATTAGTGCTTTTAAAGCCACTTTGTATTATCAGAATGGTGTGTTTATGAGTACAGCTAAGTGTTGGACTGAGGAAGATCTTTCTATAGGACCTCATGAATTTTGCTCACAGCACACTATGCAGATTGTAGATGAAAATGGTAAGTATTATCTACCATATCCAGATCCTAGCCGTATTATTTCTGCTGGTGTTTTTGTGG---------------ATGACGTCACTAAGACTGATGCTGTCATTCTTTTGGAACGCTATGTTTCTCTGGCTATAGATGCATACCCATTGTCTAAGCATCCTAAACCTGAGTACAGGAAGGTGTTTTACGCATTGTTAGATTGGGTTAAACATCTCAACAAGACTCTTAACGAAGGTGTTTTGGAGTCTTTTTCTGTTACACTTTTAGATGAACATGAGTCTAAGTTTTGGGATGAAAGCTTTTATGCTAGTATGTATGAGAAGTCTACAGTATTACAAGCTGCTGGTCTTTGTGTAGTATGTGGCTCTCAAACAGTTCTAAGATGCGGTGATTGTTTACGCAGACCTATGTTGTGCACTAAGTGCGCCTATGATCATGTGTTTGGCACTGATCATAAGTTCATTTTAGCTATTACACCATATGTTTGTAACACATCTGGCTGCAACGTAACTGACGTTACAAAACTGTATCTTGGAGGTTTGAATTATTACTGTGTAGACCACAAACCACATCTTTCATTCCCACTGTGTTCAGCTGGTAATGTCTTTGGTTTGTACAAAAGTTCTGCTTTGGGTTCCATGGACATTGATGTCTTTAACAAACTTTCTACCTCTGATTGGTCTGACATTCGCGACTACAAGCTGGCTAATGATGCAAAAGAGTCACTAAGGTTGTTTGCAGCTGAAACGGTCAAGGCTAAAGAGGAAAGTGTTAAGTCATCATACGCTTATGCTACCCTAAAGGAGATTGTAGGTCCTAAGGAACTTTTGCTTTTATGGGAAAGTGGAAAAGCCAAACCACCGTTAAACCGTAATTCTGTTTTTACATGCTTCCAAATTACAAAAGACTCCAAGTTTCAAGTTGGTGAGTTTGTGTTTGAGAAAGTAGATTATGGTTCTGATACGGTTACTTACAAATCCACTGCTACTACTAAGTTAGTACCAGGTATGTTATTTATTTTGACTTCTCATAATGTTGCTCCACTTAGAGCGCCAACAATGGCAAACCAGGAGAAATATTCCACCATTTACAAGTTGCACCCATCATTTAATGTTAGTGATGCTTATGCAAATCTTGTACCTTATTACCAACTTATTGGCAAACAGCGTATCACCACAATACAGGGTCCTCCTGGTAGTGGAAAATCGCATTGCTCTATTGGTATTGGTGTGTATTACCCTGGAGCGAGGATCGTGTTCACTGCTTGTTCTCACGCTGCTGTTGATTCGCTTTGTGTAAAAGCTGTCACAGCCTATAGTGTTGATAAGTGTACACGTATTATTCCTGCACGTGCCAGAGTTGAGTGTTATAGTGGTTTTAAACCTAACAACACTAGTGCACAATACGTGTTTAGTACTGTTAATGCGTTACCTGAAGTTAATGCAGACATTGTTGTCGTGGATGAGGTGTCTATGTGCACTAACTATGACTTGTCTGTGATTAACCAGCGTATATCATATAAACACATTGTATATGTTGGTGATCCTCAACAGCTTCCAGCTCCTAGAGTTCTTATCTCTAAAGGTGTTATGGAACCAATTGACTATAATGTTGTGACACAACGTATGTGTGCTATAGGACCCGATGTCTTTTTACACAAGTGTTACAGATGTCCTGCTGAAATAGTTAACACTGTTTCAGAGCTTGTTTATGAAAACAAGTTTGTACCTGTCAAAGAAGCTAGTAAGCAGTGCTTCAAAATCTTTGAACGCGGTAGTGTTC-AGGTAGACAATGGCTCTAGTATAAATAGGCGTCAACTTGATGTTGTTAAGCGATTTATACATAAAAACTCCACATGGAGCAAGGCTGTGTTTATTTCACCTTACAATAGTCAAAATTATGTAGCTGCCAGGCTTTTAGGTTTACAAACTCAGACAGTGGATTCTGCTCAAGGTAGTGAGTATGACTATGTTATATTCGCACAGACATCAGATACTGCTCATGCCTGTAATGCCAATCGTTTTAACGTTGCCATTACTAGAGCAAAGAAAGGTATTTTCTGTATTATGTCTGACAGAACTTTGTTTGATGCACTTAAGTTCTTTGAAGTTACTATGACAGATTTACAGTC------------------TGAAAGCAGTTGTGGTTTGTTTAAGGATTGTGCACGTAACCCTGTTGATTTACCACCAAGTCATGCCACTACTTATTTGTCATTGTCTGATAGATTTAAGACTAGTGGTGACTTGGCTGTTCAAATAGGTAACAACAA---TGTTTGTACCTATGAACATGTGATTTCATATATGGGTTTCAGGTTTGATGTTAGCATGCCTGGTAGTCATAGTTTGTTCTGTACTAGAGACTTTGCCATGCGTCATGTCAGAGGTTGGTTAGGAATGGATGTGGAAGGTGCACATGTCACAGGTGACAATGTTGGCACTAATGTACCTCTACAAGTTGGTTTTTCCAATGGTGTTGATTTTGTAGCTCAACCTGAAGGTTGTGTTTTAACAAACACTGGCAGTGTTGTAAAACCTGTTCGTGCTCGTGCACCTCCTGGAGAACAATTTACTCACATTGTACCTCTGTTACGCAAGGGACAACCTTGGAGTGTGTTGAGAAAACGTATTGTTCAAATGATAGCAGATTTTCTTGCTGGCTCATCTGATGTATTGGTGTTTGTGCTTTGGGCTGGCGGTTTAGAGTTGACCACTATGCGTTATTTTGTTAAGATTGGAGCTGTTAAACATTGCCAA---TGTGGTACTGTTGCAACATGCTACAATTCTGTTAGTAATGACTATTGTTGCTTTAAACATGCATTGGGCTGTGACTATGTTTATAACCCATATGTCATAGATATTCAACAATGGGGTTATGTTGGTTCACTCTCCAATAATCACCATGCGATTTGTAATGTTCATAGAAATGAACACGTTGCTTCTGGTGATGCTATTATGACTAGATGTTTGGCTGTGTATGATTGCTTTGTTAAGAATGTGGATTGGTCAATTACCTACCCTATGATAGCTAATGAAAATGCCATAAACAAGGGCGGTCGCACTGTGCAGAGTCATATTATGCGTGCTGCTATTAAATTGTACAACCCTAAAGCAATT----------------CATGACATTGGTAATCCTAAGGGTATTCGTTGTGCTGTAACTGATGCCAAGTGGTATTG-TTATGACAAGAACCCTATTAATTCTAATGTGAAAACATTGGAGTATGATTACATGACACATGGCCAAATG------GAAGGCTTGTGTTTATTTTGGAATTGTAATGTGGATATGTACCCTGAATTCTCAATTGTTTGCAGGTTTGACACACGTACACGATCTACATTGAACCTCGAAGGTGTAAATGGTGGTTCATTGTATGTCAATAACCATGCATTTCACACTCCTGCTTATGATAAACGTGCTATGGCTAAATTGAAACCAGCACCGTTTTTCTACTATGACGACGGTTCATGTGAGGTTGTTCACG------------ATCAAGTTAACTATGTTCCTTTGAGAGCCACTAATTGCATTACCAAGTGTAATATTGGTGGTGCTGTATGTTCTAAGCACGCTAATCTCTATAGAGCATATGTTGAGTCATATAATATTTTTACTCAAGCTGGTTTTAATATTTGGGTTCCTACCACGTTTGATTGTTATAATTTGTGGCAGACATTCACAGATGTCAATTTACAAGGTTTAGAGAATATTGCTTTTAACGTTGTTAATAAAGGTTCATTTGTTGGTGCTGACGGTGAATTACCAGTAGCCATTAGTGGTGATAAAGTGTTCGTACGTGATGGTAACACTGATAATTTAGTCTTTGTTAACAAAACATCACTGCCTACAAATATAGCATTTGAACTTTTTGCTAAGAGGAAGGTTGGTTTAACACCACCTCTCAGTATTCTCAAAAACCTTGGTGTTGTCGCCACATATAAGTTTGTCTTGTGGGATTATGAAGCTGAGCGTCCCTTGACAAGCTTTACTAAGTCTGTTTGTGGTTATACAGAC------TTTGCAGAAGATGTTTGTACTTGTTACGATAATAGTATACAAGGTTCATACGAACGTTTTACTCTCTCAACTAATGCTGTGTTATTCTCTGCTACTGCTGTGAAAACAGGTGGTAAGAGTTTGCCGGCTATTAAACTGAATTTT-GGAATGCTTAACGGTAATGCAATTGCTACTGTCAAATCAGAAGATGGTAACATAAAAAATATTAACTGGTTTGT------------------------------------------------------------------------------TTACGTACGCAAAGATGGTAAACATGTTGATCATTATGATGGTTTT---------------------TATACCCAAGGTCGTAATTTACAAGACTTTTTGCCTCGCAGCACAATGGAAGAAGACTTTTTGAACATGGATATAGGCGTGTTTATTCAAAAGTATGGTCTAGAGGATTTCAACTTCGAGCACGTTGTGTATGGTGATGTTTCAAAAACTACTCTAGGCGGTTTACACTTGTTGATTTCACAAGTACGTCTGAGTAAAATGGGCATCTTAAAGGCAGAGGAGTTTGTGGCAGCATCTGACATAACACTCAAATGTTGTACTGTGACTTATCTTAATGATCCTAGTTCTAAGACTGTTTGTACTTACATGGATTTGTTGTTGGATGATTTTGTTTCTTTATTGAAGTCTTTGGATTTGACTGTTGTATCCAAGGTTC------ATGAGGTCATAATTGACAACAAACCATGGAGATGGATGCTATGGTGTAAAGATAATGCCGTTGCTACATTCTATCCTCAGTTGCAGAGTG---CAGAATGGAAATGCGGGTATTCTATGCCTGGTATTTATAAGACACAACGTATGTGCTTAGAACCATGTAATTTGTATAATTATGGTGCAGGTTTGAAGTTGCCCAGTGGCATTATGTTCAATGTTGTTAAATACACTCAATTGTGTCAATATTTTAACAGTACCACGTTATGTGTTCCTCATAATATGAGAGTGTTACACTTGGGTGCTGGCTCTGATTATGGTGTTGCACCAGGAACTGCTGTTCTTAAAAGGTGGTTGCCGCACGACGCAATTGTTGTTGACAATGATGTTGTTGACTATGTGAGTGATGCTGATTTTAGTGTTACTGGTGATTGTGCAACCGTTTATTTGGAAGACAAGTTTGACTTGTTAATTTCTGATATGTACGATGGTAGGACAAAGGCAATTGATGGTGAAAATGTTTCAAAAGAAGGATTTTTCACTTACATCAATGGTTTCATTTGTGAAAAACTTGCCATCGGAGGTTCAATTGCTATTAAAGTAACAGAGTATAGCTGGAATAAGAAATTGTATGAACTTGTACAAAGATTTTCTTTTTGGACTATGTTTTGCACTTCTGTTAATACGTCATCATCAGAAGCCTTTGTTGTCGGAATTAACTATCTTGGTGATTTCGCACAAGGACCTTTTATAGATGGTAACATAATACATGCAAATTATGTATTTTGGCGTAACTCCACTGTTATGAGTTTGTCCTACAACTCTGTTTTAGACCTGAGTAAATTTAATTGCAAACACAAAGCTACTGTTGTTGTGCAATTAAAGGATAGTGATATTAATGACATGGTGCTTAGTCTTGTTAGGAGTGGTAAGTTGCTTGTAAGGGGTAATGGCAAG---TGTTTGAGTTTTAGTAAT
>KY684760 Human coronavirus 229E strain HCoV_229E/Seattle/USA/SC2282/2017, complete genome
----------------TGTGTCCGTGCATTTGACGTTTACAATAAAGATGCGTCTTTTATCGGAAAAAATCTGAAGTCCAATTGTGTGCGCTTCAAGAATGTAGATAAGGATGACG------------CGTTCTATATTGTTAAACGTTGCATTAAGTCAGTTATGGACCACGAGCAGTCCATGTATAACTTACTTAAAGGCTGTAATGCTGTTGCTAAGCATGATTTCTTTACTTGGCATGAGGGCAGAACCATTTATGGTAATGTTAGTAGACAGGATCTTACTAAATACACCATGATGGATTTGTGCTTCGC----------------TCTGCGTAACTTTGATGAAAAAGATTGTGGAGTTTTTAAGGAGATATTGGTTCTTACTGGTTGTTGTAATACTGATTACTTTGAAATGAAGAATTGGTTTGACCCCATAGAAAATGAGGACATACACCGTGTGTATGCTGCTTTAGGCAAGGTAGTCGCAAATGCAATGCTTAAGTGTGTTGCTTTTTGCGACGAAATGGTGCTCAAAGGAGTTGTTGGTGTTTTGACCTTAGACAACCAAGATCTTAATGGGAATTTCTATGACTTCGGTGATTTTGTATTGTGTCCTCCTGGAATGGGAATACCCTACTGCACGTCATACTATGCTTATATGATGCCTGTTATGGGTATGACTAATTGTTTAGCTAGTGAGTGTTTTATGAAAAGTGACATCTTTGGTCAAGACTTCAAAACTTTTGATTTGTTGAAATATGATTTCACAGAACATAAGGAGGTTTTGTTTAACAAGTACTTTAAGTATTGGGGACAGGATTATCATCCTGATTGTGTTGATTGCCATGACGAGATGTGTATTTTGCATTGTTCAAATTTTAACACACTCTTCGCAACCACAATTCCAAACACAGCTTTTGGACCTTTGTGCAGAAAAGTGTTTATTGATGGTGTACCCGTAGTTGCTACTGCTGGTTACCACTTTAAACAATTAGGACTTGTGTGGAACAAAGATGTTAACACCCATTCTACCAGACTTACTATTACTGAACTCTTACAGTTTGTGACAGATCCAACGCTTATAGTTGCGTCATCGCCTGCCTTGGTGGACAAACGCACTGTTTGTTTTTCTGTCGCTGCTTTGAGTACAGGATTAACATCCCAAACAGTAAAACCTGGCCATTTTAATAAGGAGTTTTATGACTTCTTACGTTCTCAAGGGTTTTTCGATGAGGGTTCAGAATTAACATTGAAGCATTTCTTTTTTACACAAAAGGGTGATGCTGCAATTAAAGATTTTGATTATTATCGTTACAACAGACCTACCATTCTGGATATTGGACAAGCTCGCGTAGCATATCAAGTGGCAGCTCGCTATTTTGACTGTTACGAGGGTGGCTGTATTACATCTAGAGAGGTTGTTGTTACAAACCTTAATAAAAGCGCTGGTTGGCCCCTTAATAAGTTTGGTAAAGCTGGTTTATATTATGAGTCTATTAGTTATGAGGAACAAGATGCTATTTTTTTATTAACAAAGCGTAATATTCTCCCTACTATGACTCAGTTAAATCTTAAATATGCCATATCTGGTAAGGAACGTGCACGTACAGTGGGTGGCGTCTCTTTATTAGCTACTATGACTACACGACAGTTTCATCAGAAATGTCTAAAATCCATAGTAGCTACTAGAAATGCCACTGTTGTTATCGGCACTACCAAGTTTTATGGCGGTTGGGATAATATGTTAAAGAACCTGATGGCCGATGTTGACGATCCTAAATTGATGGGATGGGACTATCCTAAGTGCGATAGAGCTATGCCCTCAATGATTCGTATGTTGTCGGCTATGATTTTAGGTTCTAAGCATGTCACATGTTGTACGGCTAGTGATAAATTTTATAGACTTAGTAATGAGCTTGCTCAAGTTTTGACCGAGGTTGTTTATTCAAATGGTGG-GTTTTATTTTAAACCTGGTGGTACAACTTCTGGTGATGCAACTACAGCCTACGCCAATTCTGTCTTTAATATATTTCAGGCTGTAAGTTCTAACATTAATTGCGTTTTGAGCGTTAACTCGTCAAATTGCAATAATTTTAATGTTAAGAAGTTACAGAGACAACTCTATGATAATTGCTATAGAAATAGTAATGTTGATGAATCTTTTGTGGATGACTTTTATGGTTATTTGCAAAAGCATTTTTC-TATGATGATTCTTTCTGATGATGGTGTTGTGTGCTACAATAAAACTTATGCTGAACTTGGTTACATTGCTGATATTAGTGCTTTTAAAGCCACTTTGTATTATCAGAATGGTGTGTTTATGAGTACAGCTAAGTGTTGGACTGAGGAAGATCTTTCTATAGGACCTCATGAATTTTGCTCACAGCACACTATGCAGATTGTAGATGAAAATGGTAAGTATTATCTACCATATCCAGATCCTAGCCGTATTATTTCTGCTGGTGTTTTTGTGG---------------ATGACGTCACTAAGACTGATGCTGTCATTCTTTTGGAACGCTATGTTTCTCTGGCTATAGATGCATACCCATTGTCTAAGCATCCTAAACCTGAGTACAGGAAGGTGTTTTACGCATTGTTAGATTGGGTTAAACATCTCAACAAGACTCTTAACGAAGGTGTTTTGGAGTCTTTTTCTGTTACACTTTTAGATGAACATGAGTCTAAGTTTTGGGATGAAAGCTTTTATGCTAGTATGTATGAGAAGTCTACAGTATTACAAGCTGCTGGTCTTTGTGTAGTATGTGGCTCTCAAACAGTTCTAAGATGCGGTGATTGTTTACGCAGACCTATGTTGTGCACTAAGTGCGCCTATGATCATGTGTTTGGCACTGATCATAAGTTCATTTTAGCTATTACACCATATGTTTGTAACACATCTGGCTGCAACGTAACTGACGTTACAAAACTGTATCTTGGAGGTTTGAATTATTACTGTGTAGATCACAAACCACATCTTTCATTCCCACTGTGTTCAGCTGGTAATGTCTTTGGTTTGTACAAAAGTTCTGCTTTGGGTTCCATGGACATTGATGTCTTTAACAAACTTTCTACCTCTGATTGGTCTGACATTCGCGACTACAAGCTGGCTAATGATGCAAAAGAGTCACTAAGGTTGTTTGCAGCTGAAACGGTCAAGGCTAAAGAGGAAAGTGTTAAGTCATCATACGCTTATGCTACCCTAAAGGAGATTGTAGGTCCTAAGGAACTTTTGCTTTTATGGGAAAGTGGAAAAGCCAAACCACCGTTAAACCGTAATTCTGTTTTTACATGCTTCCAAATTACAAAAGACTCCAAGTTTCAAGTTGGTGAGTTTGTGTTTGAGAAAGTAGATTATGGTTCTGATACGGTTACTTACAAATCCACTGCTACTACTAAGTTAGTACCAGGTATGTTATTTATTTTGACTTCTCATAATGTTGCTCCACTTAGAGCGCCAACAATGGCAAACCAGGAGAAATATTCTACCATTTACAAGTTGCACCCATCATTTAATGTTAGTGATGCTTATGCAAATCTTGTACCTTATTACCAACTTATTGGCAAACAGCGTATCACCACAATACAGGGTCCTCCTGGTAGTGGAAAATCGCATTGCTCTATTGGTATTGGTGTGTATTACCCTGGAGCGAGGATCGTGTTCACTGCTTGTTCTCACGCTGCTGTTGATTCGCTTTGTGCAAAAGCTGTCACAGCCTATAGTGTTGATAAGTGTACACGTATTATTCCTGCACGTGCCAGAGTTGAGTGTTATAGTGGTTTTAAACCTAACAACACTAGTGCACAATACGTGTTTAGTACTGTTAATGCGTTACCTGAAGTTAATGCAGACATTGTTGTCGTGGATGAGGTGTCTATGTGCACTAACTATGACTTGTCTGTGATTAACCAGCGTATATCATATAAACACATTGTATATGTTGGTGATCCTCAGCAGCTTCCAGCTCCTAGAGTTCTTATCTCTAAAGGTGTTATGGAACCAATTGACTATAATGTTGTGACACAACGTATGTGTGCTATAGGACCCGATGTCTTTTTACACAAGTGTTACAGATGTCCTGCTGAAATAGTTAACACTGTTTCAGAGCTTGTTTATGAAAACAAGTTTGTACCTGTCAAAGAAGCTAGTAAGCAGTGCTTCAAAATCTTTGAACGCGGTAGTGTTC-AGGTAGACAATGGCTCCAGTATAAATAGGCGTCAACTTGATGTTGTTAAGCGATTTATACATAAAAACTCCACATGGAGCAAGGCTGTGTTTATCTCACCTTACAATAGTCAAAATTATGTAGCTGCCAGGCTTTTAGGTTTACAAACTCAGACAGTGGATTCTGCTCAAGGTAGTGAATATGACTATGTTATATTCGCACAGACATCAGATACTGCTCATGCCTGTAATGCCAATCGTTTTAACGTTGCCATTACTAGAGCAAAGAAAGGTATTTTCTGTATTATGTCTGACAGAACTTTGTTTGATGCACTTAAGTTCTTTGAAGTTACTATGACAGATTTACAGTC------------------TGAAAGCAGTTGTGGTTTGTTTAAGGATTGTGCACGTAACCCTATTGATTTACCACCAAGTCATGCCACTACTTATTTGTCATTGTCTGATAGATTTAAGACTAGTGGTGACTTGGCTGTTCAAATAGGTAACAACAA---TGTTTGTACCTATGAACATGTGATTTCATATATGGGTTTCAGGTTTGATGTTAGCATGCCTGGTAGTCATAGTTTGTTCTGTACTAGAGACTTTGCCATGCGTCATGTCAGAGGTTGGTTAGGAATGGATGTGGAAGGTGCACATGTCACAGGTGACAATGTTGGCACTAATGTACCTCTACAAGTTGGTTTTTCCAATGGTGTTGATTTTGTAGCTCAACCTGAAGGTTGTGTTTTAACAAACACTGGCAGTGTTGTAAAACCTGTTCGTGCTCGTGCACCTCCTGGAGAACAATTTACTCACATTGTACCTCTGTTACGCAAGGGACAACCTTGGAGTGTGTTGAGAAAACGTATTGTTCAAATGATAGCAGATTTTCTTGCTGGCTCATCTGATGTATTGGTGTTTGTGCTTTGGGCTGGCGGTTTAGAGTTGACCACTATGCGTTATTTTGTTAAGATTGGAGCTGTTAAACATTGCCAA---TGTGGTACTGTTGCAACATGCTACAATTCTGTTAGTAATGACTATTGTTGCTTTAAACATGCATTGGGCTGTGACTATGTTTATAACCCATATGTCATAGATATTCAACAATGGGGTTATGTTGGTTCACTCTCCAATAATCACCATGCAATTTGTAATGTTCATAGAAATGAACACGTTGCTTCTGGTGATGCTATTATGACTAGATGTTTGGCTGTGTATGATTGCTTTGTTAAGAATGTGGATTGGTCAATTACCTACCCTATGATAGCTAATGAAAATGCCATAAACAAGGGCGGTCGCACTGTGCAGAGTCATATTATGCGTGCTGCTATTAAATTGTACAACCCTAAAGCAATC----------------CATGACATTGGTAATCCTAAGGGTATTCGTTGTGCTGTAACTGATGCCAAGTGGTATTG-TTATGACAAGAACCCTATTAATTCTAATGTGAAAACATTGGAGTATGATTACATGACACATGGCCAAATG------GAAGGCTTGTGTTTATTTTGGAATTGTAATGTGGATATGTACCCTGAATTCTCAATTGTTTGCAGGTTTGACACACGTACACGATCTACATTGAACCTCGAAGGTGTAAATGGTGGTTCATTGTATGTCAATAACCATGCATTTCACACTCCTGCTTATGATAAACGTGCTATGGCTAAATTGAAACCAGCACCGTTTTTCTACTATGACGACGGTTCATGTGAGGTTGTTCACG------------ATCAAGTTAACTATGTTCCTTTGAGAGCCACTAATTGCATTACCAAGTGTAATATTGGTGGTGCTGTATGTTCTAAGCACGCTAATCTCTATAGAGCATATGTTGAGTCATATAATATTTTTACTCAAGCTGGTTTTAATATTTGGGTTCCTACCACGTTTGATTGTTATAATTTGTGGCAGACATTCACAGATGTCAATTTACAAGGTTTAGAGAACATTGCTTTTAACGTTGTTAATAAAGGTTCATTTGTTGGTGCTGACGGTGAATTACCAGTAGCCATTAGTGGTGATAAAGTGTTCGTACGTGATGGTAACACTGATAATTTAGTCTTTGTTAACAAAACATCACTGCCTACAAATATAGCATTTGAACTTTTTGCTAAGAGGAAGGTTGGTTTAACACCACCTCTCAGTATTCTCAAAAACCTTGGTGTTGTCGCCACATATAAGTTTGTCTTGTGGGATTATGAAGCTGAGCGTCCCTTGACAAGCTTTACTAAGTCTGTTTGTGGTTATACAGAC------TTTGCAGAAGATGTTTGTACTTGTTACGATAATAGTATACAAGGTTCATACGAACGTTTTACTCTCTCAACTAATGCTGTGTTATTCTCTGCTACTGCTGTGAAAACAGGTGGTAAGAGTTTGCCGGCTATTAAACTGAATTTT-GGAATGCTTAACGGTAATGCAATTGCTACTGTCAAATCAGAAGATGGTAACATAAAAAATATTAACTGGTTTGT------------------------------------------------------------------------------TTACGTACGCAAAGATGGTAAACATGTTGATCATTATGATGGTTTT---------------------TATACCCAAGGTCGTAATTTACAAGACTTTTTGCCTCGCAGCACAATGGAAGAAGACTTTTTGAACATGGACATAGGCGTGTTTATTCAAAAGTATGGTCTAGAGGATTTCAACTTCGAGCACGTTGTGTATGGTGATGTTTCAAAAACTACTCTAGGCGGTTTACACTTGTTGATTTCACAAGTACGTCTGAGTAAAATGGGCATCTTAAAGGCAGAGGAGTTTGTGGCAGCATCTGACATAACACTCAAATGTTGTACTGTGACTTATCTTAATGATCCTAGTTCTAAGACTGTTTGTACTTACATGGATTTGTTGTTGGATGATTTTGTTTCTTTATTGAAGTCTTTGGATTTGACTGTTGTATCCAAGGTTC------ATGAGGTCATAATTGACAACAAACCATGGAGATGGATGCTATGGTGTAAAGATAATGCCGTTGCTACATTCTATCCTCAGTTGCAGAGTG---CAGAATGGAAATGCGGGTATTCTATGCCTGGTATTTATAAGACACAACGTATGTGCTTAGAACCATGTAATTTGTATAATTATGGTGCAGGTTTGAAGTTGCCCAGTGGCATTATGTTCAATGTTGTTAAATACACTCAATTGTGTCAATATTTTAACAGTACCACGTTATGTGTTCCTCATAATATGAGAGTGTTACACTTGGGTGCTGGCTCTGATTATGGTGTTGCACCAGGAACTGCTGTTCTTAAAAGGTGGTTGCCGCACGACGCAATTGTTGTTGACAATGATGTTGTTGACTATGTGAGTGATGCTGATTTTAGTGTTACTGGTGATTGTGCAACCGTTTATTTGGAAGACAAGTTTGACTTGTTAATTTCTGATATGTACGATGGTAGGACAAAGGCAATTGATGGTGAAAATGTTTCAAAAGAAGGATTTTTCACTTACATCAATGGTTTCATTTGTGAAAAACTTGCCATCGGAGGTTCAATTGCTATTAAAGTAACAGAGTATAGCTGGAATAAGAAATTGTATGAACTTGTACAAAGATTTTCTTTTTGGACTATGTTTTGCACTTCTGTTAATACGTCATCATCAGAAGCCTTTGTTGTCGGAATTAACTATCTTGGTGATTTCGCACAAGGACCTTTTATAGATGGTAACATAATACATGCAAATTATGTATTTTGGCGTAACTCCACTGTTATGAGTTTGTCCTACAACTCTGTTTTAGACCTGAGTAAATTTAATTGCAAACACAAAGCTACTGTTGTTGTGCAATTAAAGGATAGTGATATTAATGACATGGTGCTTAGTCTTGTTAGGAGTGGTAAGTTGCTTGTAAGGGGTAATGGCAAG---TGTTTGAGTTTTAGTAAT
>KY983587 Human coronavirus 229E strain HCoV_229E/Seattle/USA/SC3112/2015, complete genome
----------------TGTGTCCGTGCATTTGACGTTTACAATAAAGATGCGTCTTTTATCGGAAAAAATCTGAAGTCCAATTGTGTGCGCTTCAAGAATGTAGATAAGGATGACG------------CGTTCTATATTGTTAAACGTTGCATTAAGTCAGTTATGGACCACGAGCAGTCCATGTATAACTTACTTAAAGGCTGTAATGCTGTTGCTAAGCATGATTTCTTTACTTGGCATGAGGGCAGAACCATTTATGGTAATGTTAGTAGACAGGATCTTACTAAATACACCATGATGGATTTGTGCTTCGC----------------TCTGCGTAACTTTGATGAAAAAGATTGTGGAGTTTTTAAGGAGATATTGGTTCTTACTGGTTGTTGTAATACTGATTACTTTGAAATGAAGAATTGGTTTGACCCCATAGAAAATGAGGACATACACCGTGTGTATGCTGCTTTAGGCAAGGTAGTCGCAAATGCAATGCTTAAGTGTGTTGCTTTTTGCGACGAAATGGTGCTCAAAGGAGTTGTTGGTGTTTTGACCTTAGACAACCAAGATCTTAATGGGAATTTCTATGACTTCGGTGATTTTGTATTGTGTCCTCCTGGAATGGGAATACCCTACTGCACGTCATACTATGCTTATATGATGCCTGTTATGGGTATGACTAATTGTTTAGCTAGTGAGTGCTTTATGAAAAGTGACATCTTTGGTCAAGACTTCAAAACTTTTGATTTGTTGAAATATGATTTCACAGAACATAAGGAGGTTTTGTTTAACAAGTACTTTAAGTATTGGGGACAGGATTATCATCCTGATTGTGTTGATTGCCATGACGAGATGTGTATTTTGCATTGTTCAAATTTTAACACACTCTTCGCAACCACAATTCCAAACACAGCTTTTGGACCTCTGTGCAGAAAAGTGTTTATTGATGGTGTACCCGTAGTTGCTACTGCTGGTTACCACTTTAAACAATTAGGACTTGTGTGGAACAAAGATGTTAATACCCATTCTACCAGACTTACTATTACTGAACTCTTACAGTTTGTGACAGATCCAACGCTTATAGTTGCGTCATCGCCTGCCTTGGTGGACAAACGCACTGTTTGTTTTTCTGTCGCTGCTTTGAGTACAGGATTAACATCCCAAACAGTAAAACCTGGCCATTTTAATAAGGAGTTTTATGACTTCTTACGTTCTCAAGGGTTTTTCGATGAGGGTTCAGAATTAACATTGAAGCATTTCTTTTTTACACAAAAGGGTGATGCTGCAATTAAAGATTTTGATTATTATCGTTACAACAGACCTACCATTCTGGATATTGGACAAGCTCGCGTAGCATATCAAGTGGCAGCTCGCTATTTTGACTGTTACGAGGGTGGCTGTATTACATCTAGAGAGGTTGTTGTTACAAACCTTAATAAAAGCGCTGGTTGGCCCCTTAATAAGTTTGGTAAAGCTGGTTTATATTATGAGTCTATTAGTTATGAGGAACAAGATGCTATTTTTTTATTAACAAAGCGTAATATTCTCCCTACTATGACTCAGTTAAATCTTAAATATGCCATATCTGGTAAGGAACGTGCACGTACAGTGGGTGGCGTCTCTTTATTAGCTACTATGACTACACGACAGTTTCATCAGAAATGTCTAAAATCCATAGTAGCTACCAGAAATGCCACTGTTGTTATCGGCACTACCAAGTTTTATGGCGGTTGGGATAATATGTTAAAGAACCTGATGGCCGATGTTGACGATCCTAAATTGATGGGATGGGACTATCCTAAGTGCGATAGAGCTATGCCCTCAATGATTCGTATGTTGTCGGCTATGATTTTAGGTTCTAAGCATGTCACATGTTGTACGGCTAGTGATAAATTTTATAGACTTAGTAATGAGCTTGCTCAAGTTTTGACCGAGGTTGTTTATTCAAATGGTGG-GTTTTATTTTAAACCTGGTGGTACAACTTCTGGTGATGCAACTACAGCCTACGCCAATTCTGTCTTTAATATATTTCAGGCTGTAAGTTCTAACATTAATTGCGTTTTGAGCGTTAACTCGTCAAATTGCAATAATTTTAATGTTAAGAAGTTACAGAGACAACTCTATGATAATTGCTATAGAAATAGTAATGTTGATGAATCTTTTGTGGATGACTTTTATGGTTATTTGCAAAAGCATTTTTC-TATGATGATTCTTTCTGATGATGGTGTTGTGTGCTACAATAAAACTTATGCTGAACTTGGTTACATTGCTGATATTAGTGCTTTTAAAGCCACTTTGTATTATCAGAATGGTGTGTTTATGAGTACAGCTAAGTGTTGGACTGAGGAAGATCTTTCTATAGGACCTCATGAATTTTGCTCACAGCACACTATGCAGATTGTAGATGAAAAGGGTAAGTATTATCTACCATATCCAGATCCTAGCCGTATTATTTCTGCTGGTGTTTTTGTGG---------------ATGACGTCACTAAGACTGATGCTGTCATTCTTTTGGAACGCTATGTTTCTCTGGCTATAGATGCATACCCATTGTCTAAGCATCCTAAACCTGAGTACAGGAAGGTGTTTTACGCATTGTTAGATTGGGTTAAACATCTCAACAAGACTCTTAACGAAGGTGTTTTGGAGTCTTTTTCTGTTACACTTTTAGATGAACATGAGTCTAAGTTTTGGGATGAAAGCTTTTATGCTAGTATGTATGAGAAGTCTACAGTATTACAAGCTGCTGGTCTTTGTGTAGTATGTGGCTCTCAAACAGTTCTAAGATGCGGTGATTGTTTACGCAGACCTATGTTGTGCACTAAGTGCGCCTATGATCATGTGTTTGGCACTGATCATAGGTTCATTTTAGCTATTACACCATATGTTTGTAACACATCTGGCTGCAACGTAACTGACGTTACAAAACTGTATCTTGGAGGTTTGAATTATTACTGTGTAGACCACAAACCACATCTTTCATTCCCACTGTGTTCAGCTGGTAATGTCTTTGGTTTGTACAAAAGTTCTGCTTTGGGTTCCATGGACATTGATGTCTTTAACAAACTTTCTACCTCTGATTGGTCTGACATTCGCGACTACAAGCTGGCTAATGATGCAAAAGAGTCACTAAGGTTGTTTGCAGCTGAAACGGTCAAGGCTAAAGAGGAAAGTGTTAAGTCATCATACGCTTATGCTACCCTAAAGGAGATTGTAGGTCCTAAGGAACTTTTGCTTTTATGGGAAAGTGGAAAAGCCAAACCACCGTTAAACCGTAATTCTGTTTTTACATGCTTCCAAATTACAAAAGACTCCAAGTTTCAAGTTGGTGAGTTTGTGTTTGAGAAAGTAGATTATGGTTCTGATACGGTTACTTACAAATCCACTGCTACTACTAAGTTAGTACCAGGTATGTTATTTATTTTGACTTCTCATAATGTTGCTCCACTTAGAGCGCCAACAATGGCAAACCAGGAGAAATATTCTACCATTTACAAGTTGCACCCATCATTTAATGTTAGTGATGCTTATGCAAATCTTGTACCTTATTACCAACTTATTGGCAAACAGCGTATCACCACAATACAGGGTCCTCCTGGTAGTGGAAAATCGCATTGCTCTATTGGTATTGGTGTGTATTACCCTGGAGCGAGGATCGTGTTCACTGCTTGTTCTCACGCTGCTGTTGATTCGCTTTGTGCAAAAGCTGTCACAGCCTATAGTGTTGATAAGTGTACACGTATTATTCCTGCACGTGCCAGAGTTGAGTGTTATAGTGGTTTTAAACCTAACAACACTAGTGCACAATACGTGTTTAGTACTGTTAATGCGTTACCTGAAGTTAATGCAGACATTGTTGTCGTGGATGAGGTGTCTATGTGCACTAATTATGACTTGTCTGTGATTAACCAGCGTATATCATATAAACACATTGTATATGTTGGTGATCCTCAACAGCTTCCAGCTCCTAGAGTTCTTATCTCTAAAGGTGTTATGGAACCAATTGACTATAATGTTGTGACACAACGTATGTGTGCTATAGGACCCGATGTCTTTTTACACAAGTGTTACAGATGTCCTGCTGAAATAGTTAACACTGTTTCAGAGCTTGTTTATGAAAACAAGTTTGTACCTGTCAAAGAAGCTAGTAAGCAGTGCTTCAAAATCTTTGAACGCGGTAGTGTTC-AGGTAGACAATGGCTCCAGTATAAATAGGCGTCAACTTGATGTTGTTAAGCGATTTATACATAAAAACTCCACATGGAGCAAGGCTGTGTTTATCTCACCTTACAATAGTCAAAATTATGTAGCTGCCAGGCTTTTAGGTTTACAAACTCAGACAGTGGATTCTGCTCAAGGTAGTGAATATGACTATGTTATATTCGCACAGACATCAGATACTGCTCATGCCTGTAATGCCAATCGTTTTAACGTTGCCATTACTAGAGCAAAGAAAGGTATTTTCTGTATTATGTCTGACAGAACTTTGTTTGATGCACTTAAGTTCTTTGAAGTTACTATGACAGATTTACAGTC------------------TGAAAGCAGTTGTGGTTTGTTTAAGGATTGTGCACGTAACCCTATTGATTTACCACCAAGTCATGCCACTACTTATTTGTCATTGTCTGATAGATTTAAGACTAGTGGTGACTTGGCTGTTCAAATAGGTAACAACAA---TGTTTGTACCTATGAACATGTGATTTCATATATGGGTTTCAGGTTTGATGTTAGCATGCCTGGTAGTCATAGTTTGTTCTGTACTAGAGACTTTGCCATGCGTCATGTCAGAGGTTGGTTAGGAATGGATGTGGAAGGTGCACATGTCACAGGTGACAATGTTGGCACTAATGTACCTCTACAAGTTGGTTTTTCCAATGGTGTTGATTTTGTAGCTCAACCTGAAGGTTGTGTTTTAACAAACACTGGCAGTGTTATAAAACCTGTTCGTGCTCGTGCACCTCCTGGAGAACAATTTACTCACATTGTACCTCTGTTACGCAAGGGACAACCTTGGAGTGTGTTGAGAAAACGTATTGTTCAAATGATAGCAGATTTTCTTGCTGGCTCATCTGATGTATTGGTGTTTGTGCTTTGGGCTGGCGGTTTAGAGTTGACCACTATGCGTTATTTTGTTAAGATTGGAGCTGTTAAACATTGCCAA---TGTGGTACTGTTGCAACATGCTACAATTCTGTTAGTAATGACTATTGTTGCTTTAAACATGCATTGGGCTGTGATTATGTTTATAACCCATATGTCATAGATATTCAACAATGGGGTTATGTTGGTTCACTCTCCAATAATCACCATGCAATTTGTAATGTTCATAGAAATGAACACGTTGCTTCTGGTGATGCTATTATGACTAGATGTTTGGCTGTGTATGATTGCTTTGTTAAGAATGTGGATTGGTCAATTACCTACCCTATGATAGCTAATGAAAATGCCATAAACAAGGGCGGTCGCACTGTGCAGAGTCATATTATGCGTGCTGCTATTAAATTGTACAACCCTAAAGCAATC----------------CATGACATTGGTAATCCTAAGGGTATTCGTTGTGCTGTAACTGATGCCAAGTGGTATTG-TTATGACAAGAACCCTATTAATTCTAATGTGAAAACATTGGAGTACGATTACATGACACATGGCCAAATG------GAAGGCTTGTGTTTATTTTGGAATTGTAATGTGGATATGTACCCTGAATTTTCAATTGTTTGCAGGTTTGACACACGTACACGATCTACATTGAACCTCGAAGGTGTAAATGGTGGTTCATTGTATGTCAATAACCATGCATTTCACACTCCTGCTTATGATAAACGTGCTATGGCTAAATTGAAACCAGCACCGTTTTTCTACTATGACGACGGTTCATGTGAGGTTGTTCACG------------ATCAAGTTAACTATGTTCCTTTGAGAGCCACTAATTGCATTACCAAGTGTAATATTGGTGGTGCTGTATGTTCTAAGCACGCTAATCTCTATAGAGCATATGTTGAGTCATATAATATTTTTACTCAAGCTGGTTTTAATATTTGGGTTCCTACCACGTTTGATTGTTATAATTTGTGGCAGACATTCACAGATGTTAATTTACAAGGTTTAGAGAACATTGCTTTTAACGTTGTTAATAAAGGTTCATTTGTTGGTGCTGACGGTGAATTACCAGTAGCCATTAGTGGTGATAAAGTGTTCGTACGTGATGGTAACACTGATAATTTAGTCTTTGTTAACAAAACATCACTGCCTACAAATATAGCATTTGAACTTTTTGCTAAGAGGAAGGTTGGTTTAACACCACCTCTTAGTATTCTCAAAAACCTTGGTGTTGTCGCCACATATAAGTTTGTCTTGTGGGATTATGAAGCTGAGCGTCCCTTGACAAGCTTTACTAAGTCTGTTTGTGGTTATACAGAC------TTTGCAGAAGATGTTTGTACTTGTTACGATAATAGTATACAAGGTTCATACGAACGTTTTACTCTCTCAACTAATGCTGTGTTATTCTCTGCTACTGCTGTGAAAACAGGTGGTAAGAGTTTGCCGGCTATTAAACTGAATTTT-GGAATGCTTAACGGTAATGCAATTGCTACTGTCAAATCAGAAGATGGTAACATAAAAAATATTAACTGGTTTGT------------------------------------------------------------------------------TTACGTACGCAAAGATGGTAAACATGTTGATCATTATGATGGTTTT---------------------TATACCCAAGGTCGTAATTTACAAGACTTTTTGCCTCGCAGCACAATGGAAGAAGACTTTTTGAACATGGATATAGGCGTGTTTATTCAAAAGTATGGTCTAGAGGATTTCAACTTCGAGCACGTTGTGTATGGTGATGTTTCAAAAACTACTCTAGGCGGTTTACACTTGTTGATTTCACAAGTACGTCTGAGTAAAATGGGCATCTTAAAGGCAGAGGAGTTTGTGGCAGCATCTGACATAACACTCAAATGTTGTACTGTGACTTATCTTAATGATCCTAGTTCTAAGACTGTTTGTACTTACATGGATTTGTTGTTGGATGATTTTGTTTCTTTATTGAAGTCTTTGGATTTGACTGTTGTATCCAAGGTTC------ATGAGGTCATAATTGACAACAAACCATGGAGATGGATGCTATGGTGTAAAGATAATGCCGTTGCTACATTCTATCCTCAGTTGCAGAGTG---CAGAATGGAAATGCGGGTATTCTATGCCTGGTATTTATAAGACACAACGTATGTGCTTAGAACCATGTAATTTGTATAATTATGGTGCAGGTTTGAAGTTGCCCAGTGGCATTATGTTCAATGTTGTTAAATACACTCAATTGTGTCAATATTTTAACAGTACCACGTTATGTGTTCCTCATAATATGAGAGTGTTACACTTGGGTGCTGGCTCTGATTATGGTGTTGCACCAGGAACTGCTGTTCTTAAAAGGTGGTTGCCGCACGACGCAATTGTTGTTGACAATGATGTTGTTGACTATGTGAGTGATGCTGATTTTAGTGTTACTGGTGATTGTGCAACCGTTTATTTGGAAGACAAGTTTGACTTGTTAATTTCTGATATGTACGATGGTAGGACAAAGGCAATTGATGGTGAAAATGTTTCAAAAGAAGGATTTTTCACTTACATCAATGGTTTCATTTGTGAAAAACTTGCCATCGGAGGTTCAATTGCTATTAAAGTAACAGAGTATAGCTGGAATAAGAAATTGTATGAACTTGTACAAAGATTTTCTTTTTGGACTATGTTTTGCACTTCTGTTAATACGTCATCATCAGAAGCCTTTGTTGTCGGAATTAACTATCTTGGTGATTTCGCACAAGGACCTTTTATAGATGGTAACATAATACATGCAAATTATGTATTTTGGCGTAACTCCACTGTTATGAGTTTGTCCTACAACTCTGTTTTAGACCTGAGTAAATTTAATTGCAAACACAAAGCTACTGTTGTTGTGCAATTAAAGGATAGTGATATTAATGACATGGTGCTTAGTCTTGTTAGGAGTGGTAAGTTGCTTGTAAGGGGTAATGGCAAG---TGTTTGAGTTTTAGTAAT
>KY369911 Human coronavirus 229E strain HCoV_229E/Seattle/USA/SC1212/2016, complete genome
----------------TGTGTCCGTGCATTTGACGTTTACAATAAAGATGCGTCTTTTATCGGAAAAAATCTGAAGTCCAATTGTGTGCGCTTCAAGAATGTAGATAAGGATGACG------------CGTTCTATATTGTTAAACGTTGCATTAAGTCAGTTATGGACCACGAGCAGTCCATGTATAACTTACTTAAAGGCTGTAATGCTGTTGCTAAGCATGATTTCTTTACTTGGCATGAGGGCAGAACCATTTATGGTAATGTTAGTAGACAGGATCTTACTAAATACACCATGATGGATTTGTGCTTCGC----------------TCTGCGTAACTTTGATGAAAAAGATTGTGGAGTTTTTAAGGAGATATTGGTTCTTACTGGTTGTTGTAATACTGATTACTTTGAAATGAAGAATTGGTTTGACCCCATAGAAAATGAGGACATACACCGTGTGTATGCTGCTTTAGGCAAGGTAGTTGCAAATGCAATGCTTAAGTGTGTTGCTTTTTGCGACGAAATGGTGCTCAAAGGAGTTGTTGGTGTTTTGACCTTAGACAACCAAGATCTTAATGGGAATTTCTATGACTTCGGTGATTTTGTATTGTGTCCTCCTGGAATGGGAATACCCTACTGCACGTCATACTATGCTTATATGATGCCTGTTATGGGTATGACTAATTGTTTAGCTAGTGAGTGCTTTATGAAAAGTGACATCTTTGGTCAAGACTTCAAAACTTTTGATTTGTTGAAATATGATTTCACAGAACATAAGGAGGTTTTGTTTAACAAGTACTTTAAGTATTGGGGACAGGATTATCATCCTGATTGTGTTGATTGCCATGACGAGATGTGTATTTTGCATTGTTCAAATTTTAACACACTCTTCGCAACCACAATTCCAAACACAGCTTTTGGACCTCTGTGCAGAAAAGTGTTTATTGATGGTGTACCCGTAGTTGCTACTGCTGGTTACCACTTTAAACAATTAGGACTTGTGTGGAACAAAGATGTTAACACCCATTCTACCAGACTTACTATTACTGAACTCTTACAGTTTGTGACAGATCCAACGCTTATAGTTGCGTCATCGCCTGCCTTGGTGGACAAACGCACTGTTTGTTTTTCTGTCGCTGCTTTGAGTACAGGATTAACATCCCAAACAGTAAAACCTGGTCATTTTAATAAGGAGTTTTATGACTTCTTACGTTCTCAAGGGTTTTTCGATGAGGGTTCAGAATTAACATTGAAGCATTTCTTTTTTACACAAAAGGGTGATGCTGCAATTAAAGATTTTGATTATTATCGTTACAACAGACCTACTATTCTGGATATTGGACAAGCTCGCGTAGCATATCAAGTGGCAGCTCGCTATTTTGAATGTTACGAGGGTGGCTGTATTACATCTAGAGAGGTTGTTGTTACAAACCTTAATAAAAGCGCTGGTTGGCCCCTTAATAAGTTTGGTAAAGCTGGTTTATATTATGAGTCTATTAGTTATGAGGAACAAGATGCTATTTTTTTATTAACAAAGCGTAATATTCTCCCTACTATGACTCAGTTAAATCTTAAATATGCCATATCTGGTAAGGAACGTGCACGTACAGTGGGTGGCGTCTCTTTATTAGCTACTATGACTACACGACAGTTTCATCAGAAATGTCTAAAATCCATAGTAGCTACCAGAAATGCCACTGTTGTTATCGGCACTACCAAGTTTTATGGCGGTTGGGATAATATGTTAAAGAACCTGATGTCCGATGTTGACGATCCTAAATTGATGGGATGGGACTATCCTAAGTGTGATAGAGCTATGCCCTCAATGATTCGTATGTTGTCGGCTATGATTTTAGGTTCTAAGCATGTCACATGTTGTACGGCTAGTGATAAATTTTATAGACTTAGTAATGAGCTTGCTCAAGTTTTGACCGAGGTTGTTTATTCAAATGGTGG-GTTTTATTTTAAACCTGGTGGTACAACTTCTGGTGATGCAACTACAGCCTACGCCAATTCTGTCTTTAATATATTTCAGGCTGTAAGTTCTAACATTAATTGCGTTTTGAGCGTTAACTCGTCAAATTGCAATAATTTTAATGTTAAGAAGTTACAGAGACAACTCTATGATAATTGCTATAGAAATAGTAATGTTGATGAATCTTTTGTGGATGACTTTTATGGTTATTTGCAAAAGCATTTTTC-TATGATGATTCTTTCTGATGATGGTGTTGTGTGCTATAATAAAACTTATGCTGAACTTGGTTACATTGCTGATATTAGTGCTTTTAAAGCCACTTTGTATTATCAGAATGGTGTGTTTATGAGTACAGCTAAGTGTTGGACTGAGGAAGATCTTTCTATAGGACCTCATGAATTTTGCTCACAGCACACTATGCAGATTGTAGATGAAAATGGTAAGTATTATCTACCATATCCAGATCCTAGCCGTATTATTTCTGCTGGTGTTTTTGTGG---------------ATGACGTCACTAAGACTGATGCTGTCATTCTTTTGGAACGCTATGTTTCTCTGGCTATAGATGCATACCCATTGTCTAAGCATCCTAAACCTGAGTACAGGAAGGTGTTTTACGCATTGTTAGATTGGGTTAAACATCTTAACAAGACTCTTAACGAAGGTGTTTTGGAGTCTTTTTCTGTTACACTTTTAGATGAACATGAGTTTAAGTTTTGGGATGAAAGCTTTTATGCTAGTATGTATGAGAAGTCTACAGTATTACAAGCTGCTGGTCTTTGTGTAGTATGTGGCTCTCAAACAGTTCTAAGATGCGGTGATTGTTTACGCAGACCTATGTTGTGCACTAAGTGCGCCTATGATCATGTGTTTGGCACTGATCATAAGTTCATTTTAGCTATTACACCATATGTTTGTAACACATCTGGCTGCAACGTAACTGACGTTACAAAACTGTATCTTGGAGGTTTGAATTATTACTGTGTAGACCACAAACCACATCTTTCATTCCCACTGTGTTCAGCTGGTAATGTCTTTGGTTTGTACAAAAGTTCTGCTTTGGGTTCCATGGACATTGATGTCTTTAACAAACTTTCTACCTCTGATTGGTCTGACATTCGCGACTACAAGCTGGCTAATGATGCAAAAGAGTCACTAAGGTTGTTTGCAGCTGAAACGGTCAAGGCTAAAGAGGAAAGTGTTAAGTCATCATACGCTTATGCTACCCTAAAGGAGATTGTAGGTCCTAAGGAACTTTTGCTTTTATGGGAAAGTGGAAAAGCCAAACCACCGTTAAACCGTAATTCTGTTTTTACATGCTTCCAAATTACAAAAGACTCCAAGTTTCAAGTTGGTGAGTTTGTGTTTGAGAAAGTAGATTATGGTTCTGATACGGTTACTTACAAATCCACTGCTACTACTAAGTTAGTACCAGGTATGTTATTTATTTTGACTTCTCATAATGTTGCTCCACTTAGAGCGCCAACAATGGCAAACCAGGAGAAATATTCTACCATTTACAAGTTGCACCCATCATTTAATGTTAGTGATGCTTATGCAAATCTTGTACCTTATTACCAACTTATTGGCAAACAGCGTATCACCACAATACAGGGTCCTCCTGGTAGTGGAAAATCGCATTGCTCTATTGGTATTGGTGTGTATTACCCTGGAGCGAGGATCGTGTTCACTGCTTGTTCTCACGCTGCTGTTGATTCGCTTTGTGCAAAAGCTGTCACAGCCTATAGTGTTGATAAGTGTACACGTATTATTCCTGCACGTGCCAGAGTTGAGTGTTATAGTGGTTTTAAACCTAACAACACTAGTGCACAATACGTGTTTAGTACTGTTAATGCGTTACCTGAAGTTAATGCAGACATTGTTGTCGTGGATGAGGTGTCTATGTGCACTAACTATGACTTGTCTGTGATTAACCAGCGTATATCATATAAACACATTGTATATGTTGGTGATCCTCAGCAGCTTCCAGCTCCTAGAGTTCTTATCTCTAAAGGTGTTATGGAACCAATTGACTATAATGTTGTGACACAACGTATGTGTGCTATAGGACCCGATGTCTTTTTACACAAGTGTTACAGATGTCCTGCTGAAATAGTTAACACTGTTTCAGAGCTTGTTTATGAAAACAAGTTTGTACCTGTCAAAGAAGCTAGTAAGCAGTGCTTCAAAATCTTTGAACGCGGTAGTGTTC-AGGTAGACAATGGCTCCAGTATAAATAGGCGTCAACTTGATGTTGTTAAGCGATTTATACATAAAAATTCCACATGGAGCAAGGCTGTGTTTATCTCACCTTACAATAGTCAAAATTATGTAGCTGCCAGGCTTTTAGGTTTACAAACTCAGACAGTGGATTCTGCTCAAGGTAGTGAATATGACTATGTTATATTCGCACAGACATCAGATACTGCTCATGCCTGTAATGCCAATCGTTTTAACGTTGCCATTACTAGAGCAAAGAAAGGTATTTTCTGTATTATGTCTGATAGAACTTTGTTTGATGCACTTAAGTTCTTTGAAGTTACTATGACAGATTTACAGTC------------------TGAAAGCAGTTGTGGTTTGTTTAAGGATTGTGCACGTAACCCTATTGATTTACCACCAAGTCATGCCACTACTTATTTGTCATTGTCTGATAGATTTAAGACTAGTGGTGACTTGGCTGTTCAAATAGGTAACAACAA---TGTTTGTACCTATGAACATGTGATTTCATATATGGGTTTCAGGTTTGATGTTAGCATGCCTGGTAGTCATAGTTTGTTCTGTACTAGAGACTTTGCCATGCGTCATGTCAGAGGTTGGTTAGGAATGGATGTGGAAGGTGCACATGTCACAGGTGACAATGTTGGCACTAATGTACCTCTACAAGTTGGTTTTTCCAATGGTGTTGATTTTGTAGCTCAACCTGAAGGTTGTGTTTTAACAAACACTGGCAGTGTTGTAAAACCTGTTCGTGCTCGTGCACCTCCTGGAGAACAATTTACTCACATTGTACCTCTGTTACGCAAGGGACAACCTTGGAGTGTGTTGAGAAAACGTATTGTTCAAATGATAGCAGATTTTCTTGCTGGCTCATCTGATGTGTTGGTGTTTGTGCTTTGGGCTGGCGGTTTAGAGTTGACCACTATGCGTTATTTTGTTAAGATTGGAGCTGTTAAACATTGCCAA---TGTGGTACTGTTGCAACATGCTACAATTCTGTTAGTAATGACTATTGTTGCTTTAAACATGCATTGGGCTGTGACTATGTTTATAACCCATATGTCATAGATATTCAACAATGGGGTTATGTTGGTTCACTCTCCAATAATCACCATGCAATTTGTAATGTTCATAGAAATGAACACGTTGCTTCTGGTGATGCTATTATGACTAGATGTTTGGCTGTGTATGACTGCTTTGTTAAGAATGTGGATTGGTCAATTACCTACCCTATGATAGCTAATGAAAATGCCATAAACAAGGGCGGTCGCACTGTGCAGAGTCATATTATGCGTGCTGCTATTAAATTGTACAACCCTAAAGCAATC----------------CATGACATTGGTAATCCTAAGGGTATTCGTTGTGCTGTAACTGATGCCAAGTGGTATTG-TTATGACAAGAACCCTATTAATTCTAATGTGAAAACATTGGAGTATGATTACATGACACATGGCCAAATG------GAAGGCTTGTGTTTGTTTTGGAATTGTAATGTGGATATGTACCCTGAATTCTCAATTGTTTGCAGGTTTGACACACGTACACGATCTACATTGAACCTCGAAGGTGTAAATGGTGGTTCATTGTATGTCAATAACCATGCATTTCACACTCCTGCTTATGATAAACGTGCTATGGCTAAATTGAAACCAGCACCGTTTTTCTACTATGACGACGGTTCATGTGAGGTTGTTCACG------------ATCAAGTTAACTATGTTCCTTTGAGAGCCACTAATTGCATTACCAAGTGTAATATTGGTGGTGCTGTATGTTCTAAGCACGCTAATCTCTATAGAGCATATGTTGAGTCATATAATATTTTTACTCAAGCTGGTTTTAATATTTGGGTTCCTACTACGTTTGATTGTTATAATTTGTGGCAGACATTCACAGATGTCAATTTACAAGGTTTAGAGAACATTGCTTTTAACGTTGTTAATAAAGGTTCATTTGTTGGTGCTGACGGTGAATTACCAGTAGCCATTAGTGGTGATAAAGTGTTCGTACGTGATGGTAACACTGATAATTTAGTCTTTGTTAACAAAACATCACTGCCTACAAATATAGCATTTGAACTTTTTGCTAAGAGGAAGGTTGGTTTAACACCACCTCTCAGTATTCTCAAAAACCTTGGTGTTGTTGCCACATATAAGTTTGTCTTGTGGGATTATGAAGCTGAGCGTCCCTTGACAAGCTTTACTAAGTCTGTTTGTGGTTATACAGAC------TTTGCAGAAGATGTTTGTACTTGTTACGATAATAGTATACAAGGTTCATACGAACGTTTTACTCTCTCAACTAATGCTGTGTTATTCTCTGCTACTGCTGTGAAAACAGGTGGTAAGAGTTTGCCGGCTATTAAACTGAATTTT-GGAATGCTTAACGGTAATGCAATTGCTACTGTCAAATCAGAAGATGGTAACATAAAAAATATTAACTGGTTTGT------------------------------------------------------------------------------TTACGTACGCAAAGATGGTAAACATGTTGATCATTATGATGGTTTT---------------------TATACCCAAGGTCGTAATTTACAAGACTTTTTGCCTCGCAGCACAATGGAAGAAGACTTTTTGAACATGGATATAGGCGTGTTTATTCAAAAGTATGGTCTAGAGGATTTCAACTTCGAGCACGTTGTGTATGGTGATGTTTCAAAAACTACTCTAGGCGGTTTACACTTGTTGATTTCACAAGTACGTCTGAGTAAAATGGGCATCTTAAAGGCAGAGGAGTTTGTGGCAGCATCTGACATAACACTCAAATGTTGTACTGTGACTTATCTTAATGATCCTAGTTCTAAGACTGTTTGTACTTACATGGATTTGTTGTTGGATGATTTTGTTTCTTTATTGAAGTCTTTGGATTTGACTGTTGTATCCAAGGTTC------ATGAGGTCATAATTGACAACAAACCATGGAGATGGATGCTATGGTGTAAAGATAATGCCGTTGCTACATTCTATCCTCAGTTGCAGAGTG---CAGAATGGAAATGCGGGTATTCTATGCCTGGTATTTATAAGACACAACGTATGTGCTTAGAACCATGTAATTTGTATAATTATGGTGCAGGTTTGAAGTTGCCCAGTGGCATTATGTTCAATGTTGTTAAATACACTCAATTGTGTCAATATTTTAACAGTACCACGTTATGTGTTCCTCATAATATGAGAGTGTTACACTTGGGTGCTGGCTCTGATTATGGTGTTGCACCAGGAACTGCTGTTCTTAAAAGGTGGTTGCCGCACGACGCAATTGTTGTTGACAATGATGTTGTTGACTATGTGAGTGATGCTGATTTTAGTGTTACTGGTGATTGTGCAACCGTTTATTTGGAAGACAAGTTTGACTTGTTAATTTCTGATATGTACGATGGTAGGACAAAGGCAATTGATGGTGAAAATGTTTCAAAAGAAGGATTTTTCACTTACATCAATGGTTTCATTTGTGAAAAACTTGCCATCGGAGGTTCAATTGCTATTAAAGTAACAGAGTATAGCTGGAATAAGAAATTGTATGAACTTGTACAAAGATTTTCTTTTTGGACTATGTTTTGCACTTCTGTTAATACGTCATCATCAGAAGCCTTTGTTGTCGGAATTAACTATCTTGGTGATTTCGCACAAGGACCTTTTATAGATGGTAACATAATACATGCAAATTATGTATTTTGGCGTAACTCCACTGTTATGAGTTTGTCCTACAACTCTGTTTTAGACCTGAGTAAATTTAATTGCAAACACAAAGCTACTGTTGTTGTGCAATTAAAGGATAGTGATATTAATGACATGGTGCTTAGTCTTGTTAGGAGTGGTAAGTTGCTTGTAAGGGGTAATGGCAAG---TGTTTGAGTTTTAGTAAT
>KY996417 Human coronavirus 229E strain 229E/UF-1/2016, complete genome
---------------CTGTGTCCGTGTATTTGACGTTTACAATAAAGATGCGTCTTTTATCGGAAAAAATCTGAAGTCCAATTGTGTGCGCTTCAAGAATGTAGATAAGGATGACG------------CGTTCTATATTGTTAAACGTTGCATTAAGTCAGTTATGGACCACGAGCAGTCCATGTATAACTTACTTAAAGGCTGTAATGCTGTTGCTAAGCATGATTTCTTTACTTGGCATGAGGGCAGAACCATTTATGGTAATGTTAGTAGACAGGATCTTACTAAATACACCATGATGGATTTGTGCTTCGC----------------TCTGCGTAACTTTGATGAAAGAGATTGTGGAGTTTTTAAGGAGATATTGGTTCTTACTGGTTGTTGTAATACTGATTACTTTGAAATGAAGAATTGGTTTGACCCCATAGAAAATGAGGACATACACCGTGTGTATGCTGCTTTAGGCAAGGTAGTTGCAAATGCAATGCTTAAGTGTGTTGCTTTTTGCGACGAAATGGTGCTCAAAGGAGTTGTTGGTGTTTTGACCTTAGACAACCAAGATCTTAATGGGAATTTCTATGACTTCGGTGATTTTGTATTGTGTCCTCCTGGAATGGGAATACCCTACTGCACGTCATACTATGCTTATATGATGCCTGTTATGGGTATGACTAATTGTTTAGCTAGTGAGTGCTTTATGAAAAGTGACATCTTTGGTCAAGACTTCAAAACTTTTGATTTGTTGAAATATGATTTCACAGAACATAAGGAGGTTTTGTTTAACAAGTACTTTAAGTATTGGGGACAGGATTATCATCCTGATTGTGTTGATTGCCATGACGAGATGTGTATTTTGCATTGTTCAAATTTTAACACACTCTTCGCAACCACAATTCCAAACACAGCTTTTGGACCTCTGTGCAGAAAAGTGTTTATTGATGGTGTACCCGTAGTTGCTACTGCTGGTTACCACTTTAAACAATTAGGACTTGTGTGGAACAAAGATGTTAACACCCATTCTACCAGACTTACTATTACTGAACTCTTACAGTTTGTGACAGATCCAACGCTTATAGTTGCGTCATCGCCTGCCTTGGTGGATAAACGCACTGTTTGTTTTTCTGTCGCTGCTTTGAGTACAGGATTAACATCCCAAACAGTAAAACCTGGCCATTTTAATAAGGAGTTTTATGACTTCTTACGTTCTCAAGGGTTTTTCGATGAGGGTTCAGAATTAACATTGAAGCATTTCTTTTTTACACAAAAGGGTGATGCTGCAATTAAAGATTTTGATTATTATCGTTACAACAGACCTACCATTCTGGATATTGGACAAGCGCGCGTAGCATATCAAGTGGCAGCTCGCTATTTTGACTGTTACGAGGGTGGCTGTATTACATCTAGAGAGGTTGTTGTTACAAACCTTAATAAAAGCGCTGGTTGGCCCCTTAATAAGTTTGGTAAAGCTGGTTTATATTATGAGTCTATTAGTTATGAGGAACAAGATGCTATTTTTTTATTAACAAAGCGTAACATTCTCCCTACTATGACTCAGTTAAATCTTAAATATGCCATATCTGGTAAGGAACGTGCACGTACAGTGGGTGGCGTCTCTTTATTAGCTACTATGACTACAAGACAGTTTCATCAGAAATGTCTAAAATCCATAGTAGCTACCAGAAATGCCACTGTTGTTATCGGCACTACCAAGTTTTATGGCGGTTGGGATAATATGTTAAAGAACCTGATGGCCGATGTTGACGATCCTAAATTGATGGGATGGGACTATCCTAAGTGTGATAGAGCTATGCCCTCAATGATTCGTATGTTGTCGGCTATGATTTTAGGTTCTAAGCATGTCACATGTTGTACGGCTAGTGATAAATTTTATAGACTTAGTAATGAGCTTGCTCAAGTTTTGACCGAGGTTGTTTATTCAAATGGTGG-GTTTTATTTTAAACCTGGTGGTACAACTTCTGGTGATGCAACTACAGCCTACGCCAATTCTGTCTTTAATATATTTCAGGCTGTAAGTTCTAACATTAATTGCGTTTTGAGCGTTAACTCGTCAAATTGCAATAATTTTAATGTTAAGAAGTTACAGAGACAACTCTATGATAATTGCTATAGAAATAGTAATGTTGATGAATCTTTTGTGGATGACTTTTATGGTTATTTGCAAAAGCATTTTTC-TATGATGATTCTTTCTGATGATGGTGTTGTGTGCTATAATAAAACTTATGCTGAACTTGGTTACATTGCTGATATTAGTGCTTTTAAAGCCACTTTGTATTATCAGAATGGTGTGTTTATGAGTACAGCTAAGTGTTGGACTGAGGAAGATCTTTCTATAGGACCTCATGAATTTTGCTCACAGCACACTATGCAGATTGTAGATGAAAATGGTAAGTATTATTTACCATATCCAGATCCTAGCCGTATTATTTCTGCTGGTGTTTTTGTGG---------------ATGACGTCACTAAGACTGATGCTGTCATTCTTTTGGAACGCTATGTTTCTCTGGCTATAGATGCATACCCATTGTCTAAGCATCCTAAACCTGAGTACAGGAAGGTGTTTTACGCATTGTTAGATTGGGTTAAACATCTCAACAAGACTCTTAACGAAGGTGTTTTGGAGTCTTTTTCTGTTACACTTTTAGATGAACAGGAGTCTAAGTTTTGGGATGAAAGCTTTTATGCTAGTATGTATGAGAAGTCTACAGTATTACAAGCTGCTGGTCTTTGTGTAGTATGTGGCTCTCAAACAGTTCTAAGATGCGGTGATTGTTTACGCAGACCTATGTTGTGCACTAAGTGCGCCTATGATCATGTGTTTGGCACTGATCATAAGTTCATTTTAGCTATTACACCATATGTTTGTAACACATCTGGCTGCAACGTAACTGACGTTACAAAACTGTATCTTGGAGGTTTGAATTATTACTGTGTAGACCACAAACCACATCTTTCATTCCCACTGTGTTCAGCTGGTAATGTCTTTGGTTTGTACAAAAGTTCTGCTTTGGGTTCCATGGACATTGACGTCTTTAACAAACTTTCTACCTCTGATTGGTCTGACATTCGCGACTACAAGCTGGCTAATGATGCAAAAGAGTCACTAAGGTTGTTTGCAGCTGAAACGGTCAAGGCTAAAGAGGAAAGTGTTAAGTCATCATACGCTTATGCTACCCTAAAGGAGATTGTAGGTCCTAAGGAACTTTTGCTCTTATGGGAAAGTGGAAAAGCCAAACCACCGTTAAACCGTAATTCTGTTTTTACATGCTTCCAAATTACAAAAGACTCCAAGTTTCAAGTTGGTGAGTTTGTGTTTGAGAAAGTAGATTATGGTTCTGATACGGTTACTTACAAATCCACTGCTACTACTAAGTTAGTACCAGGTATGTTATTTATTTTGACTTCTCATAATGTTGCTCCACTTAGAGCGCCAACAATGGCAAACCAGGAGAAATATTCTACCATTTACAAGTTGCACCCATCATTTAATGTTAGTGATGCTTATGCAAATCTTGTACCTTATTACCAACTTATTGGCAAACAGCGTATCACCACAATACAGGGTCCTCCTGGTAGTGGAAAATCGCATTGCTCTATTGGTATTGGTGTGTATTACCCTGGAGCGAGGATCGTGTTCACTGCTTGTTCTCACGCTGCTGTTGATTCGCTTTGTGCAAAAGCTGTCACAGCCTATAGTGTTGATAAGTGTACACGTATTATTCCTGCACGTGCCAGAGTTGAGTGTTATAGTGGTTTTAAACCTAACAACACTAGTGCACAATACGTGTTTAGTACTGTTAATGCGTTACCTGAAGTTAATGCAGACATTGTCGTCGTGGATGAGGTGTCTATGTGCACTAACTATGACTTGTCTGTGATTAACCAGCGTATATCATATAAACACATTGTATATGTTGGTGATCCTCAACAGCTTCCAGCTCCTAGAGTTCTTATCTCTAAAGGTGTTATGGAACCAATTGACTATAATGTTGTGACACAACGTATGTGTGCTATAGGACCCGATGTCTTTTTACACAAGTGTTACAGATGTCCTGCTGAAATAGTTAACACTGTTTCAGAGCTTGTTTATGAAAACAAGTTTGTACCTGTCAAAGAAGCTAGTAAGCAGTGCTTCAAAATCTTTGAACGCGGTAGTGTTC-AGGTAGACAATGGCTCCAGTATAAATAGGCGTCAACTTGATGTTGTTAAGCGATTTATACATAAAAACTCCACATGGAGCAAGGCTGTGTTTATCTCACCTTACAATAGTCAAAATTATGTAGCTGCCAGGCTTTTAGGTTTACAAACTCAGACAGTGGATTCTGCTCAAGGTAGTGAATATGACTATGTTATATTCGCACAGACATCAGATACTGCTCATGCCTGTAATGCCAATCGTTTTAACGTTGCCATTACTAGAGCAAAGAAAGGTATTTTCTGTATTATGTCTGACAGAACTTTGTTTGATGCACTTAAGTTCTTTGAAGTTACTATGACAGATTTACAGTC------------------TGAAAGCAGTTGTGGTTTGTTTAAGGATTGTGCACGTAACCCTATTGATTTACCACCAAGTCATGCCACTACTTATTTGTCATTGTCTGATAGATTTAAGACTAGTGGTGACTTGGCTGTTCAAATAGGTAACAACAA---TGTTTGTACCTATGAACATGTTATTTCATATATGGGTTTCAGGTTTGATGTTAGCATGCCTGGTAGTCATAGTTTGTTCTGTACTAGAGACTTTGCCATGCGTCATGTCAGAGGTTGGTTAGGAATGGATGTGGAAGGTGCACATGTCACAGGTGACAATGTTGGCACTAATGTACCTCTACAAGTTGGTTTTTCCAATGGTGTTGATTTTGTAGCTCAACCTGAAGGTTGTGTTTTAACAAACACTGGCAGTGTTGTAAAACCTGTTCGTGCTCGTGCACCTCCTGGAGAACAATTTACTCACATTGTACCTCTGTTACGCAAGGGACAACCTTGGAGTGTGTTGAGAAAACGTATTGTTCAAATGATAGCAGATTTTCTTGCTGGCTCATCTGATGTATTGGTGTTTGTGCTTTGGGCTGGCGGTTTAGAGTTGACCACTATGCGTTATTTTGTTAAGATTGGAGCTGTTAAACATTGCCAA---TGTGGTACTGTTGCAACATGCTACAATTCTGTTAGTAATGACTATTGTTGCTTTAAACATGCATTGGGCTGTGACTATGTTTATAACCCATATGTCATAGATATTCAACAATGGGGTTATGTTGGTTCACTCTCCAATAATCACCATGCAATTTGTAATGTTCATAGAAATGAACACGTTGCTTCTGGTGATGCTATTATGACTAGATGTTTGGCTGTGTATGATTGCTTTGTTAAGAATGTGGATTGGTCAATTACCTACCCTATGATAGCTAATGAAAATGCCATAAACAAGGGCGGTCGCACTGTGCAGAGTCATATTATGCGTGCTGCTATTAAATTGTACAACCCTAAAGCAATC----------------CATGACATTGGTAATCCTAAGGGTATTCGTTGTGCTGTAACTGATGCCAAGTGGTATTG-TTATGACAAGAACCCTATTAATTCTAATGTGAAAACATTGGAGTATGATTACATGACACATGGCCAAATG------GAAGGCTTGTGTTTGTTTTGGAATTGTAATGTGGATATGTACCCTGAATTCTCAATTGTTTGCAGGTTTGACACACGTACACGATCTACATTGAACCTCGAAGGTGTAAATGGTGGTTCATTGTATGTCAATAACCATGCATTTCACACTCCTGCTTATGATAAACGTGCTATGGCTAAATTGAAACCAGCACCGTTTTTCTACTATGACGACGGTTCATGTGAGGTTGTTCACG------------ATCAAGTTAACTATGTTCCTTTGAGAGCCACTAATTGCATTACCAAGTGTAATATTGGTGGTGCTGTATGTTCTAAGCACGCTAATCTCTATAGAGCATATGTTGAGTCATATAATATTTTTACTCAAGCTGGTTTTAATATTTGGGTTCCTACCACGTTTGATTGTTATAATTTGTGGCAGACATTCACAGATGTCAATTTACAAGGTTTAGAGAACATTGCTTTTAACGTTGTTAATAAAGGTTCATTTGTTGGTGCTGATGGTGAATTACCAGTAGCCATTAGTGGTGATAAAGTGTTCGTACGTGATGGTAACACTGATAATTTAGTCTTTGTTAACAAAACATCACTGCCTACAAATATAGCATTTGAACTTTTTGCTAAGAGGAAGGTTGGTTTAACACCACCTCTCAGTATTCTCAAAAACCTTGGTGTTGTCGCCACATATAAGTTTGTCTTGTGGGATTATGAAGCTGAGCGTCCCTTGACAAGCTTTACTAAGTCTGTTTGTGGTTATACAGAC------TTTGCAGAAGATGTTTGTACTTGTTACGATAATAGTATACAAGGTTCATACGAACGTTTTACTCTCTCAACTAATGCTGTGTTATTCTCTGCTACTGCTGTGAAAACAGGTGGTAAGAGTTTGCCGGCTATTAAATTGAATTTT-GGAATGCTTAACGGTAATGCAATTGCTACTGTCAAATCAGAAGATGGTAACATAAAAAATATTAACTGGTTTGT------------------------------------------------------------------------------TTACGTACGCAAAGATGGTAAACATGTTGATCATTATGATGGTTTT---------------------TATACCCAAGGTCGTAATTTACAAGACTTTTTGCCTCGCAGCACAATGGAAGAAGACTTTTTGAACATGGATATAGGCGTGTTTATTCAAAAGTATGGTCTAGAGGATTTCAACTTCGAGCACGTTGTGTATGGTGATGTTTCAAAAACTACTCTAGGCGGTTTACACTTGTTGATTTCACAAGTACGTCTGAGTAAAATGGGCATCTTAAAGGCAGAGGAGTTTGTGGCAGCATCTGACATAACACTCAAATGTTGTACTGTGACTTATCTTAATGATCCTAGTTCTAAGACTGTTTGTACTTACATGGATTTGTTGTTGGATGATTTTGTTTCTTTATTGAAGTCTTTGGATTTGACTGTTGTATCCAAGGTTC------ATGAGGTCATAATTGACAACAAACCATGGAGATGGATGCTATGGTGTAAAGATAATGCCGTTGCTACATTCTATCCTCAGTTGCAGAGTG---CAGAATGGAAATGCGGGTATTCTATGCCTGGTATTTATAAGACACAACGTATGTGCTTAGAACCATGTAATTTGTATAATTATGGTGCAGGTTTGAAGTTGCCCAGTGGCATTATGTTCAATGTTGTTAAATACACTCAATTGTGTCAATATTTTAACAGTACCACGTTATGTGTTCCTCATAATATGAGAGTGTTACACTTGGGTGCTGGCTCTGATTATGGTGTTGCACCAGGAACTGCTGTTCTTAAAAGGTGGTTGCCGCACGACGCAATTGTTGTTGACAATGATGTTGTTGACTATGTGAGTGATGCTGATTTTAGTGTTACTGGTGATTGTGCAACCGTTTATTTGGAAGACAAGTTTGACTTGTTAATCTCTGATATGTACGATGGTAGGACAAAGGCAATTGATGGTGAAAATGTTTCAAAAGAAGGATTTTTCACTTACATCAATGGTTTCATTTGTGAAAAACTTGCCATCGGAGGTTCGATTGCTATTAAAGTAACAGAGTATAGCTGGAATAAGAAATTGTATGAACTTGTACAAAGATTTTCTTTTTGGACTATGTTTTGCACTTCTGTTAATACGTCATCATCAGAAGCCTTTGTTGTCGGAATTAACTATCTTGGTGATTTCGCACAAGGACCTTTTATAGATGGTAACATAATACATGCAAATTATGTATTTTGGCGTAACTCCACTGTTATGAGTTTGTCCTACAACTCTGTTTTAGACCTGAGTAAATTTAATTGCAAACACAAAGCTACTGTTGTTGTGCAATTAAAGGATAGTGATATTAATGACATGGTGCTTAGTCTTGTTAGGAGTGGTAAGTTGCTTGTAAGGGGTAATGGTAAG---TGTTTGAGTTTTAGTAAT
>JX503060 Human coronavirus 229E isolate 0349, complete genome
---------------CTGTGTCCGTGTATTTGACGTTTACAATAAAGATGCGTCTTTTATCGGAAAAAATCTGAAGTCCAATTGTGTGCGCTTCAAGAATGTAGATAAGGATGACG------------CGTTCTATATTGTTAAACGTTGCATTAAGTCAGTTATGGACCACGAGCAGTCCATGTATAACTTACTTAAAGGCTGTAATGCTGTTGCTAAGCATGATTTCTTTACTTGGCATGAGGGCAGAACCATTTATGGTAATGTTAGTAGACAGGATCTTACTAAATACACCATGATGGATTTGTGCTTCGC----------------TCTGCGTAACTTTGATGAAAGAGATTGTGGAGTTTTTAAGGAGATATTGGTTCTTACTGGTTGTTGTAATACTGATTACTTTGAAATGAAGAATTGGTTTGACCCCATAGAAAATGAGGACATACACCGTGTGTATGCTGCTTTAGGCAAGGTAGTTGCAAATGCAATGCTTAAGTGTGTTGCTTTTTGCGACGAAATGGTGCTCAAAGGAGTTGTTGGTGTTTTGACCTTAGACAACCAAGATCTTAATGGGAATTTCTATGACTTCGGTGATTTTGTATTGTGTCCTCCTGGAATGGGAATACCCTACTGCACGTCATACTATGCTTATATGATGCCTGTTATGGGTATGACTAATTGTTTAGCTAGTGAGTGCTTTATGAAAAGTGACATCTTTGGTCAAGACTTCAAAACTTTTGATTTGTTGAAATATGATTTCACAGAACATAAGGAGGTTTTGTTTAACAAGTACTTTAAGTATTGGGGACAGGATTATCATCCTGATTGTGTTGATTGCCATGACGAGATGTGTATTTTGCATTGTTCAAATTTTAACACACTCTTCGCAACCACAATTCCAAACACAGCTTTTGGACCTCTGTGCAGAAAAGTGTTTATTGATGGTGTACCCGTAGTTGCTACTGCTGGTTACCACTTTAAACAATTAGGACTTGTGTGGAACAAAGATGTTAACACCCATTCTACCAGACTTACTATTACTGAACTCTTACAGTTTGTGACAGATCCAACGCTTATAGTTGCGTCATCGCCTGCCTTGGTGGATAAACGCACTGTTTGTTTTTCTGTCGCTGCTTTGAGTACAGGATTAACATCCCAAACAGTAAAACCTGGCCATTTTAATAAGGAGTTTTATGACTTCTTACGTTCTCAAGGGTTTTTCGATGAGGGTTCAGAATTAACATTGAAGCATTTCTTTTTTACACAAAAGGGTGATGCTGCAATTAAAGATTTTGATTATTATCGTTACAACAGACCTACCATTCTGGATATTGGACAAGCGCGCGTAGCATATCAAGTGGCAGCTCGCTATTTTGACTGTTACGAGGGTGGCTGTATTACATCTAGAGAGGTTGTTGTTACAAACCTTAATAAAAGCGCTGGTTGGCCCCTTAATAAGTTTGGTAAAGCTGGTTTATATTATGAGTCTATTAGTTATGAGGAACAAGATGCTATTTTTTTATTAACAAAGCGTAACATTCTCCCTACTATGACTCAGTTAAATCTTAAATATGCCATATCTGGTAAGGAACGTGCACGTACAGTGGGTGGCGTCTCTTTATTAGCTACTATGACTACAAGACAGTTTCATCAGAAATGTCTAAAATCCATAGTAGCTACCAGAAATGCCACTGTTGTTATCGGCACTACCAAGTTTTATGGCGGTTGGGATAATATGTTAAAGAACCTGATGGCCGATGTTGACGATCCTAAATTGATGGGATGGGACTATCCTAAGTGTGATAGAGCTATGCCCTCAATGATTCGTATGTTGTCGGCTATGATTTTAGGTTCTAAGCATGTCACATGTTGTACGGCTAGTGATAAATTTTATAGACTTAGTAATGAGCTTGCTCAAGTTTTGACCGAGGTTGTTTATTCAAATGGTGG-GTTTTATTTTAAACCTGGTGGTACAACTTCTGGTGATGCAACTACAGCCTACGCCAATTCTGTCTTTAATATATTTCAGGCTGTAAGTTCTAACATTAATTGCGTTTTGAGCGTTAACTCGTCAAATTGCAATAATTTTAATGTTAAGAAGTTACAGAGACAACTCTATGATAATTGCTATAGAAATAGTAATGTTGATGAATCTTTTGTGGATGACTTTTATGGTTATTTGCAAAAGCATTTTTC-TATGATGATTCTTTCTGATGATGGTGTTGTGTGCTATAATAAAACTTATGCTGAACTTGGTTACATTGCTGATATTAGTGCTTTTAAAGCCACTTTGTATTATCAGAATGGTGTGTTTATGAGTACAGCTAAGTGTTGGACTGAGGAAGATCTTTCTATAGGACCTCATGAATTTTGCTCACAGCACACTATGCAGATTGTAGATGAAAATGGTAAGTATTATTTACCATATCCAGATCCTAGCCGTATTATTTCTGCTGGTGTTTTTGTGG---------------ATGACGTCACTAAGACTGATGCTGTCATTCTTTTGGAACGCTATGTTTCTCTGGCTATAGATGCATACCCATTGTCTAAGCATCCTAAACCTGAGTACAGGAAGGTGTTTTACGCATTGTTAGATTGGGTTAAACATCTCAACAAGACTCTTAACGAAGGTGTTTTGGAGTCTTTTTCTGTTACACTTTTAGATGAACAGGAGTCTAAGTTTTGGGATGAAAGCTTTTATGCTAGTATGTATGAGAAGTCTACAGTATTACAAGCTGCTGGTCTTTGTGTAGTATGTGGCTCTCAAACAGTTCTAAGATGCGGTGATTGTTTACGCAGACCTATGTTGTGCACTAAGTGCGCCTATGATCATGTGTTTGGCACTGATCATAAGTTCATTTTAGCTATTACACCATATGTTTGTAACACATCTGGCTGCAACGTAACTGACGTTACAAAACTGTATCTTGGAGGTTTGAATTATTACTGTGTAGACCACAAACCACATCTTTCATTCCCACTGTGTTCAGCTGGTAATGTCTTTGGTTTGTACAAAAGTTCTGCTTTGGGTTCCATGGACATTGACGTCTTTAACAAACTTTCTACCTCTGATTGGTCTGACATTCGCGACTACAAGCTGGCTAATGATGCAAAAGAGTCACTAAGGTTGTTTGCAGCTGAAACGGTCAAGGCTAAAGAGGAAAGTGTTAAGTCATCATACGCTTATGCTACCCTAAAGGAGATTGTAGGTCCTAAGGAACTTTTGCTCTTATGGGAAAGTGGAAAAGCCAAACCACCGTTAAACCGTAATTCTGTTTTTACATGCTTCCAAATTACAAAAGACTCCAAGTTTCAAGTTGGTGAGTTTGTGTTTGAGAAAGTAGATTATGGTTCTGATACGGTTACTTACAAATCCACTGCTACTACTAAGTTAGTACCAGGTATGTTATTTATTTTGACTTCTCATAATGTTGCTCCACTTAGAGCGCCAACAATGGCAAACCAGGAGAAATATTCTACCATTTACAAGTTGCACCCATCATTTAATGTTAGTGATGCTTATGCAAATCTTGTACCTTATTACCAACTTATTGGCAAACAGCGTATCACCACAATACAGGGTCCTCCTGGTAGTGGAAAATCGCATTGCTCTATTGGTATTGGTGTGTATTACCCTGGAGCGAGGATCGTGTTCACTGCTTGTTCTCACGCTGCTGTTGATTCGCTTTGTGCAAAAGCTGTCACAGCCTATAGTGTTGATAAGTGTACACGTATTATTCCTGCACGTGCCAGAGTTGAGTGTTATAGTGGTTTTAAACCTAACAACACTAGTGCACAATACGTGTTTAGTACTGTTAATGCGTTACCTGAAGTTAATGCAGACATTGTCGTCGTGGATGAGGTGTCTATGTGCACTAACTATGACTTGTCTGTGATTAACCAGCGTATATCATATAAACACATTGTATATGTTGGTGATCCTCAACAGCTTCCAGCTCCTAGAGTTCTTATCTCTAAAGGTGTTATGGAACCAATTGACTATAATGTTGTGACACAACGTATGTGTGCTATAGGACCCGATGTCTTTTTACACAAGTGTTACAGATGTCCTGCTGAAATAGTTAACACTGTTTCAGAGCTTGTTTATGAAAACAAGTTTGTACCTGTCAAAGAAGCTAGTAAGCAGTGCTTCAAAATCTTTGAACGCGGTAGTGTTC-AGGTAGACAATGGCTCCAGTATAAATAGGCGTCAACTTGATGTTGTTAAGCGATTTATACATAAAAACTCCACATGGAGCAAGGCTGTGTTTATCTCACCTTACAATAGTCAAAATTATGTAGCTGCCAGGCTTTTAGGTTTACAAACTCAGACAGTGGATTCTGCTCAAGGTAGTGAATATGACTATGTTATATTCGCACAGACATCAGATACTGCTCATGCCTGTAATGCCAATCGTTTTAACGTTGCCATTACTAGAGCAAAGAAAGGTATTTTCTGTATTATGTCTGACAGAACTTTGTTTGATGCACTTAAGTTCTTTGAAGTTACTATGACAGATTTACAGTC------------------TGAAAGCAGTTGTGGTTTGTTTAAGGATTGTGCACGTAACCCTATTGATTTACCACCAAGTCATGCCACTACTTATTTGTCATTGTCTGATAGATTTAAGACTAGTGGTGACTTGGCTGTTCAAATAGGTAACAACAA---TGTTTGTACCTATGAACATGTTATTTCATATATGGGTTTCAGGTTTGATGTTAGCATGCCTGGTAGTCATAGTTTGTTCTGTACTAGAGACTTTGCCATGCGTCATGTCAGAGGTTGGTTAGGAATGGATGTGGAAGGTGCACATGTCACAGGTGACAATGTTGGCACTAATGTACCTCTACAAGTTGGTTTTTCCAATGGTGTTGATTTTGTAGCTCAACCTGAAGGTTGTGTTTTAACAAACACTGGCAGTGTTGTAAAACCTGTTCGTGCTCGTGCACCTCCTGGAGAACAATTTACTCACATTGTACCTCTGTTACGCAAGGGACAACCTTGGAGTGTGTTGAGAAAACGTATTGTTCAAATGATAGCAGATTTTCTTGCTGGCTCATCTGATGTATTGGTGTTTGTGCTTTGGGCTGGCGGTTTAGAGTTGACCACTATGCGTTATTTTGTTAAGATTGGAGCTGTTAAACATTGCCAA---TGTGGTACTGTTGCAACATGCTACAATTCTGTTAGTAATGACTATTGTTGCTTTAAACATGCATTGGGCTGTGACTATGTTTATAACCCATATGTCATAGATATTCAACAATGGGGTTATGTTGGTTCACTCTCCAATAATCACCATGCAATTTGTAATGTTCATAGAAATGAACACGTTGCTTCTGGTGATGCTATTATGACTAGATGTTTGGCTGTGTATGACTGCTTTGTTAAGAATGTGGATTGGTCAATTACCTACCCTATGATAGCTAATGAAAATGCCATAAACAAGGGCGGTCGCACTGTGCAGAGTCATATTATGCGTGCTGCTATTAAATTGTACAACCCTAAAGCAATC----------------CATGACATTGGTAATCCTAAGGGTATTCGTTGTGCTGTAACTGATGCCAAGTGGTATTG-TTATGACAAGAACCCTATTAATTCTAATGTGAAAACATTGGAGTATGATTACATGACACATGGCCAAATG------GAAGGCTTGTGTTTGTTTTGGAATTGTAATGTGGATATGTACCCTGAATTCTCAATTGTTTGCAGGTTTGACACACGTACACGATCTACATTGAACCTCGAAGGTGTAAATGGTGGTTCATTGTATGTCAATAACCATGCATTTCACACTCCTGCTTATGATAAACGTGCTATGGCTAAATTGAAACCAGCACCGTTTTTCTACTATGACGACGGTTCATGTGAGGTTGTTCACG------------ATCAAGTTAACTATGTTCCTTTGAGAGCCACTAATTGCATTACCAAGTGTAATATTGGTGGTGCTGTATGTTCTAAGCACGCTAATCTCTATAGAGCATATGTTGAGTCATATAATATTTTTACTCAAGCTGGTTTTAATATTTGGGTTCCTACCACGTTTGATTGTTATAATTTGTGGCAGACATTCACAGATGTCAATTTACAAGGTTTAGAGAACATTGCTTTTAACGTTGTTAATAAAGGTTCATTTGTTGGTGCTGATGGTGAATTACCAGTAGCCATTAGTGGTGATAAAGTGTTCGTACGTGATGGTAACACTGATAATTTAGTCTTTGTTAACAAAACATCACTGCCTACAAATATAGCATTTGAACTTTTTGCTAAGAGGAAGGTTGGTTTAACACCACCTCTCAGTATTCTCAAAAACCTTGGTGTTGTCGCCACATATAAGTTTGTCTTGTGGGATTATGAAGCTGAGCGTCCCTTGACAAGCTTTACTAAGTCTGTTTGTGGTTATACAGAC------TTTGCAGAAGATGTTTGTACTTGTTACGATAATAGTATACAAGGTTCATACGAACGTTTTACTCTCTCAACTAATGCTGTGTTATTCTCTGCTACTGCTGTGAAAACAGGTGGTAAGAGTTTGCCGGCTATTAAATTGAATTTT-GGAATGCTTAACGGTAATGCAATTGCTACTGTCAAATCAGAAGATGGTAACATAAAAAATATTAACTGGTTTGT------------------------------------------------------------------------------TTACGTACGCAAAGATGGTAAACATGTTGATCATTATGATGGTTTT---------------------TATACCCAAGGTCGTAATTTACAAGACTTTTTGCCTCGCAGCACAATGGAAGAAGACTTTTTGAACATGGATATAGGCGTGTTTATTCAAAAGTATGGTCTAGAGGATTTCAACTTCGAGCACGTTGTGTATGGTGATGTTTCAAAAACTACTCTAGGCGGTTTACACTTGTTGATTTCACAAGTACGTCTGAGTAAAATGGGCATCTTAAAGGCAGAGGAGTTTGTGGCAGCATCTGACATAACACTCAAATGTTGTACTGTGACTTATCTTAATGATCCTAGTTCTAAGACTGTTTGTACTTACATGGATTTGTTGTTGGATGATTTTGTTTCTTTATTGAAGTCTTTGGATTTGACTGTTGTATCCAAGGTTC------ATGAGGTCATAATTGACAACAAACCATGGAGATGGATGCTATGGTGTAAAGATAATGCCGTTGCTACATTCTATCCTCAGTTGCAGAGTG---CAGAATGGAAATGCGGGTATTCTATGCCTGGTATTTATAAGACACAACGTATGTGCTTAGAACCATGTAATTTGTATAATTATGGTGCAGGTTTGAAGTTGCCCAGTGGCATTATGTTCAATGTTGTTAAATACACTCAATTGTGTCAATATTTTAACAGTACCACGTTATGTGTTCCTCATAATATGAGAGTGTTACACTTGGGTGCTGGCTCTGATTATGGTGTTGCACCAGGAACTGCTGTTCTTAAAAGGTGGTTGCCGCACGACGCAATTGTTGTTGACAATGATGTTGTTGACTATGTGAGTGATGCTGATTTTAGTGTTACTGGTGATTGTGCAACCGTTTATTTGGAAGACAAGTTTGACTTGTTAATCTCTGATATGTACGATGGTAGGACAAAGGCAATTGATGGTGAAAATGTTTCAAAAGAAGGATTTTTCACTTACATCAATGGTTTCATTTGTGAAAAACTTGCCATCGGAGGTTCGATTGCTATTAAAGTAACAGAGTATAGCTGGAATAAGAAATTGTATGAACTTGTACAAAGATTTTCTTTTTGGACTATGTTTTGCACTTCTGTTAATACGTCATCATCAGAAGCCTTTGTTGTCGGAATTAACTATCTTGGTGATTTCGCACAAGGACCTTTTATAGATGGTAACATAATACATGCAAATTATGTATTTTGGCGTAACTCCACTGTTATGAGTTTGTCCTACAACTCTGTTTTAGACCTGAGTAAATTTAATTGCAAACACAAAGCTACTGTTGTTGTGCAATTAAAGGATAGTGATATTAATGACATGGTGCTTAGTCTTGTTAGGAGTGGTAAGTTGCTTGTAAGGGGTAATGGTAAG---TGTTTGAGTTTTAGTAAT
>KF293666 Human coronavirus 229E clone K22-p11, partial genome
---------------------------------------------------------------------------------------------------------------------------------------------------------------------------------------------------------------------------------------------------------------------------------------------------------------------------------------------------------------AAGACTGTGAAGTTTTTAAGGAGATATTGGTTCTTACTGGTTGTTGTAGTACTGATTACTTTGAAATGAAGAATTGGTTTGACCCCATAGAAAATGAGGACATACACCGTGTGTATGCTGCTTTAGGTAAGGTAGTTGCAAATGCAATGCTTAAGTGTGTTGCTTTTTGCGACGAAATGGTGCTCAAAGGAGTTGTTGGTGTTTTGACCTTAGACAACCAAGATCTTAATGGGAATTTCTATGACTTCGGTGACTTTGTATTGTGTCCTCCTGGAATGGGAATACCCTACTGCACGTCATACTATTCTTATATGATGCCTGTTATGGGTATGACTAATTGTTTAGCTAGTGAGTGCTTTATGAAAAGTGACATCTTTGGTCAAGACTTCAAAACTTTTGATTTGTTGAAATATGATTTCACAGAACATAAGGAGGTTTTGTTTAACAAGTACTTTAAGTATTGGGGACAGGATTATCATCCTGATTGTGTTGATTGCCATGACGAGATGTGTATTTTGCATTGTTCAAATTTTAACACACTCTTCGCAACCACAATTCCAAACACGGCTTTTGGACCTCTATGCAGAAAAGTGTTTATTGATGGTGTACCCGTAGTTGCTACTGCTGGTTACCACTTTAAACAATTAGGACTTGTGTGGAACAAAGATGTTAACACTCATTCTACCAGACTTACTATTACTGAACTCTTACAGTTTGTGACAGATCCAACGCTTATAGTTGCGTCATCGCCTGCCTTGGTGGATAAACGCACTGTTTGTTTTTCTGTCGCTGCTTTGAGTACAGGATTAACATCCCAAACAGTAAAACCTGGCCATTTTAATAAGGAGTTTTATGACTTCTTACGTTCTCAGGGGTTTTTCGATGAGGGTTCAGAATTAACATTGAAGCATTTCTTTTTTACACAAAAGGGTGATGCTGCAATTAAAGATTTTGATTATTATCGTTACAACAGACCTACTATGCTGGATATTGGACAAGCTCGCGTAGCATATCAAGTGGCAGCTCGCTATTTTGACTGTTACGAGGGTGGCTGTATTACATCTAGAGAGGTTGTTGTTACAAACCTTAATAAAAGCGCTGGTTGGCCCCTTAATAAGTTTGGTAAAGCTGGTTTATATTATGAGTCTATTAGTTATGAGGAACAAGATGCTATTTTTTCATTAACAAAGCGTAATATTCTCCCTACTATGACTCAGTTAAATCTTAAATACGCCATATCTGGTAAGGAACGCGCACGTACAGTGGGTGGCGTCTCTTTATTAGCTACTATGACTACAAGACAGTTTCATCAGAAATGTCTGAAATCCATAGTAGCTACCAGAAATGCCACCGTTGTTATCGGCACTACCAAGTTTTATGGCGGGTGGGATAATATGTTAAAGAACCTGATGGCCGATGTTGATGATCCTAAATTGATGGGATGGGACTATCCTAAGTGTGATAGAGCTATGCCCTCAATGATTCGTATGTTGTCGGCTATGATCTTAGGTTCTAAGCATGTCACATGTTGTACGGCTAGTGATAAATTTTATAGACTTAGTAATGAGCTTGCTCAAGTTTTGACCGAGGTTGTTTATTCAAATGGTGG-GTTTTATTTTAAACCTGGTGGTACAACTTCTGGTGATGCAACTACAGCCTATGCCAATTCTGTCTTTAATATATTTCAGGCTGTAAGTTCTAACATTAATTGCGTTTTGAGCGTTAACTCGTCAAATTGCAATAATTTTAATGTTAAGAAGTTACAGAGACAACTTTATGATAATTGCTATAGAAATAGTAATGTTGATGAATCTTTTGTGGATGACTTTTATGGTTATTTGCAAAAGCATTTTTC-TATGATGATTCTTTCTGATGATAGTGTTGTGTGCTATAATAAAACTTATGCTGGACTTGGTTACATTGCTGATATTAGTGCTTTTAAAGCCACTTTGTATTATCAGAATGGTGTGTTTATGAGTACAGCTAAGTGTTGGACTGAGGAAGATCTTTCTATAGGACCTCATGAATTTTGCTCACAGCACACTATGCAGATTGTAGATGAAAATGGTAAGTATTATCTACCATATCCAGATCCTAGCCGTATTATTTCTGCTGGTGTTTTTGTGG---------------ATGACATCACTAAGACTGATGCTGTCATTCTTTTGGAACGCTATGTTTCTCTGGCTATAGATGCCTACCCATTGTCTAAGCATCCTAAACCTGAGTACAGGAAGGTGTTTTACGCATTGTTAGACTGGGTCAAACATCTCAACAAGACTCTTAACGAAGGTGTTTTGGAGTCTTTTTCTGTTACACTTTTAGATGAACATGAGTCTAAGTTTTGGGATGAAAGCTTTTATGCTAGTATGTATGAGAAGTCTACAGTATTACAAGCTGCTGGTCTTTGTGTAGTATGTGGTTCTCAAACAGTTCTAAGATGCGGTGATTGTTTACGCAGACCGATGTTGTGCACTAAGTGCGCCTATGATCATGTGTTTGGCACTGATCATAAGTTCATTTTAGCTATTACACCATATGTGTGTAACACATCTGGCTGCAATGTAAATGACGTTACAAAACTGTATCTTGGAGGTTTGAATTATTACTGTGTAGACCACAAACCACATCTTTCATTCCCACTGTGTTCAGTTGGTAATGTCTTTGGTTTGTACAAAAGTTCTGCTTTGGGTTCCATGGACATTGATGTCTTTAACAAACTTTCTACCTCTGATTGGTCTGACATTCGCGACTACAAGCTTGCTAATGATGCAAAAGAGTCACTAAGGTTGTTTGCAGCTGAAACGGTCAAGGCTAAAGAGGAAAGTGTTAAGTCATCATACGCTTATGCTACCCTAAAGGAGATTGTAGGTCCTAAGGAACTTTTGCTCTTATGGGAAAGTGGAAAAGCCAAACCACCGTTAAACCGTAATTCTGTTTTTACATGCTTCCAAATTACAAAAGACTCCAAGTTTCAAGTTGGTGAGTTTGTGTTTGAGAAAGTAGATTACGGTTCTGATACGGTTACTTACAAATCCACTGCTACTACTAAGTTAGTACCAGGTATGTTGTTTATTTTGACTTCTCATAATGTTGCTCCACTTAGAGCGCCAACAATGGCAAACCAGGAGAAATATTCTACCATTTACAAGTTGCACCCATCATTTAATGTTAGTGATGCTTATGCAAATCTTGTACCTTATTACCAACTTATTGGCAAACAGCGTATCACCACAATACAGGGTCCTCCTGGTAGTGGAAAATCGCATTGTTCTATTGGTATTGGTGTGTATTACCCTGGAGCGAGGATCGTGTTCACCGCTTGTTCTCACGCTGCTGTTGATTCGCTCTGTGCAAAAGCTGTCACAGCCTATAGTGTTGATAAGTGTACACGTATTATTCCTGCACGTGCCAGAGTTGAGTGTTATAGTGGTTTTAAACCTAACAATAATAGTGCACAATACGTGTTTAGTACTGTTAATGCGTTACCTGAAGTTAATGCAGACATTGTTGTCGTGGATGAGGTGTCTATGTGCACTAACTATGACTTGTCTGTGATTAACCAGCGTATATCATATAAACACATTGTATATGTTGGTGATCCTCAACAGCTTCCAGCTCCTAGAGTTCTTATCTCTAAAGGTGTTATGGAACCAATTGACTATAATGTTGTGACACAACGTATGTGTGCTATAGGACCCGATGTCTTTTTACACAAGTGTTACAGATGTCCTGCTGAAATAGTTAACACTGTTTCAGAGCTTGTTTATGAAAACAAGTTTGTACCTGTCAAAGAAGCTAGTAAGCAGTGCTTCAAAATCTTTGAACGCGGTAGTGTTC-AGGTAGACAATGGCTCCAGTATAAATAGGCGTCAACTTGATGTTGTTAAGCGATTTATACATAAAAACTCCACATGGAGCAAGGCTGTGTTTATCTCACCTTACAATAGTCAAAATTATGTAGCTGCCAGGCTTTTAGGCTTACAAACTCAGACAGTGGATTCTGCTCAAGGTAGTGAATATGACTATGTTATATTCGCACAGACATCAGATACTGCTCATGCCTGTAATGCCAATCGTTTTAACGTTGCCATTACTAGAGCAAAGAAAGGTATTTTCTGTATTATGTCTGACAGAACTTTGTTTGATGCACTTAAGTTCTTTGAAATCACTATGACAGATTTACAGTC------------------TGAAAGTAGTTGTGGTTTGTTTAAGGATTGTGCACGTAACCCTATTGATTTACCACCAAGTCATGCCACTACTTATTTGTCATTGTCTGATAGATTTAAGACTAGTGGTGACTTGGCTGTTCAAATAGGTAACAACAA---TGTTTGTACCTATGAACATGTGATTTCATATATGGGTTTCAGGTTTGATGTTAGCATGCCTGGTAGTCATAGTTTGTTCTGTACTAGAGACTTTGCCATGCGTCATGTCAGAGGTTGGTTAGGAATGGATGTGGAAGGTGCACATGTCACAGGTGACAATGTTGGCACTAATGTACCTCTACAAGTTGGTTTTTCCAATGGTGTTGATTTTGTAGCTCAACCTGAAGGTTGTGTTCTAACAAACACTGGCAGTGTTGTAAAACCTGTTCGTGCTCGTGCACCACCTGGAGAACAATTTACTCACATTGTACCTCTGTTACGCAAGGGACAACCTTGGAGTGTGTTGAGAAAACGTATTGTTCAAATGATAGCAGATTTTCTTGCTGGCTCATCTGATGTACTGGTGTTTGTACTTTGGGCTGGCGGTTTAGAGTTGACCACTATGCGTTATTTTGTTAAGATTGGAGCTGTTAAACATTGCCAA---TGTGGTACTGTTGCAACATGCTACAATTCTGTTAGTAATGACTATTGTTGCTTTAAACATGCATTGGGCTGTGACTATGTTTATAATCCATATGTCATAGATATTCAACAATGGGGTTATGTTGGTTCACTCTCCACTAATCACCATGCAATTTGTAATGTTCATAGAAATGAGCATGTTGCTTCTGGTGATGCTATTATGACTAGATGTTTGGCTGTGTATGACTGCTTTGTTAAGAATGTGGATTGGTCAATTACCTACCCTATGATAGCTAATGAAAATGCCATAAACAAGGGCGGTCGCACTGTGCAGAGTCATATTATGCGTGCTGCTATTAAATTGTACAACCCTAAAGCAATC----------------CATGACATTGGTAATCCTAAGGGTATTCGTTGTGCTGTAACTGATGCCAAGTGGTATTG-TTATGACAAGAACCCTATTAATTCTAATGTGAAAACATTGGAGTATGATTACATGACACATGGCCAAATG------GATGGCTTGTGTTTGTTTTGGAATTGTAATGTGGATATGTACCCTGAATTCTCAATTGTTTGCAGGTTTGACACACGTACACGATCTACATTGAACCTTGAAGGTGTAAATGGTGGGTCATTGTATGTCAATAATCATGCATTTCACACTCCTGCTTATGATAAACGTGCTATGGCTAAATTGAAACCAGCACCGTTTTTCTACTATGACGACGGTTCATGTGAGGTTGTTCACG------------ATCAAGTTAACTATGTTCCTTTGAGAGCCACTAATTGCATTACCAAGTGTAATATTGGTGGTGCTGTATGTTCTAAGCACGCTAATCTCTATAGAGCATATGTTGAGTCATATAACATTTTTACTCAAGCTGGTTTTAATATTTGGGTTCCTACCACGTTTGATTGTTATAATTTGTGGCAGACATTCACAGAGGTCAATTTACAAGGTTTAGAGAACATTGCTTTTAACGTTGTTAATAAAGGTTCATTTGTTGGTGCTGATGGTGAATTACCAGTAGCCATTAGTGGTGATAAAGTGTTCGTACGTGATGGTAACACTGATAATTTAGTCTTTGTTAACAAAACATCACTGCCTACAAACATAGCATTTGAACTTTTTGCTAAGAGGAAGGTTGGTTTAACACCACCTCTCAGTATTCTCAAAAACCTTGGTGTTGTCGCCACATATAAGTTTGTCTTGTGGGATTATGAAGCTGAGCGTCCCTTGACAAGCTTTACTAAGTCTGTTTGTGGTTATACAGAC------TTTGCAGAGGATGTTTGTACTTGTTACGATAATAGTATACAAGGTTCATACGAACGTTTTACTCTGTCAACTAATGCTGTGTTATTCTCTGCTACTGCTGTGAAAACAGGTGGTAAGAGTTTGCCGGCTATTAAATTGAATTTT-GGAATGCTTAATGGTAATGCAATTGCTACTGTCAAATCAGAAGATGGTAACATAAAAAATATTAACTGGTTTGT------------------------------------------------------------------------------TTACGTACGCAAAGATGGCAAACCTGTTGATCATTATGATGGTTTT---------------------TATACCCAAGGTCGTAATTTACAAGACTTTTTGCCTCGCAGCACAATGGAAGAAGACTTTTTGAACATGGATATAGGCGTGTTTATTCAAAAGTATGGTCTAGAGGATTTCAACTTCGAGCACGTTGTGTATGGTGATGTTTCAAAAACTACTCTAGGCGGTTTACACTTGTTGATTTCACAAGTACGTCTGAGTAAAATGGGCATCTTAAAGGCAGAGGAGTTTGTGGCAGCATCTGACATAACACTCAAATGTTGTATTGTGACTTATCTTAATGATCCTAGTTCTAAGACTGTTTGTACTTACATGGATTTGTTGTTGGATGATTTTGTTTCTGTATTGAAGTCTTTGGATTTGACTGTTGTATCCAAGGTTC------ATGAGGTCATAATTGACAACAAACCATGGAGATGGATGCTATGGTGTAAAGATAATGCCGTTGCTACATTCTATCCTCAGTTGCAGAGTG---CAGAATGGAAATGCGGGTATTCTATGCCTGGTATTTATAAGACACAACGTATGTGCTTAGAACCATGTAATTTGTATAATTATGGTGCAGGTTTGAAGTTGCCCAGTGGCATTATGTTCAATGTTGTTAAATACACTCAATTGTGTCAATATTTTAACAGTACCACGTTATGTGTTCCTCATAATATGAGAGTGTTACACTTGGGTGCTGGCTCTGATTATGGTGTTGCACCAGGAACTGCTGTTCTTAAAAGGTGGTTGCCGCACGACGCAATTGTTGTTGACAACGATGTTGTTGACTATGTGAGTGACGCTGATTTTAGTGTTACTGGTGATTGTGCAACCGTTTATTTGGAAGACAAGTTTGACTTGTTAATCTCTGATATGTACGATGGTAGGACAAAGGCAATTGATGGTGAAAATGTTTCGAAAGAAGGATTTTTCACTTACATCAATGGTTTCATTTGTGAAAAACTTGCCATCGGAGGTTCGATTGCTATTAAAGTAACAGAGTATAGCTGGAATAAGAAATTGTATGAACTTGTACAAAGATTTTCTTTTTGGACTATGTTTTGCACTTCTGTTAATACGTCATCATCAGAAGCCTTTGTTGTCGGAATTAACTATCTTGGTGATTTCGCACAAGGACCTTTTATAGATGGTAACATAATACACGCAAATTATGTATTTTGGCGTAACTCCACTGTTATGAGTTTGTCCTACAACTCTGTTTTAGACCTGAGTAAATTTAATTGCAAACACAAAGCGACTGTTGTTGTGCAATTAAAGGATAGTGATATTAATGAAATGGTGCTTAGTCTTGTTAGGAGTGGTAAGTTGCTTGTAAGGGGTAATGGCAAG---TGTTTGAGTTTTAGTAAT
>KF293665 Human coronavirus 229E clone mock-p11, partial genome
---------------------------------------------------------------------------------------------------------------------------------------------------------------------------------------------------------------------------------------------------------------------------------------------------------------------------------------------------------------AAGACTGTGAAGTTTTTAAGGAGATATTGGTTCTTACTGGTTGTTGTAGTACTGATTACTTTGAAATGAAGAATTGGTTTGACCCCATAGAAAATGAGGACATACACCGTGTGTATGCTGCTTTAGGTAAGGTAGTTGCAAATGCAATGCTTAAGTGTGTTGCTTTTTGCGACGAAATGGTGCTCAAAGGAGTTGTTGGTGTTTTGACCTTAGACAACCAAGATCTTAATGGGAATTTCTATGACTTCGGTGACTTTGTATTGTGTCCTCCTGGAATGGGAATACCCTACTGCACGTCATACTATTCTTATATGATGCCTGTTATGGGTATGACTAATTGTTTAGCTAGTGAGTGCTTTATGAAAAGTGACATCTTTGGTCAAGACTTCAAAACTTTTGATTTGTTGAAATATGATTTCACAGAACATAAGGAGGTTTTGTTTAACAAGTACTTTAAGTATTGGGGACAGGATTATCATCCTGATTGTGTTGATTGCCATGACGAGATGTGTATTTTGCATTGTTCAAATTTTAACACACTCTTCGCAACCACAATTCCAAACACGGCTTTTGGACCTCTATGCAGAAAAGTGTTTATTGATGGTGTACCCGTAGTTGCTACTGCTGGTTACCACTTTAAACAATTAGGACTTGTGTGGAACAAAGATGTTAACACTCATTCTACCAGACTTACTATTACTGAACTCTTACAGTTTGTGACAGATCCAACGCTTATAGTTGCGTCATCGCCTGCCTTGGTGGATAAACGCACTGTTTGTTTTTCTGTCGCTGCTTTGAGTACAGGATTAACATCCCAAACAGTAAAACCTGGCCATTTTAATAAGGAGTTTTATGACTTCTTACGTTCTCAGGGGTTTTTCGATGAGGGTTCAGAATTAACATTGAAGCATTTCTTTTTTACACAAAAGGGTGATGCTGCAATTAAAGATTTTGATTATTATCGTTACAACAGACCTACTATGCTGGATATTGGACAAGCTCGCGTAGCATATCAAGTGGCAGCTCGCTATTTTGACTGTTACGAGGGTGGCTGTATTACATCTAGAGAGGTTGTTGTTACAAACCTTAATAAAAGCGCTGGTTGGCCCCTTAATAAGTTTGGTAAAGCTGGTTTATATTATGAGTCTATTAGTTATGAGGAACAAGATGCTATTTTTTCATTAACAAAGCGTAATATTCTCCCTACTATGACTCAGTTAAATCTTAAATACGCCATATCTGGTAAGGAACGCGCACGTACAGTGGGTGGCGTCTCTTTATTAGCTACTATGACTACAAGACAGTTTCATCAGAAATGTCTGAAATCCATAGTAGCTACCAGAAATGCCACCGTTGTTATCGGCACTACCAAGTTTTATGGCGGGTGGGATAATATGTTAAAGAACCTGATGGCCGATGTTGATGATCCTAAATTGATGGGATGGGACTATCCTAAGTGTGATAGAGCTATGCCCTCAATGATTCGTATGTTGTCGGCTATGATCTTAGGTTCTAAGCATGTCACATGTTGTACGGCTAGTGATAAATTTTATAGACTTAGTAATGAGCTTGCTCAAGTTTTGACCGAGGTTGTTTATTCAAATGGTGG-GTTTTATTTTAAACCTGGTGGTACAACTTCTGGTGATGCAACTACAGCCTATGCCAATTCTGTCTTTAATATATTTCAGGCTGTAAGTTCTAACATTAATTGCGTTTTGAGCGTTAACTCGTCAAATTGCAATAATTTTAATGTTAAGAAGTTACAGAGACAACTTTATGATAATTGCTATAGAAATAGTAATGTTGATGAATCTTTTGTGGATGACTTTTATGGTTATTTGCAAAAGCATTTTTC-TATGATGATTCTTTCTGATGATAGTGTTGTGTGCTATAATAAAACTTATGCTGGACTTGGTTACATTGCTGATATTAGTGCTTTTAAAGCCACTTTGTATTATCAGAATGGTGTGTTTATGAGTACAGCTAAGTGTTGGACTGAGGAAGATCTTTCTATAGGACCTCATGAATTTTGCTCACAGCACACTATGCAGATTGTAGATGAAAATGGTAAGTATTATCTACCATATCCAGATCCTAGCCGTATTATTTCTGCTGGTGTTTTTGTGG---------------ATGACATCACTAAGACTGATGCTGTCATTCTTTTGGAACGCTATGTTTCTCTGGCTATAGATGCCTACCCATTGTCTAAGCATCCTAAACCTGAGTACAGGAAGGTGTTTTACGCATTGTTAGACTGGGTCAAACATCTCAACAAGACTCTTAACGAAGGTGTTTTGGAGTCTTTTTCTGTTACACTTTTAGATGAACATGAGTCTAAGTTTTGGGATGAAAGCTTTTATGCTAGTATGTATGAGAAGTCTACAGTATTACAAGCTGCTGGTCTTTGTGTAGTATGTGGTTCTCAAACAGTTCTAAGATGCGGTGATTGTTTACGCAGACCGATGTTGTGCACTAAGTGCGCCTATGATCATGTGTTTGGCACTGATCATAAGTTCATTTTAGCTATTACACCATATGTGTGTAACACATCTGGCTGCAATGTAAATGACGTTACAAAACTGTATCTTGGAGGTTTGAATTATTACTGTGTAGACCACAAACCACATCTTTCATTCCCACTGTGTTCAGTTGGTAATGTCTTTGGTTTGTACAAAAGTTCTGCTTTGGGTTCCATGGACATTGATGTCTTTAACAAACTTTCTACCTCTGATTGGTCTGACATTCGCGACTACAAGCTTGCTAATGATGCAAAAGAGTCACTAAGGTTGTTTGCAGCTGAAACGGTCAAGGCTAAAGAGGAAAGTGTTAAGTCATCATACGCTTATGCTACCCTAAAGGAGATTGTAGGTCCTAAGGAACTTTTGCTCTTATGGGAAAGTGGAAAAGCCAAACCACCGTTAAACCGTAATTCTGTTTTTACATGCTTCCAAATTACAAAAGACTCCAAGTTTCAAGTTGGTGAGTTTGTGTTTGAGAAAGTAGATTACGGTTCTGATACGGTTACTTACAAATCCACTGCTACTACTAAGTTAGTACCAGGTATGTTGTTTATTTTGACTTCTCATAATGTTGCTCCACTTAGAGCGCCAACAATGGCAAACCAGGAGAAATATTCTACCATTTACAAGTTGCACCCATCATTTAATGTTAGTGATGCTTATGCAAATCTTGTACCTTATTACCAACTTATTGGCAAACAGCGTATCACCACAATACAGGGTCCTCCTGGTAGTGGAAAATCGCATTGTTCTATTGGTATTGGTGTGTATTACCCTGGAGCGAGGATCGTGTTCACCGCTTGTTCTCACGCTGCTGTTGATTCGCTCTGTGCAAAAGCTGTCACAGCCTATAGTGTTGATAAGTGTACACGTATTATTCCTGCACGTGCCAGAGTTGAGTGTTATAGTGGTTTTAAACCTAACAATAATAGTGCACAATACGTGTTTAGTACTGTTAATGCGTTACCTGAAGTTAATGCAGACATTGTTGTCGTGGATGAGGTGTCTATGTGCACTAACTATGACTTGTCTGTGATTAACCAGCGTATATCATATAAACACATTGTATATGTTGGTGATCCTCAACAGCTTCCAGCTCCTAGAGTTCTTATCTCTAAAGGTGTTATGGAACCAATTGACTATAATGTTGTGACACAACGTATGTGTGCTATAGGACCCGATGTCTTTTTACACAAGTGTTACAGATGTCCTGCTGAAATAGTTAACACTGTTTCAGAGCTTGTTTATGAAAACAAGTTTGTACCTGTCAAAGAAGCTAGTAAGCAGTGCTTCAAAATCTTTGAACGCGGTAGTGTTC-AGGTAGACAATGGCTCCAGTATAAATAGGCGTCAACTTGATGTTGTTAAGCGATTTATACATAAAAACTCCACATGGAGCAAGGCTGTGTTTATCTCACCTTACAATAGTCAAAATTATGTAGCTGCCAGGCTTTTAGGCTTACAAACTCAGACAGTGGATTCTGCTCAAGGTAGTGAATATGACTATGTTATATTCGCACAGACATCAGATACTGCTCATGCCTGTAATGCCAATCGTTTTAACGTTGCCATTACTAGAGCAAAGAAAGGTATTTTCTGTATTATGTCTGACAGAACTTTGTTTGATGCACTTAAGTTCTTTGAAATCACTATGACAGATTTACAGTC------------------TGAAAGTAGTTGTGGTTTGTTTAAGGATTGTGCACGTAACCCTATTGATTTACCACCAAGTCATGCCACTACTTATTTGTCATTGTCTGATAGATTTAAGACTAGTGGTGACTTGGCTGTTCAAATAGGTAACAACAA---TGTTTGTACCTATGAACATGTGATTTCATATATGGGTTTCAGGTTTGATGTTAGCATGCCTGGTAGTCATAGTTTGTTCTGTACTAGAGACTTTGCCATGCGTCATGTCAGAGGTTGGTTAGGAATGGATGTGGAAGGTGCACATGTCACAGGTGACAATGTTGGCACTAATGTACCTCTACAAGTTGGTTTTTCCAATGGTGTTGATTTTGTAGCTCAACCTGAAGGTTGTGTTCTAACAAACACTGGCAGTGTTGTAAAACCTGTTCGTGCTCGTGCACCACCTGGAGAACAATTTACTCACATTGTACCTCTGTTACGCAAGGGACAACCTTGGAGTGTGTTGAGAAAACGTATTGTTCAAATGATAGCAGATTTTCTTGCTGGCTCATCTGATGTACTGGTGTTTGTACTTTGGGCTGGCGGTTTAGAGTTGACCACTATGCGTTATTTTGTTAAGATTGGAGCTGTTAAACATTGCCAA---TGTGGTACTGTTGCAACATGCTACAATTCTGTTAGTAATGACTATTGTTGCTTTAAACATGCATTGGGCTGTGACTATGTTTATAATCCATATGTCATAGATATTCAACAATGGGGTTATGTTGGTTCACTCTCCACTAATCACCATGCAATTTGTAATGTTCATAGAAATGAGCATGTTGCTTCTGGTGATGCTATTATGACTAGATGTTTGGCTGTGTATGACTGCTTTGTTAAGAATGTGGATTGGTCAATTACCTACCCTATGATAGCTAATGAAAATGCCATAAACAAGGGCGGTCGCACTGTGCAGAGTCATATTATGCGTGCTGCTATTAAATTGTACAACCCTAAAGCAATC----------------CATGACATTGGTAATCCTAAGGGTATTCGTTGTGCTGTAACTGATGCCAAGTGGTATTG-TTATGACAAGAACCCTATTAATTCTAATGTGAAAACATTGGAGTATGATTACATGACACATGGCCAAATG------GATGGCTTGTGTTTGTTTTGGAATTGTAATGTGGATATGTACCCTGAATTCTCAATTGTTTGCAGGTTTGACACACGTACACGATCTACATTGAACCTTGAAGGTGTAAATGGTGGGTCATTGTATGTCAATAATCATGCATTTCACACTCCTGCTTATGATAAACGTGCTATGGCTAAATTGAAACCAGCACCGTTTTTCTACTATGACGACGGTTCATGTGAGGTTGTTCACG------------ATCAAGTTAACTATGTTCCTTTGAGAGCCACTAATTGCATTACCAAGTGTAATATTGGTGGTGCTGTATGTTCTAAGCACGCTAATCTCTATAGAGCATATGTTGAGTCATATAACATTTTTACTCAAGCTGGTTTTAATATTTGGGTTCCTACCACGTTTGATTGTTATAATTTGTGGCAGACATTCACAGAGGTCAATTTACAAGGTTTAGAGAACATTGCTTTTAACGTTGTTAATAAAGGTTCATTTGTTGGTGCTGATGGTGAATTACCAGTAGCCATTAGTGGTGATAAAGTGTTCGTACGTGATGGTAACACTGATAATTTAGTCTTTGTTAACAAAACATCACTGCCTACAAACATAGCATTTGAACTTTTTGCTAAGAGGAAGGTTGGTTTAACACCACCTCTCAGTATTCTCAAAAACCTTGGTGTTGTCGCCACATATAAGTTTGTCTTGTGGGATTATGAAGCTGAGCGTCCCTTGACAAGCTTTACTAAGTCTGTTTGTGGTTATACAGAC------TTTGCAGAGGATGTTTGTACTTGTTACGATAATAGTATACAAGGTTCATACGAACGTTTTACTCTGTCAACTAATGCTGTGTTATTCTCTGCTACTGCTGTGAAAACAGGTGGTAAGAGTTTGCCGGCTATTAAATTGAATTTT-GGAATGCTTAATGGTAATGCAATTGCTACTGTCAAATCAGAAGATGGTAACATAAAAAATATTAACTGGTTTGT------------------------------------------------------------------------------TTACGTACGCAAAGATGGCAAACCTGTTGATCATTATGATGGTTTT---------------------TATACCCAAGGTCGTAATTTACAAGACTTTTTGCCTCGCAGCACAATGGAAGAAGACTTTTTGAACATGGATATAGGCGTGTTTATTCAAAAGTATGGTCTAGAGGATTTCAACTTCGAGCACGTTGTGTATGGTGATGTTTCAAAAACTACTCTAGGCGGTTTACACTTGTTGATTTCACAAGTACGTCTGAGTAAAATGGGCATCTTAAAGGCAGAGGAGTTTGTGGCAGCATCTGACATAACACTCAAATGTTGTACTGTGACTTATCTTAATGATCCTAGTTCTAAGACTGTTTGTACTTACATGGATTTGTTGTTGGATGATTTTGTTTCTGTATTGAAGTCTTTGGATTTGACTGTTGTATCCAAGGTTC------ATGAGGTCATAATTGACAACAAACCATGGAGATGGATGCTATGGTGTAAAGATAATGCCGTTGCTACATTCTATCCTCAGTTGCAGAGTG---CAGAATGGAAATGCGGGTATTCTATGCCTGGTATTTATAAGACACAACGTATGTGCTTAGAACCATGTAATTTGTATAATTATGGTGCAGGTTTGAAGTTGCCCAGTGGCATTATGTTCAATGTTGTTAAATACACTCAATTGTGTCAATATTTTAACAGTACCACGTTATGTGTTCCTCATAATATGAGAGTGTTACACTTGGGTGCTGGCTCTGATTATGGTGTTGCACCAGGAACTGCTGTTCTTAAAAGGTGGTTGCCGCACGACGCAATTGTTGTTGACAACGATGTTGTTGACTATGTGAGTGACGCTGATTTTAGTGTTACTGGTGATTGTGCAACCGTTTATTTGGAAGACAAGTTTGACTTGTTAATCTCTGATATGTACGATGGTAGGACAAAGGCAATTGATGGTGAAAATGTTTCGAAAGAAGGATTTTTCACTTACATCAATGGTTTCATTTGTGAAAAACTTGCCATCGGAGGTTCGATTGCTATTAAAGTAACAGAGTATAGCTGGAATAAGAAATTGTATGAACTTGTACAAAGATTTTCTTTTTGGACTATGTTTTGCACTTCTGTTAATACGTCATCATCAGAAGCCTTTGTTGTCGGAATTAACTATCTTGGTGATTTCGCACAAGGACCTTTTATAGATGGTAACATAATACACGCAAATTATGTATTTTGGCGTAACTCCACTGTTATGAGTTTGTCCTACAACTCTGTTTTAGACCTGAGTAAATTTAATTGCAAACACAAAGCGACTGTTGTTGTGCAATTAAAGGATAGTGATATTAATGAAATGGTGCTTAGTCTTGTTAGGAGTGGTAAGTTGCTTGTAAGGGGTAATGGCAAG---TGTTTGAGTTTTAGTAAT
>KF293664 Human coronavirus 229E clone p0, partial genome
---------------------------------------------------------------------------------------------------------------------------------------------------------------------------------------------------------------------------------------------------------------------------------------------------------------------------------------------------------------AAGACTGTGAAGTTTTTAAGGAGATATTGGTTCTTACTGGTTGTTGTAGTACTGATTACTTTGAAATGAAGAATTGGTTTGACCCCATAGAAAATGAGGACATACACCGTGTGTATGCTGCTTTAGGTAAGGTAGTTGCAAATGCAATGCTTAAGTGTGTTGCTTTTTGCGACGAAATGGTGCTCAAAGGAGTTGTTGGTGTTTTGACCTTAGACAACCAAGATCTTAATGGGAATTTCTATGACTTCGGTGACTTTGTATTGTGTCCTCCTGGAATGGGAATACCCTACTGCACGTCATACTATTCTTATATGATGCCTGTTATGGGTATGACTAATTGTTTAGCTAGTGAGTGCTTTATGAAAAGTGACATCTTTGGTCAAGACTTCAAAACTTTTGATTTGTTGAAATATGATTTCACAGAACATAAGGAGGTTTTGTTTAACAAGTACTTTAAGTATTGGGGACAGGATTATCATCCTGATTGTGTTGATTGCCATGACGAGATGTGTATTTTGCATTGTTCAAATTTTAACACACTCTTCGCAACCACAATTCCAAACACGGCTTTTGGACCTCTATGCAGAAAAGTGTTTATTGATGGTGTACCCGTAGTTGCTACTGCTGGTTACCACTTTAAACAATTAGGACTTGTGTGGAACAAAGATGTTAACACTCATTCTACCAGACTTACTATTACTGAACTCTTACAGTTTGTGACAGATCCAACGCTTATAGTTGCGTCATCGCCTGCCTTGGTGGATAAACGCACTGTTTGTTTTTCTGTCGCTGCTTTGAGTACAGGATTAACATCCCAAACAGTAAAACCTGGCCATTTTAATAAGGAGTTTTATGACTTCTTACGTTCTCAGGGGTTTTTCGATGAGGGTTCAGAATTAACATTGAAGCATTTCTTTTTTACACAAAAGGGTGATGCTGCAATTAAAGATTTTGATTATTATCGTTACAACAGACCTACTATGCTGGATATTGGACAAGCTCGCGTAGCATATCAAGTGGCAGCTCGCTATTTTGACTGTTACGAGGGTGGCTGTATTACATCTAGAGAGGTTGTTGTTACAAACCTTAATAAAAGCGCTGGTTGGCCCCTTAATAAGTTTGGTAAAGCTGGTTTATATTATGAGTCTATTAGTTATGAGGAACAAGATGCTATTTTTTCATTAACAAAGCGTAATATTCTCCCTACTATGACTCAGTTAAATCTTAAATACGCCATATCTGGTAAGGAACGCGCACGTACAGTGGGTGGCGTCTCTTTATTAGCTACTATGACTACAAGACAGTTTCATCAGAAATGTCTGAAATCCATAGTAGCTACCAGAAATGCCACCGTTGTTATCGGCACTACCAAGTTTTATGGCGGGTGGGATAATATGTTAAAGAACCTGATGGCCGATGTTGATGATCCTAAATTGATGGGATGGGACTATCCTAAGTGTGATAGAGCTATGCCCTCAATGATTCGTATGTTGTCGGCTATGATCTTAGGTTCTAAGCATGTCACATGTTGTACGGCTAGTGATAAATTTTATAGACTTAGTAATGAGCTTGCTCAAGTTTTGACCGAGGTTGTTTATTCAAATGGTGG-GTTTTATTTTAAACCTGGTGGTACAACTTCTGGTGATGCAACTACAGCCTATGCCAATTCTGTCTTTAATATATTTCAGGCTGTAAGTTCTAACATTAATTGCGTTTTGAGCGTTAACTCGTCAAATTGCAATAATTTTAATGTTAAGAAGTTACAGAGACAACTTTATGATAATTGCTATAGAAATAGTAATGTTGATGAATCTTTTGTGGATGACTTTTATGGTTATTTGCAAAAGCATTTTTC-TATGATGATTCTTTCTGATGATAGTGTTGTGTGCTATAATAAAACTTATGCTGGACTTGGTTACATTGCTGATATTAGTGCTTTTAAAGCCACTTTGTATTATCAGAATGGTGTGTTTATGAGTACAGCTAAGTGTTGGACTGAGGAAGATCTTTCTATAGGACCTCATGAATTTTGCTCACAGCACACTATGCAGATTGTAGATGAAAATGGTAAGTATTATCTACCATATCCAGATCCTAGCCGTATTATTTCTGCTGGTGTTTTTGTGG---------------ATGACATCACTAAGACTGATGCTGTCATTCTTTTGGAACGCTATGTTTCTCTGGCTATAGATGCCTACCCATTGTCTAAGCATCCTAAACCTGAGTACAGGAAGGTGTTTTACGCATTGTTAGACTGGGTCAAACATCTCAACAAGACTCTTAACGAAGGTGTTTTGGAGTCTTTTTCTGTTACACTTTTAGATGAACATGAGTCTAAGTTTTGGGATGAAAGCTTTTATGCTAGTATGTATGAGAAGTCTACAGTATTACAAGCTGCTGGTCTTTGTGTAGTATGTGGTTCTCAAACAGTTCTAAGATGCGGTGATTGTTTACGCAGACCGATGTTGTGCACTAAGTGCGCCTATGATCATGTGTTTGGCACTGATCATAAGTTCATTTTAGCTATTACACCATATGTGTGTAACACATCTGGCTGCAATGTAAATGACGTTACAAAACTGTATCTTGGAGGTTTGAATTATTACTGTGTAGACCACAAACCACATCTTTCATTCCCACTGTGTTCAGTTGGTAATGTCTTTGGTTTGTACAAAAGTTCTGCTTTGGGTTCCATGGACATTGATGTCTTTAACAAACTTTCTACCTCTGATTGGTCTGACATTCGCGACTACAAGCTTGCTAATGATGCAAAAGAGTCACTAAGGTTGTTTGCAGCTGAAACGGTCAAGGCTAAAGAGGAAAGTGTTAAGTCATCATACGCTTATGCTACCCTAAAGGAGATTGTAGGTCCTAAGGAACTTTTGCTCTTATGGGAAAGTGGAAAAGCCAAACCACCGTTAAACCGTAATTCTGTTTTTACATGCTTCCAAATTACAAAAGACTCCAAGTTTCAAGTTGGTGAGTTTGTGTTTGAGAAAGTAGATTACGGTTCTGATACGGTTACTTACAAATCCACTGCTACTACTAAGTTAGTACCAGGTATGTTGTTTATTTTGACTTCTCATAATGTTGCTCCACTTAGAGCGCCAACAATGGCAAACCAGGAGAAATATTCTACCATTTACAAGTTGCACCCATCATTTAATGTTAGTGATGCTTATGCAAATCTTGTACCTTATTACCAACTTATTGGCAAACAGCGTATCACCACAATACAGGGTCCTCCTGGTAGTGGAAAATCGCATTGTTCTATTGGTATTGGTGTGTATTACCCTGGAGCGAGGATCGTGTTCACCGCTTGTTCTCACGCTGCTGTTGATTCGCTCTGTGCAAAAGCTGTCACAGCCTATAGTGTTGATAAGTGTACACGTATTATTCCTGCACGTGCCAGAGTTGAGTGTTATAGTGGTTTTAAACCTAACAATAATAGTGCACAATACGTGTTTAGTACTGTTAATGCGTTACCTGAAGTTAATGCAGACATTGTTGTCGTGGATGAGGTGTCTATGTGCACTAACTATGACTTGTCTGTGATTAACCAGCGTATATCATATAAACACATTGTATATGTTGGTGATCCTCAACAGCTTCCAGCTCCTAGAGTTCTTATCTCTAAAGGTGTTATGGAACCAATTGACTATAATGTTGTGACACAACGTATGTGTGCTATAGGACCCGATGTCTTTTTACACAAGTGTTACAGATGTCCTGCTGAAATAGTTAACACTGTTTCAGAGCTTGTTTATGAAAACAAGTTTGTACCTGTCAAAGAAGCTAGTAAGCAGTGCTTCAAAATCTTTGAACGCGGTAGTGTTC-AGGTAGACAATGGCTCCAGTATAAATAGGCGTCAACTTGATGTTGTTAAGCGATTTATACATAAAAACTCCACATGGAGCAAGGCTGTGTTTATCTCACCTTACAATAGTCAAAATTATGTAGCTGCCAGGCTTTTAGGCTTACAAACTCAGACAGTGGATTCTGCTCAAGGTAGTGAATATGACTATGTTATATTCGCACAGACATCAGATACTGCTCATGCCTGTAATGCCAATCGTTTTAACGTTGCCATTACTAGAGCAAAGAAAGGTATTTTCTGTATTATGTCTGACAGAACTTTGTTTGATGCACTTAAGTTCTTTGAAATCACTATGACAGATTTACAGTC------------------TGAAAGTAGTTGTGGTTTGTTTAAGGATTGTGCACGTAACCCTATTGATTTACCACCAAGTCATGCCACTACTTATTTGTCATTGTCTGATAGATTTAAGACTAGTGGTGACTTGGCTGTTCAAATAGGTAACAACAA---TGTTTGTACCTATGAACATGTGATTTCATATATGGGTTTCAGGTTTGATGTTAGCATGCCTGGTAGTCATAGTTTGTTCTGTACTAGAGACTTTGCCATGCGTCATGTCAGAGGTTGGTTAGGAATGGATGTGGAAGGTGCACATGTCACAGGTGACAATGTTGGCACTAATGTACCTCTACAAGTTGGTTTTTCCAATGGTGTTGATTTTGTAGCTCAACCTGAAGGTTGTGTTCTAACAAACACTGGCAGTGTTGTAAAACCTGTTCGTGCTCGTGCACCACCTGGAGAACAATTTACTCACATTGTACCTCTGTTACGCAAGGGACAACCTTGGAGTGTGTTGAGAAAACGTATTGTTCAAATGATAGCAGATTTTCTTGCTGGCTCATCTGATGTACTGGTGTTTGTACTTTGGGCTGGCGGTTTAGAGTTGACCACTATGCGTTATTTTGTTAAGATTGGAGCTGTTAAACATTGCCAA---TGTGGTACTGTTGCAACATGCTACAATTCTGTTAGTAATGACTATTGTTGCTTTAAACATGCATTGGGCTGTGACTATGTTTATAATCCATATGTCATAGATATTCAACAATGGGGTTATGTTGGTTCACTCTCCACTAATCACCATGCAATTTGTAATGTTCATAGAAATGAGCATGTTGCTTCTGGTGATGCTATTATGACTAGATGTTTGGCTGTGTATGACTGCTTTGTTAAGAATGTGGATTGGTCAATTACCTACCCTATGATAGCTAATGAAAATGCCATAAACAAGGGCGGTCGCACTGTGCAGAGTCATATTATGCGTGCTGCTATTAAATTGTACAACCCTAAAGCAATC----------------CATGACATTGGTAATCCTAAGGGTATTCGTTGTGCTGTAACTGATGCCAAGTGGTATTG-TTATGACAAGAACCCTATTAATTCTAATGTGAAAACATTGGAGTATGATTACATGACACATGGCCAAATG------GATGGCTTGTGTTTGTTTTGGAATTGTAATGTGGATATGTACCCTGAATTCTCAATTGTTTGCAGGTTTGACACACGTACACGATCTACATTGAACCTTGAAGGTGTAAATGGTGGGTCATTGTATGTCAATAATCATGCATTTCACACTCCTGCTTATGATAAACGTGCTATGGCTAAATTGAAACCAGCACCGTTTTTCTACTATGACGACGGTTCATGTGAGGTTGTTCACG------------ATCAAGTTAACTATGTTCCTTTGAGAGCCACTAATTGCATTACCAAGTGTAATATTGGTGGTGCTGTATGTTCTAAGCACGCTAATCTCTATAGAGCATATGTTGAGTCATATAACATTTTTACTCAAGCTGGTTTTAATATTTGGGTTCCTACCACGTTTGATTGTTATAATTTGTGGCAGACATTCACAGAGGTCAATTTACAAGGTTTAGAGAACATTGCTTTTAACGTTGTTAATAAAGGTTCATTTGTTGGTGCTGATGGTGAATTACCAGTAGCCATTAGTGGTGATAAAGTGTTCGTACGTGATGGTAACACTGATAATTTAGTCTTTGTTAACAAAACATCACTGCCTACAAACATAGCATTTGAACTTTTTGCTAAGAGGAAGGTTGGTTTAACACCACCTCTCAGTATTCTCAAAAACCTTGGTGTTGTCGCCACATATAAGTTTGTCTTGTGGGATTATGAAGCTGAGCGTCCCTTGACAAGCTTTACTAAGTCTGTTTGTGGTTATACAGAC------TTTGCAGAGGATGTTTGTACTTGTTACGATAATAGTATACAAGGTTCATACGAACGTTTTACTCTGTCAACTAATGCTGTGTTATTCTCTGCTACTGCTGTGAAAACAGGTGGTAAGAGTTTGCCGGCTATTAAATTGAATTTT-GGAATGCTTAATGGTAATGCAATTGCTACTGTCAAATCAGAAGATGGTAACATAAAAAATATTAACTGGTTTGT------------------------------------------------------------------------------TTACGTACGCAAAGATGGCAAACCTGTTGATCATTATGATGGTTTT---------------------TATACCCAAGGTCGTAATTTACAAGACTTTTTGCCTCGCAGCACAATGGAAGAAGACTTTTTGAACATGGATATAGGCGTGTTTATTCAAAAGTATGGTCTAGAGGATTTCAACTTCGAGCACGTTGTGTATGGTGATGTTTCAAAAACTACTCTAGGCGGTTTACACTTGTTGATTTCACAAGTACGTCTGAGTAAAATGGGCATCTTAAAGGCAGAGGAGTTTGTGGCAGCATCTGACATAACACTCAAATGTTGTACTGTGACTTATCTTAATGATCCTAGTTCTAAGACTGTTTGTACTTACATGGATTTGTTGTTGGATGATTTTGTTTCTGTATTGAAGTCTTTGGATTTGACTGTTGTATCCAAGGTTC------ATGAGGTCATAATTGACAACAAACCATGGAGATGGATGCTATGGTGTAAAGATAATGCCGTTGCTACATTCTATCCTCAGTTGCAGAGTG---CAGAATGGAAATGCGGGTATTCTATGCCTGGTATTTATAAGACACAACGTATGTGCTTAGAACCATGTAATTTGTATAATTATGGTGCAGGTTTGAAGTTGCCCAGTGGCATTATGTTCAATGTTGTTAAATACACTCAATTGTGTCAATATTTTAACAGTACCACGTTATGTGTTCCTCATAATATGAGAGTGTTACACTTGGGTGCTGGCTCTGATTATGGTGTTGCACCAGGAACTGCTGTTCTTAAAAGGTGGTTGCCGCACGACGCAATTGTTGTTGACAACGATGTTGTTGACTATGTGAGTGACGCTGATTTTAGTGTTACTGGTGATTGTGCAACCGTTTATTTGGAAGACAAGTTTGACTTGTTAATCTCTGATATGTACGATGGTAGGACAAAGGCAATTGATGGTGAAAATGTTTCGAAAGAAGGATTTTTCACTTACATCAATGGTTTCATTTGTGAAAAACTTGCCATCGGAGGTTCGATTGCTATTAAAGTAACAGAGTATAGCTGGAATAAGAAATTGTATGAACTTGTACAAAGATTTTCTTTTTGGACTATGTTTTGCACTTCTGTTAATACGTCATCATCAGAAGCCTTTGTTGTCGGAATTAACTATCTTGGTGATTTCGCACAAGGACCTTTTATAGATGGTAACATAATACACGCAAATTATGTATTTTGGCGTAACTCCACTGTTATGAGTTTGTCCTACAACTCTGTTTTAGACCTGAGTAAATTTAATTGCAAACACAAAGCGACTGTTGTTGTGCAATTAAAGGATAGTGATATTAATGAAATGGTGCTTAGTCTTGTTAGGAGTGGTAAGTTGCTTGTAAGGGGTAATGGCAAG---TGTTTGAGTTTTAGTAAT
>KY073747 229E-related bat coronavirus strain BtKY229E-1, complete genome
---------------------------------------------------------------------CTTGAAGTCCAATTGTGTGCGCTTCAAGAATGCAGATAAGGATGACG------------CGTTTTATATTGTTAAACGTTGTATTAAGTCGGTTATGGACCACGAGCAGTCCATGTATAACTTACTTAAAGACTGTAATGCTGTTGCTAAGCATGATTTTTTCACTTGGCATGAAGGCAGAACCATCTATGGTAACGTTAGTAGACAGGATCTTACTAAATATACCATGATGGATTTGTGCTTTGC----------------TCTGCGTAACTTTGATGAAAAAGACTGTGAAGTTCTTAAGGAGATACTGGTCCTTACCGGTTGTTGTGGTACTGATTATTTTGAAATGAAGAATTGGTTTGATCCAGTAGAAAATGAGGACATACACCGTGTGTATGCTGCTTTGGGTAAAGTAGTTGCAAATGCAATGCTTAAGTGTGTGGCTCTTTGCGACGAAATGGTGCTTAAAGGAGTTGTTGGTGTCCTAACTCTAGACAACCAGGATCTTAATGGGAACTTCTATGACTTTGGGGATTTCGTTTTGTGTCCTCCTGGAATGGGAATACCTTATTGCACATCATATTACTCTTATATGATGCCTGTTATGGGTATGACCAATTGTCTAGCTAGTGAGTGTTTTATGAAAAGTGACATCTTTGGTCAAGACTTTAAGACTTATGATTTATTGAAATATGATTTCACAGAACATAAGGATGTTTTGTTTAACAAGTATTTTAAGTATTGGGGTCAAGATTATCACCCTGATTGTGTTGATTGTTATGATGAGATGTGTATTTTGCATTGTTCAAATTTCAACACACTCTTCGCTACCACAATACCAAATACAGCTTTTGGACCTCTATGCAGAAAAGTGTTTATTGATGGTGTACCCGTTGTTGCTACTGCTGGTTACCACTTTAAACAATTAGGACTTGTGTGGAACAAGGATGTTAACACTCACTCTACCAGACTTAACATTACTGAACTCTTACAGTTTGTGACAGACCCAGCGCTTATAGTTGCGTCATCACCAGCTCTTGTGGATAAACGCACTGTTTGCTTTTCTGTGGCAGCTTTGAGTACGGGATTAACATCTCAAACAGTAAAACCTGGCCATTTTAATAAGGAGTTTTATGACTTTTTACGCTCTCAGGGGTTTTTCGATGAAGGTTCAGAATTGACATTGAAGCATTTCTTTTTTACACAAAAGGGTGATGCTGCAATTAAAGATTTTGATTATTATCGTTATAATAGACCCACTATGTTAGATATTGGACAAGCACGTGTAGCATACCAAGTAGCATCTCGCTATTTTGACTGCTATGAAGGTGGTTGTATCACATCTAGAGAAGTGGTTGTTACGAACCTTAATAAGAGTGCTGGTTGGCCACTTAATAAGTTTGGTAAAGCTGGTTTGTATTATGAGTCTATTAGTTATGAAGAACAAGACGCTATGTTTGCATTAACAAAGCGTAACATTCTCCCTACTATGACTCAGTTAAATCTCAAATACGCCATATCTGGTAAGGAACGTGCACGTACAGTTGGCGGTGTCTCTTTGTTAGCCACTATGACTACTAGACAGTTTCATCAGAAATGTCTAAAATCCATAGTCGCTACTAGAAATGCCACCGTTGTTATTGGCACTACCAAATTCTATGGCGGTTGGGACAATATGCTAAAGAATTTGATGGCTGACGTTGACGATCCTAAATTGATGGGCTGGGACTATCCTAAGTGTGATAGAGCAATGCCCTCAATGATTCGTATGTTGTCGGCCATGATTTTAGGTTCTAAGCATGTCACATGTTGTACGGCTAGTGACAAATTTTATAGACTTAGTAATGAGCTTGCCCAAGTTTTGACAGAAGTTGTTTACTCAAATGGTGG-TTTTTATTTTAAACCTGGTGGTACAACTTCTGGTGATGCAACTACTGCTTATGCCAACTCTGTCTTTAATATATTTCAGGCTGTAAGTTCTAACATTAATCGCATTTTGAGCGTTAATTCGTCAAATTGCAATAACCTTAATGTTAAGAAATTACAGAAACAACTTTATGACAATTGCTATAGAAATAGTAATGTCGATGAGTCTTTTGTGGATGACTTTTATGGTTATTTACAAAAGCATTTTTC-TATGATGATTCTTTCTGATGATGGTGTTGTGTGTTATAATAAAACTTATGCTGAACTCGGTTACATTGCTGATATTAGTGCTTTTAAAGCTACTTTGTATTACCAGAACAGTGTATTCATGAGTACAGCTAAGTGTTGGACTGAGGAAGATCTTTCTGTAGGCCCTCATGAATTTTGCTCACAGCACACTATGCAGATTGTAGATGAAAATGGTAAGTATTATCTACCATACCCAGATCCTAGCCGTATTATTTCTGCTGGTGTTTTTGTGG---------------ATGACATTACTAAGACTGATGCTGTCATTCTTTTAGAACGCTATGTGTCACTTGCTATAGATGCGTACCCATTGTCCAAACATCCTAAACCTGAGTATAGGAAAGTGTTTTATGCACTTTTGGATTGGGTTAAATACCTCAATAAGACTCTCAATGAGGGTGTTTTGGAATCATTTTCTGTTACACTCTTAGATGAACATGAGTCTAAGTTTTGGGATGAAAGCTTCTATGCCAGTATGTATGAGAAGTCTACAGTACTACAAGCAGCTGGTCTTTGTGTAGTATGTGGTTCTCAAACAGTTTTAAGATGCGGTGATTGTTTACGCAAACCGATGTTGTGTACTAAATGTGCTTATGATCATGTGTTTGGCACTGATCATAAGTTCATTTTGGCCATTACACCTTATGTGTGTAACACATCGGGCTGCAATGTAAACGACGTTACAAAACTGTATCTTGGAGGTTTGAATTATTACTGTGTAGACCACAAACCACATCTCTCATTTCCACTGTGTTCAGCTGGTAATGTTTTTGGTTTGTACAAAAGTTCTGCTTTGGGTTCCATAGACGTTGATGTCTTTAATAAGCTTTCTACTTCTGATTGGTCTGATATTCGTGACTACAAGCTAGCTAATGAAGCTAAGGAGTCACTAAGACTGTTTGCAGCTGAAACTGTCAAAGCTAAGGAAGAAAGTGTTAAGTCATCATATGCCTATGCTACCCTAAAGGAGATTGTAGGTCCTAAGGAACTTTTGCTCTCATGGGAAAGTGGAAAAGCCAAACCACCGTTAAACCGTAATTCTGTGTTTACATGCTTCCAAATCACAAAAGACTCCAAATTTCAAGTTGGTGAGTTTGTGTTTGAGAAAGTAGATTACGGTTCTGATACGGTGACTTACAAATCCACTGCCACTACTAAGTTAGTACCAGGCATGCTGTTTATTTTGACTTCTCATAATGTTGCTCCACTTAGAGCACCGACAATGGCCAACCAGGAAAAATACTCCACTATTTACAAGTTGCATCCATCATTTAATGTTAGTGATGCTTATGCAAATCTTGTGCCTTATTACCAGCTAATAGGCAAACAGCGTATCACTACAATACAGGGTCCACCTGGTAGTGGTAAATCGCATTGCTCTATTGGTATTGGTGTGTATTATCCTGGTGCAAGAATTGTGTTTACTGCTTGTTCTCATGCTGCTGTAGATTCGTTGTGTGCGAAAGCTGCCACAGCTTACAGTGTTGACAAGTGTACACGTATAATTCCTGCACGTGCCAGAGTTGAGTGTTATGGTGGTTTTAAACCTAACAATAACAGTGCACAATATGTGTTTAGTACTGTTAATGCGCTACCTGAAGTTAACGCAGACATTGTTGTCGTAGATGAAGTGTCTATGTGCACCAATTATGATTTGTCTGTGATTAACCAGCGTATATCTTACAAACACATTGTGTATGTTGGTGATCCTCAACAGCTGCCAGCTCCTAGAGTTCTTATCTCTAAAGGTGTTATGGAACCAATTGATTATAATGTTGTGACGCAGCGTATGTGTGCTATAGGACCTGATGTCTTTTTACACAAGTGTTACAGGTGTCCTGCTGAAATAGTTAATACTGTTTCAGAGCTTGTTTATGAAAACAAGTTTGTACCTGTCAAAGAGGCTAGTAAGCAGTGCTTTAAAATCTTTGAACGTGGTAGTGTGC-AGGTGGACAATGGTTCCAGTATAAATAGGCGTCAACTTGATGTTGTTAAGCGGTTTATACATAAAAACCCTACATGGAGCAAAGCTGTTTTTATTTCACCTTACAACAGTCAGAACTATGTAGCTGCTAGGCTTTTAGGTTTACAAACTCAGACAGTGGATTCTGCTCAAGGCAGTGAATATGACTATGTTATATTTGCACAAACATCAGATACTGCTCATGCTTGTAATGCCAATCGTTTTAACGTTGCCATTACTAGAGCAAAGAAAGGTATCTTTTGTATTATGTCTGACAGAACTCTGTTTGATGCACTTAAATTCTTTGAAATCACTATGACTGATTTACAGTC------------------TGAAAATAGTTGTGGTTTGTTTAAGGATTGTGCACGTAACCCTATTGACTTACCACCCAGTCATGCCACCACTTATTTATCATTGTCTGATAGATTTAAGACTAGTGGTGACTTGGCAGTTCAAATAGGTAGCAACAA---TGTTTGCACTTATGAACATGTTATTTCATATATGGGTTTCAGGTTTGATGTTAGTATGCCTGGCAGTCATAGCTTGTTCTGTACTAGAGACTTTGCCATGCGTCATGTCAGAGGTTGGTTAGGAATGGATGTGGAAGGTGCACATGTCACAGGTGATAATGTTGGAACTAATGTGCCTCTACAAGTTGGTTTCTCCAATGGTGTTGATTTTGTAGCTCAACCTGAAGGTTGCGTTTTAACAAACACTGGCAGTGTTGTAAAACCTGTTCGTGCTCGTGCACCACCTGGAGAACAATTTACTCACCTAGTACCTCTGTTACGCAAGGGACAACCTTGGAGTGTTTTGAGAAAGCGCATTGTTCAAATGATAGCAGATTATCTCGCTGGTTCATCTGATGTACTGGTATTTGTACTATGGGCTGGCGGTTTGGAGTTGACCACTATGCGTTACTTTGTCAAGATTGGAGCTATTAAACACTGTCAG---TGTGGTACTGTTGCTACATGCTACAATTCCGTTAGTAACGATTATTGTTGTTTTAAACATGCATTGGGTTGTGACTATGTTTACAATCCATATGTCATAGATATACAACAATGGGGTTATGTTGGTTCTCTTTCCACAAATCACCATGCTATATGTAATGTTCATAGGAATGAACATGTAGCTTCTGGTGATGCTATCATGACTAGATGTTTGGCTGTTTATGACTGCTTTGTTAAGAATGTGGATTGGTCAATTACCTATCCTATGATAGCTAATGAAAAAGCCATAAACAAAAGTGGTCGCATTGTGCAAAGCCATATTATGCGTGCTGCTATTAAACTGTACAACCCTAAAGCAATC----------------CATGACATCGGTAATCCTAAGGGTATTCGTTGTGCTGTAACAGATGCCAAATGGTATTG-TTACGACAAGGATCCTATTAATTCTAATGTAAAGACATTGGAATATGATTACATGACACATGGTCAAATG------GATGGTCTGTGTTTGTTCTGGAATTGTAATGTGGATATGTATCCTGAATTCTCAATCGTTTGCAGGTTTGACACACGTACACGCTCTACATTGAACCTTGAAGGTGTAAATGGTGGATCGTTGTATGTCAATAACCATGCATTCCACACTCCAGCTTATGATAAACGTGCTATGGCCAAATTGAAACCAGCACCTTTTTTCTATTATGATGACAGTCCATGTGAAGTTGTTCATG------------ACCAAGTTAACTATGTTCCTTTGAGAGCTACTAATTGTATTACTAAATGTAACATTGGTGGTGCTGTTTGTTCTAAACATGCAAATCTATATAGGGCATATATTGAGTCATATAACACTTTCACTCAAGCAGGTTTTAATATTTGGGTTCCTACCACGTTTGATTGCTATAACTTGTGGCAAACATTTACAGAAGTAAATCTACAAGGTTTGGAGAACATTGCTTTTAATGTTGTTAAGAAGGGTTCATTTATAGGCGCTGATGGTGAACTACCAGTGGCTATTAGTGGTGATAAAGTGTTTGTACGTGATGGTAATATTGACAATCTGGTTTTTGTTAATAAAACATCACTGCCTACAAACATAGCATTTGAACTTTTTGCTAAAAGAAAGGTTGGTTTAACACCACCTCTCAGTATTCTTAAAAACCTTGGTGTTGTTGCCACGTATAAGTTTGTATTGTGGGATTATGAAGCTGACCGGCCCTTGACAAGCTTTACAAAGTCTGTTTGTGGTTACACAGAT------TTTACAGAGGATGTTTGTACCTGTTATGATAACAGCATACAAGGTTCTTATGAACGTTTTACTCTGTCAAATAATGCTGTGTTATTCTCTGCTACTGCTGTGAAAACAGGTGGTAAGAGTTTGCCGGCTATTAAATTGAATTTT-GGAATGCTTAATGGTAATGCCGTTGCTACTGTCAAATCAGAGGATGGTAACATTAAAAATGTTAACTGGTTTGT------------------------------------------------------------------------------GTATGTACGCAAAGATGGCAAACCTGTGGATCATTATGATGGATTT---------------------TATACTCAAGGTCGTAATTTACAAGACTTTTTGCCTCGTAGCACAATGGAAGAAGATTTTTTGAATATGGATATAGGTGTATTCATTCAAAAGTATGGTCTCGAAGACTTTAACTTCGAGCATGTTGTGTACGGTGATGTTTCAAAAACTACTTTAGGCGGTTTACACTTGTTGATTTCACAAGTACGTCTGAGTAAAATGGGCATCTTGAAAGCAGAAGAGTTTGTAGCAGCATCTGATGTAACACTCAAATGCTGCACAGTGACCTATCTTAATGATCCTAGCTCTAAGAATGTTTGTACTTACATGGACTTGTTGTTGGATGATTTTGTTGCCATATTGAAATCTTTAGATTTGACTGTTGTATCTAAGGTTC------ATGAAGTAATAATTGATAACAAACCATGGAGATGGATGCTATGGTGTAAAGACAATTCTGTTGCCACATTCTATCCTCAATTGCAAAGTG---CAGAATGGAAGTGTGGTTACTCTATGCCAGGCATTTATAAAGTGCAACGAATGTGCTTAGAACCCTGTAATTTGTATAATTACGGTGCAGGTTTAAAATTACCTAATGGCATTATGTTTAATGTTGTTAAATATACCCAATTGTGTCAGTATCTGAACAGCACCACATTATGTGTGCCTCATAATATGAGGGTACTACATTTAGGTGCAGGTTCAGATTATGGTGTAGCGCCTGGAACAGCAGTTCTCAAAAGGTGGCTACCCCAAGATGCAATTGTAGTTGATAATGATGTTGTAGACTATGTGAGCGATGCTGATTTTAGTGTTACGGGCGATTGTGCAACCGTTTATTTGGAAGACAAATTTGATTTGTTAATTTCAGATATGTATGATGGTAAGACAAAGGCAATTGATGGTGAAAATGTTTCAAAGGAAGGGTTTTTCACTTACATCAATGGCGTTATTTGTGAGAAACTTGCCATAGGAGGTTCCATTGCTATTAAAGTAACAGAATACAGTTGGAATAAGAAACTGTATGAACTTGCACAAAAATTTGCCTTTTGGACTATGTTTTGCACATCTGTTAACACTTCATCATCAGAAGCCTTTGTGATCGGCATCAACTATTTAGGTGATTTTGCACAAGGACCATTTATTGATGGAAATGTTATACATGCAAACTATGTCTTTTGGCGTAATTCCACTATTATGAGTTTGTCTTATAACTCTGTTTTAGATTTGAGCAAATTTAATTGTAAACATAAAGCTACTGTTGTTGTGCAATTAAAAGAGAGTGACATTAATGAAATGGTGCTCAGTCTTATTAGGAGTGGTAGGTTACTTGTTAGAGG---AAGTAAG---TGTGTAGGCTTTAGTAAT
>KY073748 229E-related bat coronavirus strain BtKY229E-8, complete genome
--------------------------------------------------------------------------------------------TCAAGAATGCAGATAAGGACGATG------------CGTTTTACATTGTTAAACGTTGTATTAAGTCAGTTATGGACCACGAGCAGTCCATGTATAACTTACTTAAGGGCTGTAATGCTGTTGCTAAGCATGATTTCTTCACTTGGCATGAGGGCAGAACTATCTATGGTAATGTTAGTAGACAGGATCTTACTAAATACACCATGATGGATTTGTGTTTTGC----------------TCTGCGTAATTTTGATGAAAAAGATTGTGAAGTTCTTAAGGAGATATTGGTTCTTACTGGTTGTTGTGGTACTGATTACTTTGAAATGAAGAATTGGTTTGACCCAGTAGAAAATGAGGACATACACCGTGTATACGCTGCTTTGGGTAAAGTAGTCGCAAATGCAATGCTTAAGTGTGTTGCTTTTTGCGATGAAATGGTGCTTAAAGGAGTTGTTGGTGTCTTGACCTTAGATAACCAAGACCTTAATGGGAACTTCTATGATTTTGGGGACTTTGTTTTGTGTCCTCCTGGAATGGGAATACCCTATTGCACATCATATTATTCTTATATGATGCCTGTTATGGGTATGACCAATTGTCTAGCTAGTGAGTGTTTCATGAAAAGTGATATCTTTGGTCAAGACTTCAAAACTTATGATTTGTTGAAATATGATTTCACAGAACATAAGGAGGTTTTGTTTAACAAGTACTTTAAGTATTGGGGACAGGACTATCACCCTGATTGTGTTGATTGCTATGATGAGATGTGTATTTTGCATTGTTCAAATTTTAATACACTCTTCGCTACCACAATTCCAAACACAGCTTTTGGACCTCTATGCAGAAAAGTGTTTATTGATGGTGTACCCGTAGTAGCCACTGCTGGTTACCACTTTAAACAGTTGGGACTTGTGTGGAACAAGGATGTTAACACTCATTCTACCAGACTTACCATTACTGAGCTCTTACAGTTTGTGACAGACCCTGCGCTTATAGTTGCATCATCACCAGCCTTGGTTGATAAACGCACTGTTTGCTTTTCTGTAGCGGCTTTGAGTACGGGCTTAACATCCCAAACAGTAAAACCTGGCCATTTTAATAAGGAGTTTTATGACTTCTTACGCTCTCAAGGGTTTTTCGATGAAGGTTCAGAATTGACGTTGAAGCATTTCTTTTTTACACAAAAGGGTGATGCTGCAATTAAAGATTTTGACTATTATCGTTATAACAGACCCACTATGCTAGATATTGGACAAGCACGCGTAGCATATCAAGTGGCATCTCGCTACTTTGATTGCTATGAAGGTGGTTGTATTACATCTAGAGAAGTGGTTGTTACAAACCTTAATAAGAGTGCTGGTTGGCCACTTAATAAGTTTGGTAAAGCTGGTTTGTATTATGAGTCTATTAGTTATGAGGAACAAGACGCGATGTTTGCGTTAACAAAGCGTAATATCCTTCCTACTATGACTCAACTCAATCTTAAATACGCCATATCTGGTAAAGAACGTGCACGTACAGTAGGTGGTGTTTCTTTATTAGCTACTATGACTACAAGACAGTTTCATCAGAAATGTCTAAAGTCTATAGTCGCTACTAGAAATGCTACAGTTGTTATTGGCACTACCAAATTTTATGGCGGTTGGGACAATATGCTAAAGAACCTGATGGCTGATGTTGATGATCCTAAATTGATGGGTTGGGACTATCCTAAGTGTGATAGAGCTATGCCTTCAATGATTCGTATGTTATCAGCTATGATTTTAGGTTCTAAGCATGTCACATGTTGTACGGCTAGTGACAAATTTTATAGACTTAGTAATGAGCTTGCTCAAGTTTTGACCGAAGTTGTTTACTCAAATGGTGG-GTTTTATTTTAAACCTGGTGGTACAACTTCTGGTGATGCAACTACTGCTTATGCCAACTCTGTCTTTAATATATTTCAGGCTGTAAGCTCTAACATTAATCGCATTTTGAGCGTTAACTCGTCAAATTGCAACAATCTTAATGTTAGGAAATTACAGAAACAACTTTATGACAATTGCTATAGAAATAGCAATGTCGATGAGTCTTTTGTGGATGACTTTTATGGTTATTTACAAAAGCATTTTTC-TATGATGATTCTTTCTGATGATGGTGTTGTGTGCTATAATAAAACTTATGCTGAACTTGGTTACATTGCTGATATTAGTGCTTTTAAAGCTACTTTATATTATCAGAACAGTGTATTCATGAGCACAGCTAAGTGTTGGACTGAGGAAGACCTTTCTATAGGACCTCATGAATTTTGCTCACAGCACACTATGCAGATTGTAGATGAAAATGGTAAGTACTATCTACCATACCCAGATCCTAGCCGTATTATTTCTGCTGGTGTTTTTGTGG---------------ATGACATTACTAAGACAGATGCTGTCATTCTTTTGGAACGCTATGTTTCTCTGGCTATAGATGCATACCCATTGTCTAAGCACCCTAAACCTGAGTACAGGAAAGTGTTTTATGCACTGTTAGACTGGGTTAAACATCTCAATAAGACTCTTAATGAAGGTGTTTTGGAGTCATTCTCTGTCACACTTCTAGATGAACAGGAGTCTAAGTTTTGGGATGAAAGCTTCTATGCCAGTATGTATGAGAAGTCTACAGTATTACAAGCTGCTGGTCTTTGCGTAGTATGTGGTTCGCAAACAGTTCTAAGATGCGGTGATTGTTTACGCAAACCGATGTTGTGCACTAAGTGTGCTTATGATCATGTGTTTGGCACTGATCATAAGTTCATTTTGGCTATTACACCTTATGTGTGTAACACATCTGGCTGCAATGTAAATGACGTTACAAAACTGTATCTTGGAGGTTTGAATTATTACTGTGTAGACCACAAACCCCACCTTTCATTCCCACTGTGTTCAGCTGGTAATGTATTTGGTTTGTACAAAAGTTCTGCTTTGGGTTCCATAGACGTTGATGTCTTTAATAAGCTTTCTACTTCTGATTGGTCTGACGTTCGTGACTATAAGTTAGCTAATGAAGCTAAAGAGTCACTAAGACTGTTTGCAGCTGAAACTGTCAAGGCTAAGGAGGAAAGTGTTAAGTCATCATATGCTTATGCTACTCTAAAGGAGATTGTAGGTCCTAAGGAACTTTTGCTCTCATGGGAAAGTGGAAAAGCCAAACCACCGTTAAATCGTAATTCTGTGTTTACATGTTTCCAAATCACAAAAGACTCCAAATTTCAAGTTGGTGAATTTGTGTTTGAGAAAGTAGATTACGGTTCTGATACGGTGACTTATAAATCCACTGCCACTACCAAGTTAGTACCAGGTATGTTGTTTATTTTGACTTCTCATAATGTTGCTCCACTTAGAGCACCAACAATGGCTGACCAGGAAAAATACTCCACCATTTACAAGTTGCATCCATCATTTAATGTTAGTGATGCTTATGCAAATCTTGTGCCTTACTACCAGCTTATAGGCAAACAGCGTATCACTACAATACAGGGTCCTCCTGGTAGTGGTAAATCGCATTGTTCTATTGGTATTGGTGTGTACTATCCTGGAGCAAGAATTGTGTTCACTGCCTGTTCTCATGCTGCTGTAGACTCATTGTGTGCAAAAGCTGCCACAGCTTACAGTGTTGACAAGTGTACACGTACAATTCCTGCACGTGCCAGAGTTGAGTGTTATAGTGGTTTTAAACCTAATAATAACAGTGCACAATATGTGTTTAGTACCGTTAATGCGCTACCTGAAGTTAACGCAGACATTGTTGTCGTAGATGAGGTGTCTATGTGCACTAACTATGATTTGTCTGTGATTAACCAGCGTATATCATACAAACACATTGTGTATGTTGGTGACCCTCAACAGTTGCCTGCTCCTAGAGTTCTTATCTCTAAAGGTGTTATGGAACCAATTGACTATAACGTTGTGACACAGCGTATGTGTGCTATAGGACCTGATGTCTTTTTACACAAGTGTTACAGATGTCCTGCTGAAATAGTTAATACTGTTTCAGAGCTTGTTTATGAAAACAAGTTTGTACCCGTCAAAGAGGCTAGTAAGCAGTGCTTCAAAATCTTTGAGCGTGGTAGTGTGC-AGGTAGATAATGGTTCCAGTATAAATAGGCGTCAACTCGATGTTGTCAAGCGATTTATACACAAAAACCCTACATGGAGCAAAGCTGTTTTTATCTCACCTTACAATAGCCAGAACTATGTAGCTGCTAGGCTTTTAGGCTTACAAACTCAGACAGTTGATTCTGCTCAAGGCAGTGAATATGACTATGTTATATTCGCACAGACATCTGATACTGCTCATGCTTGTAATGCCAATCGTTTTAACGTTGCCATTACTAGAGCAAAGAAAGGTATCTTTTGTATTATGTCTGACAGAACTCTGTTTGATGCACTTAAATTCTTTGAAATCACTATGACTGATTTACAATC------------------TGAAAATAGTTGTGGTTTGTTTAAGGATTGTGCACGTAACCCTATTGACTTACCACCAAGTCATGCCACTACTTATTTATCATTGTCTGATAGATTTAAGACTAGTGGTGACTTGGCTGTTCAGATAGGTAGCAACAG---TGTTTGCACTTATGAACATGTCATTTCATATATGGGTTTCAGGTTTGATGTTAGTGTGCCTGGTAGTCATAGTTTGTTCTGTACTAGAGATTTTGCTATGCGTCATGTCAGAGGTTGGCTAGGAATGGATGTGGAAGGTGCACATGTCACAGGTGACAATGTTGGCACTAATGTGCCTCTACAAGTTGGTTTCTCTAATGGTGTTGACTTTGTAGCTCAACCTGAAGGTTGTGTCTTAACAAACACTGGCAGTGTTGTAAAACCTGTTCGTGCTCGTGCACCACCTGGAGAACAATTTACCCACCTAGTACCTCTGTTACGCAGGGGACAACCTTGGAGTGTGTTGAGAAAGCGCATTGTCCAAATGATAGCAGATTACCTTGCTGGTTCTTCTGATGTACTAGTATTTGTACTATGGGCTGGCGGTTTAGAACTGACTACTATGCGTTATTTTGTCAAGATTGGAGCTGTTAAACATTGCCAA---TGTGGCACTGTTGCTACATGCTACAACTCTATTAGTAACGACTATTGCTGTTTTAAACATGCACTGGGTTGCGACTACGTCTACAATCCATATGTCATAGATGTACAACAATGGGGTTATGTTGGTTCTCTTTCTACAAATCACCATGCTATCTGCAATGTTCATAGGAATGAGCATGTGGCTTCTGGTGATGCTATCATGACTAGATGTTTGGCTGTTTATGACTGCTTTGTTAAGAATGTGGATTGGTCAATTACCTATCCTATGATAGCTAACGAAAAAGCCATAAACAAAGGTGGTCGCACTGTGCAAAGTCATATCATGCGTGCTGTTATTAAATTGTACAACCCTAAAGCAATT----------------CATGACATTGGTAATCCTAAAGGTATTCGTTGTGCCGTAACAAATGCCAAATGGTATTG-TTACGACAAGGATCCTATTAATTCCAATGTAAAGACATTGGAATATGATTACATGACACATGGTCAAATG------GATGGCCTGTGCTTGTTCTGGAATTGCAATGTGGATATGTACCCTGAGTTCTCAATTGTTTGCCGGTTTGACACACGTACACGCTCCACCTTGAACCTTGAAGGCGTAAATGGTGGCTCATTATATGTCAATAACCACGCATTCCACACTCCAGCTTATGATAAACGTGCTATGGCCAAATTGAAACCAGCACCGTTTTTCTATTATGATGACGGTCCATGTGAAGTTGTTCATG------------ACCAGGTTAACTATGTTCCTTTGAGGGCCACTAATTGCATTACTAAGTGTAATATTGGTGGTGCTGTTTGTTCTAAGCATGCAAACCTCTATAGAGCATATGTTGAGTCGTATAACACTTTTACACAAGCAGGTTTTAATATTTGGGTTCCTACCACGTTTGATTGCTACAATCTGTGGCAAACATTTACAGAGGTTAACCTGCAAGGTTTGGAGAACATTGCATTTAACGTTGTTAAGAAAGGTTCATTTGTTGGTGCTGATGGTGAGTTACCAGTAGCCATTAGTGGTGATAAGGTGTTTGTACGTGATGGTAACACTGACAATTTAGTCTTTGTTAACAAAACATCACTGCCTACAAACATAGCATTTGAACTTTTTGCAAAGAGAAAGGTTGGTTTGACACCACCTCTCAGTATTCTCAAAAACCTTGGTGTTGTTGCCACATATAAGTTTGTCCTGTGGGATTATGAAGCTGAACGTCCTTTGACTAGCTTTACTAAGTCTGTTTGTAGTTATACAGAT------TTTACAGAGGACGTTTGTACCTGTTACGATAATAGTATACAAGGTTCATATGAACGTTTTACTCTGTCAAATAATGCTGTGTTGTTCTCTGCTACTGCTGTGAAAACAGGTGGTAAGAGTTTGCCGGCTATTAAATTGAATTTT-GGAATGCTTAATGGTAATGCCGTCGCTACTGTCAAATCAGAAGATGGTAACATTAAAAATGTTAACTGGTTTGT------------------------------------------------------------------------------TTATGTACGTAAAGATGGCAAACCTGTGGATCATTATGATGGTTTT---------------------TATACCCAGGGCCGCAACTTACAAGACTTTTTGCCCCGTAGCACAATGGAGGAAGACTTTTTGAATATGGATATAGGTGTATTCATTCAAAAGTATGGTCTTGAAGATTTTAACTTCGAGCACGTTGTGTATGGAGATGTTTCTAAAACCACTCTAGGCGGTTTACACTTGTTGATTTCACAAGTGCGCCTGAGTAAAATGGGCATCTTGAAGGCTGAAGAATTTGTGGCAGCATCTGACGTAACACTCAAATGCTGTACAGTGACCTATCTTAATGATCTTAGTTCTAAGACTGTTTGTACTTACATGGATTTGTTGTTGGATGACTTTGTTGCTATATTGAAATCTTTGGACTTGACTGTTGTGTCTAAGGTTC------ACGATGTTATAATTGACAACAAACCATGGAGATGGATGCTATGGTGCAAAGATAATGCCGTTGCTACATTCTACCCGCAATTGCAAAGTG---CAGAATGGAAATGCGGTTATTCTATGCCTGGCATTTACAAGATACAAAGAATGTGCTTAGAACCTTGTAATTTGTATAATTACGGTGCAGGTTTAAAATTACCCAGTGGCATTATGTTCAATGTTGTTAAATATACTCAATTGTGTCAATACCTGAATAGCACTACTTTATGTGTACCTCATAATATGAGAGTATTACATTTAGGTGCTGGGTCAGATTATGGTGTTGCACCCGGAACTGCAGTTCTCAAACGGTGGTTACCTCAGGATGCAATTGTGGTTGATAATGATGTTGTAGACTATGTGAGTGATGCCGATTTTAGTGTTACTGGTGATTGCGCAGCCGTTTATCTGGAAGACAAATTTGATTTGTTGGTTTCAGATATGTATGATGGCAAGACAAAGGCAATTGATGGTGAAAATGTTTCGAAAGAAGGGTTTTTCACCTATATCAATGGTGTCATTTGTGAAAAACTTGCCATAGGAGGTTCTATCGCCATCAAAGTAACCGAATACAGTTGGAATAAGAAGCTGTATGAGCTCGCACAAAAATTTGCCTTTTGGACTATGTTTTGCACTTCTGTTAACACCTCATCATCAGAAGCCTTTGTGATCGGAATCAACTATTTAGGTGATCTCGCACAAGGACCTTTTATTGATGGAAATATAATACATGCAAATTATGTCTTTTGGCGTAATTCCACTATTATGAGTTTGTCCTACAACTCTGTTTTAGATTTGAGTAAATTTAATTGCAAACACAAAGCAACTGTTGTTGTGCAATTAAAAGATAGTGACATTAATGAAATGGTGCTCAGTCTTATTAAGAGTGGTAGGTTGCTCGTTAGAGG---TAACAAA---TTTGTGGGTTTTAGTAAT
>MN611517 Rousettus aegyptiacus bat coronavirus 229E-related isolate 5425, complete genome
-----------ATTACTGTGTCCGTGCATTTGACGTTTACAATAAAGATGCTTCTTTTATCGGCAAAAACTTGAAGTCCAATTGTGTGCGCTTCAAGAATGCAGATAAGGACGATG------------CGTTTTACATTGTTAAACGTTGCATTAAGTCAGTTATGGACCACGAGCAGTCCATGTATAACTTACTTAAAGGCTGTAATGCTGTTGCTAAGCATGATTTCTTCACTTGGCATGAGGGCAGAACTATCTATGGTAATGTTAGTAGACAGGATCTTACTAAATATACCATGATGGATTTGTGCTTTGC----------------TCTGCGTAATTTTGATGAAAAAGATTGTGAAGTTCTTAAGGAGATATTGGTTCTTACTGGTTGTTGTGGTACTGATTACTTTGAAATGAAGAATTGGTTTGACCCAGTAGAAAATGAGGACATACACCGTGTATACGCTGCTTTGGGTAAAGTAGTCGCAAATGCAATGCTTAAGTGTGTTGCTCTTTGCGACGAAATGGTGCTTAAAGGAGTTGTTGGTGTTTTGACCTTAGACAACCAGGATCTTAATGGGAACTTCTATGATTTTGGAGACTTTGTATTGTGTCCTCCTGGAATGGGAATACCCTATTGCACATCATATTATTCTTATATGATGCCTGTTATGGGTATGACCAATTGTCTAGCTAGTGAGTGTTTCATGAAAAGTGATATCTTTGGTCAAGACTTCAAAACTTATGATTTGTTGAAATATGATTTCACAGAACATAAGGAGGTTTTGTTTAACAAGTACTTTAAGTATTGGGGACAGGACTATCACCCTGATTGTGTTGATTGCTATGATGAGATGTGTATTTTGCATTGTTCAAATTTTAATACACTCTTCGCTACCACAATTCCAAACACAGCTTTTGGACCTCTATGTAGAAAAGTGTTTATTGATGGTGTACCCGTAGTAGCCACTGCTGGTTACCACTTTAAACAGTTGGGACTTGTGTGGAACAAAGATGTTAACACTCATTCTACCAGACTTACCATTACTGAACTCCTACAGTTTGTGACAGATCCTGCGCTTATAGTTGCATCATCACCAGCTTTGGTTGATAAACGCACTGTTTGCTTTTCTGTAGCGGCTTTGAGTACGGGCTTAACATCCCAAACAGTAAAACCTGGCCATTTTAATAAGGAGTTTTATGACTTCTTACGCTCTCAAGGGTTTTTCGATGAAGGTTCAGAATTGACATTGAAGCATTTCTTTTTTACACAAAGGGGTGATGCTGCAATTAAAGATTTTGACTATTATCGTTACAACAGACCCACTATGCTAGATATTGGACAAGCACGCGTAGCATATCAAGTAGCATCTCGCTACTTTGACTGCTATGAAGGTGGTTGTATCACATCTAGAGAAGTGGTTGTTACTAACCTTAACAAGAGTGCTGGTTGGCCACTTAATAAGTTTGGTAAAGCTGGTTTGTATTATGAGTCTATTAGTTATGAAGAACAAGACGCTATGTTTGCATTAACAAAGCGTAATATTCTCCCAACTATGACTCAGTTAAATCTTAAATACGCCATATCTGGTAAGGAGCGAGCACGTACAGTTGGCGGCGTCTCTTTGTTGGCTACTATGACTACTAGACAGTTCCATCAGAAATGTCTAAAATCAATAGTTGCCACCAGAAATGCTACTGTTGTTATCGGTACTACCAAATTTTATGGCGGTTGGGATAATATGCTAAATAACCTAATGGCTGATGTCGACGATCCTAAATTGATGGGTTGGGACTATCCTAAGTGTGATAGAGCTATGCCCTCAATGATTCGTATGTTGTCAGCTATGATTTTAGGTTCTAAGCATGTCACATGTTGTACGGCTAGTGACAAATTTTATAGACTTAGTAATGAGCTTGCCCAAGTTTTGACGGAGGTTGTTTACTCAAATGGTGG-GTTTTACTTTAAACCTGGTGGTACAACTTCTGGTGATGCAACTACTGCTTATGCCAACTCTGTCTTTAATATATTTCAGGCTGTAAGTTCTAACATTAATCGCATTCTGGGTGTTAATTCATCAAATTGCAACAATCTTAATGTTAAGAAATTACAGAAACAACTTTATGACAATTGCTATAGAAATAGTAATGTCGATGAGTCTTTTGTGGATGATTTTTATGGTTATTTACAGAAGCATTTTTC-TATGATGATTCTTTCTGATGATGGTGTTGTGTGCTATAATAAAACTTATGCTGAACTTGGTTACATTGCTGATATTAGTGCTTTTAAAGCTACTTTATATTATCAGAACAGTGTATTCATGAGCACAGCTAAGTGTTGGACTGAGGAAGACCTTTCTTTAGGACCTCATGAATTTTGCTCACAGCATACTATGCAGATTGTAGATGAAAATGGTAAGTATTATCTACCATACCCAGATCCTAGCCGTATTATTTCTGCTGGTGTTTTTGTGG---------------ATGACATTACTAAGACAGATGCTGTCATTCTTTTGGAACGCTATGTTTCTCTGGCTATAGATGCATACCCATTGTCTAAACACCCTAAACCCGAGTACAGGAAAGTGTTTTATGCACTGTTAGACTGGGTTAAACATCTCAATAAGACTCTTAATGAAGGTGTTTTGGAGTCATTCTCTGTTACACTTCTAGATGAACAGGAGTCTAAGTTTTGGGATGAAAGCTTCTATGCCAGTATGTATGAGAAGTCTACAGTACTACAAGCCGCTGGTCTTTGCGTAGTATGTGGTTCTCAAACAGTTCTAAGATGCGGTGATTGTTTACGCAAACCGATGTTGTGCACTAAGTGTGCTTATGATCATGTGTTTGGCACTGATCATAAGTTCATTTTGGCTATTACACCTTACGTGTGTAACACATCTGGCTGCAACGTAAATGACGTTACAAAACTGTATCTTGGAGGTTTGAATTATTACTGTGTAGACCACAAACCACATCTTTCATTTCCACTGTGTTCAGCTGGTAATGTATTTGGTTTGTACAAAAGTTCTGCTTTGGGTTCCATAGACGTTGATGTCTTTAATAAGCTTTCTACTTCTGATTGGTCTGACATTCGTGATTATAAGTTAGCTAATGAAGCTAAGGAGTCATTAAGACTTTTTGCAGCTGAAACTGTCAAGGCCAAAGAGGAAAGTGTTAAGTCATCATATGCTTATGCCACCCTAAAGGAGATTGTAGGTCCTAAGGAACTTTTGCTCTCATGGGAAAGTGGAAAAGCCAAACCACCGTTAAATCGTAATTCTGTTTTTACATGCTTCCAAATCACAAAAGACTCCAAATTTCAAGTTGGAGAGTTTGTGTTTGAGAAAGTAGATTACGGTTCTGACACGGTGACTTATAAATCCACTGCTACTACTAAGTTAGTGCCAGGCATGCTGTTTATTTTGACTTCTCATAATGTTGCTCCACTTAGAGCACCAACAATGGCCAACCAGGAAAAATACTCCACCATTTACAAGTTGCATCCATCATTCAATGTTAGTGATGCTTATGCAACTCTTGTGCCTTATTACCAGCTTATAGGCAAACAGCGTATTACTACAATACAGGGTCCCCCTGGTAGTGGTAAATCGCATTGTTCTATTGGTATTGGTGTGTATTATCCTGGAGCAAGAATTGTGTTCACTGCTTGTTCTCATGCTGCTGTAGATTCGCTGTGTGCAAAAGCTGCCACAGCTTACAGTGTTGACAAGTGTACACGTATAATTCCTGCACGTGCCAGAGTTGAGTGTTATAGTGGTTTTAAGCCTAATAACAACAGTGCACAATATGTGTTTAGTACTGTTAACGCGCTACCTGAAGTTAACGCAGACATTGTTGTCGTAGATGAGGTGTCCATGTGTACTAACTATGACTTGTCTGTGATTAACCAGCGTATATCATACAAACACATTGTGTATGTTGGTGATCCTCAACAGTTGCCTGCTCCTAGAGTTCTTATCTCTAAAGGTGTTATGGAACCAATTGATTATAATGTTGTGACACAACGTATGTGTGCTATAGGACCTGATGTCTTTTTACACAAGTGTTACAGATGTCCTGCTGAAATAGTTAATACTGTTTCAGAGCTTGTTTATGAGAACAAGTTTGTACCTGTCAAAGAGGCTAGCAAACAGTGCTTCAAAATCTTTGAACGTGGTAGTGTTC-AGGTAGATAATGGTTCCAGTATAAACAGGCGTCAACTTGATGTTGTTAAGCGGTTTATACATAAAAACCCTACATGGAGTAAAGCTGTTTTTATTTCACCTTACAATAGTCAGAACTATGTAGCTGCTAGGCTTTTAGGTTTACAAACTCAGACAGTGGATTCTGCTCAAGGCAGTGAATATGACTATGTTATATTTGCACAAACATCAGATACTGCTCATGCTTGTAATGCCAATCGTTTTAATGTTGCCATTACTAGAGCAAAGAAAGGTATCTTTTGCATTATGTCTGACAGAACTCTGTTTGATGCACTTAAATTCTTTGAAATCACTATGATTGATTTACAATC------------------TGAAAATAGTTGTGGTTTGTTTAAGGATTGTGCACGTAACCCTATTGACTTACCACCAAGTCATGCCACTACTTATTTATCACTTTCTGATAGATTTAAGACTAGTGGTGACTTGGCTGTTCAGATAGGTAGCAACAA---TGTTTGCACTTATGAACATGTGATCTCATATATGGGTTTCAGGTTTGATGTTAGTGTGCCTGGTAGTCATAGCTTGTTCTGTACCAGAGATTTTGCTATGCGTCATGTTAGAGGCTGGCTAGGTATGGATGTGGAAGGTGCACATGTCACAGGTGACAATGTTGGCACTAATGTACCTCTACAAGTTGGTTTCTCTAATGGTGTTGATTTTGTAGCTCAACCTGAAGGTTGTGTCTTAACAAACACTGGCAGTGTTATAAAACCTGTCCGTGCTCGTGCACCACCTGGAGAACAATTCACCCACCTAGTACCTCTGTTACGCAAGGGACAACCTTGGAGTGTGCTGAGAAAGCGCATTGTTCAAATGATAGCAGATTATCTTGCTGGTTCATCTGATGTACTGGTATTTGTACTATGGGCTGGCGGTTTAGAACTGACTACTATGCGTTACTTTGTCAAGATTGGAGCTGTTAAACATTGCCAA---TGTGGCACTGTTGCTACATGCTACAACTCTGTTAGTAACGACTATTGCTGTTTTAAACATGCATTGGGTTGCGACTATGTCTACAACCCATATGTCATAGATATACAACAATGGGGTTATGTTGGTTCTCTTTCTACTAATCACCATGCTATTTGCAATGTTCATAGAAATGAACATGTGGCTTCTGGTGATGCTATTATGACTAGATGCTTGGCTGTTTATGACTGCTTTGTTAAGAATGTGGACTGGTCAATTACCTATCCTATGATAGCTAATGAAAAAGCCATAAACAAAGGCGGTCGTACTGTGCAAAGTCATATTATGCGTGCTGCTATTAAATTGTACAACCCTAAAGCAATC----------------CATGACATCGGTAATCCTAAGGGCATTCGTTGTGCCGTAACAGATGCCAAATGGTACTG-TTACGACAAGGATCCTATTAACTCTAATGTAAAGACATTGGAATATGATTACATGACACACGGTCAAATG------GATGGCCTGTGTTTGTTCTGGAATTGCAATGTGGATATGTACCCTGAATTCTCAATTGTTTGCCGGTTTGACACACGTACACGTTCCACATTGAACCTTGAGGGTGTAAATGGGGGATCGTTATACGTCAATAATCATGCATTTCACACTCCAGCTTATGATAAACGTGCTATGGCCAAATTGAAACCAGCACCGTTTTTCTATTATGATGACGGTTCATGTGAAGTTGTTCATG------------ACCAAGTTAATTATGTTCCTTTGAGGGCCACTAATTGTATTACCAAGTGTAATATTGGTGGTGCTGTTTGTTCTAAACATGCAAACCTCTATAGAGCATATGTTGAGTCATATAACACTTTCACACAAGCAGGTTTTAATATTTGGGTTCCTACCACGTTTGACTGTTACAATTTGTGGCAAACATTTACAGAGGTTAATCTGCAAGGTTTGGAGAACATTGCATTTAACGTTGTTAAGAAAGGTTCATTTGTTGGTGCTGATGGTGAATTACCAGTAGCTATTAGCGGCGATAAAGTGTTTGTACGTGATGGTAACACTGACAATTTAGTCTTTGTTAATAAAACATCACTACCTACAAACATAGCGTTTGAACTTTTTGCAAAGAGAAAGGTAGGTTTGACACCACCGCTTAGCATTCTCAAAAACCTTGGTGTTGTTGCTACATATAAGTTTGTCTTGTGGGATTATGAAGCTGAACGTCCCTTGACTAGCTTTACTAAGTCTGTTTGTGGTTACACAGAC------TTTACAGAGGACGTTTGCACCTGTTATGACAATAGCATACAAGGTTCATATGAACGTTTTACTCTGTCAAATAATGCTGTTTTATTCTCTGCCACTGCTGTGAAGACAGGTGGTAAGAGTTTGCCGGCTATTAAATTGAATTTT-GGAATGCTTAATGGTAATGCCGTTGCTACTGTCAAATCAGAAGATGGTAACATTAAAAATGTTAACTGGTTTGT------------------------------------------------------------------------------TTATGTACGCAAAGACGGCAAACCTGTAGATCATTATGATGGTTTT---------------------TATACACAGGGTCGTAACTTACAAGACTTTTTGCCCCGTAGCACAATGGAGGAAGACTTTTTGAATATGGATATAGGTGTATTCATTCAAAAGTATGGTCTTGAAGATTTTAACTTTGAGCACGTTGTGTATGGAGATGTTTCTAAAACTACTCTAGGCGGTTTACACTTGTTGATCTCACAAGTGCGTCTAAGTAAAATGGGCATCTTGAAGGCAGAAGAATTTGTGGCAGCATCTGACGTAACACTCAAATGCTGTACAGTGACCTATCTTAATGATCCTAGTTCTAAGACTGTTTGTACTTATATGGATTTGTTGTTGGATGACTTTGTTGCTATATTGAAATCTTTGGATTTGACTGTTGTATCTAAAGTTC------ACGAAGTTATAATTGACAACAAACCATGGAGATGGATGTTATGGTGTAAAGATAATGCCGTTGCTACATTCTATCCTCAACTACAGAGTG---CAGAATGGAAATGCGGTTATTCTATGCCTGGCATCTACAAAATACAGCGAATGTGCTTAGAACCCTGTAATTTGTATAATTACGGTGCAGGTTTAAAATTACCTAGTGGCATTATGTTCAATGTTGTTAAATACACTCAATTGTGTCAATACCTGAATAGTACTACTTTATGTGTACCTCACAATATGAGAGTATTACATTTAGGTGCTGGTTCTGACTATGGTGTTGCACCTGGAACAGCTGTTCTTAAACGGTGGCTACCTCAGGATGCAATTGTGGTTGATAATGATGTTGTAGACTATGTGAGTGATGCCGATTTTAGTGTTACTGGTGATTGCGCAGCCGTTTATCTGGAAGACAAATTTGATTTGTTGGTTTCAGATATGTATGATGGCAAGACAAAGGCAATTGATGGTGAAAATGTTTCGAAAGAAGGGTTTTTCACCTATATCAATGGTGTCATTTGCGAAAAACTTGCCATAGGAGGTTCTATCGCCATCAAAGTAACCGAATACAGTTGGAATAAGAAGCTGTATGAGCTCGCACAAAAATTTGCCTTTTGGACTATGTTTTGCACTTCTGTTAACACCTCATCATCAGAAGCCTTTGTGATCGGAATCAACTATTTAGGTGATCTTGCACAAGGACCTTTTATTGATGGAAATATAATACATGCAAACTACGTCTTTTGGCGTAATTCCACTATTATGAGTTTGTCTTACAACTCTGTTTTAGACTTGAGTAAATTTAATTGCAAACACAAAGCAACTGTTGTTGTGCAATTAAAAGATAGTGACATCAACGAGATGGTGCTCAGTCTTATTAAGAGTGGTAGGTTACTTGTTAGAGGAAACAATAAA---TGTGTGAGTTTTAGTAAT
>NC_048216 NL63-related bat coronavirus strain BtKYNL63-9b, complete genome
TACGGACGTTGATGTTTGCGTCCGTGCTTTCGATATTTATAACAAAGGAGTTTCTTTCCTGGGTAAGTGTCTTAAAGTGAACTGTGCTCGCTTTAAGAATGCTGACCTTAAGGATG------------GTTTCTTTGTTATAAAACGCTGCCCTAAGTCAGTTATGGATCACGAGCAATCCATGTATGAACTGTTAAAGGGCTGTGGTTCATTGGCTTCACATGATTTCTTTACATGGCGTGAGGGTAGGTCTGTTTATGGTAATGTTAGCAGGCAAAATCTGACTAAGTATACTATGATGGACCTTGTCTTCGC----------------TCTCCGCAATTTTGATGAGAAGGACTGTGAGGTTCTTAAGGAAATTCTCGTTCTTACTGGTTGTTGTGACGAGTCCTATTTTGATAATAAGGACTGGTACGACCCTGTTGAAAACGAGGACATACACAGAGTTTATGCCACATTGGGCAAAATTGTTTCCAATGCTATGCTCAAGTGTGTGGCGTTGTGTGATGAAATGGTCTTGAGAGGCGTCGTAGGTGTCCTTACTCTTGATAATCAAGATCTAAATGGCAATTTCTACGACTTTGGAGATTTTATTGTTAGCTTGCCTGGTATGGGTGTGCCCTGTTGTACGTCATATTATTCTTATATGATGCCTATAATGGGGTTAACCAATTGTTTAGCTAGTGAGTGCTTCATAAAAAGCGACATATTCGGTCAAGATTTTAAAACTTTTGACCTTTTGGAGTATGATTTCACTGAACATAAAGAACGTTTGTTCCAGAAGTACTTTAAATATTGGGGTCAGGATTACCATCCTAACTGCTCTGATTGTTATGATGACATGTGTGTTGTACATTGTGCCAACTTTAACACACTGTTTGCGACTACTATACCAAACACAGCATTTGGTCCTTTGTGTCGTAAGGTGTTTATTGATGGCGTTCCTCTTGTTGCCACAGCTGGTTACCATTTTAAACAGCTTGGTTTGGTTTGGAACAAGGATGTTAACACACATTCTACACGTCTTAGCATTAATGAGTTGTTGCAGTTTGTTACAGACCCTGCACTTATTATAGCTTCATCTCCAGCTTTGGTAGACCAACGTACTGTGTGTTTCTCTGTTGCAGCTTTGAGTACTGGTATGACTAACCAGACTGTTAAACCTGGACACTTCAACCAGGAGTTCTACGACTTTTTAAGGTCGCAGGGTTTCTTCGAAGAGGGTTCAGAGTTAACACTTAAGCACTTCTTCTTTGCACAGAAGGGTGATGCTGCTGTCAGAGATTTTGATTATTACCGCTATAATAGGCCCACCATGTTGGATATTTGTCAAGCCCGTGTTACATACAAAGTTGTGCAACGTTACTTTGATGTTTATGAGGGTGGCTGCATTACTGCTCGTGATGTGGTTGTGACTAATCTAAACAAGAGTGCTGGCTGGCCTTTGAATAAGTTCGGCAAGGCGGGTTTGTACTATGAATCTTTGTCTTATGAAGAGCAAGATGCGCTCTTTGCTTTGACAAAACGTAATGTCTTACCCACCATGACACAGCTGAACCTCAAATATGCCATTAGCGGTAAAGAAAGAGCCAGAACTGTTGGTGGTGTCTCACTTTTGTCAACAATGACAACCAGGCAATACCACCAAAAGCATTTGAAATCTATTGTCAATACACGTAATGCTTCTGTAGTCATTGGCACTACAAAGTTTTACGGTGGTTGGGATAACATGCTCAAAAATCTCATTGAAGGTGTCGAGAATCCTCGTTTGATGGGTTGGGATTACCCTAAGTGTGATAGAGCACTCCCCAACATGATACGTATGATTTCCGCTATGATTCTTGGCTCGAAACATGTTACCTGTTGCTCATCTGAAGACAAGTTTTACAGACTTAGCAACGAACTTGCACAAGTACTTACCGAGGTTGTCTACTCCAATGGCGG-TTTCTATTTGAAACCTGGTGGTACAACTTCTGGTGATGCCACAACTGCGTATGCTAACTCTGTGTTTAACATCTTTCAAGCTGTCAGTGCAAACATTAATCGTTTGCTTGGAGTTCCATCTGACTCTTGTAATAATATAGGTGTTAAAGAATTACAGCGTAGACTCTATGATAATTGTTATAGGTCTACTAACGTGGATGAGAGTTTCGTAGATGACTTTTATGGTTATCTGCGAAAACATTTTTC-CATGATGATTTTGTCTGATGATGGTGTTGTTTGTTATAACAAGGATTATGCTGAGTTGGGTTATATCGCCGACATTGGCGCTTTTAAGGCAACTTTGTACTATCAGAACAATGTGTTCATGAGTACATCCAAGTGTTGGGTTGAAGACGACCTAACTAAGGGACCTCATGAGTTTTGTTCACAACATACTATGCAAATAGTAGATAAAGATGGTACATATTATTTGCCCTACCCTGACCCTAGTCGTATCCTTTCTGCTGGTGTCTTTGTCG---------------ATGACATTGTCAAGACTGACGCCGTTGTTTTGCTGGAACGCTATGTATCCCTCGCTATTGACGCTTACCCATTGTCCAAACATAGTAACCCTGAGTACCGTAAGGTATTTTACGTTCTATTGGATTGGGTTCGTCATCTTAACAAGACTTTGAATGCTGGTATTCTTGAGTCATTTTCTGTGACTCTTTTGGATAACCAGGATGATAAGTTTTGGAATGAGGAGTTTTACGCCAGCATGTATGAGAAATCCACTGTCTTACAGGCTGCTGGCTTGTGTGTTGTATGTGGTTCTCAAACTGTTTTGCGTTGTGGTGATTGCCTCCGTAGACCAATGTTGTGTACTAAGTGTGCTTACGATCACGTTTTTGGTACCGATCACAGGTTTATACTGGCTATAACACCATACGTTTGTAATGCGTCTGGTTGCGGTGTTAATGATGTCACTAAATTGTACTTGGGTGGCTTGAACTATTATTGTGTGGACCACAAACCCCAGCTGTCATTTCCTTTGTGTTCAGCTGGTAACATTTTTGGTCTTTACAAGAATTCAGCCACGGGTTCGTTGGATGTCGAGGTTTTTAATAAACTTGCTACATCTGATTGGACCGATGTACGTGACTACAAACTCGCTAATGACGCTAAAGACTCACTGCGTTTGTTTGCTGCAGAAACTATAAAGGCTAAGGAGGAAAGTGTCAAATCTTCCTATGCCTTTGCAACTCTTAAGGAGATCATTGGACCAAAGGAACTGCTGCTTAGTTGGGAGAGCGGTAAAGCGAAACCACCACTAAATAGGAACTCTGTTTTTACTTGTTTCCAGATAAGTAAAGACTCTAAGTTTCAGGTTGGTGAGTTCACTTTCGAGAAGCTCGATTATGGGTCAGACACTGTTAGTTACAGGACGACCGCCACAACTAAGCTTGTGCCTGGTATGATCTTTGTGCTAACTTCCCATAATGTTCAGCCTCTACGTGCTCCAACTATAGCTAATCAGGAACGGTACTCAACCATATACAAGCTACACCCCACTTTTAATATAAGTGAGGCGTATGCTAATTTGGTGCCGTACTATCAACTGATTGGTAGGCAACGCATAACCACAATTCAAGGCCCTCCTGGTAGTGGTAAGTCTCATTGTTCCATTGGACTTGGGCTTTACTACCCAGGTGCGCGTATTGTTTTTACAGCTTGTGCTCACGCTGCTGTTGACTCGCTTTGTGCTAAGGCGGCTACGGCGTATAGTGTTGACAAGTGTACAAGAATAATACCAGCACGGGCACGCGTTGAGTGTTATAGTGGCTTTAAGCCCAATAACACTAGTGCGCAGTACATTTTTTCTACAGTTAATGCGCTGCCCGAGTGCAATGCTGATATTGTGGTTGTTGACGAGGTTTCCATGTGTACAAATTATGATCTGTCTGTAATTAACCAGCGGTTGGCATATAAACACATTGTTTATGTTGGCGACCCACAGCAGTTACCAGCACCTAGGGTTATGATAACCAAAGGTGTAATGGAACCAGCAGATTATAATGTTGTTACACAGCGCATGTGCGCAATTGGTCCTGATATCTTCTTGCATAAGTGTTACAGGTGCCCTGCTGAGATTGTTTCCACTGTCTCTGAACTTGTTTATGAAAACAAGTTTGTCCCTGTTAAACCCGATAGCAAACAATGCTTTAAAATTTTTGTTAAGGGTAATGTTC-AGGTTGACAATGGTTCTAGCATTAATAGGAAACAACTAGATGTTGTGAAGCAATTTTTGCTTAAAAATCCTAGCTGGAACAAGTCAGTGTTCATCTCTCCCTACAATAGCCAGAACTATGTTGCGTCACGTCTGTTGGGACTTCAAATCCAAACAGTCGATTCGTCCCAAGGTAGTGAGTATGACTATGTCATTTACACACAAACCTCAGACACTGCACATGCCTGTAACGTTAACCGTTTTAACGTGGCTATAACTAGGGCAAAGAAGGGTATTTTCTGTGTTATGTGTGATAAAGAGTTGTACGACGCACTTAAGTTCTTTGAGATCAAACCTACAGATTTGCAGTC------------------TGAGCAAACTTGTGGTCTCTTTAAGGACTGTGCTCGTGACCCCGTAGACCTCCCACCAGCGTATGCTCATACATTTTTGTCACTCTCAGACCGTTTTAAAACCAATAATGACTTAGCTGTTCAAATAGGTGCAAACGG---TACTTGCACCTATGAGCATGTTATGTCATTTATGGGTTTTAGGTTTGATGTCAATGTACCAGGAGCACACAACCTGTTCTGTACGCGTGACTTTGCTATTCGCAATGTCCGTGGATGGTTAGGTATGGATGTGGAGGGTGCACATGTTTGCGGCAACAATGTTGGTACTAACGTTCCTCTTCAAGTTGGATTTTCAAACGGTGTTGATTTTGTTGTGCAACCAGAAGGTTGTGTTTCGACAAACAATTGTGATGTTGTTAAACCCGTTCGTGCGCGTGCACCACCGGGTGAACAATTCACACACCTTGTTCCCTTGTTGAGGAAGGGCCAACCATGGAGTGTGGTTCGCAAACGTATAGTGCAGATGATTGCTGATTATTTGGCTGGTCTGTCTGATAACGTGGTGTTTGTGCTTTGGGCAGGTGGTCTTGAACTTACAACCATGAGGTATTTTGTCAAGATTGGCCCAGCAAAGCGTTGCTAC---TGCGGTAAAACAGCCACTTGTTATAACAGTGTCACTAATGATTACTGCTGTTTTAGGCATGCTTTAGGTTGTGATTACATATACAACCCTTATGCCTTTGATATACAACAGTGGGGTTACGTTGGGTCTCTTTCACACAACCACCACATGTTTTGCAACATACATCGTAATGAACATGTTGCTTCTGGTGATGCTGTGATGACCAGGTGTTTAGCGGTCTACGACTGCTTTGTAAAGAACGTAGACTGGGCAATAACGTACCCATTCATTTCAAACGAGAAAGCCATTAATAGGAGTGGTCGTAATGTGCAAGCACATGTTGTTAGAGCGGCGTTGCGACTCTACAACCCTAGTGCTGTA----------------CACGATATCGGCAACCCCAAGGGCATTCGTTGTGCTGTGACTACTGCCAAGTGGTATTG-TTATGACAAACAGCCTGTTAACAGTAATGTTAAGACCATGGAGTACGATTATATGACACATGGTCAGCTT------GAGGGTCTTTGTCTGTTCTGGAATTGTAACGTTGACATGTACCCCGAATTCTCTATTGTATGCCGTTTTGACACACGTACACGTTCTTGTTTGAACCTTGAAGGTGTCAATGGCGGTTCTCTGTATGTTAATAATCATGCTTTCCACACACCTGCGTATGATAAGCGTGCTATGGCTAAATTAAAGCCTATGCCGTTTTTCTTTTACGACGAGAGTGAGTGTGATGTTGTGCATG------------AACAGGTTAATTATGTTCCTCTCCGTGCTAGTAACTGTGTTACTCGCTGTAACATAGGTGGAGCTGTTTGCTCAAAGCATGCAAACATGTACCGTGCCTATGTGGAAGCTTACAACACGTTTACACAAGCTGGTTTTACCATTTGGGTACCACAGAGTTTTGATATTTATAACCTGTGGCAAACCTTTGCTGAAACCAACCTGCAGAGTCTTGAAAACATTGCTTTCAATGTTGTCAAGAAGGGCTCGTTTGTAGGTGCAGAGGGCGAACTCCCAGTTGCAATTGTTAATGACAAAGTCTTTGTTCGTGATGGTACAGTAGACAACCTCGTATTTACTAATAATACATCTCTCCCAACGAATGTTGCTTTTGAGTTGTATGCGAAACGTAAAACGGGACTGACACCACCACTTTCTGTCCTACGCAATCTCGACGTTGTAGCCACTTACAAATTTGTGTTGTGGGATTATGAGGCCAATAGACCTTTTACCAGTTACACAAAAGATGTTTGTGGTTACACAGAC------TTTGCTGAAGATGTGTGTGTTTGCTTTGACAATAGCATACAGGGTTCTTTTGAGCGTTTCACGCTTACCAAAAATGCTGTTTTGTTTTCCAACACGGCCAT------------CAAAAACTTGATTCCCATCCGACTTAATTTT-GGTATGCTTAACGGCTTGCCCGTTGGCACTACAAAAGATGCAGATGGTGTTGTTAAGCCTGTGAGTTGGTTCAT------------------------------------------------------------------------------TTACGTTAGGCGTAATGGGCAATTCCAGGATCACTATGATGGTTAT---------------------TATACACAGGGACGCACTGTATCAGATTTCATTCCTAGGAGTGATATGGAGCGTGACTTCCTTGATATGGATATGGGAGTTTTCATCACTAAATACGGTCTCGAAGAGTTTGGCTTCGAGCATGTTGTCTATGGTGATGTTTCCAAAACCACTTTGGGAGGTCTCCATCTGCTCATTTCTCAAGTGCGCCTTAGTAAAATGGGCATTCTTAAAGCCGAAGACTTTGTCACAGCTTCAGATATGACACTTAAGTGTTGCACAATTACATACCTTAATGACCCTAGTTCTAAGTCTGTTTGCACTTATATGGATTTGCTTCTTGATGACTTTGTTAGCATACTTAAGAGCCTTGATTTATCAGTGGTCTCTAAAGTGC------ACGAAGTGGTTATAGATGGCAAGCCATATCGTTGGATGTTGTGGTGTAAAGACAACCAAGTTGCCACTTTCTACCCACAATTACAATCCG---CCGAGTGGAAGTGTGGTTACTCCATGCCTACACTTTACAAGGTACAACGTATGTGCTTAGAGCCGTGTAATTTGTACAACTATGGTGCGGGTATTAGGTTACCTAATGGCATCATGCTTAATGTTGTAAAGTACACTCAGCTCTGTCAATATTTGAACAGTACCACAATGTGCGTCCCTCATAATATGAGAGTGTTGCACTATGGTGCAGGGTCAGATAAAGGTGTCGCACCTGGTACTGCAGTCTTAAAACGCTGGCTGCCCCATGACGCCATTGTCGTAGACAATGATGTTAATGAGTATGTCAGCGATGCAGACTACAGTATAACAGGTGATTGTGCCACTGTGTTTCTTGAAGACAAGTTTGACTTGCTTATCTCTGATATGTATGATGGTAAGACTAAGTCTTGTGACGGTGAAAATGTGTCGAAGGACGGTTTCTTTGTTTATCTTAATGGTGTTATACAGGAGAAATTGTCTATAGGTGGCACTGTAGCCATAAAAGTCACAGAGTATAGTTGGAATAAGCGCCTTTATGAGTTAATACAACGTTTTGCCTTTTGGACGTTGTTTTGCACCTCTGTCAATACTTCATCGTCTGAGGCATTTTTAATTGGTGTTAACTATTTAGGTGAGTTTGCTAATGGTCCATTTATGGATGGGAACACCATACATGCAAACTACATATTTTGGCGTAATTCCACTGTTATGACTATGTCTTACAATTCAGTTCTAGATTTAAGCAAGTTTGAGTGTAAGCATAGAGCCACAGCTGTTGTTAACTTGAAACCCAGTGATGTTAATGATATGGTTTTGGGTCTTGTCAGCGGTGGCAAGCTGTTGATTCGTTGTGGTGGTAAG---TTTGTGGGTTTTAACAAT
>KY073745 NL63-related bat coronavirus strain BtKYNL63-9b, complete genome
TACGGACGTTGATGTTTGCGTCCGTGCTTTCGATATTTATAACAAAGGAGTTTCTTTCCTGGGTAAGTGTCTTAAAGTGAACTGTGCTCGCTTTAAGAATGCTGACCTTAAGGATG------------GTTTCTTTGTTATAAAACGCTGCCCTAAGTCAGTTATGGATCACGAGCAATCCATGTATGAACTGTTAAAGGGCTGTGGTTCATTGGCTTCACATGATTTCTTTACATGGCGTGAGGGTAGGTCTGTTTATGGTAATGTTAGCAGGCAAAATCTGACTAAGTATACTATGATGGACCTTGTCTTCGC----------------TCTCCGCAATTTTGATGAGAAGGACTGTGAGGTTCTTAAGGAAATTCTCGTTCTTACTGGTTGTTGTGACGAGTCCTATTTTGATAATAAGGACTGGTACGACCCTGTTGAAAACGAGGACATACACAGAGTTTATGCCACATTGGGCAAAATTGTTTCCAATGCTATGCTCAAGTGTGTGGCGTTGTGTGATGAAATGGTCTTGAGAGGCGTCGTAGGTGTCCTTACTCTTGATAATCAAGATCTAAATGGCAATTTCTACGACTTTGGAGATTTTATTGTTAGCTTGCCTGGTATGGGTGTGCCCTGTTGTACGTCATATTATTCTTATATGATGCCTATAATGGGGTTAACCAATTGTTTAGCTAGTGAGTGCTTCATAAAAAGCGACATATTCGGTCAAGATTTTAAAACTTTTGACCTTTTGGAGTATGATTTCACTGAACATAAAGAACGTTTGTTCCAGAAGTACTTTAAATATTGGGGTCAGGATTACCATCCTAACTGCTCTGATTGTTATGATGACATGTGTGTTGTACATTGTGCCAACTTTAACACACTGTTTGCGACTACTATACCAAACACAGCATTTGGTCCTTTGTGTCGTAAGGTGTTTATTGATGGCGTTCCTCTTGTTGCCACAGCTGGTTACCATTTTAAACAGCTTGGTTTGGTTTGGAACAAGGATGTTAACACACATTCTACACGTCTTAGCATTAATGAGTTGTTGCAGTTTGTTACAGACCCTGCACTTATTATAGCTTCATCTCCAGCTTTGGTAGACCAACGTACTGTGTGTTTCTCTGTTGCAGCTTTGAGTACTGGTATGACTAACCAGACTGTTAAACCTGGACACTTCAACCAGGAGTTCTACGACTTTTTAAGGTCGCAGGGTTTCTTCGAAGAGGGTTCAGAGTTAACACTTAAGCACTTCTTCTTTGCACAGAAGGGTGATGCTGCTGTCAGAGATTTTGATTATTACCGCTATAATAGGCCCACCATGTTGGATATTTGTCAAGCCCGTGTTACATACAAAGTTGTGCAACGTTACTTTGATGTTTATGAGGGTGGCTGCATTACTGCTCGTGATGTGGTTGTGACTAATCTAAACAAGAGTGCTGGCTGGCCTTTGAATAAGTTCGGCAAGGCGGGTTTGTACTATGAATCTTTGTCTTATGAAGAGCAAGATGCGCTCTTTGCTTTGACAAAACGTAATGTCTTACCCACCATGACACAGCTGAACCTCAAATATGCCATTAGCGGTAAAGAAAGAGCCAGAACTGTTGGTGGTGTCTCACTTTTGTCAACAATGACAACCAGGCAATACCACCAAAAGCATTTGAAATCTATTGTCAATACACGTAATGCTTCTGTAGTCATTGGCACTACAAAGTTTTACGGTGGTTGGGATAACATGCTCAAAAATCTCATTGAAGGTGTCGAGAATCCTCGTTTGATGGGTTGGGATTACCCTAAGTGTGATAGAGCACTCCCCAACATGATACGTATGATTTCCGCTATGATTCTTGGCTCGAAACATGTTACCTGTTGCTCATCTGAAGACAAGTTTTACAGACTTAGCAACGAACTTGCACAAGTACTTACCGAGGTTGTCTACTCCAATGGCGG-TTTCTATTTGAAACCTGGTGGTACAACTTCTGGTGATGCCACAACTGCGTATGCTAACTCTGTGTTTAACATCTTTCAAGCTGTCAGTGCAAACATTAATCGTTTGCTTGGAGTTCCATCTGACTCTTGTAATAATATAGGTGTTAAAGAATTACAGCGTAGACTCTATGATAATTGTTATAGGTCTACTAACGTGGATGAGAGTTTCGTAGATGACTTTTATGGTTATCTGCGAAAACATTTTTC-CATGATGATTTTGTCTGATGATGGTGTTGTTTGTTATAACAAGGATTATGCTGAGTTGGGTTATATCGCCGACATTGGCGCTTTTAAGGCAACTTTGTACTATCAGAACAATGTGTTCATGAGTACATCCAAGTGTTGGGTTGAAGACGACCTAACTAAGGGACCTCATGAGTTTTGTTCACAACATACTATGCAAATAGTAGATAAAGATGGTACATATTATTTGCCCTACCCTGACCCTAGTCGTATCCTTTCTGCTGGTGTCTTTGTCG---------------ATGACATTGTCAAGACTGACGCCGTTGTTTTGCTGGAACGCTATGTATCCCTCGCTATTGACGCTTACCCATTGTCCAAACATAGTAACCCTGAGTACCGTAAGGTATTTTACGTTCTATTGGATTGGGTTCGTCATCTTAACAAGACTTTGAATGCTGGTATTCTTGAGTCATTTTCTGTGACTCTTTTGGATAACCAGGATGATAAGTTTTGGAATGAGGAGTTTTACGCCAGCATGTATGAGAAATCCACTGTCTTACAGGCTGCTGGCTTGTGTGTTGTATGTGGTTCTCAAACTGTTTTGCGTTGTGGTGATTGCCTCCGTAGACCAATGTTGTGTACTAAGTGTGCTTACGATCACGTTTTTGGTACCGATCACAGGTTTATACTGGCTATAACACCATACGTTTGTAATGCGTCTGGTTGCGGTGTTAATGATGTCACTAAATTGTACTTGGGTGGCTTGAACTATTATTGTGTGGACCACAAACCCCAGCTGTCATTTCCTTTGTGTTCAGCTGGTAACATTTTTGGTCTTTACAAGAATTCAGCCACGGGTTCGTTGGATGTCGAGGTTTTTAATAAACTTGCTACATCTGATTGGACCGATGTACGTGACTACAAACTCGCTAATGACGCTAAAGACTCACTGCGTTTGTTTGCTGCAGAAACTATAAAGGCTAAGGAGGAAAGTGTCAAATCTTCCTATGCCTTTGCAACTCTTAAGGAGATCATTGGACCAAAGGAACTGCTGCTTAGTTGGGAGAGCGGTAAAGCGAAACCACCACTAAATAGGAACTCTGTTTTTACTTGTTTCCAGATAAGTAAAGACTCTAAGTTTCAGGTTGGTGAGTTCACTTTCGAGAAGCTCGATTATGGGTCAGACACTGTTAGTTACAGGACGACCGCCACAACTAAGCTTGTGCCTGGTATGATCTTTGTGCTAACTTCCCATAATGTTCAGCCTCTACGTGCTCCAACTATAGCTAATCAGGAACGGTACTCAACCATATACAAGCTACACCCCACTTTTAATATAAGTGAGGCGTATGCTAATTTGGTGCCGTACTATCAACTGATTGGTAGGCAACGCATAACCACAATTCAAGGCCCTCCTGGTAGTGGTAAGTCTCATTGTTCCATTGGACTTGGGCTTTACTACCCAGGTGCGCGTATTGTTTTTACAGCTTGTGCTCACGCTGCTGTTGACTCGCTTTGTGCTAAGGCGGCTACGGCGTATAGTGTTGACAAGTGTACAAGAATAATACCAGCACGGGCACGCGTTGAGTGTTATAGTGGCTTTAAGCCCAATAACACTAGTGCGCAGTACATTTTTTCTACAGTTAATGCGCTGCCCGAGTGCAATGCTGATATTGTGGTTGTTGACGAGGTTTCCATGTGTACAAATTATGATCTGTCTGTAATTAACCAGCGGTTGGCATATAAACACATTGTTTATGTTGGCGACCCACAGCAGTTACCAGCACCTAGGGTTATGATAACCAAAGGTGTAATGGAACCAGCAGATTATAATGTTGTTACACAGCGCATGTGCGCAATTGGTCCTGATATCTTCTTGCATAAGTGTTACAGGTGCCCTGCTGAGATTGTTTCCACTGTCTCTGAACTTGTTTATGAAAACAAGTTTGTCCCTGTTAAACCCGATAGCAAACAATGCTTTAAAATTTTTGTTAAGGGTAATGTTC-AGGTTGACAATGGTTCTAGCATTAATAGGAAACAACTAGATGTTGTGAAGCAATTTTTGCTTAAAAATCCTAGCTGGAACAAGTCAGTGTTCATCTCTCCCTACAATAGCCAGAACTATGTTGCGTCACGTCTGTTGGGACTTCAAATCCAAACAGTCGATTCGTCCCAAGGTAGTGAGTATGACTATGTCATTTACACACAAACCTCAGACACTGCACATGCCTGTAACGTTAACCGTTTTAACGTGGCTATAACTAGGGCAAAGAAGGGTATTTTCTGTGTTATGTGTGATAAAGAGTTGTACGACGCACTTAAGTTCTTTGAGATCAAACCTACAGATTTGCAGTC------------------TGAGCAAACTTGTGGTCTCTTTAAGGACTGTGCTCGTGACCCCGTAGACCTCCCACCAGCGTATGCTCATACATTTTTGTCACTCTCAGACCGTTTTAAAACCAATAATGACTTAGCTGTTCAAATAGGTGCAAACGG---TACTTGCACCTATGAGCATGTTATGTCATTTATGGGTTTTAGGTTTGATGTCAATGTACCAGGAGCACACAACCTGTTCTGTACGCGTGACTTTGCTATTCGCAATGTCCGTGGATGGTTAGGTATGGATGTGGAGGGTGCACATGTTTGCGGCAACAATGTTGGTACTAACGTTCCTCTTCAAGTTGGATTTTCAAACGGTGTTGATTTTGTTGTGCAACCAGAAGGTTGTGTTTCGACAAACAATTGTGATGTTGTTAAACCCGTTCGTGCGCGTGCACCACCGGGTGAACAATTCACACACCTTGTTCCCTTGTTGAGGAAGGGCCAACCATGGAGTGTGGTTCGCAAACGTATAGTGCAGATGATTGCTGATTATTTGGCTGGTCTGTCTGATAACGTGGTGTTTGTGCTTTGGGCAGGTGGTCTTGAACTTACAACCATGAGGTATTTTGTCAAGATTGGCCCAGCAAAGCGTTGCTAC---TGCGGTAAAACAGCCACTTGTTATAACAGTGTCACTAATGATTACTGCTGTTTTAGGCATGCTTTAGGTTGTGATTACATATACAACCCTTATGCCTTTGATATACAACAGTGGGGTTACGTTGGGTCTCTTTCACACAACCACCACATGTTTTGCAACATACATCGTAATGAACATGTTGCTTCTGGTGATGCTGTGATGACCAGGTGTTTAGCGGTCTACGACTGCTTTGTAAAGAACGTAGACTGGGCAATAACGTACCCATTCATTTCAAACGAGAAAGCCATTAATAGGAGTGGTCGTAATGTGCAAGCACATGTTGTTAGAGCGGCGTTGCGACTCTACAACCCTAGTGCTGTA----------------CACGATATCGGCAACCCCAAGGGCATTCGTTGTGCTGTGACTACTGCCAAGTGGTATTG-TTATGACAAACAGCCTGTTAACAGTAATGTTAAGACCATGGAGTACGATTATATGACACATGGTCAGCTT------GAGGGTCTTTGTCTGTTCTGGAATTGTAACGTTGACATGTACCCCGAATTCTCTATTGTATGCCGTTTTGACACACGTACACGTTCTTGTTTGAACCTTGAAGGTGTCAATGGCGGTTCTCTGTATGTTAATAATCATGCTTTCCACACACCTGCGTATGATAAGCGTGCTATGGCTAAATTAAAGCCTATGCCGTTTTTCTTTTACGACGAGAGTGAGTGTGATGTTGTGCATG------------AACAGGTTAATTATGTTCCTCTCCGTGCTAGTAACTGTGTTACTCGCTGTAACATAGGTGGAGCTGTTTGCTCAAAGCATGCAAACATGTACCGTGCCTATGTGGAAGCTTACAACACGTTTACACAAGCTGGTTTTACCATTTGGGTACCACAGAGTTTTGATATTTATAACCTGTGGCAAACCTTTGCTGAAACCAACCTGCAGAGTCTTGAAAACATTGCTTTCAATGTTGTCAAGAAGGGCTCGTTTGTAGGTGCAGAGGGCGAACTCCCAGTTGCAATTGTTAATGACAAAGTCTTTGTTCGTGATGGTACAGTAGACAACCTCGTATTTACTAATAATACATCTCTCCCAACGAATGTTGCTTTTGAGTTGTATGCGAAACGTAAAACGGGACTGACACCACCACTTTCTGTCCTACGCAATCTCGACGTTGTAGCCACTTACAAATTTGTGTTGTGGGATTATGAGGCCAATAGACCTTTTACCAGTTACACAAAAGATGTTTGTGGTTACACAGAC------TTTGCTGAAGATGTGTGTGTTTGCTTTGACAATAGCATACAGGGTTCTTTTGAGCGTTTCACGCTTACCAAAAATGCTGTTTTGTTTTCCAACACGGCCAT------------CAAAAACTTGATTCCCATCCGACTTAATTTT-GGTATGCTTAACGGCTTGCCCGTTGGCACTACAAAAGATGCAGATGGTGTTGTTAAGCCTGTGAGTTGGTTCAT------------------------------------------------------------------------------TTACGTTAGGCGTAATGGGCAATTCCAGGATCACTATGATGGTTAT---------------------TATACACAGGGACGCACTGTATCAGATTTCATTCCTAGGAGTGATATGGAGCGTGACTTCCTTGATATGGATATGGGAGTTTTCATCACTAAATACGGTCTCGAAGAGTTTGGCTTCGAGCATGTTGTCTATGGTGATGTTTCCAAAACCACTTTGGGAGGTCTCCATCTGCTCATTTCTCAAGTGCGCCTTAGTAAAATGGGCATTCTTAAAGCCGAAGACTTTGTCACAGCTTCAGATATGACACTTAAGTGTTGCACAATTACATACCTTAATGACCCTAGTTCTAAGTCTGTTTGCACTTATATGGATTTGCTTCTTGATGACTTTGTTAGCATACTTAAGAGCCTTGATTTATCAGTGGTCTCTAAAGTGC------ACGAAGTGGTTATAGATGGCAAGCCATATCGTTGGATGTTGTGGTGTAAAGACAACCAAGTTGCCACTTTCTACCCACAATTACAATCCG---CCGAGTGGAAGTGTGGTTACTCCATGCCTACACTTTACAAGGTACAACGTATGTGCTTAGAGCCGTGTAATTTGTACAACTATGGTGCGGGTATTAGGTTACCTAATGGCATCATGCTTAATGTTGTAAAGTACACTCAGCTCTGTCAATATTTGAACAGTACCACAATGTGCGTCCCTCATAATATGAGAGTGTTGCACTATGGTGCAGGGTCAGATAAAGGTGTCGCACCTGGTACTGCAGTCTTAAAACGCTGGCTGCCCCATGACGCCATTGTCGTAGACAATGATGTTAATGAGTATGTCAGCGATGCAGACTACAGTATAACAGGTGATTGTGCCACTGTGTTTCTTGAAGACAAGTTTGACTTGCTTATCTCTGATATGTATGATGGTAAGACTAAGTCTTGTGACGGTGAAAATGTGTCGAAGGACGGTTTCTTTGTTTATCTTAATGGTGTTATACAGGAGAAATTGTCTATAGGTGGCACTGTAGCCATAAAAGTCACAGAGTATAGTTGGAATAAGCGCCTTTATGAGTTAATACAACGTTTTGCCTTTTGGACGTTGTTTTGCACCTCTGTCAATACTTCATCGTCTGAGGCATTTTTAATTGGTGTTAACTATTTAGGTGAGTTTGCTAATGGTCCATTTATGGATGGGAACACCATACATGCAAACTACATATTTTGGCGTAATTCCACTGTTATGACTATGTCTTACAATTCAGTTCTAGATTTAAGCAAGTTTGAGTGTAAGCATAGAGCCACAGCTGTTGTTAACTTGAAACCCAGTGATGTTAATGATATGGTTTTGGGTCTTGTCAGCGGTGGCAAGCTGTTGATTCGTTGTGGTGGTAAG---TTTGTGGGTTTTAACAAT
>KY073746 NL63-related bat coronavirus strain BtKYNL63-15, complete genome
TACGGACGTTGACGTTTGCGTCCGTGCTTTCGATATTTATAACAAAGGAGTTTCTTTCCTGGGTAAGTGTCTTAAAGTGAACTGTGCTCGCTTTAAGAATGCTGACCTTAAGGATG------------GTTTCTTTGTTATAAAACGCTGCCCTAAGTCAGTTATGGATCACGAGCAATCCATGTATGAACTGTTAAAGGGCTGTGGTTCATTGGCTTCACATGATTTCTTTACATGGCGTGAGGGTAGGTCTGTTTATGGTAATGTTAGCAGGCAAAATCTGACTAAGTATACTATGATGGACCTTGTCTTCGC----------------TCTCCGCAATTTTGATGAGAAGGATTGTGAGGTTCTTAAGGAAATTCTCGTTCTTACTGGTTGTTGTGACGAGTCCTATTTTGATAATAAGGACTGGTACGACCCTGTTGAAAACGAGGACATACACAGAGTTTATGCCACATTGGGCAAAATTGTTTCCAATGCTATGCTCAAGTGTGTGGCGTTGTGTGATGAAATGGTCTTGAGAGGCGTCGTAGGTGTCCTTACTCTTGATAATCAAGATCTAAATGGCAATTTCTACGACTTTGGAGATTTTATTGTTAGCTTACCTGGTATGGGTGTGCCCTGTTGTACGTCATATTATTCTTATATGATGCCTATAATGGGGTTAACCAATTGTTTAGCTAGTGAGTGCTTCATAAAAAGTGACATATTCGGTCAAGATTTTAAAACTTTTGACCTTTTGGAGTATGATTTCACTGAACATAAAGAACGTTTGTTCCAGAAGTACTTTAAATATTGGGGTCAGGATTACCATCCTAACTGCTCTGATTGCTATGATGACATGTGTGTTGTACATTGTGCCAACTTTAATACACTGTTTGCGACTACTATACCAAACACAGCATTTGGTCCCTTGTGTCGTAAAGTGTTTATTGATGGCGTTCCTCTTGTTGCCACAGCTGGTTACCATTTTAAACAGCTTGGTTTGGTTTGGAACAAGGATGTTAACACACATTCTACACGTCTTAGCATTAATGAGTTATTGCAGTTTGTTACAGACCCTGCACTTATTATAGCTTCATCTCCAGCTTTGGTAGACCAACGTACTGTGTGTTTCTCTGTTGCAGCTTTGAGTACTGGTATGACTAACCAGACTGTTAAACCTGGACACTTCAACCAGGAGTTCTACGACTTTTTAAGGTCGCAGGGTTTCTTCGAAGAGGGTTCAGAGTTAACACTTAAGCACTTCTTCTTTGCACAGAAGGGTGATGCTGCCGTCAGAGATTTTGATTATTACCGCTATAATAGGCCCACCATGTTGGATATTTGTCAAGCCCGTGTTACATACAAAGTTGTGCAACGTTACTTTGATGTTTATGAGGGTGGCTGCATTACTGCTCGTGATGTGGTTGTGACTAATCTAAACAAGAGTGCTGGCTGGCCTTTGAATAAGTTCGGCAAGGCGGGTTTGTACTACGAATCTTTGTCTTACGAAGAGCAAGATGCTCTCTTTGCTTTGACAAAACGTAATGTCTTACCCACCATGACACAGCTGAACCTTAAATACGCCATTAGCGGTAAAGAAAGAGCCAGAACTGTGGGTGGTGTCTCACTTTTGTCAACAATGACAACCAGGCAATACCACCAAAAGCATTTGAAATCTATTGTCAATACACGTAATGCTTCTGTAGTCATTGGTACTACAAAGTTTTACGGTGGTTGGGATAACATGCTCAAAAATCTCATTGAAGGTGTCGAAAATCCTCGTTTGATGGGTTGGGATTACCCTAAGTGTGATAGAGCACTCCCCAACATGATACGTATGATTTCTGCTATGATTCTTGGCTCGAAACATGTTACCTGTTGCTCATCTGAAGACAAGTTTTACAGACTTAGCAACGAACTTGCACAAGTACTTACCGAGGTTGTCTACTCCAATGGCGG-TTTCTATTTGAAACCTGGTGGTACAACTTCTGGTGATGCCACAACTGCGTATGCTAACTCTGTGTTTAACATCTTTCAAGCTGTCAGTGCAAACATTAATCGTTTGCTTGGAGTTCCATCTGACTCTTGTAATAATATAGGTGTTAAAGAATTACAGCGTAGACTCTATGATAATTGTTATAGGTCTACTAACGTGGATGAGAGTTTCGTAGATGACTTTTATGGTTATCTGCGAAAACATTTTTC-CATGATGATTTTGTCTGATGATGGTGTTGTTTGTTATAACAAGGATTATGCTGAGTTGGGTTATATCGCCGATATTGGCGCTTTTAAGGCAACTTTGTACTATCAGAACAATGTGTTCATGAGTACATCCAAGTGTTGGGTTGAAGACGACCTAACTAAGGGACCTCATGAGTTTTGTTCACAGCATACTATGCAAATAGTAGACAAAGATGGTACATATTATTTGCCTTACCCTGACCCTAGTCGTATCCTTTCTGCTGGTGTCTTTGTCG---------------ATGACATTGTCAAGACTGATGCCGTTGTTTTGCTGGAACGCTATGTATCCCTCGCTATTGATGCTTACCCATTGTCCAAACATAGTAACCCTGAGTACCGTAAGGTATTCTACGTTCTATTGGATTGGGTTCGTCATCTTAACAAGACTTTGAATGCTGGTATTCTTGAGTCATTTTCTGTGACTCTTCTGGATAACCAGGATGATAAGTTTTGGAACGAGGAGTTTTACGCCAGCATGTATGAGAAATCCACTGTCTTACAGGCCGCTGGCTTGTGTGTTGTATGTGGTTCTCAAACTGTTTTACGTTGTGGTGACTGCCTCCGTAGACCAATGTTGTGTACTAAGTGTGCTTACGACCACGTTTTTGGTACCGATCACAGGTTTATACTGGCTATAACACCATACGTTTGTAATGCGTCTGGTTGCGGTGTTAATGATGTCACTAAATTGTACTTGGGTGGCTTGAACTATTATTGTGTGGACCACAAACCCCAGCTGTCATTTCCTCTGTGTTCAGCTGGTAACATTTTTGGTCTCTACAAGAATTCAGCCACGGGTTCGTTGGATGTCGAGGTTTTTAACAAACTTGCTACATCTGATTGGACCGATGTACGTGATTATAAACTCGCTAATGACGCCAAAGACTCACTGCGTTTGTTTGCTGCAGAAACCATAAAGGCTAAGGAGGAAAGTGTCAAATCTTCCTATGCCTTTGCAACTCTTAAGGAGATCATTGGACCAAAGGAACTGCTGCTTAGTTGGGAGAGCGGTAAAGCGAAACCACCACTAAATAGGAACTCTGTTTTTACTTGTTTCCAGATAAGTAAAGACTCTAAGTTTCAGGTCGGTGAGTTCACTTTCGAGAAGCTCGATTATGGGTCAGACACTGTTAGTTACAGGACGACCGCCACAACTAAGCTTGTGCCCGGTATGATCTTTGTGCTAACTTCCCATAATGTTCAGCCTCTACGTGCTCCAACTATAGCTAATCAGGAACGGTACTCAACCATATATAAGCTGCACCCCACTTTTAATATAAGTGAGGCGTATGCTAATTTGGTGCCGTACTATCAACTGATTGGTAGGCAACGCATAACCACAATTCAAGGCCCTCCTGGTAGTGGTAAGTCTCATTGTTCCATTGGACTTGGGCTTTACTACCCAGGTGCGCGTATTGTTTTTACAGCTTGTGCTCACGCTGCCGTTGACTCGCTTTGTGCTAAGGCGGCTACGGCGTATAGTGTTGACAAGTGTACAAGAATAATACCAGCACGGGCACGCGTTGAGTGTTATAGTGGCTTTAAGCCCAATAACACTAGTGCGCAGTACATCTTTTCTACAGTTAATGCGCTGCCCGAGTGCAATGCTGATATTGTGGTTGTTGACGAGGTTTCCATGTGTACAAATTATGATCTGTCTGTAATTAATCAGCGGTTGGCATATAAACACATTGTTTATGTTGGCGACCCGCAGCAGTTACCAGCACCTAGGGTTATGATAACCAAAGGTGTAATGGAACCAGCAGATTATAATGTTGTCACACAGCGCATGTGCGCAATTGGTCCTGATATCTTCTTGCATAAGTGTTACAGGTGCCCTGCTGAGATTGTTTCCACTGTCTCTGAACTTGTTTATGAAAACAAGTTTGTCCCTGTTAAACCCGATAGCAAACAATGCTTTAAAATTTTTGTTAAGGGTAATGTTC-AGGTTGATAATGGTTCTAGCATTAATAGGAAACAACTAGATGTTGTGAAGCAATTTTTGCTTAAAAATCCTAGCTGGAACAAGGCAGTGTTCATCTCTCCCTATAATAGCCAGAACTATGTTGCATCACGTCTGTTGGGACTTCAAATCCAAACAGTCGATTCGTCCCAAGGTAGTGAGTATGACTATGTCATTTACACACAAACCTCAGACACTGCACATGCTTGTAACGTTAATCGTTTTAACGTGGCTATAACTAGGGCAAAGAAGGGTATTTTCTGTGTTATGTGTGATAAAGAGTTGTACGATGCACTTAAGTTCTTTGAGATCAAACCTACAGATTTGCAGTC------------------TGAGCAAACTTGTGGTCTCTTTAAGGACTGTGCTCGTGATCCCGTAGACCTCCCACCAGCGTATGCTCATACATTTTTGTCACTTTCAGACCGTTTTAAAACCAATAATGACTTGGCTGTTCAAATCGGTGCAAACGG---TACTTGCACCTACGAGCATGTTATGTCATTTATGGGTTTTAGGTTTGATGTCAATGTACCAGGAGCACACAACCTGTTCTGCACGCGTGACTTTGCTATTCGCAATGTCCGTGGATGGTTAGGTATGGACGTGGAGGGCGCACATGTTTGCGGCAATAATGTTGGTACTAACGTTCCTCTTCAAGTTGGATTTTCAAACGGTGTTGATTTTGTTGTGCAACCAGAAGGTTGTGTTTCGACAAACAATTGTGATGTTGTTAAACCCGTTCGTGCTCGTGCACCACCGGGTGAACAATTCACACACCTTGTTCCCTTGTTGAGGAAGGGTCAACCATGGAGTGTGGTTCGCAAACGTATAGTGCAGATGATTGCTGATTATTTGGCTGGTCTTTCTGATAACGTGGTATTTGTGCTTTGGGCAGGTGGTCTTGAACTTACAACCATGAGGTATTTTGTCAAGATTGGCCCAGCAAAGCGTTGCTAC---TGCGGTAAAATAGCCACTTGTTATAATAGTGTCACTAATGATTACTGCTGTTTTAGGCATGCTTTGGGTTGTGATTACATATACAACCCTTATGCCTTTGATATACAACAGTGGGGTTACGTTGGGTCTCTTTCACACAATCACCACATGTTTTGCAACATACATCGTAATGAACATGTTGCTTCTGGTGATGCTGTGATGACCAGGTGTCTTGCGGTCTACGATTGCTTCGTCAAGAACGTGGACTGGGCAATAACGTACCCATTCATTTCAAACGAGAAAGCTATCAACAGGAGTGGTCGTAATGTGCAAGCACATGTTGTCAGAGCGGCGTTGCGACTCTACAACCCTAGTGCTGTA----------------CATGATATCGGCAACCCTAAAGGCATTCGTTGTGCTGTGACTACTGCCAAGTGGTACTG-CTATGACAAACAGCCTGTTAACAGTAATGTTAAGACCATGGAGTACGATTATATGACACATGGTCAGCTT------GAGGGTCTTTGTCTGTTCTGGAATTGTAACGTTGACATGTACCCAGAATTTTCTATTGTATGCCGTTTTGACACACGTACACGTTCTTGTTTGAACCTTGAAGGTGTCAATGGCGGTTCTCTGTATGTTAATAATCATGCTTTCCACACACCTGCGTATGATAAGCGTGCTATGGCTAAATTAAAGCCTATGCCGTTTTTCTTTTACGATGAGAGTGAGTGTGATGTTGTGCATG------------AGCAAGTTAATTATGTTCCTCTCCGTGCTAGTAATTGTGTTACTCGCTGTAACATAGGTGGAGCTGTTTGCTCAAAGCATGCAAACATGTACCGTGCCTATGTGGAAGCTTATAACACGTTTACACAAGCTGGTTTCACCATTTGGGTACCACAGAGTTTTGATATTTATAACCTGTGGCAAACCTTTGCTGAAACCAACCTGCAGAGTCTTGAAAACATTGCTTTCAATGTTGTCAAGAAGGGCTCGTTTGTAGGTGCAGAGGGTGAACTTCCAGTTGCAATTGTTAATGACAAAGTCTTTGTTCGTGATGGTACAGTAGACAACCTCGTATTTACTAATAATACATCTCTTCCAACAAATGTTGCTTTTGAGTTGTATGCGAAACGTAAAACGGGACTGACACCACCACTTTCTGTCCTACGCAATCTCGATGTTGTGGCCACTTACAAATTTGTGTTGTGGGATTATGAGGCCAACAGACCTTTTACCAGTTACACAAAAGATGTTTGTGGTTACACCGAT------TTTGCCGAAGATTTGTGTGTTTGTTTTGACAATAGCATACAGGGTTCGTTTGAGCGTTTTACGCTTACCAAAAATGCTGTTTTGTTTTCCAACACGGCCAT------------CAAAAACTTGGTTCCCATCCGACTTAACTTT-GGTATGCTTAACGGCTTGCCCGTTGGCACTACAAAAGATGCAGATGGTGTTGTTAAGCCTGTGAGTTGGTTCAT------------------------------------------------------------------------------CTACGTTAGGCGTAATGGCCAGTTCCAGGATCATTATGATGGTTAT---------------------TACACACAGGGACGCACTGTATCAGATTTCATTCCTAGGAGTGATATGGAGCGTGACTTCCTTGATATGGATATGGGAGTTTTCATTACCAAGTACGGTCTCGAAGAGTTTGGCTTCGAGCATGTTGTCTATGGTGATGTTTCCAAAACCACTTTGGGAGGTCTCCATCTGCTCATTTCTCAAGTGCGCCTTAGTAAAATGGGCATTCTTAAAGCCGAAGACTTTGTCACAGCTTCAGATATGACACTTAAGTGTTGCACAATTACATACCTTAACGACCCTAGTTCTAAGTCTGTTTGCACTTATATGGATTTGCTTCTTGATGACTTTGTTAGCATACTTAAGAGCCTTGATTTATCAGTGGTCTCTAAAGTGC------ACGAAGTGGTTATAGATGGCAAGCCATATCGTTGGATGTTGTGGTGTAAAGACAACCAAGTTGCTACTTTCTACCCACAATTACAATCTG---CCGAGTGGAAGTGTGGTTACTCCATGCCTACACTTTACAAGGTACAACGTATGTGCTTAGAGCCGTGTAATTTGTACAACTATGGTGCGGGTATTAAGTTACCTAATGGCATCATGCTTAATGTTGTAAAGTACACTCAGCTCTGTCAATACTTGAACAGTACCACAATGTGCGTCCCTCATAATATGAGAGTGTTGCACTATGGTGCTGGGTCTGATAAAGGTGTTGCACCAGGTACTGCGGTTCTTAAACGCTGGCTACCTCATGATGCAATTGTCATTGACAATGATATTAATGAGTATGTCAGCGATGCAGACTACAGTATAACTGGCGATTGTGCCACTGTGTTTCTTGAAGACAAGTTTGACTTGCTCATTTCCGACATGTATGATGGCAGGACTAAGTCCTGTGATGGTGAAAATGTTTCTAAGGATGGTTTCTTCGTTTACCTCAACGGTGTTATACGTGAGAAACTGGCTATTGGAGGCAGTATAGCCATCAAAGTGACAGAGTACAGTTGGAACAAACAGCTCTATGAATTAGCCCAACGGTTTGCATTTTGGACGATGTTTTGCACTTCTGTGAACACATCGTCATCTGAGGCATTCTTGGTTGGTATTAATTATTTAGGTGACTTTGCTAGTGGTCCATTTATAGATGGTAACACCATTCATGCAAATTACATCTTTTGGAGGAATTCCACTGTAATGTCACTTTCATACAATTCTGTTATGGATTTGAGCAAGTTTGCTTGTAAACATAAGGCCACTGTTGTTGTGCAACTTAAGGATGGTGATATTAACGATATGGTGCTTGGTTTGGTTAAGAATGGTCGTTTGTTGGTACGTTGTAATGGTAAG---TTTGGTAGTTTTACTAAC
>NC_032107 NL63-related bat coronavirus strain BtKYNL63-9a, complete genome
-------------------------------------------------------------------------------AACTGTGTTCGCTTTAAAAATGCTGAACTCAGGGATG------------GCTATTTTGTTATAAAACGCTGTACTAAGTCGGTGATGGAACACGAGCAGTCCATGTTTAACCTACTTAGTGGTTCAAATGCCTTGGCTCAACATGATTTCTTTACATGGAAAGATGGCAGAGTCATATATGGTAATGTTAGTAGACAGAATCTTACTAAATACACCATGATGGATTTGGTCTATGC----------------TATGCGTAACTTTGATGAACAAAATTGTGATGTTCTCAAAGAAATACTAGTTTTGACTGGTTGTTGTGACAACTCTTATTTTGATAATAAGAGTTGGTACGACCCAGTCGAAAACGAAGACATACATAGAGTTTACGCCGCTTTGGGTAAAGTTGTTGCCAACGCTATGCTTAAGTGCGTTGCATTGTGCGATGAAATGGTTGTTAAAGGTGTTGTTGGTGTCTTAACATTAGACAATCAAGACCTTAATGGCAACTTTTATGACTTTGGTGATTTTGTTGTTAGCTTACCAGGCATGGGTGTTCCCTGTTGCACATCATATTATTCTTATATGATGCCTGTTATGGGTTTAACTAATTGTTTGGCCAGTGAGTGTTTTGTTAAGAGCGATATTTTTGGTAGTGATTTCAAAACCTTTGATTTACTTAAATATGATTTTACTGAGCATAAAGAGAATTTGTTCAATAAATATTTTAAGTATTGGGGTTTTGATTACCACCCAAATTGTTCTGATTGTTATGATGAAATGTGTGTGATACATTGTGCCAATTTTAATACACTATTCGCCACAACCATACCAGGCACAGCTTTTGGTCCGTTGTGTCGTAAAGTGTTCATTGATGGTGTTCCATTGGTGGCAACTGCAGGTTACCACTTCAAACAACTTGGTTTGGTTTGGAACAAAGATGTTAATACACACTCCACTAGATTGACAATCACTGAACTCTTACAGTTTGTCACTGACCCTTCACTTATAATTGCTTCATCACCAGCACTTGTTGATCAACGCACTGTTTGTTTTTCTGTGGCAGCATTGAGCACTGGTTTGACTAACCAAGTTGTTAGACCAGGACACTTTAATGAAGAGTTTTACAATTTCCTTAGGTCAAAGGGTTTCTTTGATGAAGGATCTGAACTCACATTAAAACACTTTTTCTTTGCTCAGAAGGGTGATGCTGCTGTTAAAGACTTTGATTTTTACCGCTACAATAGGCCTACTATGTTGGATATCTGTCAAGCCAAAGTAACGTACAAAATAGTGTCACGCTATTTTGACATTTACGAAGGTGGGTGTATTACAGCACGTGAAGTTGTTGTGACAAATCTCAACAAAAGTGCTGGCTGGCCACTAAATAAGTTTGGCAAAGCAGGTTTGTATTATGAGTCTATTTCTTATGAGGAACAGGACGCTTTGTTTGCTATGACAAAGCGTAACATTCTTCCTACTATGACTCAATTGAATCTTAAGTATGCCATTAGCGGTAAAGACCGCGCTAGAACCGTTGGTGGTGTCTCACTGTTGTCTACTATGACAACGAGACAGTACCACCAAAAACATCTTAAGTCCATTGTTAACACACGCAATGCCACTGTTGTCATAGGCACCACAAAATTTTATGGTGGCTGGGACAATATGTTGCGTACTTTGATGGACGGTGTTGAAAATCCTATGCTTATGGGTTGGGACTATCCAAAATGTGATAGAGCCTTACCTAATATGATACGTATGATTTCAGCTATGGTGTTAGGTTCTAAGCATGTCAGTTGTTGCACTTCAACAGACAGGTTTTACAGACTTAGCAATGAATTGGCACAAGTTTTGACTGAGGTTGTATACTCCAATGGCGG-TTTTTATTTTAAACCTGGTGGTACAACTTCGGGTGATGCTAGTACTGCTTATGCTAACTCTGTATTTAACATTTTTCAAGCTGTAAGTTCCAACATTAATCGTTTATTAAGTGTTCCTTCGGACTCTTGTAACAATATTAATGTTAGAGATTTGCAGCGTCGTTTATATGATAACTGTTACAGGTCAACTAATGTTGATGAATCATTTGTTGATGATTATTATGGTTATCTTAGGAAACATTTTTC-TATGATGATACTGTCTGATGATGGTGTTGTTTGTTACAACAAGGATTATGCTGAACTTGGTTATATAGCTGACATTAGTGCCTTCAAAGCCACATTGTACTACCAGAACAATGTTTTCATGAGTACTTCCAAGTGTTGGGTTGAGGAAGACCTAACCAAAGGACCCCATGAATTTTGTTCTCAACATACCATGCAAATAGTGGACAAAGAGGGTACCTATTATTTGCCTTACCCTGATCCTAGTAGGATTTTGTCAGCAGGTGTCTTTGTTG---------------ATGATGTAGTTAAAACTGACGCTGTCATTTTGCTAGAACGTTATGTCTCTTTGGCTATTGATGCTTACCCCTTGTCCAAGCATCCAAACCCTGAATACCGTAAAGTATTCTATGTGTTGCTGGACTGGGTTAAACATCTTAACAAAACTTTAAATGAGGGGGTCTTAGAGTCGTTTTCTGTTACACTCTTAGACAACCAAGAGGACAAGTTTTGGAGTGAAGAGTTTTACGCTAGTATGTATGAAAAGTCTACAGTTTTACAAGCTGCAGGTCTTTGTGTAGTCTGTGGTTCACAAACCGTTCTACGTTGTGGTGATTGTCTTCGTAAACCTATGTTATGTACCAAGTGTGCTTATGACCACGTTTTTGGTACGGACCATAGGTTTATATTGGCTATAACACCGTATGTTTGTAGTGCTTCTGGTTGTGGCGTTAGTGACGTTACTAAGTTATACCTCGGTGGTCTGAATTATTATTGTATAGACCATAAACCCCAGTTGTCATTTCCTTTATGTTCAGCTGGTAACATTTTTGGTTTGTACAAAAATTCAGCAACAGGTTCTTTGGATGTTGAAGTTTTTAATAAACTGGCCACATCTGATTGGACTGATGTCAGGGATTACAAACTTGCTAATGATGTCAAGGACTCACTTAGGCTTTTTGCGGCTGAAACAATCAAAGCTAAGGAGGAAAGTGTTAAATCCTCTTATGCTTTTGCAACTCTCAAAGAGATTGTTGGACCTAAAGAACTGCTACTTAGTTGGGAAAGCGGTAAAGTGAAACCACCATTGAATCGCAATTCTGTTTTTACTTGTTTTCAAATAAGTAAAGATTCCAAGTTTCAAATTGGTGAGTTCATTTTTGAAAAGGTTGATTATGGTTCTGACACTGTTACGTATAAATCTACTGCCACCACTAAGTTGGTGCCTGGTATGATTTTTATCTTAACGTCACATAATGTACAACCTTTACGTGCCCCAACTATTGCCAATCAAGAGAGGTACTCTAATATTTACAAGTTGCATCCTGCTTTTAATATTAGTGATGCATATGCAAGTTTAGTTCCGTACTATCAACTTATTGGCAAGCAAAGAATAACAACAATTCAGGGCCCACCTGGTAGTGGCAAATCACACTGTTCTATTGGACTAGGTTTGTACTATCCAGGTGCGCGTATAGTTTTCACTGCATGTGCCCATGCTGCTGTTGACTCCTTGTGTGCCAAGGCTGCAACGGCTTATAGTGTGGACAAGTGCACTAGAATTATACCTGCACGGGCTCGGGTGGAATGTTATAGTGGTTTCAAACCCAATAACACTAGTGCACAGTACATTTTTAGTACTGTTAATGCACTACCTGAGTGTAATGCTGATATTGTTGTTGTTGATGAAGTGTCTATGTGTACAAATTATGATCTTTCTGTTATTAATCAGCGTCTCTCTTATAAGCATATTGTTTATGTTGGAGACCCGCAGCAACTTCCTGCGCCACGAGTAATGATTACTAAAGGCGTTATGGAACCTGCAGATTATAATGTTGTTACACAACGCATGTGTGCTATAGGTCCTGATGTGTTCTTACACAAATGTTATAGGTGCCCAGCTGAAATTGTTAACACAGTTTCTGAACTTGTTTATGAGAACAAATTTGTCCCTGTCAAGCCTGACAGCAAACAGTGCTTTAAAATTTTCGTCAAGGGTAATGTAC-AGGTTGATAATGGTTCTAGCATAAACAGAAAACAACTTGATATAGTTAAGCTATTCTTAGCCAAAAACCCAAGTTGGAATAAGGCTGTGTTTATTTCACCATATAACAGTCAGAATTATGTTGCTAGTAGATTACTAGGACTCCAAATTCAAACCGTTGACTCATCTCAAGGTAGTGAATATGAGTATGTTATTTACGCACAAACTTCTGACACTGCACATGCTTGCAATGTTAATAGGTTTAATGTTGCAATAACTCGTGCCAAAAAGGGTATATTTTGCATAATGTGTGATAGAGAGTTGTTTGAAGCACTAAAATTCTTTGAAATTAAGCAGTCTGATCTCCAGTCC---------------GTTGACCAGGCTTGTGGCTTATTCAAAGATTGTGCGCGTAACCCTGTTGACTTACCACCAACACATGCACATACATTTTTGTCATTGTCGGACCGTTTTAAAACCAATGGTGACCTTGCTGTTCAAATAGGTTCTAACAA---TGTTTGTACCTATGAACATGTCATGTCATTTATGGGTTTTAGGTTCGACATTAACATACCAGGCAGTCATAGTTTGTTTTGTACACGTGATTTTGCCATTCGTAATGTGCGAGGGTGGCTAGGTATGGATGTTGAGGGTGCTCACGTCTGTGGTGACAATGTTGGTACTAATGTACCCCTACAGGTTGGATTTTCTAATGGTGTTGATTTTGTAGTACAACCTGAGGGTTGTGTCTCTACCAACACTGGTGATGTTATCAAACCTGTTCGTTCTAGAGCACCACCGGGTGAACAATTTACTCACCTTGTTCCTTTGTTGCGCAAAGGACAACCGTGGTCCGTTGTGCGCAAACGTATTGTTCAGATGGTTGCTGATTACCTTGCCGGCTTGTCTGACAATTTAATCTTTGTGTTATGGGCAGGTGGTCTAGAATTGACCACTATGCGCTATTTTGTAAAGATTGGTCCAGCTAAACAGTGTTAT---TGCGGAAAGTCTGCAACATGTTACAATTCAGTTAGCAATGAATATTGTTGTTTTAGACATGCATTGGGCTGTGATTATATTTACAATCCATATGCATTTGATGTGCAACAATGGGGATATGTCGGTTCTTTAAGTCAGAATCACCATGCAGTTTGCAACATTCATAGAAATGAGCATGTTGCATCTGGTGATGCTGTCATGACACGTTGTTTAGCAATACATGACTGTTTTGTTAAAAACGTTGATTGGACTGTTACATACCCCTTCATTGCAAATGAAAAGTCAATTAATGGTTGCGGGCGTAATGTTCAAGGACACGTTGTTCGTGCAGCTTTGAAGTTGTACAAACCAAGTGTTATT----------------CATGACATTGGCAATCCTAAAGGTATACGCTGTGCTGTTACAGATGCCAGGTGGTATTG-TTATGATAAGCAACCTGTTAATAGTAACGTCAAGCTGTTAGAGTATGATTATATGACTCATGGTCAGCTT------GATGGTTTGTGTTTGTTCTGGAATTGCAATGTTGACATGTACCCAGAATTTTCTATTGTCTGCCGTTTTGACACCCGTACCCGTTCTGTTTTGAATTTAGAAGGTGTTAACGGTGGTTCTCTTTATGTCAACAAACACGCATTTCACACACCGGCTTATGACAAACGTGCACTCGCCAAATTAAAGCCTATGCCGTTTTTCTATTTTGACGACGGTGAGTGTGATGTTGTGCAAG------------AACAGGTTAATTACGTACCCCTCCGTGCTAGTAATTGTGTTACACGTTGCAATATAGGTGGTGCTGTTTGTTCAAAGCACGCAAACTTATACCGTAACTATGTTGAGGCGTATAACACATTTACACAAGCAGGTTTCAACATATGGGTCCCACAAAGTTTTGATGTTTATAACTTGTGGCAGACTTTTGCTGAAACCAACCTTCAGAGCCTTGAAAACATAGCATTTAATGTTATGAAGAAAGGTTGTTTTGTTGGTGTCGAGGGGGAATTGCCTGTTGCAGTGGTTAATGACAAAGTCTTTGTCCGTGAAGGTGATGTTGACAATTTGGTCTTTACAAACAAAACAACACTGCCTACTAACGTAGCGTTTGAGTTGTTTGCAAAAAGAAAAATGGGTTTGACACCACCGCTTTCTATACTCAAAAATCTTGGTGTTGTTGCTACTTACAAATTTGTGTTGTGGGATTATGAGGCTGAAAGACCTTTTACTTCCTATACCAAAGGTGTTTGCAGCTACACGGAT------TTTGCTGAGGATGTTTGTGTGTGTTTTGACAATAGTATACAAGGTTCTTATGAGCGTTTCACGCTTACTAATAACGCTGTTTTAGTGTCAAACACAGCCAT------------CAATAAATTGACACCTATTAAGCTCAATTTT-GGTATGTTGAATGGCTTGCCAGTTTCAACAACAAAGAATGACAAAGGTGTTGATAAGCCAGTTAATTGGTATAT------------------------------------------------------------------------------TTATGTTCGTAAGAACGGCCAGTTTTTGGACCATTACGATGGCTTT---------------------TACACACAGGGCAGGAATTTAGCTGACTTTCTACCCAGAAGTGTGATGGAGAATGATTTTCTTAACATGGATATTGGTGTTTTCATCACAAAATACGGGCTTGAAGAATTTAACTTTGAGCACGTTGTTTACGGTGATGTTTCCAAAACCACGTTGGGAGGACTCCATTTGCTAATTTCTCAGGTTAGACTTAGCAAAATGGGTATATTGAAGGCTGACGACTTTGTCTCCACTTCTGATAATACCTTGCGGTGCTGTACTGTTACTTACCTTAATGACCCAAGTTCTAAGGTTGTTTGCACATACATGGATTTGTTGTTGGACGATTTCGTTACAATACTTAGAAGCCTTGATCTTAGTGTTGTTTCTAAAGTTC------ACGAAGTCATTATAGACAATAAATCTTATAGATGGATGTTGTGGTGTAAAGATAATCATCTTGCCACATTTTATCCGCAGTTGCAATCTG---CTGATTGGAAGTGTGGTTATTCTATGCCACAAATCTATAAACTACAACGTATGTGTTTAGAACCATGCAACCTTTACAATTATGGCGCAGGCATTAAATTGCCTAGTGGTATAATGTTGAATGTTGTTAAGTACACACAATTGTGTCAGTATTTAAATAGTACCACAATGTGTGTGCCACACAATATGCGTGTGTTGCATTATGGCGCTGGTTCTGATAAAGGTGTGGCACCAGGTACTGCTGTTCTTAAGCGTTGGCTTCCTCCAGATGCCATTATCATTGATAATGACATCAATGAGTATGTTAGCGACGCTGACTTCAGCATTACTGGTGATTGCGCTACAGTTTACCTAGAGGATAAATTTGACTTACTCATTTCGGACATGTATGATGGTAAGACTAAATCTTGTGATGGTGCTAATGTTTCCAAGGACGGTTTCTTCACTTACTTGAACGGTGTTGTGAGAGAAAAGTTGTCCATTGGTGGTAGCATTGCCATTAAGATTACTGAATATAGTTGGAATAAGCATCTTTATGAGTTGGCGCAAAGATTTGCTTTTTGGACGTTGTTTTGCACTTCTGTAAATACATCCTCTTCAGAAGCTTTTCTCATTGGTATCAACTATTTGGGTGATTTTGCACAGGGCCCATTTATAGATGGTAACACTGTACACGCCAATTATATATTTTGGCGTAATTCAACTGTTATGTCCTTATCTTATAATTCTGTTTTGGATTTGAGTAAGTTTGAGTGTAAGCATAAGGCCACTGTCGTTGTCACTTTAAAAGATAGTGATGTTAATGACATGGTCTTAGGCTTGATCAAAAGTGGTAGGTTGTTATTGCGTAATAGTAGCGGTAGATTTGGTGGTTTCAGTAAT
>KY073744 NL63-related bat coronavirus strain BtKYNL63-9a, complete genome
-------------------------------------------------------------------------------AACTGTGTTCGCTTTAAAAATGCTGAACTCAGGGATG------------GCTATTTTGTTATAAAACGCTGTACTAAGTCGGTGATGGAACACGAGCAGTCCATGTTTAACCTACTTAGTGGTTCAAATGCCTTGGCTCAACATGATTTCTTTACATGGAAAGATGGCAGAGTCATATATGGTAATGTTAGTAGACAGAATCTTACTAAATACACCATGATGGATTTGGTCTATGC----------------TATGCGTAACTTTGATGAACAAAATTGTGATGTTCTCAAAGAAATACTAGTTTTGACTGGTTGTTGTGACAACTCTTATTTTGATAATAAGAGTTGGTACGACCCAGTCGAAAACGAAGACATACATAGAGTTTACGCCGCTTTGGGTAAAGTTGTTGCCAACGCTATGCTTAAGTGCGTTGCATTGTGCGATGAAATGGTTGTTAAAGGTGTTGTTGGTGTCTTAACATTAGACAATCAAGACCTTAATGGCAACTTTTATGACTTTGGTGATTTTGTTGTTAGCTTACCAGGCATGGGTGTTCCCTGTTGCACATCATATTATTCTTATATGATGCCTGTTATGGGTTTAACTAATTGTTTGGCCAGTGAGTGTTTTGTTAAGAGCGATATTTTTGGTAGTGATTTCAAAACCTTTGATTTACTTAAATATGATTTTACTGAGCATAAAGAGAATTTGTTCAATAAATATTTTAAGTATTGGGGTTTTGATTACCACCCAAATTGTTCTGATTGTTATGATGAAATGTGTGTGATACATTGTGCCAATTTTAATACACTATTCGCCACAACCATACCAGGCACAGCTTTTGGTCCGTTGTGTCGTAAAGTGTTCATTGATGGTGTTCCATTGGTGGCAACTGCAGGTTACCACTTCAAACAACTTGGTTTGGTTTGGAACAAAGATGTTAATACACACTCCACTAGATTGACAATCACTGAACTCTTACAGTTTGTCACTGACCCTTCACTTATAATTGCTTCATCACCAGCACTTGTTGATCAACGCACTGTTTGTTTTTCTGTGGCAGCATTGAGCACTGGTTTGACTAACCAAGTTGTTAGACCAGGACACTTTAATGAAGAGTTTTACAATTTCCTTAGGTCAAAGGGTTTCTTTGATGAAGGATCTGAACTCACATTAAAACACTTTTTCTTTGCTCAGAAGGGTGATGCTGCTGTTAAAGACTTTGATTTTTACCGCTACAATAGGCCTACTATGTTGGATATCTGTCAAGCCAAAGTAACGTACAAAATAGTGTCACGCTATTTTGACATTTACGAAGGTGGGTGTATTACAGCACGTGAAGTTGTTGTGACAAATCTCAACAAAAGTGCTGGCTGGCCACTAAATAAGTTTGGCAAAGCAGGTTTGTATTATGAGTCTATTTCTTATGAGGAACAGGACGCTTTGTTTGCTATGACAAAGCGTAACATTCTTCCTACTATGACTCAATTGAATCTTAAGTATGCCATTAGCGGTAAAGACCGCGCTAGAACCGTTGGTGGTGTCTCACTGTTGTCTACTATGACAACGAGACAGTACCACCAAAAACATCTTAAGTCCATTGTTAACACACGCAATGCCACTGTTGTCATAGGCACCACAAAATTTTATGGTGGCTGGGACAATATGTTGCGTACTTTGATGGACGGTGTTGAAAATCCTATGCTTATGGGTTGGGACTATCCAAAATGTGATAGAGCCTTACCTAATATGATACGTATGATTTCAGCTATGGTGTTAGGTTCTAAGCATGTCAGTTGTTGCACTTCAACAGACAGGTTTTACAGACTTAGCAATGAATTGGCACAAGTTTTGACTGAGGTTGTATACTCCAATGGCGG-TTTTTATTTTAAACCTGGTGGTACAACTTCGGGTGATGCTAGTACTGCTTATGCTAACTCTGTATTTAACATTTTTCAAGCTGTAAGTTCCAACATTAATCGTTTATTAAGTGTTCCTTCGGACTCTTGTAACAATATTAATGTTAGAGATTTGCAGCGTCGTTTATATGATAACTGTTACAGGTCAACTAATGTTGATGAATCATTTGTTGATGATTATTATGGTTATCTTAGGAAACATTTTTC-TATGATGATACTGTCTGATGATGGTGTTGTTTGTTACAACAAGGATTATGCTGAACTTGGTTATATAGCTGACATTAGTGCCTTCAAAGCCACATTGTACTACCAGAACAATGTTTTCATGAGTACTTCCAAGTGTTGGGTTGAGGAAGACCTAACCAAAGGACCCCATGAATTTTGTTCTCAACATACCATGCAAATAGTGGACAAAGAGGGTACCTATTATTTGCCTTACCCTGATCCTAGTAGGATTTTGTCAGCAGGTGTCTTTGTTG---------------ATGATGTAGTTAAAACTGACGCTGTCATTTTGCTAGAACGTTATGTCTCTTTGGCTATTGATGCTTACCCCTTGTCCAAGCATCCAAACCCTGAATACCGTAAAGTATTCTATGTGTTGCTGGACTGGGTTAAACATCTTAACAAAACTTTAAATGAGGGGGTCTTAGAGTCGTTTTCTGTTACACTCTTAGACAACCAAGAGGACAAGTTTTGGAGTGAAGAGTTTTACGCTAGTATGTATGAAAAGTCTACAGTTTTACAAGCTGCAGGTCTTTGTGTAGTCTGTGGTTCACAAACCGTTCTACGTTGTGGTGATTGTCTTCGTAAACCTATGTTATGTACCAAGTGTGCTTATGACCACGTTTTTGGTACGGACCATAGGTTTATATTGGCTATAACACCGTATGTTTGTAGTGCTTCTGGTTGTGGCGTTAGTGACGTTACTAAGTTATACCTCGGTGGTCTGAATTATTATTGTATAGACCATAAACCCCAGTTGTCATTTCCTTTATGTTCAGCTGGTAACATTTTTGGTTTGTACAAAAATTCAGCAACAGGTTCTTTGGATGTTGAAGTTTTTAATAAACTGGCCACATCTGATTGGACTGATGTCAGGGATTACAAACTTGCTAATGATGTCAAGGACTCACTTAGGCTTTTTGCGGCTGAAACAATCAAAGCTAAGGAGGAAAGTGTTAAATCCTCTTATGCTTTTGCAACTCTCAAAGAGATTGTTGGACCTAAAGAACTGCTACTTAGTTGGGAAAGCGGTAAAGTGAAACCACCATTGAATCGCAATTCTGTTTTTACTTGTTTTCAAATAAGTAAAGATTCCAAGTTTCAAATTGGTGAGTTCATTTTTGAAAAGGTTGATTATGGTTCTGACACTGTTACGTATAAATCTACTGCCACCACTAAGTTGGTGCCTGGTATGATTTTTATCTTAACGTCACATAATGTACAACCTTTACGTGCCCCAACTATTGCCAATCAAGAGAGGTACTCTAATATTTACAAGTTGCATCCTGCTTTTAATATTAGTGATGCATATGCAAGTTTAGTTCCGTACTATCAACTTATTGGCAAGCAAAGAATAACAACAATTCAGGGCCCACCTGGTAGTGGCAAATCACACTGTTCTATTGGACTAGGTTTGTACTATCCAGGTGCGCGTATAGTTTTCACTGCATGTGCCCATGCTGCTGTTGACTCCTTGTGTGCCAAGGCTGCAACGGCTTATAGTGTGGACAAGTGCACTAGAATTATACCTGCACGGGCTCGGGTGGAATGTTATAGTGGTTTCAAACCCAATAACACTAGTGCACAGTACATTTTTAGTACTGTTAATGCACTACCTGAGTGTAATGCTGATATTGTTGTTGTTGATGAAGTGTCTATGTGTACAAATTATGATCTTTCTGTTATTAATCAGCGTCTCTCTTATAAGCATATTGTTTATGTTGGAGACCCGCAGCAACTTCCTGCGCCACGAGTAATGATTACTAAAGGCGTTATGGAACCTGCAGATTATAATGTTGTTACACAACGCATGTGTGCTATAGGTCCTGATGTGTTCTTACACAAATGTTATAGGTGCCCAGCTGAAATTGTTAACACAGTTTCTGAACTTGTTTATGAGAACAAATTTGTCCCTGTCAAGCCTGACAGCAAACAGTGCTTTAAAATTTTCGTCAAGGGTAATGTAC-AGGTTGATAATGGTTCTAGCATAAACAGAAAACAACTTGATATAGTTAAGCTATTCTTAGCCAAAAACCCAAGTTGGAATAAGGCTGTGTTTATTTCACCATATAACAGTCAGAATTATGTTGCTAGTAGATTACTAGGACTCCAAATTCAAACCGTTGACTCATCTCAAGGTAGTGAATATGAGTATGTTATTTACGCACAAACTTCTGACACTGCACATGCTTGCAATGTTAATAGGTTTAATGTTGCAATAACTCGTGCCAAAAAGGGTATATTTTGCATAATGTGTGATAGAGAGTTGTTTGAAGCACTAAAATTCTTTGAAATTAAGCAGTCTGATCTCCAGTCC---------------GTTGACCAGGCTTGTGGCTTATTCAAAGATTGTGCGCGTAACCCTGTTGACTTACCACCAACACATGCACATACATTTTTGTCATTGTCGGACCGTTTTAAAACCAATGGTGACCTTGCTGTTCAAATAGGTTCTAACAA---TGTTTGTACCTATGAACATGTCATGTCATTTATGGGTTTTAGGTTCGACATTAACATACCAGGCAGTCATAGTTTGTTTTGTACACGTGATTTTGCCATTCGTAATGTGCGAGGGTGGCTAGGTATGGATGTTGAGGGTGCTCACGTCTGTGGTGACAATGTTGGTACTAATGTACCCCTACAGGTTGGATTTTCTAATGGTGTTGATTTTGTAGTACAACCTGAGGGTTGTGTCTCTACCAACACTGGTGATGTTATCAAACCTGTTCGTTCTAGAGCACCACCGGGTGAACAATTTACTCACCTTGTTCCTTTGTTGCGCAAAGGACAACCGTGGTCCGTTGTGCGCAAACGTATTGTTCAGATGGTTGCTGATTACCTTGCCGGCTTGTCTGACAATTTAATCTTTGTGTTATGGGCAGGTGGTCTAGAATTGACCACTATGCGCTATTTTGTAAAGATTGGTCCAGCTAAACAGTGTTAT---TGCGGAAAGTCTGCAACATGTTACAATTCAGTTAGCAATGAATATTGTTGTTTTAGACATGCATTGGGCTGTGATTATATTTACAATCCATATGCATTTGATGTGCAACAATGGGGATATGTCGGTTCTTTAAGTCAGAATCACCATGCAGTTTGCAACATTCATAGAAATGAGCATGTTGCATCTGGTGATGCTGTCATGACACGTTGTTTAGCAATACATGACTGTTTTGTTAAAAACGTTGATTGGACTGTTACATACCCCTTCATTGCAAATGAAAAGTCAATTAATGGTTGCGGGCGTAATGTTCAAGGACACGTTGTTCGTGCAGCTTTGAAGTTGTACAAACCAAGTGTTATT----------------CATGACATTGGCAATCCTAAAGGTATACGCTGTGCTGTTACAGATGCCAGGTGGTATTG-TTATGATAAGCAACCTGTTAATAGTAACGTCAAGCTGTTAGAGTATGATTATATGACTCATGGTCAGCTT------GATGGTTTGTGTTTGTTCTGGAATTGCAATGTTGACATGTACCCAGAATTTTCTATTGTCTGCCGTTTTGACACCCGTACCCGTTCTGTTTTGAATTTAGAAGGTGTTAACGGTGGTTCTCTTTATGTCAACAAACACGCATTTCACACACCGGCTTATGACAAACGTGCACTCGCCAAATTAAAGCCTATGCCGTTTTTCTATTTTGACGACGGTGAGTGTGATGTTGTGCAAG------------AACAGGTTAATTACGTACCCCTCCGTGCTAGTAATTGTGTTACACGTTGCAATATAGGTGGTGCTGTTTGTTCAAAGCACGCAAACTTATACCGTAACTATGTTGAGGCGTATAACACATTTACACAAGCAGGTTTCAACATATGGGTCCCACAAAGTTTTGATGTTTATAACTTGTGGCAGACTTTTGCTGAAACCAACCTTCAGAGCCTTGAAAACATAGCATTTAATGTTATGAAGAAAGGTTGTTTTGTTGGTGTCGAGGGGGAATTGCCTGTTGCAGTGGTTAATGACAAAGTCTTTGTCCGTGAAGGTGATGTTGACAATTTGGTCTTTACAAACAAAACAACACTGCCTACTAACGTAGCGTTTGAGTTGTTTGCAAAAAGAAAAATGGGTTTGACACCACCGCTTTCTATACTCAAAAATCTTGGTGTTGTTGCTACTTACAAATTTGTGTTGTGGGATTATGAGGCTGAAAGACCTTTTACTTCCTATACCAAAGGTGTTTGCAGCTACACGGAT------TTTGCTGAGGATGTTTGTGTGTGTTTTGACAATAGTATACAAGGTTCTTATGAGCGTTTCACGCTTACTAATAACGCTGTTTTAGTGTCAAACACAGCCAT------------CAATAAATTGACACCTATTAAGCTCAATTTT-GGTATGTTGAATGGCTTGCCAGTTTCAACAACAAAGAATGACAAAGGTGTTGATAAGCCAGTTAATTGGTATAT------------------------------------------------------------------------------TTATGTTCGTAAGAACGGCCAGTTTTTGGACCATTACGATGGCTTT---------------------TACACACAGGGCAGGAATTTAGCTGACTTTCTACCCAGAAGTGTGATGGAGAATGATTTTCTTAACATGGATATTGGTGTTTTCATCACAAAATACGGGCTTGAAGAATTTAACTTTGAGCACGTTGTTTACGGTGATGTTTCCAAAACCACGTTGGGAGGACTCCATTTGCTAATTTCTCAGGTTAGACTTAGCAAAATGGGTATATTGAAGGCTGACGACTTTGTCTCCACTTCTGATAATACCTTGCGGTGCTGTACTGTTACTTACCTTAATGACCCAAGTTCTAAGGTTGTTTGCACATACATGGATTTGTTGTTGGACGATTTCGTTACAATACTTAGAAGCCTTGATCTTAGTGTTGTTTCTAAAGTTC------ACGAAGTCATTATAGACAATAAATCTTATAGATGGATGTTGTGGTGTAAAGATAATCATCTTGCCACATTTTATCCGCAGTTGCAATCTG---CTGATTGGAAGTGTGGTTATTCTATGCCACAAATCTATAAACTACAACGTATGTGTTTAGAACCATGCAACCTTTACAATTATGGCGCAGGCATTAAATTGCCTAGTGGTATAATGTTGAATGTTGTTAAGTACACACAATTGTGTCAGTATTTAAATAGTACCACAATGTGTGTGCCACACAATATGCGTGTGTTGCATTATGGCGCTGGTTCTGATAAAGGTGTGGCACCAGGTACTGCTGTTCTTAAGCGTTGGCTTCCTCCAGATGCCATTATCATTGATAATGACATCAATGAGTATGTTAGCGACGCTGACTTCAGCATTACTGGTGATTGCGCTACAGTTTACCTAGAGGATAAATTTGACTTACTCATTTCGGACATGTATGATGGTAAGACTAAATCTTGTGATGGTGCTAATGTTTCCAAGGACGGTTTCTTCACTTACTTGAACGGTGTTGTGAGAGAAAAGTTGTCCATTGGTGGTAGCATTGCCATTAAGATTACTGAATATAGTTGGAATAAGCATCTTTATGAGTTGGCGCAAAGATTTGCTTTTTGGACGTTGTTTTGCACTTCTGTAAATACATCCTCTTCAGAAGCTTTTCTCATTGGTATCAACTATTTGGGTGATTTTGCACAGGGCCCATTTATAGATGGTAACACTGTACACGCCAATTATATATTTTGGCGTAATTCAACTGTTATGTCCTTATCTTATAATTCTGTTTTGGATTTGAGTAAGTTTGAGTGTAAGCATAAGGCCACTGTCGTTGTCACTTTAAAAGATAGTGATGTTAATGACATGGTCTTAGGCTTGATCAAAAGTGGTAGGTTGTTATTGCGTAATAGTAGCGGTAGATTTGGTGGTTTCAGTAAT
>MG428704 Human coronavirus NL63 isolate Kilifi_HH_5402_20-May-2010, complete genome
[truncated: 563,391 more chars]
