# Supplementary material for: Detection and complete genome characterisation of bat coronaviruses from Ghana
Source: Arch Virol. 2026 May 21;171(6):188. doi: 10.1007/s00705-026-06628-y (PMC13194324; doi:10.1007/s00705-026-06628-y)
Supplement: Supplementary file 3 — Supplementary Material 3 [file 705_2026_6628_MOESM3_ESM.fasta]

>NC_025217 Bat Hp-betacoronavirus/Zhejiang2013, complete genome
ATATAAAACAGCTTCTGTTCACTATGGAAGTGGTAGATAAATATTTCGACTGCTATGATGGTGGTTGCTTAAACGCCAATCAAGTTGTTGTAAATTCATTAGATAAGTCAGCCGGTTTCCCATTTAACAAATGGGGTAAGGCTAGACTTTACTATGAATCTCTGAGTTATGAAGATCAGGATGCACTCTTTGCGTATACAAAGAGGAATGTGCTTCCAACAATAACTCAAATGAATTTGAAATATGCTATTAGCGCTAAGAATAGAGCCCGCACTGTAGCTGGGGTGTCTATATGTAGCACTATGACTAATCGTCAATTCCATCAGAAGATGCTTAAGTCTATAGCTGCTACACGTAATGTGTCCGTTGTCATTGGAACTACAAAGTTCTATGGTGGATGGAATAACATGCTCAAAACACTTTATGCAGATGTGGATAATGCACAACTAATGGGTTGGGATTATCCTAAGTGTGACAGAGCTATGCCTAATATGTTGCGTATTTTCGCTTCATTGATTTTAGCCAGAAAGCACAACACGTGTTGTAATGTAAGTGAAAGATACTACAGACTGGCTAATGAGTGCGCTCAAGTATTGAGTGAGATGGTTCTATGTGGTGGTGCTTTGTATGTGAAACCAGGTGGTACTTCCTCCGGTGACGCAACCACTGCATATGCAAATTCTGTTTTCAATATCTGTCAAGCAGTAACGGCCAACATTAGTGCCTTGCTAGCAGCTAATGGAAACAAGATAGTCGATGTTTACATTCGAGACTTACAGCGTAAACTGTATGCGAATGTTTATCGTAGTGTCCATGTTGATTATAAGTTCGTAGATGAGTACTACGCCTTTTTGCGTAAACACTTTTCTATGATGATACTGTCTGACGATGGTGTCGTATGTTACAATAGTGACTACGTAGCTAGAGGCTATATTGCTGGAATAAAAGACTTCAAGCAAGTTCTTTATTACCAGAATAATGTTTTTATGTCGGAAGCCAAGTGTTGGGTGGAACCAGACCTGACTAAAGGCCCACATGAATTTTGTTCACAACACACTATGCTAGTTGAGCATAATGGTGAACAAGTGTATCTACCTTACCCCGACCCCTCAAGAATTTTAGGGGCTTGTTGTTTTGTAGATGATGTTGTCAAAACTGACGGGACTATCATGATTGAGCGTTTCGTCGCCTTGGCTATTGATGCTTATCCTCTTACCAAACATGAGAACCCTGAGTATAAGCAGGTCTTTTACTTGTTGTTACAATACATCAAGAAACTTCATGAAGAGTTAACGGGCCATTTGTTGGACATGTACTCTGTTATGATTTCGGGTGACAATGCTCAGAGATACTGGGAAGAAGATTTCTATGAAGCAATGTACACTCAATCAGTCACTTTA
>KF636752 Bat Hp-betacoronavirus/Zhejiang2013, complete genome
ATATAAAACAGCTTCTGTTCACTATGGAAGTGGTAGATAAATATTTCGACTGCTATGATGGTGGTTGCTTAAACGCCAATCAAGTTGTTGTAAATTCATTAGATAAGTCAGCCGGTTTCCCATTTAACAAATGGGGTAAGGCTAGACTTTACTATGAATCTCTGAGTTATGAAGATCAGGATGCACTCTTTGCGTATACAAAGAGGAATGTGCTTCCAACAATAACTCAAATGAATTTGAAATATGCTATTAGCGCTAAGAATAGAGCCCGCACTGTAGCTGGGGTGTCTATATGTAGCACTATGACTAATCGTCAATTCCATCAGAAGATGCTTAAGTCTATAGCTGCTACACGTAATGTGTCCGTTGTCATTGGAACTACAAAGTTCTATGGTGGATGGAATAACATGCTCAAAACACTTTATGCAGATGTGGATAATGCACAACTAATGGGTTGGGATTATCCTAAGTGTGACAGAGCTATGCCTAATATGTTGCGTATTTTCGCTTCATTGATTTTAGCCAGAAAGCACAACACGTGTTGTAATGTAAGTGAAAGATACTACAGACTGGCTAATGAGTGCGCTCAAGTATTGAGTGAGATGGTTCTATGTGGTGGTGCTTTGTATGTGAAACCAGGTGGTACTTCCTCCGGTGACGCAACCACTGCATATGCAAATTCTGTTTTCAATATCTGTCAAGCAGTAACGGCCAACATTAGTGCCTTGCTAGCAGCTAATGGAAACAAGATAGTCGATGTTTACATTCGAGACTTACAGCGTAAACTGTATGCGAATGTTTATCGTAGTGTCCATGTTGATTATAAGTTCGTAGATGAGTACTACGCCTTTTTGCGTAAACACTTTTCTATGATGATACTGTCTGACGATGGTGTCGTATGTTACAATAGTGACTACGTAGCTAGAGGCTATATTGCTGGAATAAAAGACTTCAAGCAAGTTCTTTATTACCAGAATAATGTTTTTATGTCGGAAGCCAAGTGTTGGGTGGAACCAGACCTGACTAAAGGCCCACATGAATTTTGTTCACAACACACTATGCTAGTTGAGCATAATGGTGAACAAGTGTATCTACCTTACCCCGACCCCTCAAGAATTTTAGGGGCTTGTTGTTTTGTAGATGATGTTGTCAAAACTGACGGGACTATCATGATTGAGCGTTTCGTCGCCTTGGCTATTGATGCTTATCCTCTTACCAAACATGAGAACCCTGAGTATAAGCAGGTCTTTTACTTGTTGTTACAATACATCAAGAAACTTCATGAAGAGTTAACGGGCCATTTGTTGGACATGTACTCTGTTATGATTTCGGGTGACAATGCTCAGAGATACTGGGAAGAAGATTTCTATGAAGCAATGTACACTCAATCAGTCACTTTA
>PA544053 WO 2022071435-A/1: SARS-CoV-2 PROTEIN-DERIVED PEPTIDES AND VACCINES INCLUDING THE SAME
ATATCAGACAACTACTATTTGTAGTTGAAGTTGTTGATAAGTACTTTGATTGTTACGATGGTGGCTGTATTAATGCTAACCAAGTCATCGTCAACAACCTAGACAAATCAGCTGGTTTTCCATTTAATAAATGGGGTAAGGCTAGACTTTATTATGATTCAATGAGTTATGAGGATCAAGATGCACTTTTCGCATATACAAAACGTAATGTCATCCCTACTATAACTCAAATGAATCTTAAGTATGCCATTAGTGCAAAGAATAGAGCTCGCACCGTAGCTGGTGTCTCTATCTGTAGTACTATGACCAATAGACAGTTTCATCAAAAATTATTGAAATCAATAGCCGCCACTAGAGGAGCTACTGTAGTAATTGGAACAAGCAAATTCTATGGTGGTTGGCACAACATGTTAAAAACTGTTTATAGTGATGTAGAAAACCCTCACCTTATGGGTTGGGATTATCCTAAATGTGATAGAGCCATGCCTAACATGCTTAGAATTATGGCCTCACTTGTTCTTGCTCGCAAACATACAACGTGTTGTAGCTTGTCACACCGTTTCTATAGATTAGCTAATGAGTGTGCTCAAGTATTGAGTGAAATGGTCATGTGTGGCGGTTCACTATATGTTAAACCAGGTGGAACCTCATCAGGAGATGCCACAACTGCTTATGCTAATAGTGTTTTTAACATTTGTCAAGCTGTCACGGCCAATGTTAATGCACTTTTATCTACTGATGGTAACAAAATTGCCGATAAGTATGTCCGCAATTTACAACACAGACTTTATGAGTGTCTCTATAGAAATAGAGATGTTGACACAGACTTTGTGAATGAGTTTTACGCATATTTGCGTAAACATTTCTCAATGATGATACTCTCTGACGATGCTGTTGTGTGTTTCAATAGCACTTATGCATCTCAAGGTCTAGTGGCTAGCATAAAGAACTTTAAGTCAGTTCTTTATTATCAAAACAATGTTTTTATGTCTGAAGCAAAATGTTGGACTGAGACTGACCTTACTAAAGGACCTCATGAATTTTGCTCTCAACATACAATGCTAGTTAAACAGGGTGATGATTATGTGTACCTTCCTTACCCAGATCCATCAAGAATCCTAGGGGCCGGCTGTTTTGTAGATGATATCGTAAAAACAGATGGTACACTTATGATTGAACGGTTCGTGTCTTTAGCTATAGATGCTTACCCACTTACTAAACATCCTAATCAGGAGTATGCTGATGTCTTTCATTTGTACTTACAATACATAAGAAAGCTACATGATGAGTTAACAGGACACATGTTAGACATGTATTCTGTTATGCTTACTAATGATAACACTTCAAGGTATTGGGAACCTGAGTTTTATGAGGCTATGTACACACCGCATACAGTCTTA
>NC_045512 Severe acute respiratory syndrome coronavirus 2 isolate Wuhan-Hu-1, complete genome
ATATCAGACAACTACTATTTGTAGTTGAAGTTGTTGATAAGTACTTTGATTGTTACGATGGTGGCTGTATTAATGCTAACCAAGTCATCGTCAACAACCTAGACAAATCAGCTGGTTTTCCATTTAATAAATGGGGTAAGGCTAGACTTTATTATGATTCAATGAGTTATGAGGATCAAGATGCACTTTTCGCATATACAAAACGTAATGTCATCCCTACTATAACTCAAATGAATCTTAAGTATGCCATTAGTGCAAAGAATAGAGCTCGCACCGTAGCTGGTGTCTCTATCTGTAGTACTATGACCAATAGACAGTTTCATCAAAAATTATTGAAATCAATAGCCGCCACTAGAGGAGCTACTGTAGTAATTGGAACAAGCAAATTCTATGGTGGTTGGCACAACATGTTAAAAACTGTTTATAGTGATGTAGAAAACCCTCACCTTATGGGTTGGGATTATCCTAAATGTGATAGAGCCATGCCTAACATGCTTAGAATTATGGCCTCACTTGTTCTTGCTCGCAAACATACAACGTGTTGTAGCTTGTCACACCGTTTCTATAGATTAGCTAATGAGTGTGCTCAAGTATTGAGTGAAATGGTCATGTGTGGCGGTTCACTATATGTTAAACCAGGTGGAACCTCATCAGGAGATGCCACAACTGCTTATGCTAATAGTGTTTTTAACATTTGTCAAGCTGTCACGGCCAATGTTAATGCACTTTTATCTACTGATGGTAACAAAATTGCCGATAAGTATGTCCGCAATTTACAACACAGACTTTATGAGTGTCTCTATAGAAATAGAGATGTTGACACAGACTTTGTGAATGAGTTTTACGCATATTTGCGTAAACATTTCTCAATGATGATACTCTCTGACGATGCTGTTGTGTGTTTCAATAGCACTTATGCATCTCAAGGTCTAGTGGCTAGCATAAAGAACTTTAAGTCAGTTCTTTATTATCAAAACAATGTTTTTATGTCTGAAGCAAAATGTTGGACTGAGACTGACCTTACTAAAGGACCTCATGAATTTTGCTCTCAACATACAATGCTAGTTAAACAGGGTGATGATTATGTGTACCTTCCTTACCCAGATCCATCAAGAATCCTAGGGGCCGGCTGTTTTGTAGATGATATCGTAAAAACAGATGGTACACTTATGATTGAACGGTTCGTGTCTTTAGCTATAGATGCTTACCCACTTACTAAACATCCTAATCAGGAGTATGCTGATGTCTTTCATTTGTACTTACAATACATAAGAAAGCTACATGATGAGTTAACAGGACACATGTTAGACATGTATTCTGTTATGCTTACTAATGATAACACTTCAAGGTATTGGGAACCTGAGTTTTATGAGGCTATGTACACACCGCATACAGTCTTA
>MN996532 Bat coronavirus RaTG13, complete genome
ATATCAGACAACTCCTATTTGTAGTTGAAGTTGTTGATAAGTACTTTGATTGTTACGATGGTGGCTGTATTAATGCTAACCAAGTCATCGTCAACAACCTAGACAAATCAGCTGGTTTTCCATTTAATAAATGGGGTAAGGCTAGACTCTATTACGATTCAATGAGTTACGAGGATCAAGATGCACTTTTCGCATATACAAAACGTAATGTCATCCCTACTATAACTCAAATGAATCTTAAGTATGCCATTAGTGCAAAGAATAGAGCTCGCACCGTAGCTGGTGTCTCTATCTGTAGTACTATGACCAATAGACAGTTTCATCAAAAATTATTGAAATCAATAGCCGCCACTAGAGGAGCTACTGTAGTAATCGGAACAAGCAAATTTTATGGTGGTTGGCATAACATGTTAAAAACTGTTTACAGTGATGTAGAAAACCCTCATCTTATGGGTTGGGATTACCCTAAATGTGATAGAGCCATGCCTAACATGCTTAGAATTATGGCCTCACTTGTTCTTGCTCGCAAACATACAACGTGCTGTAGCTTGTCACACCGTTTCTATAGATTAGCTAATGAGTGTGCTCAAGTATTGAGTGAAATGGTCATGTGTGGCGGTTCACTATATGTTAAACCAGGTGGAACCTCATCAGGAGATGCCACAACTGCTTATGCTAATAGTGTCTTTAACATTTGTCAAGCTGTTACGGCCAATGTTAATGCACTTTTATCTACTGATGGTAACAAAATTGCCGATAAGCACGTCCGCAATTTACAACACAGACTTTATGAGTGTCTCTATAGAAATAGAGATGTTGACACAGACTTTGTGAATGAGTTTTACGCATATTTGCGTAAACATTTCTCAATGATGATACTTTCTGATGATGCTGTTGTGTGTTTCAATAGCACTTATGCATCTCAAGGTCTAGTGGCTAGCATAAAGAACTTTAAATCAGTTCTTTACTATCAAAACAACGTTTTTATGTCTGAAGCAAAATGTTGGACTGAGACTGACCTTACTAAAGGACCTCATGAATTTTGCTCTCAACATACAATGCTAGTTAAACAGGGTGATGATTATGTGTACCTCCCTTACCCGGATCCATCACGAATCTTAGGGGCTGGCTGTTTTGTAGATGATATCGTAAAAACAGATGGTACACTGATGATTGAACGGTTTGTGTCTTTAGCTATAGATGCTTACCCACTTACTAAACATCCTAATCAGGAGTATGCTGATGTCTTTCACTTGTACTTACAATACATAAGAAAGTTACATGATGAGTTAACAGGACATATGTTAGACATGTATTCTGTTATGCTTACTAATGATAACACTTCAAGGTATTGGGAACCTGAGTTTTATGAGGCTATGTACACACCGCATACAGTCTTA
>NC_004718 SARS coronavirus Tor2, complete genome
ATATCAGACAACTCCTATTCGTAGTTGAAGTTGTTGATAAATACTTTGATTGTTACGATGGTGGCTGTATTAATGCCAACCAAGTAATCGTTAACAATCTGGATAAATCAGCTGGTTTCCCATTTAATAAATGGGGTAAGGCTAGACTTTATTATGACTCAATGAGTTATGAGGATCAAGATGCACTTTTCGCGTATACTAAGCGTAATGTCATCCCTACTATAACTCAAATGAATCTTAAGTATGCCATTAGTGCAAAGAATAGAGCTCGCACCGTAGCTGGTGTCTCTATCTGTAGTACTATGACAAATAGACAGTTTCATCAGAAATTATTGAAGTCAATAGCCGCCACTAGAGGAGCTACTGTGGTAATTGGAACAAGCAAGTTTTACGGTGGCTGGCATAATATGTTAAAAACTGTTTACAGTGATGTAGAAACTCCACACCTTATGGGTTGGGATTATCCAAAATGTGACAGAGCCATGCCTAACATGCTTAGGATAATGGCCTCTCTTGTTCTTGCTCGCAAACATAACACTTGCTGTAACTTATCACACCGTTTCTACAGGTTAGCTAACGAGTGTGCGCAAGTATTAAGTGAGATGGTCATGTGTGGCGGCTCACTATATGTTAAACCAGGTGGAACATCATCCGGTGATGCTACAACTGCTTATGCTAATAGTGTCTTTAACATTTGTCAAGCTGTTACAGCCAATGTAAATGCACTTCTTTCAACTGATGGTAATAAGATAGCTGACAAGTATGTCCGCAATCTACAACACAGGCTCTATGAGTGTCTCTATAGAAATAGGGATGTTGATCATGAATTCGTGGATGAGTTTTACGCTTACCTGCGTAAACATTTCTCCATGATGATTCTTTCTGATGATGCCGTTGTGTGCTATAACAGTAACTATGCGGCTCAAGGTTTAGTAGCTAGCATTAAGAACTTTAAGGCAGTTCTTTATTATCAAAATAATGTGTTCATGTCTGAGGCAAAATGTTGGACTGAGACTGACCTTACTAAAGGACCTCACGAATTTTGCTCACAGCATACAATGCTAGTTAAACAAGGAGATGATTACGTGTACCTGCCTTACCCAGATCCATCAAGAATATTAGGCGCAGGCTGTTTTGTCGATGATATTGTCAAAACAGATGGTACACTTATGATTGAAAGGTTCGTGTCACTGGCTATTGATGCTTACCCACTTACAAAACATCCTAATCAGGAGTATGCTGATGTCTTTCACTTGTATTTACAATACATTAGAAAGTTACATGATGAGCTTACTGGCCACATGTTGGACATGTATTCCGTAATGCTAACTAATGATAACACCTCACGGTACTGGGAACCTGAGTTTTATGAGGCTATGTACACACCACATACAGTCTTG
>MW246798 Betacoronavirus Erinaceus isolate ErinaceusCoV/Italy/50265-17/2018, complete genome
ATATTAAACAACTCTTATTTTGTTTAGAAGTTGTTAATAAGTATTTTGACATCTATGAAGGTGGATGCTTAAATGCATCTGAAGTCATAGTTAATAATTTAGACAAAAGTGCTGGCTATCCTTTTAACAAGTTTGGCAAAGCGCGCGTCTATTATGAGAGTATGAGTTTTCAGGAACAGGATGAGTTGTTTGCATTAACAAAGCGAAATGTTGTTCCAACTATTACTCAAATGAACTTGAAGTATGCTATAAGTGCTAAGAATAGAGCTCGCACTGTTGCTGGGGTATCTATTCTTAGTACTATGACTAATCGCCAGTACCATCAAAAGATGCTCAAGTCTATGGCTGCCACTAGGGGAGCTACTTGTGTCATAGGAACTACTAAGTTCTATGGTGGTTGGGATTTTATGTTAAAAACATTGTATAAAGATGTTGATAATCCTGAACTTATGGGTTGGGATTACCCTAAGTGTGATAGAGCTATGCCTAATATGTGTAGAATCTTCGCATCATTGGTATTAGCTCGTAAACATAGCACTTGTTGCACAAACAGTGATAGATTTTACCGCTTAGCTAATGAGTGTGCTCAGGTGCTAAGTGAATATGTACTTTGTGGTGGCGGTTATTATGTTAAACCTGGTGGCACAAGCAGTGGTGATGCCACCACAGCTTATGCAAATAGTGTTTTTAACATACTGCAAGCTGTCACTTCAAATGTTGGTGCTCTTATGGGTGCTAATGGTAATAAAATTATTGATAAAGAAGTTAAAGACATGCAATTTGAATTGTATGTCAACATTTATAGAAATTCCAAACCGGATTTCAAGTTTGTAGATAAATATTATGCCTTTTTAAATAGGCACTTTTCAATGATGATACTTTCTGATGATGGTGTCGTCTGCTATAACAAGGATTATGCAGCGCGTGGTTATATAGCTGGAATACAGAATTTTAAAGAAACATTGTATTATCAGAACAATGTGTTTTTGTCAGAGGCTAAGTGTTGGGTGGAACCAGATATTGAAAAAGGTCCACATGAGTTTTGCTCTCAACACACACTATTAATAAAGGAAGGTGATGACCACTATTTCTTACCTTATCCAGACCCCTCTAGGATTTTGTCTGCTGGTTGCTTTGTAGATGATATCATTAAGACTGATGGTACACTCATGGTAGAGCGGTTTGTGTCTTTGGCTATAGATGCTTACCCTCTAACAAAGCATGATAATATTGAATACCAAAATGTATTCTGGGTCTATTTACAATATATAGAGAAATTGTATAAAGACCTTACAGGACACATGCTTGACACTTACTCTGTTATGCTATGTGGTGATAATTCGTCAAAGTTTTGGGAAGAGCAGTTTTATAAGGATTTATATAATGCTCCAACTACTTTA
>MW246799 Betacoronavirus Erinaceus isolate ErinaceusCoV/Italy/50265-11/2019, complete genome
ATATTAAACAACTCTTATTTTGCTTAGAAGTTGTTAATAAGTATTTTGACATCTATGAAGGTGGATGCTTAAATGCATCTGAAGTCATAGTTAATAATTTAGACAAAAGTGCTGGCTATCCTTTTAATAAGTTTGGCAAAGCGCGCGTCTATTATGAGAGTATGAGTTTTCAAGAACAAGATGAGCTGTTTGCATTAACAAAGCGAAATGTTGTTCCAACTATTACTCAAATGAATTTAAAGTATGCTATAAGTGCTAAGAATAGAGCTCGTACTGTTGCTGGAGTGTCTATTCTTAGTACTATGACTAATCGCCAATATCACCAAAAGATGCTCAAGTCTATGGCTGCTACTAGAGGAGCCACTTGTGTCATAGGAACTACTAAGTTCTATGGTGGTTGGGATTTTATGTTAAAAACATTGTATAAAGATGTTGATAATCCAGAACTTATGGGTTGGGACTACCCTAAGTGTGATAGAGCTATGCCTAATATGTGTAGAATCTTCGCATCTTTGGTGTTAGCCCGTAAACATAGCACATGTTGCACAAACAGTGATAGATTTTACCGCTTAGCTAATGAGTGTGCTCAGGTGCTAAGTGAATATGTACTTTGTGGTGGCGGTTATTATGTTAAACCTGGTGGCACAAGCAGTGGTGATGCCACCACAGCTTATGCAAATAGTGTTTTTAACATATTGCAAGCTGTCACTTCAAATGTTGGTGCTCTTATGGGTGCTAATGGTAATAAAATTATTGATAAAGAAGTTAAAGACATGCAATTTGAATTGTATGTCAACATTTATAGAAATTCCAAACCGGATTTCAAGTTTGTAGATAAATATTATGCCTTTTTAAATAGGCATTTTTCAATGATGATACTTTCTGATGATGGTGTCGTCTGCTATAACAAGGATTATGCAGCGCGTGGTTATATAGCTGGCATACAGAATTTTAAAGAAACATTGTATTACCAGAACAATGTGTTTTTGTCAGAGGCCAAGTGTTGGGTGGAACCAGATATTGAAAAAGGTCCACATGAGTTTTGCTCTCAACACACACTATTAATAAAGGAAGGTGATGACCACTATTTCTTACCTTATCCAGATCCCTCTAGGATTTTGTCTGCTGGTTGCTTTGTAGATGATATCATTAAGACTGATGGTACACTCATGGTAGAGCGGTTTGTGTCTTTGGCTATAGATGCTTACCCTCTAACAAAGCATGATAATATTGAATACCAAAATGTATTCTGGGTCTATTTACAATATATAGAGAAATTGTATAAGGACCTTACAGGACACATGCTTGACACTTATTCTGTTATGCTATGTGGTGATAATTCTTCAAAGTTTTGGGAAGAGCAGTTTTACAAGGATTTGTATAGTGCTCCAACAACTTTA
>MW246797 Betacoronavirus Erinaceus isolate ErinaceusCoV/Italy/50265-1/2018, complete genome
ATATTAAACAACTCTTATTTTGTTTAGAAGTTGTTAATAAGTATTTTGACATTTATGAAGGTGGATGCTTAAATGCATCTGAAGTCATAGTTAATAATTTAGATAAAAGTGCTGGCTATCCTTTCAATAAGTTTGGCAAAGCGCGCGTCTATTATGAGAGTATGAGTTTTCAGGAACAAGATGAGCTGTTTGCATTAACAAAGCGAAATGTTGTTCCCACTATTACTCAAATGAATTTAAAGTATGCTATAAGTGCTAAGAATAGAGCTCGTACTGTTGCTGGAGTGTCTATTCTTAGTACCATGACTAATCGCCAATATCACCAAAAGATGCTCAAGTCTATGGCTGCTACTAGAGGAGCCACTTGTGTCATAGGAACTACTAAGTTCTATGGTGGTTGGGATTTTATGTTAAAAACATTGTATAAAGATGTTGATAATCCAGAACTTATGGGTTGGGATTACCCTAAGTGTGATAGAGCTATGCCTAATATGTGTAGAATCTTCGCATCTCTGGTATTAGCCCGTAAACATAGCACCTGTTGCACAAACAGTGATAGATTTTACCGCTTAGCTAATGAGTGTGCTCAGGTGCTAAGTGAATATGTACTTTGTGGTGGCGGTTATTATGTTAAACCTGGAGGCACAAGCAGTGGTGATGCCACCACAGCTTATGCAAATAGTGTTTTTAACATACTGCAAGCTGTCACTTCAAATGTTGGTGCTCTTATGGGTGCTAATGGTAATAAAATTATTGATAAAGAAGTTAAAGACATGCAATTTGAATTGTATGTCAACATTTATAGAAATTCTAAACCGGATTTCAAGTTTGTAGATAAATATTATGCCTTTTTAAATAGGCACTTTTCAATGATGATACTTTCTGATGATGGTGTCGTCTGCTATAACAAGGATTATGCAGAGCGTGGTTATATAGCTGGCATACAGAATTTTAAAGAAACATTGTATTATCAGAACAATGTGTTTTTGTCAGAGGCTAAGTGTTGGGTGGAACCAGATATTGAAAAAGGTCCACATGAGTTTTGCTCTCAACACACACTATTAATAAAGGAAGGTGATGACCACTATTTCTTACCTTATCCAGACCCCTCTAGGATTTTGTCTGCTGGTTGCTTTGTAGATGATATCATTAAGACTGATGGTACACTCATGGTAGAGCGGTTTGTGTCTTTGGCTATAGACGCTTACCCTCTAACAAAGCATGATAATATTGAATACCAAAATGTATTCTGGGTCTATTTACAATATATAGAGAAATTGTATAAGGACCTTACAGGACACATGCTCGACACTTATTCTGTTATGCTATGTGGTGATAATTCTTCAAAGTTTTGGGAAGAGCAGTTTTACAAGGATTTGTATAGTGCTCCAACAACTTTA
>MW246801 Betacoronavirus Erinaceus isolate ErinaceusCoV/Italy/50265-13/2019, complete genome
ATATTAAACAACTCTTATTTTGTTTAGAAGTTGTTAATAAGTATTTTGACATTTATGAAGGTGGATGCTTAAATGCATCTGAAGTCATAGTTAATAATTTAGATAAAAGTGCTGGCTATCCTTTCAATAAGTTTGGCAAAGCGCGCGTCTATTATGAGAGTATGAGTTTTCAGGAACAAGATGAGCTGTTTGCATTAACAAAGCGAAATGTTGTTCCCACTATTACTCAAATGAATTTAAAGTATGCTATAAGTGCTAAGAATAGAGCTCGTACTGTTGCTGGAGTGTCTATTCTTAGTACCATGACTAATCGCCAATATCACCAAAAGATGCTCAAGTCTATGGCTGCTACTAGAGGAGCCACTTGTGTCATAGGAACTACTAAGTTCTATGGTGGTTGGGATTTTATGTTAAAAACATTGTATAAAGATGTTGATAATCCAGAACTTATGGGTTGGGATTACCCTAAGTGTGATAGAGCTATGCCTAATATGTGTAGAATCTTCGCATCTCTGGTATTAGCCCGTAAACATAGCACCTGTTGCACAAACAGTGATAGATTTTACCGCTTAGCTAATGAGTGTGCTCAGGTGCTAAGTGAATATGTACTTTGTGGTGGCGGTTATTATGTTAAACCTGGAGGCACAAGCAGTGGTGATGCCACCACAGCTTATGCAAATAGTGTTTTTAACATACTGCAAGCTGTCACTTCAAATGTTGGTGCTCTTATGGGTGCTAATGGTAATAAAATTATTGATAAAGAAGTTAAAGACATGCAATTTGAATTGTATGTCAACATTTATAGAAATTCTAAACCGGATTTCAAGTTTGTAGATAAATATTATGCCTTTTTAAATAGGCACTTTTCAATGATGATACTTTCTGATGATGGTGTCGTCTGCTATAACAAGGATTATGCAGAGCGTGGTTATATAGCTGGCATACAGAATTTTAAAGAAACATTGTATTATCAGAACAATGTGTTTTTGTCAGAGGCTAAGTGTTGGGTGGAACCAGATATTGAAAAAGGTCCACATGAGTTTTGCTCTCAACACACACTATTAATAAAGGAAGGTGATGACCACTATTTCTTACCTTATCCAGACCCCTCTAGGATTTTGTCTGCTGGTTGCTTTGTAGATGATATCATTAAGACTGATGGTACACTCATGGTAGAGCGGTTTGTGTCTTTGGCTATAGACGCTTACCCTCTAACAAAGCATGATAATATTGAATACCAAAATGTATTCTGGGTCTATTTACAATATATAGAGAAATTGTATAAGGACCTTACAGGACACATGCTCGACACTTATTCTGTTATGCTATGTGGTGATAATTCTTCAAAGTTTTGGGAAGAGCAGTTTTACAAGGATTTGTATAGTGCTCCAACAACTTTA
>MW246795 Betacoronavirus Erinaceus isolate ErinaceusCoV/Italy/116988-1/2018, complete genome
ATATTAAACAACTCTTATTTTGTTTAGAAGTTGTTAATAAGTATTTTGACATCTATGAAGGTGGATGCTTAAATGCATCTGAAGTCATAGTTAATAATTTAGACAAAAGTGCTGGCTATCCTTTTAATAAGTTTGGCAAAGCGCGCGTCTATTATGAGAGTATGAGTTTCCAGGAACAAGATGAGCTGTTTGCATTAACAAAACGAAATGTTGTTCCAACTATTACTCAAATGAATTTGAAGTATGCTATAAGTGCTAAGAATAGGGCGCGCACTGTTGCTGGGGTGTCTATTCTTAGTACTATGACTAATCGCCAGTACCACCAAAAGATGCTCAAGTCTATGGCTGCCACTAGGGGAGCTACTTGTGTCATAGGAACTACTAAGTTCTATGGTGGTTGGGATTTTATGTTGAAAACATTGTACAAAGATGTTGATAATCCAGAACTTATGGGTTGGGATTACCCTAAGTGTGATAGAGCTATGCCTAATATGTGTAGAATCTTCGCATCTTTGGTGTTAGCCCGTAAACATAGCACATGTTGCACAAACAGTGATAGATTTTACCGCTTAGCTAATGAGTGTGCTCAGGTGCTAAGTGAATATGTACTTTGTGGTGGCGGTTATTATGTTAAGCCTGGGGGCACAAGCAGTGGTGATGCCACCACAGCTTATGCAAATAGTGTTTTTAACATACTGCAAGCTGTCACTTCAAATGTTGGTGCTCTTATGGGTGCTAATGGTAATAAAATTATCGATAAAGAAGTTAAAGACATGCAATTTGAATTGTATGTCAACATTTATAGAAATTCCAAACCGGATTTCAAGTTTGTAGATAAATATTATGCCTTTTTAAATAGGCACTTTTCAATGATGATACTTTCTGATGATGGTGTCGTCTGCTATAACAAGGATTATGCAGCGCGTGGTTATATAGCTGGCATACAGAATTTTAAAGAAACATTGTATTATCAGAACAATGTGTTTTTGTCAGAGGCTAAGTGTTGGGTGGAACCAGATATTGAAAAAGGTCCACATGAGTTTTGCTCTCAGCACACGCTATTAATAAAGGAAGGTGATGACCATTACTTCTTACCTTATCCAGATCCTTCTAGGATTTTGTCTGCTGGTTGCTTTGTAGATGATATCATTAAGACTGATGGTACACTCATGGTAGAGCGGTTTGTGTCTTTGGCTATAGATGCTTACCCTCTAACAAAGCATGATAATATTGAATACCAAAATGTATTCTGGGTCTATTTACAATATATAGAGAAATTGTATAAGGACCTTACAGGACACATGCTTGACACTTACTCTGTTATGCTATGTGGTGATAATTCTTCAAAGTTTTGGGAAGAGCAGTTTTACAAAGATTTGTATAGTGCTCCAACAACTTTA
>MW246800 Betacoronavirus Erinaceus isolate ErinaceusCoV/Italy/50265-12/2019, complete genome
ATATTAAACAACTCTTATTTTGCTTAGAAGTTGTTAATAAGTATTTTGACATCTATGAAGGTGGATGCTTAAATGCATCTGAAGTCATAGTTAATAATTTAGACAAAAGTGCTGGCTATCCTTTTAATAAGTTTGGCAAAGCGCGCGTCTATTATGAGAGTATGAGTTTTCAGGAACAAGATGAGCTGTTTGCATTAACAAAGCGAAATGTTGTTCCAACTATTACTCAAATGAATTTAAAGTATGCTATAAGTGCTAAGAATAGAGCTCGTACTGTTGCTGGAGTGTCTATTCTTAGTACCATGACTAATCGCCAATACCACCAAAAGATGCTCAAGTCTATGGCTGCCACTAGGGGAGCTACTTGTGTCATAGGAACTACTAAGTTCTATGGTGGTTGGGATTTTATGTTAAAAACATTGTATAAAGATGTTGATAATCCAGAACTTATGGGTTGGGATTACCCTAAGTGTGATAGAGCTATGCCTAATATGTGTAGAATCTTCGCATCTTTGGTGTTAGCCCGTAAACATAGCACATGTTGCACAAACAGTGATAGATTTTACCGCTTAGCTAATGAGTGTGCTCAGGTGCTAAGTGAATATGTACTTTGTGGTGGCGGTTATTATGTTAAACCTGGTGGCACAAGCAGTGGTGACGCCACCACAGCTTATGCAAATAGTGTTTTTAACATATTGCAAGCTGTCACTTCAAATGTTGGTGCTCTTATGGGTGCTAATGGTAACAAAATTATTGATAAAGAAGTTAAAGACATGCAATTTGAATTGTATGTCAACATTTATAGAAATTCCAAACCGGATTTCAAGTTTGTAGATAAATATTATGCTTTTTTAAATAGGCACTTTTCAATGATGATACTTTCTGATGATGGTGTCGTCTGCTATAACAAGGATTATGCAGCGCGTGGTTATATAGCTGGCATACAGAATTTTAAAGAAACATTGTACTATCAGAACAATGTGTTTTTGTCAGAGGCTAAGTGTTGGGTGGAACCAGATATTGAAAAAGGTCCACATGAGTTTTGCTCTCAACACACACTATTAATAAAGGAAGGTGATGACCACTATTTCTTACCTTATCCAGACCCCTCTAGGATTTTGTCTGCTGGTTGCTTTGTAGATGATATCATTAAGACTGATGGTACACTCATGGTAGAGAGGTTTGTGTCTTTGGCTATAGATGCTTACCCTCTAACAAAGCATGATAATATTGAATACCAAAATGTATTCTGGGTCTATTTACAATATATAGAGAAATTGTATAAGGACCTTACAGGACACATGCTCGACACTTATTCTGTTATGCTATGTGGTGATAATTCTTCAAAGTTTTGGGAAGAGCAGTTTTACAAGGATTTGTATAGTGCTCCAACAACTTTA
>MW246802 Betacoronavirus Erinaceus isolate ErinaceusCoV/Italy/50265-15/2019, complete genome
ATATTAAACAACTCTTATTTTGTTTAGAAGTTGTTAATAAGTATTTTGACATCTATGAAGGTGGATGCTTAAATGCATCTGAAGTCATAGTTAACAATTTAGACAAAAGTGCTGGCTATCCTTTTAATAAGTTTGGCAAAGCGCGCGTCTATTATGAGAGTATGAGTTTTCAGGAACAAGATGAGCTGTTTGCATTAACAAAGCGAAATGTTGTTCCAACTATTACTCAAATGAATTTAAAGTATGCTATAAGTGCTAAGAATAGAGCTCGTACTGTTGCTGGAGTGTCTATTCTTAGTACCATGACTAATCGCCAATACCACCAAAAGATGCTCAAGTCTATGGCTGCCACTAGGGGAGCTACTTGTGTCATAGGAACTACTAAGTTCTATGGTGGTTGGGATTTTATGTTAAAAACATTGTATAAAGATGTTGATAATCCAGAACTTATGGGTTGGGATTACCCTAAGTGTGATAGAGCTATGCCTAATATGTGTAGAATTTTCGCATCTTTGGTGTTAGCCCGTAAACATAGCACATGTTGCACAAACAGTGATAGATTTTACCGCTTAGCTAATGAGTGTGCTCAGGTGCTAAGTGAATATGTACTTTGTGGTGGCGGTTATTATGTTAAACCTGGTGGCACAAGCAGTGGTGACGCCACCACAGCTTATGCAAATAGTGTTTTTAACATATTGCAAGCTGTCACTTCAAATGTTGGTGCTCTTATGGGTGCTAATGGTAATAAAATTATTGATAAAGAAGTTAAAGACATGCAATTTGAACTGTATGTCAACATTTATAGAAATTCCAAACCGGATTTCAAGTTTGTAGATAAATATTATGCCTTTTTAAATAGGCACTTTTCAATGATGATACTTTCTGATGATGGTGTCGTCTGCTATAACAAGGATTATGCAGCGCGTGGTTATATAGCTGGCATACAGAATTTTAAAGAAACATTGTATTATCAGAACAATGTGTTTTTGTCAGAGGCTAAGTGTTGGGTGGAACCAGATATTGAAAAAGGTCCACATGAGTTTTGCTCTCAACACACACTATTAATAAAGGAAGGTGATGACCACTATTTCTTACCTTATCCAGACCCCTCTAGGATTTTGTCTGCTGGTTGCTTTGTAGATGATATCATTAAGACTGATGGTACACTCATGGTAGAGAGGTTTGTGTCTTTGGCTATAGATGCTTACCCTCTAACAAAGCATGATAATATTGAATACCAAAATGTATTCTGGGTCTATTTACAATATATAGAGAAATTGTATAAGGACCTTACAGGACACATGCTCGACACTTATTCTGTTATGCTATGTGGTGATAATTCTTCAAAGTTTTGGGAAGAGCAGTTTTACAAGGATTTGTATAGTGCTCCAACAACTTTA
>MW246796 Betacoronavirus Erinaceus isolate ErinaceusCoV/Italy/50265-19/2018, complete genome
ATATTAAACAACTCTTATTTTGCTTAGAAGTTGTTAATAAGTATTTTGACATCTATGAAGGTGGATGCTTAAATGCATCTGAAGTCATAGTTAATAATTTAGATAAAAGTGCTGGCTATCCTTTTAATAAGTTTGGCAAAGCGCGTGTCTATTATGAGAGTATGAGTTTTCAGGAACAAGATGAGTTGTTTGCATTAACAAAACGAAATGTTGTTCCAACTATTACTCAAATGAATTTGAAGTACGCTATAAGTGCTAAGAATAGGGCTCGTACTGTTGCTGGAGTATCTATTCTTAGTACTATGACTAATCGCCAGTACCATCAAAAGATGCTCAAGTCTATGGCTGCTACTAGGGGAGCTACTTGTGTCATAGGAACTACTAAGTTCTATGGTGGTTGGGATTTTATGTTAAAAACATTGTATAAAGATGTTGATAATCCGGAACTTATGGGTTGGGATTACCCTAAGTGTGATAGAGCTATGCCTAATATGTGTAGAATCTTCGCATCTTTGGTGTTAGCCCGTAAACATAGCACATGTTGCACAAACAGTGATAGATTTTACCGCTTAGCTAATGAGTGTGCTCAGGTGCTAAGTGAATATGTACTTTGTGGTGGCGGTTATTATGTTAAACCTGGTGGCACAAGCAGTGGTGATGCCACCACAGCTTATGCAAATAGTGTTTTTAACATACTGCAAGCTGTCACTTCAAATGTTGGTGCTCTTATGGGTGCTAATGGTAATAAAATTATTGATAAAGAAGTTAAAGACATGCAATTTGAATTGTATGTCAACATTTATAGAAATTCCAAACCGGATTTCAAGTTTGTAGATAAATATTATGCCTTTTTAAATAGGCATTTTTCAATGATGATACTTTCTGATGATGGTGTCGTCTGCTATAACAAGGATTATGCAGCGCGTGGTTATATAGCTGGCATACAGAATTTTAAAGAAACATTGTATTATCAGAACAATGTGTTTTTGTCAGAGGCCAAGTGTTGGGTGGAACCAGATATTGAAAAAGGTCCACATGAGTTTTGCTCTCAACACACACTATTAATAAAGGAAGGTGATGACCACTATTTCTTACCTTATCCAGACCCCTCTAGGATTTTGTCTGCTGGTTGCTTTGTAGATGATATCATTAAGACTGATGGTACACTCATGGTAGAGCGGTTTGTGTCTTTGGCTATAGATGCTTACCCTCTAACAAAGCATGATAATATAGAATACCAAAATGTATTCTGGGTCTATTTACAATATATAGAGAAATTGTATAAAGACCTTACAGGACACATGCTTGACACTTATTCTGTTATGCTATGTGGTGATAATTCTTCAAAGTTTTGGGAAGAGCAGTTTTATAAGGATTTATATAGTGCTCCAACTACTTTA
>KC545386 Betacoronavirus Erinaceus/VMC/DEU/2012 isolate ErinaceusCoV/2012-216/GER/2012, complete genome
ATATTAAACAACTCTTGTTTTGTTTAGAGGTTGTTAATAAGTATTTTGATATCTATGATGGTGGATGCTTAAATGCCTCAGAAGTCATAGTTAATAATTTAGATAAAAGTGCTGGCTATCCTTTTAATAAGTTTGGCAAAGCACGTGTTTATTATGAGAGTATGAGTTATCAGGAACAAGATGAGTTGTTTGCATTAACAAAGCGAAATGTTGTTCCAACTATTACTCAAATGAATTTAAAGTATGCTATAAGTGCTAAGAATAGAGCTCGCACTGTTGCTGGAGTGTCTATTCTTAGTACTATGACTAATCGCCAATACCATCAAAAGATGCTCAAGTCTATGGCTGCCACTAGGGGAGCTACTTGTGTCATAGGAACTACTAAGTTCTATGGTGGTTGGGATTTTATGTTAAAAACATTGTATAAAGATGTTGATAATCCAGAACTTATGGGCTGGGATTACCCTAAGTGTGATAGAGCTATGCCTAATATGTGTAGAATTTTTGCATCATTGGTATTAGCTCGTAAACATAGCACATGTTGTACAAACAGTGATAGATTTTACCGCTTAGCTAATGAGTGCGCTCAAGTGCTAAGTGAATATGTACTTTGTGGTGGTGGTTATTATGTTAAACCTGGAGGCACTAGCAGTGGTGATGCTACCACAGCTTATGCAAATAGTGTTTTTAACATATTGCAAGCTGTCACTTCAAATGTTGGTGCTCTTATGGGTGCTAATGGTAATAAAATCATTGATAAGGAAGTTAAAGATATGCAATTTGAATTGTATGTCAATATTTATAGAAATTCCAAACCGGATTTCAAGTTTGTAGATAAATATTATGCCTTTTTAAATAGGCACTTTTCAATGATGATACTTTCTGATGATGGTGTCGTCTGCTATAACAAGGATTATGCAGCGCGTGGTTACATAGCTGGCATACAGAATTTTAAAGAAACATTGTACTATCAGAACAATGTGTTTTTGTCAGAGGCTAAGTGTTGGGTGGAACCAGATATAGATAAAGGTCCACATGAGTTTTGCTCTCAACACACACTATTAATAAAGGAAGGTGAAGACCACTATTTCTTACCTTATCCAGATCCCTCTAGGATTTTGTCTGCAGGTTGCTTTGTGGATGATATCATTAAGACTGATGGTACTCTCATGGTAGAGCGGTTTGTGTCTTTGGCTATAGATGCTTACCCTCTAACAAAGCATGATAATATAGAATACCAAAATGTATTCTGGGTCTATTTACAATATATAGAGAAATTGTATAAAGATCTTACAGGACATATGCTTGACACTTATTCTGTTATGCTATGTGGTGATAATTCCTCAAAGTTTTGGGAAGAGCAGTTTTACAAAGATTTGTATAGTGCTCCAACAACTTTA
>NC_039207 Betacoronavirus Erinaceus/VMC/DEU/2012 isolate ErinaceusCoV/2012-174/GER/2012, complete genome
ATATTAAACAACTCTTATTTTGTTTAGAAGTTGTTAATAAGTATTTTGATATCTATGATGGTGGATGCTTAAATGCATCAGAAGTCATAGTTAATAATTTAGATAAAAGTGCTGGCTATCCTTTTAATAAGTTTGGCAAAGCACGTGTTTATTATGAGAGTATGAGTTTTCAGGAACAGGATGAGTTGTTTGCATTAACAAAGCGAAATGTTGTTCCAACTATTACTCAAATGAATTTAAAGTATGCTATAAGTGCTAAGAATAGAGCTCGCACTGTTGCTGGAGTGTCTATTCTTAGTACTATGACTAATCGCCAATACCATCAAAAGATGCTCAAGTCTATGGCTGCCACTAGGGGAGCTACTTGTGTCATAGGAACTACTAAGTTCTATGGTGGTTGGGATTTTATGTTAAAAACATTGTATAAAGATGTTGATAATCCAGAACTTATGGGTTGGGATTACCCTAAGTGTGATAGAGCTATGCCTAATATGTGTAGAATTTTTGCATCATTGGTGTTAGCTCGTAAACATAGCACTTGTTGTACAAACAGTGACAGATTTTATCGCTTAGCTAATGAGTGTGCTCAAGTGCTAAGTGAATATGTACTTTGTGGTGGCGGTTATTATGTTAAACCAGGAGGCACTAGCAGTGGTGATGCAACCACAGCTTATGCAAACAGTGTTTTTAACATATTACAAGCCGTTACTTCAAATGTTAGTGCTCTTATGAGTGCTAATGGTAATAAAATTATTGATAAAGAAGTTAAAGACATGCAGTTTGAATTGTATGTCAACGTTTATAGAAATTCCAAACCGGATTTCAAGTTTGTAGATAAATATTATGCCTTTTTAAATAGGCACTTTTCAATGATGATACTTTCTGATGATGGTGTCGTCTGCTATAACAAGGATTATGCAGCGCGTGGTTACATAGCTGGCATACAGAATTTTAAAGAAACATTGTACTATCAGAACAATGTGTTTTTGTCAGAGGCTAAGTGTTGGGTGGAACCAGATATAGAGAAAGGTCCACATGAGTTTTGCTCTCAACACACATTATTAATAAAGGAAGGTGAAGACCACTATTTCTTACCTTATCCAGATCCCTCTAGGATTTTGTCTGCAGGTTGCTTTGTGGATGATATCATTAAGACTGATGGTACTCTCATGGTAGAGCGGTTTGTGTCTTTGGCTATAGATGCTTACCCTCTAACAAAGCATGATAATATAGAATACCAAAATGTATTCTGGGTCTATTTACAATATATAGAGAAATTGTATAAAGATCTTACAGGACACATGCTTGACACTTATTCTGTTATGCTATGTGGTGATAATTCCTCAAAGTTTTGGGAAGAGCAGTTTTACAAAGATTTGTATAGTGCTCCAACAACTTTA
>KC545383 Betacoronavirus Erinaceus/VMC/DEU/2012 isolate ErinaceusCoV/2012-174/GER/2012, complete genome
ATATTAAACAACTCTTATTTTGTTTAGAAGTTGTTAATAAGTATTTTGATATCTATGATGGTGGATGCTTAAATGCATCAGAAGTCATAGTTAATAATTTAGATAAAAGTGCTGGCTATCCTTTTAATAAGTTTGGCAAAGCACGTGTTTATTATGAGAGTATGAGTTTTCAGGAACAGGATGAGTTGTTTGCATTAACAAAGCGAAATGTTGTTCCAACTATTACTCAAATGAATTTAAAGTATGCTATAAGTGCTAAGAATAGAGCTCGCACTGTTGCTGGAGTGTCTATTCTTAGTACTATGACTAATCGCCAATACCATCAAAAGATGCTCAAGTCTATGGCTGCCACTAGGGGAGCTACTTGTGTCATAGGAACTACTAAGTTCTATGGTGGTTGGGATTTTATGTTAAAAACATTGTATAAAGATGTTGATAATCCAGAACTTATGGGTTGGGATTACCCTAAGTGTGATAGAGCTATGCCTAATATGTGTAGAATTTTTGCATCATTGGTGTTAGCTCGTAAACATAGCACTTGTTGTACAAACAGTGACAGATTTTATCGCTTAGCTAATGAGTGTGCTCAAGTGCTAAGTGAATATGTACTTTGTGGTGGCGGTTATTATGTTAAACCAGGAGGCACTAGCAGTGGTGATGCAACCACAGCTTATGCAAACAGTGTTTTTAACATATTACAAGCCGTTACTTCAAATGTTAGTGCTCTTATGAGTGCTAATGGTAATAAAATTATTGATAAAGAAGTTAAAGACATGCAGTTTGAATTGTATGTCAACGTTTATAGAAATTCCAAACCGGATTTCAAGTTTGTAGATAAATATTATGCCTTTTTAAATAGGCACTTTTCAATGATGATACTTTCTGATGATGGTGTCGTCTGCTATAACAAGGATTATGCAGCGCGTGGTTACATAGCTGGCATACAGAATTTTAAAGAAACATTGTACTATCAGAACAATGTGTTTTTGTCAGAGGCTAAGTGTTGGGTGGAACCAGATATAGAGAAAGGTCCACATGAGTTTTGCTCTCAACACACATTATTAATAAAGGAAGGTGAAGACCACTATTTCTTACCTTATCCAGATCCCTCTAGGATTTTGTCTGCAGGTTGCTTTGTGGATGATATCATTAAGACTGATGGTACTCTCATGGTAGAGCGGTTTGTGTCTTTGGCTATAGATGCTTACCCTCTAACAAAGCATGATAATATAGAATACCAAAATGTATTCTGGGTCTATTTACAATATATAGAGAAATTGTATAAAGATCTTACAGGACACATGCTTGACACTTATTCTGTTATGCTATGTGGTGATAATTCCTCAAAGTTTTGGGAAGAGCAGTTTTACAAAGATTTGTATAGTGCTCCAACAACTTTA
>MK679660 Hedgehog coronavirus 1, complete genome
ATATTAAACAACTCTTGTTTTGTTTAGAGATTGTTAATAAGTATTTTGATATCTATGATGGTGGATGCTTAAATGCCTCAGAAGTCATAGTTAATAATTTAGATAAAAGTGCTGGCTATCCTTTTAATAAGTTTGGCAAAGCACGTGTATACTATGAGAGTATGAGCTTCCAGGAACAGGATGAGTTGTTTGCTTTAACAAAGCGAAATGTTGTTCCAACTATTACTCAAATGAATTTAAAGTATGCTATAAGTGCTAAGAATAGAGCTCGTACTGTTGCTGGGGTTTCTATTCTTAGTACTATGACTAATCGCCAATACCATCAAAAGATGCTCAAGTCTATGGCTGCCACTAGGGGAGCGACTTGTGTCATAGGAACTACTAAGTTCTATGGTGGTTGGGATTTTATGCTAAAAACATTGTATAGGGATGTTGATAATCCAGAACTTATGGGTTGGGATTACCCTAAGTGTGACAGGGCTATGCCTAATATGTGTAGAATCTTCGCATCATTGGTATTAGCTCGTAAACATAGCACATGTTGTACAAACAGTGATAGATTTTATCGCTTAGCTAATGAGTGTGCTCAAGTGCTAAGTGAATATGTACTTTGTGGTGGCGGTTATTATGTTAAACCTGGAGGCACTAGCAGTGGTGATGCAACCACAGCTTATGCAAATAGCGTTTTTAACATATTACAAGCTGTTACTTCAAATGTTAGTGCTCTTATGAGTGCTAATGGTAATAAAATTATTGATAAAGAAGTTAAAGACTTGCAGTTTGAATTGTATGTCAATGTTTATAGAAATTCCAAACCGGATTTCAAGTTTGTAGATAAATATTATGCTTTTTTAAATAAGCATTTCTCAATGATGATACTTTCAGATGATGGTGTTGTCTGCTATAACAAAGATTATGCAGCGCGTGGTTATATAGCTGGTATACAGAATTTTAAAGAAACATTGTATTATCAGAACAATGTGTTTTTGTCGGAGGCTAAGTGTTGGGTGGAACCGGATTTAGAGAAAGGTCCACATGAGTTTTGCTCTCAACACACCTTGTTAATAAAGGAAGGTGATGATCACTACTTCTTACCTTATCCAGATCCTTCTAGGATCTTGTCTGCCGGTTGCTTTGTAGATGATATCATTAAGACTGATGGTACTCTCATGGTAGAGCGGTTTGTGTCTTTGGCTATAGATGCCTACCCTCTAACAAAGCATGATAATATAGAATATCAAAATGTATTCTGGGTTTATTTACAATATATAGAGAAATTGTATAAAGACCTTACAGGACACATGCTTGACACTTATTCTGTTATGCTATGTGGTGATAATTCTTCAAAGTTTTGGGAAGAGCAGTTTTACAAGGATTTGTATAGTGCTCCAACAACTTTA
>MK907287 Erinaceus hedgehog coronavirus HKU31 strain Rs13, complete genome
ATATTAAACAGCTCCTTTTCTGTTTGGAAGTTGTTAATAAATATTTTGATATCTATGACGGCGGATGTTTAAATGCATCAGAAGTCATAGTTAATAATTTAGATAAGAGTGCTGGCTATCCTTTTAATAAGTTTGGCAAAGCGCGTGTTTATTATGAGAGTATGAGTTTGCAGGAACAAGATGAAATGTTTGCAATGACAAAGCGTAATGTTGTTCCAACAATTACTCAAATGAATTTAAAATATGCTATTAGTGCTAAGAATAGAGCTCGCACTGTTGCTGGTGTTTCTATCCTTAGTACTATGACAAATCGCCAATACCACCAGAAGATGCTCAAGTCAATGGCTGCTACTAGAGGAGCTACTTGTGTCATAGGGACTACTAAGTTCTATGGTGGTTGGGATTTCATGCTTAGAACATTGTATAAAGATGTTGATAATCCAGAACTTATGGGTTGGGATTACCCTAAGTGTGATAGAGCTATGCCTAACATGTGCAGAATATTTGCATCTTTAGTCTTAGCCCGAAAACATAGTACCTGTTGTTCTAACAGGGATAGATTCTATCGCTTGGCAAATGAATGTGCTCAGGTGTTAAGTGAATATGTTCTTTGCGGGGGTGGTTATTATGTTAAACCTGGTGGCACTAGTAGTGGTGATGCAACTACTGCTTATGCCAACAGTGTTTTTAACATATTACAAGCCACTACTGCAAATGTGAGTGCTCTTATGAGTGCTAATGGCAACAAGATTGTTGACAAAGAAATCAGAGACATGCAGTTTGATTTGTATGTCAATGTTTATAGGAATTCAAAACCTGATTTTAAGTTTATAGATAAATATTATGCTTTCTTGAATAAGCACTTTTCAATGATGATACTGTCTGATGATGGTGTTGTCTGCTATAACAGAGATTATGCAGCAAAAGGTTATGTTGCTAGTATACAGAATTTTAAGGAAACTTTGTATTATCAAAATAACGTGTTTTTGTCTGAGGCTAAGTGTTGGGTGGAACCGGATTTGGAAAAGGGTCCACATGAGTTTTGCTCACAACACACACTTCTTATTAAAGAAGGAGATGATCACTACTTCTTACCTTATCCAGACCCCTCAAGAATTTTGTCTGCTGGTTGTTTTGTAGATGATATCATTAAGACTGATGGTACTCTCATGGTAGAGAGGTTTGTGTCACTTGCCATAGACGCTTACCCTCTAACAAAACACCCTGATATAGAATACCAAAATGTATTCTGGGTCTATTTACAGTATATCGAAAAACTGTACAAGGATCTTACAGGACACATGCTTGACACATATTCTGTCATGTTGTGTGGTGATAATTCTGCGAAGTTTTGGGAGGAGCAGTTTTATAAAGATTTATATAATGCTCCGACAACTTTG
>MK907286 Erinaceus hedgehog coronavirus HKU31 strain F6, complete genome
ATATTAAACAGCTCCTTTTCTGTTTGGAAGTTGTTAATAAATATTTTGATATCTATGACGGCGGATGTTTAAATGCATCAGAAGTCATAGTTAATAATTTAGATAAGAGTGCTGGCTATCCTTTTAATAAGTTTGGCAAAGCGCGTGTTTATTATGAGAGTATGAGTTTGCAGGAACAAGATGAAATGTTTGCAATGACAAAGCGTAATGTTGTTCCAACAATTACTCAAATGAATTTAAAATATGCTATTAGTGCTAAGAATAGAGCTCGCACTGTTGCTGGTGTTTCTATCCTTAGTACTATGACAAATCGCCAATACCACCAGAAGATGCTCAAGTCAATGGCTGCTACTAGAGGAGCTACTTGTGTCATAGGGACTACTAAGTTCTATGGTGGTTGGGATTTCATGCTTAGAACATTGTATAAAGATGTTGATAATCCAGAACTTATGGGTTGGGATTACCCTAAGTGTGATAGAGCTATGCCTAACATGTGCAGAATATTTGCATCTTTAGTCTTAGCCCGAAAACATAGTACCTGTTGTTCTAACAGGGATAGATTCTATCGCTTGGCAAATGAATGTGCTCAGGTGTTAAGTGAATATGTTCTTTGCGGGGGTGGTTATTATGTTAAACCTGGTGGCACTAGTAGTGGTGATGCAACTACTGCTTATGCCAACAGTGTTTTTAACATATTACAAGCCACTACTGCAAATGTGAGTGCTCTTATGAGTGCTAATGGCAACAAGATTGTTGACAAAGAAATCAGAGACATGCAGTTTGATTTGTATGTCAATGTTTATAGGAATTCAAAACCTGATTTTAAGTTTATAGATAAATATTATGCTTTCTTGAATAAGCACTTTTCAATGATGATACTGTCTGATGATGGTGTTGTCTGCTATAACAGAGATTATGCAGCAAAAGGTTATGTTGCTAGTATACAGAATTTTAAGGAAACTTTGTATTATCAAAATAACGTGTTTTTGTCTGAGGCTAAGTGTTGGGTGGAACCGGATTTGGAAAAGGGTCCACATGAGTTTTGCTCACAACACACACTTCTTATTAAAGAAGGAGATGATCACTACTTCTTACCTTATCCAGACCCCTCAAGAATTTTGTCTGCTGGTTGTTTTGTAGATGATATCATTAAGACTGATGGTACTCTCATGGTAGAGAGGTTTGTGTCACTTGCCATAGACGCTTACCCTCTAACAAAACACCCTGATATAGAATACCAAAATGTATTCTGGGTCTATTTACAGTATATCGAAAAACTGTACAAGGATCTTACAGGACACATGCTTGACACATATTCTGTCATGTTGTGTGGTGATAATTCTGCGAAGTTTTGGGAGGAGCAGTTTTATAAAGATTTATATAATGCTCCGACAACTTTG
>NC_009020 Pipistrellus bat coronavirus HKU5, complete genome
ACATAAAGCAGATGTTGTTTTGTATGGAAGTTGTTGATCGTTACTTCGAGATATATGATGGCGGTTGCCTCAATGCATCGGAAGTAATTGTTAACAATTTGGATAAGAGTGCTGGCCATCCATTCAATAAGTTTGGAAAAGCCAGAGTCTATTATGAGAGTCTGTCATATCAAGAACAGGATGAGCTTTTTGCCATGACAAAGCGAAACGTTCTTCCGACGATAACGCAGATGAATTTGAAATATGCTATTAGTGCTAAGAATAGAGCCCGGACTGTTGCCGGTGTGTCGATTCTTAGTACAATGACTAATCGTCAATACCACCAGAAAATGCTTAAGTCTATGGCTGCTACGCGGGGTTCCACGTGCGTCATAGGGACCACTAAGTTCTATGGTGGTTGGGACTTTATGTTAAAAACCTTGTATAAGGATGTAGATAATCCTCACTTGATGGGTTGGGATTACCCCAAGTGTGATCGCGCTATGCCTAATATGTGTAGAATCTTTGCATCTCTCATATTAGCCCGTAAACATAGTACTTGTTGTACTAACACTGATAGATTTTACCGCTTAGCAAATGAGTGCGCTCAAGTGCTTAGTGAGTATGTCCTTTGTGGCGGTGGTTATTACGTCAAACCTGGTGGGACCAGTAGCGGCGATGCAACCACAGCTTACGCCAATAGTGTTTTTAACATTCTGCAGGCGACTACCGCGAATGTTAGTGCACTTATGGGCGCTAATGGCAACACTATTGTTGACGAGGAAGTTAAGGATATGCAGTTTGAGCTGTATGTAAATGTTTACAGAAAGAGCCAGCCTGATCCTAAATTTGTGGACAGGTATTATGCCTTTCTGAATAAGCACTTTTCCATGATGATACTGTCTGACGATGGTGTCGTATGCTATAATAGTGACTATGCCACTAAAGGTTATATCGCATCCATTCAAAACTTCAAGGAGACTCTGTATTATCAGAATAATGTCTTCATGTCAGAGGCTAAATGCTGGGTGGAAACCGATTTGAAGAAAGGTCCACATGAGTTTTGCTCACAGCATACACTTTTCATAAAGGATGGTGACGATGGTTACTTCCTACCTTATCCAGACCCCTCAAGAATACTGTCTGCCGGTTGCTTCGTCGATGATATCGTCAAGACTGACGGTACGCTCATGGTTGAGAGATTCGTGTCATTGGCAATAGACGCTTATCCTCTCACGAAGCATGATGATCCTGAATACCAAAATGTATTCTGGGTGTATTTACAGTATATAGAAAAACTGTACAAAGACCTCACAGGACACATGCTTGACAGTTATTCTGTCATGCTATGTGGTGATAATTCAGCTAAATTCTGGGAAGAGAGCTTTTATAGAGATCTCTATACTGCTCCAACCACACTT
>MZ328297 Wenzhou Pipistrellus abramus betacoronavirus 1, complete genome
ATATAAAGCAGATGTTGTTTTGTATGGAAGTTGTTGACCGTTACTTCGAGATATATGATGGCGGGTGCCTCAATGCATCGGAAGTAATTGTTAACAATTTGGATAAGAGTGCTGGTCATCCATTCAATAAGTTTGGAAAGGCCAGAGTCTATTATGAGAGTCTGTCGTATCAAGAACAGGATGAGCTTTTTGCCATGACAAAGCGAAACGTTCTTCCGACGATAACGCAGATGAGTTTGAAATATGCTATTAGTGCTAAGAATAGAGCCCGGACTTTTGCCGGTGTATCGATCCTTAGCACAATGACTAATCGTCAATACCACCAGAAAATGCTTAAGTCTATGGCTGCCACGCGGGGTTCCACGTGCGTCATTGGGACTACTAAGTTCTATGGTGGTTGGGACTTTATGTTAAAAACCTTGTATAAGGATGTTGATAACCCGCACTTGATGGGATGGGATTATCCAAAGTGCGATCGCGCTATGCCGAATATGTGCAGAATCTTTGCTTCTCTCATATTGGCTCGTAAGCATAGTACTTGTTGTACTAACACTGATAGATTTTACCGCTTAGCAAATGAGTGCGCTCAAGTGCTTAGCGAGTATGTCCTTTGTGGTGGTGGTTATTACGTCAAACCTGGTGGGACCAGTAGCGGCGATGCAACCACTGCTTACGCCAATAGTGTTTTTAACATTCTGCAAGCGACTACYGCGAATGTTAGTGCACTTATGGGCGCTAATGGCAACACTATTGTTGACAAAGAAGTTAAGGACATGCAGTTTGAGCTGTATGTKAATGTTTACAGGAAGARYCAGCCTGAYCCWAAATTTGTGGAYAGGTATTAYGCYTTYCTGAAYAAGCATTTTTCCATGATGATACTGTCMGATGATGGTGTCGTATGCTATAATAGTGATTATGCCACTAAAGGTTATATCGCATCCATTCAAAACTTCAAGGAGACTCTGTACTATCAGAATAATGTCTTCATGTCAGAGGCTAAATGCTGGGTGGAAACCGATTTGAAAAAAGGTCCACATGAGTTTTGCTCACAGCATACACTTTTCATAAAGGACGGTGACGATGGTTACTTCCTCCCTTATCCAGACCCTTCTAGAATTCTGTCTGCCGGTTGCTTCGTCGATGACATCGTCAAGACTGACGGTACGCTCATGGTTGAGAGATTCGTGTCATTGGCTATAGACGCCTATCCTCTCACGAAGCATGATGATCCTGAATACCAAAATGTATTCTGGGTGTATTTACAGTACATAGAAAAGCTGTATAAAGACCTTACAGGACACATGCTTGATAGTTATTCTGTCATGCTATGTGGTGATAATTCGGCTAAATTCTGGGAAGAGAGCTTCTATAGAGACCTCTATACAGCTCCTACCACACTT
>KJ473821 BtVs-BetaCoV/SC2013, complete genome
ACATCAAGCAGATGTTATTCTGTATGGAGGTTGTTAACAAATACTTCGAAATCTATGATGGCGGTTGCCTTAATGCTTCCGAAGTTGTAGTTAACAATTTAGATAAAAGCGCTGGCTATCCTTTTAACAAGTTTGGTAAGGCCCGCGTTTATTATGAGAGTATGTCATATCAGGAGCAGGACGAGTTGTTTGCTATGACCAAACGCAACGTCATTCCTACCATTACTCAGATGAATTTAAAATATGCTATTAGTGCTAAAAATCGTGCTCGCACTGTTGCAGGCGTCTCTATTCTTAGCACCATGACTAATCGCCAGTACCACCAAAAGATGCTCAAGTCTATGGCTGCCACTCGTGGCGCCACTTGTGTCATAGGGACTACTAAGTTCTATGGTGGTTGGGATTTTATGTTAAGGACATTGTACAAAGATGTCGATAATCCGCATCTTATGGGTTGGGATTACCCTAAGTGTGATCGTGCTATGCCTAACATGTGTAGGATTTTTGCATCTCTGATTTTGGCACGCAAACATGGCACTTGCTGCACTACCAGAGATAGATTTTATCGCTTAGCCAATGAGTGCGCTCAGGTTTTAAGTGAGTATGTGTTATGCGGTGGTGGCTACTACGTCAAGCCAGGAGGTACGAGTAGTGGTGATGCCACAACCGCATATGCCAATAGTGTGTTTAACATTTTGCAGGCGACAACTGCTAATGTGAGCGCACTTATGGGTGCTAATGGCAACAAGATTGTTGATAAAGAAATTAGAGACATGCAGTTTGATCTGTATGTTAATGTTTATAGACGTAATATGCCTGATCAAAAGTTTGTTGACAGGTACTATGCATTTCTTAATAAGAATTTCTCTATGATGATACTGTCAGACGACGGTGTTGTTTGCTATAACAGTGATTATGCAGCTAAAGGATACGTTGCTAGTATACAGAATTTCAAGGAAACTCTGTACTACCAGAACAACGTATTTATGTCTGAAGCTAAATGCTGGGTGGAGCCGGATTTGAAAAAGGGCCCCCATGAATTTTGTTCTCAGCATACGCTTTTTATTAAGGATGGTGACGACGGTTACTTCCTGCCTTATCCAGACCCTTCTAGAATTTTGTCTGCCGGTTGCTTTGTAGATGATATCGTCAAGACTGACGGTACACTCATGGTTGAGCGGTTTGTGTCGTTAGCTATAGATGCTTACCCTCTCACAAAGCATGAAGATTTAGAATACCAAAATGTATTCTGGGTCTATTTACAGTATATAGAAAAACTGTATAAGGACCTTACAGGGCACATGCTAGACAGTTACTCTGTCATGCTATGTGGCGATAATTCTGCTAAGTTTTGGGAAGAGAGCTTCTATAGAGAACTCTATGAAGCTCCTACAACTTTG
>LG076105 KR 1020150064104-A/654: Human Betacoronavirus Lineage C and Identification of N-terminal Dipeptidyl Peptidase as Its Virus Receptor
ACATCAAACAAATGTTGTTCTGCATGGAAGTTGTAAACAAGTACTTCGAAATCTATGACGGTGGTTGTCTTAATGCTTCTGAAGTGGTTGTTAATAATTTAGACAAGAGTGCTGGCCATCCTTTTAATAAGTTTGGCAAAGCTCGTGTCTATTATGAGAGCATGTCTTACCAGGAGCAAGATGAACTTTTTGCCATGACAAAGCGTAACGTCATTCCTACCATGACTCAAATGAATCTAAAATATGCTATTAGTGCTAAGAATAGAGCTCGCACTGTTGCAGGCGTGTCCATACTTAGCACAATGACTAATCGCCAGTACCATCAGAAAATGCTTAAGTCCATGGCTGCAACTCGTGGAGCGACTTGCGTCATTGGTACTACAAAGTTCTACGGTGGCTGGGATTTCATGCTTAAAACATTGTACAAAGATGTTGATAATCCGCATCTTATGGGTTGGGATTACCCTAAGTGTGATAGAGCTATGCCTAATATGTGTAGAATCTTCGCTTCACTCATATTAGCTCGTAAACATGGCACTTGTTGTACTACAAGGGACAGATTTTATCGCTTGGCAAATGAGTGTGCTCAGGTGCTAAGCGAATATGTTCTATGTGGTGGTGGTTACTACGTCAAACCTGGAGGTACCAGTAGCGGAGATGCCACCACTGCATATGCCAATAGTGTCTTTAACATTTTGCAGGCGACAACTGCTAATGTCAGTGCACTTATGGGTGCTAATGGCAACAAGATTGTTGACAAAGAAGTTAAAGACATGCAGTTTGATTTGTATGTCAATGTTTACAGGAGCACTAGCCCAGACCCCAAATTTGTTGATAAATACTATGCTTTTCTTAATAAGCACTTTTCTATGATGATACTGTCTGATGACGGTGTCGTTTGCTATAATAGTGATTATGCAGCTAAGGGTTACATTGCTGGAATACAGAATTTTAAGGAAACGCTGTATTATCAGAACAATGTCTTTATGTCTGAAGCTAAATGCTGGGTGGAAACCGATCTGAAGAAAGGGCCACATGAATTCTGTTCACAGCATACGCTTTATATTAAGGATGGCGACGATGGTTACTTCCTTCCTTATCCAGACCCTTCAAGAATTTTGTCTGCCGGTTGCTTTGTAGATGATATCGTTAAGACTGACGGTACACTCATGGTAGAGCGGTTTGTGTCTTTGGCTATAGATGCTTACCCTCTCACAAAGCATGAAGATATAGAATACCAGAATGTATTCTGGGTCTACTTACAGTATATAGAAAAACTGTATAAAGACCTTACAGGACACATGCTTGACAGTTATTCTGTCATGCTATGTGGTGATAATTCTGCTAAGTTTTGGGAAGAGGCATTCTATAGAGATCTCTATAGTTCGCCTACCACTTTG
>LG076104 KR 1020150064104-A/489: Human Betacoronavirus Lineage C and Identification of N-terminal Dipeptidyl Peptidase as Its Virus Receptor
ACATCAAACAAATGTTGTTCTGCATGGAAGTTGTAAACAAGTACTTCGAAATCTATGACGGTGGTTGTCTTAATGCTTCTGAAGTGGTTGTTAATAATTTAGACAAGAGTGCTGGCCATCCTTTTAATAAGTTTGGCAAAGCTCGTGTCTATTATGAGAGCATGTCTTACCAGGAGCAAGATGAACTTTTTGCCATGACAAAGCGTAACGTCATTCCTACCATGACTCAAATGAATCTAAAATATGCTATTAGTGCTAAGAATAGAGCTCGCACTGTTGCAGGCGTGTCCATACTTAGCACAATGACTAATCGCCAGTACCATCAGAAAATGCTTAAGTCCATGGCTGCAACTCGTGGAGCGACTTGCGTCATTGGTACTACAAAGTTCTACGGTGGCTGGGATTTCATGCTTAAAACATTGTACAAAGATGTTGATAATCCGCATCTTATGGGTTGGGATTACCCTAAGTGTGATAGAGCTATGCCTAATATGTGTAGAATCTTCGCTTCACTCATATTAGCTCGTAAACATGGCACTTGTTGTACTACAAGGGACAGATTTTATCGCTTGGCAAATGAGTGTGCTCAGGTGCTAAGCGAATATGTTCTATGTGGTGGTGGTTACTACGTCAAACCTGGAGGTACCAGTAGCGGAGATGCCACCACTGCATATGCCAATAGTGTCTTTAACATTTTGCAGGCGACAACTGCTAATGTCAGTGCACTTATGGGTGCTAATGGCAACAAGATTGTTGACAAAGAAGTTAAAGACATGCAGTTTGATTTGTATGTCAATGTTTACAGGAGCACTAGCCCAGACCCCAAATTTGTTGATAAATACTATGCTTTTCTTAATAAGCACTTTTCTATGATGATACTGTCTGATGACGGTGTCGTTTGCTATAATAGTGATTATGCAGCTAAGGGTTACATTGCTGGAATACAGAATTTTAAGGAAACGCTGTATTATCAGAACAATGTCTTTATGTCTGAAGCTAAATGCTGGGTGGAAACCGATCTGAAGAAAGGGCCACATGAATTCTGTTCACAGCATACGCTTTATATTAAGGATGGCGACGATGGTTACTTCCTTCCTTATCCAGACCCTTCAAGAATTTTGTCTGCCGGTTGCTTTGTAGATGATATCGTTAAGACTGACGGTACACTCATGGTAGAGCGGTTTGTGTCTTTGGCTATAGATGCTTACCCTCTCACAAAGCATGAAGATATAGAATACCAGAATGTATTCTGGGTCTACTTACAGTATATAGAAAAACTGTATAAAGACCTTACAGGACACATGCTTGACAGTTATTCTGTCATGCTATGTGGTGATAATTCTGCTAAGTTTTGGGAAGAGGCATTCTATAGAGATCTCTATAGTTCGCCTACCACTTTG
>LG076103 KR 1020150064104-A/14: Human Betacoronavirus Lineage C and Identification of N-terminal Dipeptidyl Peptidase as Its Virus Receptor
ACATCAAACAAATGTTGTTCTGCATGGAAGTTGTAAACAAGTACTTCGAAATCTATGACGGTGGTTGTCTTAATGCTTCTGAAGTGGTTGTTAATAATTTAGACAAGAGTGCTGGCCATCCTTTTAATAAGTTTGGCAAAGCTCGTGTCTATTATGAGAGCATGTCTTACCAGGAGCAAGATGAACTTTTTGCCATGACAAAGCGTAACGTCATTCCTACCATGACTCAAATGAATCTAAAATATGCTATTAGTGCTAAGAATAGAGCTCGCACTGTTGCAGGCGTGTCCATACTTAGCACAATGACTAATCGCCAGTACCATCAGAAAATGCTTAAGTCCATGGCTGCAACTCGTGGAGCGACTTGCGTCATTGGTACTACAAAGTTCTACGGTGGCTGGGATTTCATGCTTAAAACATTGTACAAAGATGTTGATAATCCGCATCTTATGGGTTGGGATTACCCTAAGTGTGATAGAGCTATGCCTAATATGTGTAGAATCTTCGCTTCACTCATATTAGCTCGTAAACATGGCACTTGTTGTACTACAAGGGACAGATTTTATCGCTTGGCAAATGAGTGTGCTCAGGTGCTAAGCGAATATGTTCTATGTGGTGGTGGTTACTACGTCAAACCTGGAGGTACCAGTAGCGGAGATGCCACCACTGCATATGCCAATAGTGTCTTTAACATTTTGCAGGCGACAACTGCTAATGTCAGTGCACTTATGGGTGCTAATGGCAACAAGATTGTTGACAAAGAAGTTAAAGACATGCAGTTTGATTTGTATGTCAATGTTTACAGGAGCACTAGCCCAGACCCCAAATTTGTTGATAAATACTATGCTTTTCTTAATAAGCACTTTTCTATGATGATACTGTCTGATGACGGTGTCGTTTGCTATAATAGTGATTATGCAGCTAAGGGTTACATTGCTGGAATACAGAATTTTAAGGAAACGCTGTATTATCAGAACAATGTCTTTATGTCTGAAGCTAAATGCTGGGTGGAAACCGATCTGAAGAAAGGGCCACATGAATTCTGTTCACAGCATACGCTTTATATTAAGGATGGCGACGATGGTTACTTCCTTCCTTATCCAGACCCTTCAAGAATTTTGTCTGCCGGTTGCTTTGTAGATGATATCGTTAAGACTGACGGTACACTCATGGTAGAGCGGTTTGTGTCTTTGGCTATAGATGCTTACCCTCTCACAAAGCATGAAGATATAGAATACCAGAATGTATTCTGGGTCTACTTACAGTATATAGAAAAACTGTATAAAGACCTTACAGGACACATGCTTGACAGTTATTCTGTCATGCTATGTGGTGATAATTCTGCTAAGTTTTGGGAAGAGGCATTCTATAGAGATCTCTATAGTTCGCCTACCACTTTG
>JX869059 Human betacoronavirus 2c EMC/2012, complete genome
ACATCAAACAAATGTTGTTCTGCATGGAAGTTGTAAACAAGTACTTCGAAATCTATGACGGTGGTTGTCTTAATGCTTCTGAAGTGGTTGTTAATAATTTAGACAAGAGTGCTGGCCATCCTTTTAATAAGTTTGGCAAAGCTCGTGTCTATTATGAGAGCATGTCTTACCAGGAGCAAGATGAACTTTTTGCCATGACAAAGCGTAACGTCATTCCTACCATGACTCAAATGAATCTAAAATATGCTATTAGTGCTAAGAATAGAGCTCGCACTGTTGCAGGCGTGTCCATACTTAGCACAATGACTAATCGCCAGTACCATCAGAAAATGCTTAAGTCCATGGCTGCAACTCGTGGAGCGACTTGCGTCATTGGTACTACAAAGTTCTACGGTGGCTGGGATTTCATGCTTAAAACATTGTACAAAGATGTTGATAATCCGCATCTTATGGGTTGGGATTACCCTAAGTGTGATAGAGCTATGCCTAATATGTGTAGAATCTTCGCTTCACTCATATTAGCTCGTAAACATGGCACTTGTTGTACTACAAGGGACAGATTTTATCGCTTGGCAAATGAGTGTGCTCAGGTGCTAAGCGAATATGTTCTATGTGGTGGTGGTTACTACGTCAAACCTGGAGGTACCAGTAGCGGAGATGCCACCACTGCATATGCCAATAGTGTCTTTAACATTTTGCAGGCGACAACTGCTAATGTCAGTGCACTTATGGGTGCTAATGGCAACAAGATTGTTGACAAAGAAGTTAAAGACATGCAGTTTGATTTGTATGTCAATGTTTACAGGAGCACTAGCCCAGACCCCAAATTTGTTGATAAATACTATGCTTTTCTTAATAAGCACTTTTCTATGATGATACTGTCTGATGACGGTGTCGTTTGCTATAATAGTGATTATGCAGCTAAGGGTTACATTGCTGGAATACAGAATTTTAAGGAAACGCTGTATTATCAGAACAATGTCTTTATGTCTGAAGCTAAATGCTGGGTGGAAACCGATCTGAAGAAAGGGCCACATGAATTCTGTTCACAGCATACGCTTTATATTAAGGATGGCGACGATGGTTACTTCCTTCCTTATCCAGACCCTTCAAGAATTTTGTCTGCCGGTTGCTTTGTAGATGATATCGTTAAGACTGACGGTACACTCATGGTAGAGCGGTTTGTGTCTTTGGCTATAGATGCTTACCCTCTCACAAAGCATGAAGATATAGAATACCAGAATGTATTCTGGGTCTACTTACAGTATATAGAAAAACTGTATAAAGACCTTACAGGACACATGCTTGACAGTTATTCTGTCATGCTATGTGGTGATAATTCTGCTAAGTTTTGGGAAGAGGCATTCTATAGAGATCTCTATAGTTCGCCTACCACTTTG
>KJ614529 Human betacoronavirus 2c Jordan-N3/2012 isolate MG167, complete genome
ACATCAAACAAATGTTGTTCTGCATGGAAGTTGTAAACAAGTACTTCGAAATCTATGACGGTGGTTGTCTTAATGCTTCTGAAGTGGTTGTTAATAATTTAGACAAGAGTGCTGGCCATCCTTTTAATAAGTTTGGCAAAGCTCGTGTCTATTATGAGAGCATGTCTTACCAGGAGCAAGATGAACTCTTTGCCATGACAAAGCGTAACGTCATTCCTACCATGACTCAAATGAATCTAAAATATGCTATTAGTGCTAAGAATAGAGCTCGCACTGTTGCAGGCGTGTCCATACTTAGCACAATGACTAATCGCCAGTACCATCAGAAAATGCTTAAGTCCATGGCTGCAACTCGTGGAGCGACTTGCGTCATTGGTACTACAAAGTTCTATGGTGGCTGGGATTTCATGCTTAAAACATTGTATAAAGATGTTGATAATCCGCATCTTATGGGTTGGGATTACCCTAAGTGTGATAGAGCTATGCCTAATATGTGTAGAATCTTCGCTTCACTCATATTAGCTCGTAAACATGGCACTTGTTGTACTACAAGGGACAGATTTTATCGCTTGGCAAATGAGTGTGCTCAGGTGCTAAGCGAATATGTTCTATGTGGTGGTGGTTACTACGTCAAACCTGGAGGTACCAGTAGCGGAGATGCCACCACTGCATATGCCAATAGTGTCTTTAACATTTTGCAGGCGACAACTGCTAATGTCAGTGCACTTATGGGTGCTAATGGCAACAAGATTGTTGACAAAGAAGTTAAAGACATGCAGTTTGATTTGTATGTCAATGTTTACAGGAGCACTAGCCCAGACCCCAAATTTGTTGATAAATACTATGCTTTTCTTAATAAGCACTTTTCTATGATGATACTGTCTGATGACGGTGTCGTTTGCTATAATAGTGATTATGCAGCTAAGGGTTACATTGCTGGAATACAGAATTTTAAGGAAACGCTGTATTATCAGAACAATGTCTTTATGTCTGAAGCTAAATGCTGGGTGGAAACCGATCTGAAGAAAGGGCCACATGAATTCTGTTCACAGCATACGCTTTATATTAAGGATGGCGACGATGGTTACTTCCTTCCTTATCCAGACCCTTCAAGAATTTTGTCTGCCGGTTGCTTTGTAGATGATATCGTTAAGACTGACGGTACACTCATGGTAGAGCGGTTTGTGTCTTTGGCTATAGATGCTTACCCTCTCACAAAGCATGAAGATATAGAATACCAGAATGTATTCTGGGTCTACTTACAGTATATAGAAAAACTGTATAAAGACCTTACAGGACACATGCTTGACAGTTATTCTGTCATGCTATGTGGTGATAATTCTGCTAAGTTTTGGGAAGAGGCATTCTATAGAGATCTCTATAGTTCGCCTACCACTTTG
>KC776174 Human betacoronavirus 2c Jordan-N3/2012, complete genome
ACATCAAACAAATGTTGTTCTGCATGGAAGTTGTAAACAAGTACTTCGAAATCTATGACGGTGGTTGTCTTAATGCTTCTGAAGTGGTTGTTAATAATTTAGACAAGAGTGCTGGCCATCCTTTTAATAAGTTTGGCAAAGCTCGTGTCTATTATGAGAGCATGTCTTACCAGGAGCAAGATGAACTCTTTGCCATGACAAAGCGTAACGTCATTCCTACCATGACTCAAATGAATCTAAAATATGCTATTAGTGCTAAGAATAGAGCTCGCACTGTTGCAGGCGTGTCCATACTTAGCACAATGACTAATCGCCAGTACCATCAGAAAATGCTTAAGTCCATGGCTGCAACTCGTGGAGCGACTTGCGTCATTGGTACTACAAAGTTCTATGGTGGCTGGGATTTCATGCTTAAAACATTGTATAAAGATGTTGATAATCCGCATCTTATGGGTTGGGATTACCCTAAGTGTGATAGAGCTATGCCTAATATGTGTAGAATCTTCGCTTCACTCATATTAGCTCGTAAACATGGCACTTGTTGTACTACAAGGGACAGATTTTATCGCTTGGCAAATGAGTGTGCTCAGGTGCTAAGCGAATATGTTCTATGTGGTGGTGGTTACTACGTCAAACCTGGAGGTACCAGTAGCGGAGATGCCACCACTGCATATGCCAATAGTGTCTTTAACATTTTGCAGGCGACAACTGCTAATGTCAGTGCACTTATGGGTGCTAATGGCAACAAGATTGTTGACAAAGAAGTTAAAGACATGCAGTTTGATTTGTATGTCAATGTTTACAGGAGCACTAGCCCAGACCCCAAATTTGTTGATAAATACTATGCTTTTCTTAATAAGCACTTTTCTATGATGATACTGTCTGATGACGGTGTCGTTTGCTATAATAGTGATTATGCAGCTAAGGGTTACATTGCTGGAATACAGAATTTTAAGGAAACGCTGTATTATCAGAACAATGTCTTTATGTCTGAAGCTAAATGCTGGGTGGAAACCGATCTGAAGAAAGGGCCACATGAATTCTGTTCACAGCATACGCTTTATATTAAGGATGGCGACGATGGTTACTTCCTTCCTTATCCAGACCCTTCAAGAATTTTGTCTGCCGGTTGCTTTGTAGATGATATCGTTAAGACTGACGGTACACTCATGGTAGAGCGGTTTGTGTCTTTGGCTATAGATGCTTACCCTCTCACAAAGCATGAAGATATAGAATACCAGAATGTATTCTGGGTCTACTTACAGTATATAGAAAAACTGTATAAAGACCTTACAGGACACATGCTTGACAGTTATTCTGTCATGCTATGTGGTGATAATTCTGCTAAGTTTTGGGAAGAGGCATTCTATAGAGATCTCTATAGTTCGCCTACCACTTTG
>KC667074 Human betacoronavirus 2c England-Qatar/2012, complete genome
ACATCAAACAAATGTTGTTCTGCATGGAAGTTGTAAACAAGTACTTCGAAATCTATGACGGTGGTTGTCTTAATGCTTCTGAAGTGGTTGTTAATAATTTAGACAAGAGTGCTGGCCATCCTTTTAATAAGTTTGGCAAAGCTCGTGTCTATTATGAGAGCATGTCTTACCAGGAGCAAGATGAACTCTTTGCCATGACAAAGCGTAACGTCATTCCTACCATGACTCAAATGAATCTAAAATATGCTATTAGTGCTAAGAATAGAGCTCGCACTGTTGCAGGCGTGTCCATACTTAGCACAATGACTAATCGCCAGTACCATCAGAAAATGCTTAAGTCCATGGCTGCAACTCGTGGAGCGACTTGCGTCATTGGTACTACAAAGTTCTATGGTGGCTGGGATTTCATGCTTAAAACATTGTACAAAGATGTTGATAATCCGCATCTTATGGGTTGGGATTACCCTAAGTGTGATAGAGCTATGCCTAATATGTGTAGAATCTTCGCTTCACTCATATTAGCTCGTAAACATGGCACTTGTTGTACTACAAGGGACAGATTTTATCGCTTGGCAAATGAGTGTGCTCAGGTGCTAAGCGAATATGTTCTATGTGGTGGTGGTTACTACGTCAAACCTGGAGGTACCAGTAGCGGAGATGCCACCACTGCATATGCCAATAGTGTCTTTAACATTTTGCAGGCGACAACTGCTAATGTCAGTGCACTTATGGGTGCTAATGGCAACAAGATTGTTGACAAAGAAGTTAAAGACATGCAGTTTGATTTGTATGTCAATGTTTACAGGAGCACTAGCCCAGACCCCAAATTTGTTGATAAATACTATGCTTTTCTTAATAAGCACTTTTCTATGATGATACTGTCTGATGACGGTGTCGTTTGCTATAATAGTGATTATGCAGCTAAGGGTTACATTGCTGGAATACAGAATTTCAAGGAAACGCTGTATTATCAGAACAATGTCTTTATGTCTGAAGCTAAATGCTGGGTGGAAACCGATCTGAAGAAAGGGCCACATGAATTCTGTTCACAGCATACGCTTTATATTAAGGATGGCGACGATGGTTACTTCCTTCCTTATCCAGACCCTTCAAGAATTTTGTCTGCCGGTTGCTTTGTAGATGATATCGTTAAGACTGACGGTACACTCATGGTAGAGCGGTTTGTGTCTTTGGCTATAGATGCTTACCCTCTCACAAAGCATGAAGATATAGAATACCAGAATGTATTCTGGGTCTACTTACAGTATATAGAAAAACTGTATAAAGACCTTACAGGACACATGCTTGACAGTTATTCTGTCATGCTATGTGGTGATAATTCTGCTAAGTTTTGGGAAGAGGCATTCTATAGAGATCTCTATAGTTCGCCTACCACTTTG
>NC_038294 Betacoronavirus England 1 isolate H123990006, complete genome
ACATCAAACAAATGTTGTTCTGCATGGAAGTTGTAAACAAGTACTTCGAAATCTATGACGGTGGTTGTCTTAATGCTTCTGAAGTGGTTGTTAATAATTTAGACAAGAGTGCTGGCCATCCTTTTAATAAGTTTGGCAAAGCTCGTGTCTATTATGAGAGCATGTCTTACCAGGAGCAAGATGAACTCTTTGCCATGACAAAGCGTAACGTCATTCCTACCATGACTCAAATGAATCTAAAATATGCTATTAGTGCTAAGAATAGAGCTCGCACTGTTGCAGGCGTGTCCATACTTAGCACAATGACTAATCGCCAGTACCATCAGAAAATGCTTAAGTCCATGGCTGCAACTCGTGGAGCGACTTGCGTCATTGGTACTACAAAGTTCTATGGTGGCTGGGATTTCATGCTTAAAACATTGTACAAAGATGTTGATAATCCGCATCTTATGGGTTGGGATTACCCTAAGTGTGATAGAGCTATGCCTAATATGTGTAGAATCTTCGCTTCACTCATATTAGCTCGTAAACATGGCACTTGTTGTACTACAAGGGACAGATTTTATCGCTTGGCAAATGAGTGTGCTCAGGTGCTAAGCGAATATGTTCTATGTGGTGGTGGTTACTACGTCAAACCTGGAGGTACCAGTAGCGGAGATGCCACCACTGCATATGCCAATAGTGTCTTTAACATTTTGCAGGCGACAACTGCTAATGTCAGTGCACTTATGGGTGCTAATGGCAACAAGATTGTTGACAAAGAAGTTAAAGACATGCAGTTTGATTTGTATGTCAATGTTTACAGGAGCACTAGCCCAGACCCCAAATTTGTTGATAAATACTATGCTTTTCTTAATAAGCACTTTTCTATGATGATACTGTCTGATGACGGTGTCGTTTGCTATAATAGTGATTATGCAGCTAAGGGTTACATTGCTGGAATACAGAATTTCAAGGAAACGCTGTATTATCAGAACAATGTCTTTATGTCTGAAGCTAAATGCTGGGTGGAAACCGATCTGAAGAAAGGGCCACATGAATTCTGTTCACAGCATACGCTTTATATTAAGGATGGCGACGATGGTTACTTCCTTCCTTATCCAGACCCTTCAAGAATTTTGTCTGCCGGTTGCTTTGTAGATGATATCGTTAAGACTGACGGTACACTCATGGTAGAGCGGTTTGTGTCTTTGGCTATAGATGCTTACCCTCTCACAAAGCATGAAGATATAGAATACCAGAATGTATTCTGGGTCTACTTACAGTATATAGAAAAACTGTATAAAGACCTTACAGGACACATGCTTGACAGTTATTCTGTCATGCTATGTGGTGATAATTCTGCTAAGTTTTGGGAAGAGGCATTCTATAGAGATCTCTATAGTTCGCCTACCACTTTG
>KC164505 Betacoronavirus England 1, complete genome
ACATCAAACAAATGTTGTTCTGCATGGAAGTTGTAAACAAGTACTTCGAAATCTATGACGGTGGTTGTCTTAATGCTTCTGAAGTGGTTGTTAATAATTTAGACAAGAGTGCTGGCCATCCTTTTAATAAGTTTGGCAAAGCTCGTGTCTATTATGAGAGCATGTCTTACCAGGAGCAAGATGAACTCTTTGCCATGACAAAGCGTAACGTCATTCCTACCATGACTCAAATGAATCTAAAATATGCTATTAGTGCTAAGAATAGAGCTCGCACTGTTGCAGGCGTGTCCATACTTAGCACAATGACTAATCGCCAGTACCATCAGAAAATGCTTAAGTCCATGGCTGCAACTCGTGGAGCGACTTGCGTCATTGGTACTACAAAGTTCTATGGTGGCTGGGATTTCATGCTTAAAACATTGTACAAAGATGTTGATAATCCGCATCTTATGGGTTGGGATTACCCTAAGTGTGATAGAGCTATGCCTAATATGTGTAGAATCTTCGCTTCACTCATATTAGCTCGTAAACATGGCACTTGTTGTACTACAAGGGACAGATTTTATCGCTTGGCAAATGAGTGTGCTCAGGTGCTAAGCGAATATGTTCTATGTGGTGGTGGTTACTACGTCAAACCTGGAGGTACCAGTAGCGGAGATGCCACCACTGCATATGCCAATAGTGTCTTTAACATTTTGCAGGCGACAACTGCTAATGTCAGTGCACTTATGGGTGCTAATGGCAACAAGATTGTTGACAAAGAAGTTAAAGACATGCAGTTTGATTTGTATGTCAATGTTTACAGGAGCACTAGCCCAGACCCCAAATTTGTTGATAAATACTATGCTTTTCTTAATAAGCACTTTTCTATGATGATACTGTCTGATGACGGTGTCGTTTGCTATAATAGTGATTATGCAGCTAAGGGTTACATTGCTGGAATACAGAATTTCAAGGAAACGCTGTATTATCAGAACAATGTCTTTATGTCTGAAGCTAAATGCTGGGTGGAAACCGATCTGAAGAAAGGGCCACATGAATTCTGTTCACAGCATACGCTTTATATTAAGGATGGCGACGATGGTTACTTCCTTCCTTATCCAGACCCTTCAAGAATTTTGTCTGCCGGTTGCTTTGTAGATGATATCGTTAAGACTGACGGTACACTCATGGTAGAGCGGTTTGTGTCTTTGGCTATAGATGCTTACCCTCTCACAAAGCATGAAGATATAGAATACCAGAATGTATTCTGGGTCTACTTACAGTATATAGAAAAACTGTATAAAGACCTTACAGGACACATGCTTGACAGTTATTCTGTCATGCTATGTGGTGATAATTCTGCTAAGTTTTGGGAAGAGGCATTCTATAGAGATCTCTATAGTTCGCCTACCACTTTG
>NC_009019 Tylonycteris bat coronavirus HKU4, complete genome
ACATCAAGCAGATGTTGTTCTGCATGGAAGTTGTCGACAAATATTTTGATATCTATGACGGTGGGTGCCTTAACGCTTCTGAAGTTATAGTTAATAATTTAGATAAGAGTGCTGGCCATCCTTTTAATAAGTTTGGCAAAGCACGTGTTTATTATGAAAGTATGAGTTATCAAGAGCAAGATGAATTGTTTGCTGTAACTAAGCGCAACGTTTTGCCTACTATAACTCAAATGAATTTGAAGTATGCTATTAGTGCTAAGAATAGAGCACGTACTGTAGCAGGCGTGTCTATACTTAGCACAATGACTAATCGTCAATATCACCAGAAGATGTTGAAGTCTATGGCTGCAACGCGTGGAGCCACGTGTGTCATAGGCACAACTAAATTTTATGGTGGTTGGGACTTTATGTTAAAAACCTTATATAAGGATGTTGAGAGTCCACATTTAATGGGTTGGGATTACCCTAAGTGTGATCGTGCTATGCCTAATATGTGTCGCATTTTAGCGTCATTGATTTTGGCACGTAAGCATAGTACTTGTTGTACTAATTCTGATAGGTTCTACCGCTTAGCCAATGAGTGTGCTCAAGTGTTAAGTGAGTATGTCCTATGCGGAGGAGGTTATTATGTTAAACCAGGTGGTACGAGTAGTGGTGATGCAACTACTGCTTATGCCAATAGTGTTTTTAACATATTACAAGCCACCACCGCTAATGTTAGTGCACTTATGAGTGCTAATGGTAATACTATCATAGATCGTGAAATAAAGGATATGCAATTTGACTTGTATATCAATGTATATAGAAAAGTAGTGCCTGATCCTAAATTTGTTGACAAGTACTACGCATTTCTTAATAAACACTTTTCTATGATGATCTTATCGGATGATGGTGTTGTGTGTTATAATAGCGACTATGCCGCTAAAGGTTATGTCGCCTCCATCCAAAATTTTAAAGAGACGCTTTATTATCAAAATAATGTCTTTATGTCAGAAGCTAAGTGCTGGGTGGAAACCAATTTGGAAAAGGGTCCACATGAATTTTGTTCACAGCATACGCTCTATATTAAAGATGGGGACGATGGCTACTTCTTACCTTATCCAGACCCTTCTAGGATTTTGTCTGCCGGTTGCTTTGTTGATGATATCGTTAAGACTGACGGTACTGTCATGATGGAGCGGTATGTGTCATTGGCTATAGATGCGTATCCTCTAACAAAGCATGATGATACTGAATATCAAAATGTATTCTGGGTCTATTTACAGTATATTGAAAAGCTTTATAAGGACCTAACTGGACACATGCTTGACAGTTATTCTGTTATGTTATGTGGTGATGATTCAGCCAAATTTTGGGAAGAGGGGTTCTATAGAGATCTCTATAGTTCGCCTACCACATTA
>MW773844 Betacoronavirus 1 strain GCCDC4, complete genome
ATATTAAGCAGTTGTTGTTTGTTTTAGAGGTTGTTAATAAGTATTTTGAGATCTATGATGGTGGGTGTATACCCGCCACACAGGTCATTGTTAATAATTATGATAAGAGTGCCGGCTATCCATTCAATAAGTTTGGAAAAGCACGGCTCTATTATGAAGCATTATCATTTGAGGAACAGGATGAAATTTATGCTTACACTAAGCGTAATGTCCTGCCTACTCTTACTCAAATGAATCTTAAATATGCTATTAGTGCTAAGAATAGGGCCCGCACTGTTGCAGGTGTCTCTATCTTGAGTACTATGACTGGCAGAATGTTTCATCAAAAGTGTTTAAAGAGTATAGCAGCTACACGTGGTGTTCCTGTTGTTATAGGCACCACTAAATTTTATGGTGGTTGGGATGACATGTTACGCCGCCTTATTAAAGATGTTGATAGTCCTGTACTTATGGGTTGGGACTATCCTAAATGTGATCGTGCTATGCCAAACATACTGCGTATTGTCAGTAGCTTGGTGTTGGCGCGTAAACATGATTCATGCTGTTCGCATACAGATAGATTCTATCGTCTTGCGAATGAGTGTGCCCAAGTTTTAAGTGAAATTGTTATGTGTGGTGGTTGTTATTATGTTAAGCCAGGTGGTACTAGTAGTGGGGATGCAACTACTGCTTTTGCTAATTCTGTTTTTAATATATGTCAGGCGGTATCTGCCAATGTATGCTCTCTTATGGCATGCAATGGGCACAAGATTGAAGATTTGAGTATACGCCAGCTTCAAAAGCGTTTGTACTCAAATGTGTACCGCGCGGATCATGTAGACCCCGCCTTTGTTAGTGAGTATTATGAGTTTTTAAATAAGCATTTTAGTATGATGATTTTGAGTGATGATGGTGTTGTGTGTTATAATTCAGATTTTGCAGCCAAGGGTTATATTGCTAATATAAGTGCCTTTCAGCAGGTATTATATTATCAAAATAATGTTTTTATGTCTGAATCCAAATGTTGGGTAGAAACAGACATTAATAATGGCCCTCATGAATTTTGTTCTCAACATACAATGCTAGTTAAGATGGATGGTGATGAAGTCTACCTTCCATACCCTGATCCTTCGAGAATTTTGGGAGCAGGGTGTTTTGTTGATGATTTATTAAAGACTGATAGCGTTCTCTTGATAGAGCGCTTTGTAAGTCTTGCAATAGATGCTTATCCTTTAGTATACCACGAGAACCCAGAATATCAAAATGTGTTCCGTGTATATTTAGAATATATTAAGAAGCTGTACAATGATCTCGGTAATCAGATCCTGGACAGCTATAGTGTTATTTTAAGTACTTGTGATGGCCAAAAGTTTACTGATGAGACCTTCTACAAGAACATGTATCTTAGAAGTGCAGTAATG
>JQ173883 Murine hepatitis virus strain S/3239-17, complete genome
ATATTAAGCAGTTGTTGTTTGTTTTGGAAGTTGTTAATAAGTATTTTGAGATCTATGAGGGTGGGTGTATACCCGCAACACAGGTCATTGTTAATAATTATGATAAGAGTGCTGGCTATCCATTTAATAAATTTGGAAAGGCCAGACTCTACTATGAAGCATTATCATTTGAGGAGCAGGATGAAATCTACGCGTATACTAAACGCAATGTCCTGCCTACCTTAACTCAAATGAATCTTAAATATGCTATTAGTGCTAAGAATAGAGCCCGCACTGTTGCTGGTGTCTCCATCCTTAGTACTATGACTGGCAGAATGTTTCATCAAAAGTGTTTAAAGAGTATAGCAGCTACTCGTGGTGTCCCTGTAGTTATAGGCACCACGAAGTTTTATGGCGGTTGGGATGATATGTTACGCCGCCTTATTAAAGATGTTGATAGTCCTGTACTTATGGGTTGGGACTATCCTAAGTGTGATCGCGCTATGCCAAACATACTACGTATTGTTAGTAGTTTGGTGTTAGCCCGTAAACATGATTCGTGCTGTTCGCATACAGATAGATTCTATCGTCTTGCGAATGAGTGCGCCCAAGTTTTGAGTGAAATTGTTATGTGTGGTGGTTGTTATTATGTTAAACCAGGTGGCACTAGCAGTGGGGATGCAACCACTGCTTTTGCTAATTCTGTCTTTAACATTTGTCAAGCTGTTTCCGCCAATGTATGCTCGCTTATGGCATGCAATGGACACAAAATTGAAGATTTGAGTATACGCGAGTTACAAAAGCGCCTATACTCTAATGTGTATCGTGCGGACCATGTTGACCCCGCATTTGTTAGTGAGTATTATGAGTTTTTAAATAAGCATTTTAGTATGATGATTTTGAGTGATGATGGTGTTGTGTGTTATAATTCAGAGTTTGCGTCCAAGGGTTATATTGCTAATATAAGTGCCTTTCAACAGGTATTATATTATCAAAATAATGTGTTTATGTCTGAGGCCAAATGTTGGGTCGAAACAGACATTGAAAAGGGACCGCATGAATTTTGTTCTCAACACACAATGCTAGTAAAGATGGATGGTGATGAAGTCTACCTTCCATACCCTGATCCTTCGAGAATCTTAGGAGCAGGCTGTTTTGTTGATGATTTATTAAAGACTGATAGCGTTCTCTTGATAGAGCGTTTTGTAAGTCTTGCAATTGATGCTTATCCTTTAGTATACCATGAGAACCCAGAGTATCAAAATGTGTTCCGGGTATATTTAGAATATATAAAGAAGCTGTACAATGATCTCGGTAATCAGATCCTGGACAGCTACAGTGTTATTTTAAGTACTTGTGATGGTCAAAAGTTTACTGATGAGACCTTTTACAAGAACATGTATCTAAGAAGTGCAGTGATG
>MZ328295 Longquan Niviventer niviventer betacoronavirus 1 isolate LQS_she, partial genome
ATATTAAGCAGTTGTTGTTTGTTTTAGAAGTTGTGTATAAGTATTTTGAGGTTTATGATGGTGGATGTATTCCCGCATCACAGGTCAGTGTTAATAATTATGATAAGAGTGCTGGCTATCCATTTAATAAATTTGGAAAGGCAAGACTCTATTATGAAGCTTTATCATTTGAGGAGCAGGATGATATTTATGCGTATACAAAGCGCAATGTCCTGCCAACCTTAACTCAAATGAATCTAAAATATGCTATTAGTGCTAAGAATAGGGCCCGCACTGTTGCTGGTGTTTCTATCCTTAGTACTATGACAGGTAGAATGTTTCATCAAAAGTGTTTAAAGAGTATAGCTTCTACTCGTGGTGTTCCTGTGGTTATAGGCACTACGAAATTTTATGGTGGTTGGGATGATATGTTACGCCGCCTTATTAAAGATGTTGATAGTCCTGTAGTTATGGGTTGGGATTATCCTAAATGTGATCGTGCTATGCCAAACATACTGCGTATAGTCAGTAGTTTGGTGTTAGCGCGTAAACATGATTCATGTTGTTCGCATGGCGATAGATTCTACCGCCTTGCGAATGAATGTGCCCAAGTTTTAAGTGAAATTGTTATGTGTGGTGGTTGTTATTATGTTAAGCCAGGTGGCACTAGTAGTGGTGATGCCACCACTGCCTTTGCCAATTCTGTGTTTAATATCTGTCAAGCTGTCACTGCCAATGTATGCTCGTTATTAGCATGCAATGGCCATAAGATTGAAGATTTGAGTATACGCGAGTTACAGAAGCGCTTATACTCTAATGTATATCGTAGTGATTACGTGGATCACACGTTTGTCAATGAGTATTATGAGTTTTTAAATAAGCATTTTAGTATGATGATTTTGAGTGATGATGGTGTTGTATGTTATAATTCTGAGTATGCCATTAAGGGTTATATTGCTAATATAAGTGCCTTTCAACAGGTGTTGTATTACCAAAATAACGTGTTTATGTCGGAATCTAAGTGTTGGGTAGAGACTGACATTAATAATGGCCCTCATGAGTTTTGTTCTCAACATACAATGCTTGTAAAGATGGATGGAGACTATGTCTACCTTCCATATCCGGATCCTTCTAGAATATTAGGAGCCGGTTGTTTTGTTGATGACTTGTTAAAGACTGATAGCGTTCTCTTGATAGAGCGCTTTGTAAGTCTTGCAATAGATGCTTATCCTTTAGTGTACCACGAGAACCAGGAGTATCAAAATGTGTTCCGTGTGTATTTAGAATATATAAAGAAGCTGTACAATGATCTAGGTAATCAGATTTTGGACAGCTACAGTGTGATTTTAAGTACTTGTGATGGACAGAAGTTTACTGATGAGTCCTTTTACAAGAATATGTATTTAAGAAGTGCAGTGATG
>MH687968 Betacoronavirus sp. strain VZ_BetaCoV_16715_52, complete genome
ATATTAAGCAGTTGTTGTTTGTTTTAGAAGTTGTTTATAAGTATTTTGAGATCTATGATGGTGGATGTATTCCGGCGTCACAGGTTGTTGTTAATAATTATGATAAGAGTGCTGGCTATCCATTCAATAAGTTTGGAAAGGCTAGGCTTTATTATGAGGCATTATCATTTGAGGAGCAGGATGATATTTATGCGTATACAAAACGCAATGTCCTGCCAACGTTGACTCAGATGAATTTAAAATATGCCATTAGTGCTAAGAATAGGGCTCGCACTGTAGCTGGTGTTTCTATTCTTAGTACTATGACTGGCAGAATGTTTCATCAAAAATGTTTAAAAAGTATAGCAGCTACTCGTGGTGTTCCTGTGGTTATAGGCACCACGAAATTTTATGGCGGTTGGGATGATATGTTACGCCGCCTTATTAAAGATGTCGATAATCCTGTACTTATGGGTTGGGATTATCCTAAATGTGATCGTGCCATGCCAAACATATTGCGTATTGTTAGTAGTTTGGTGTTGGCGCGTAAACATGATTTGTGTTGTTCGCATGGTGATAGATTTTATCGCTTAGCGAATGAATGTGCCCAAGTTTTAAGTGAAATTGTTATGTGTGGTGGTTGTTATTATGTTAAGCCAGGTGGTACTAGTAGTGGTGATGCAACCACTGCATTTGCTAATTCTGTGTTTAACATTTGTCAAGCTGTTACTGCTAATGTATGCTCGCTTATGGCATGCAATGGGCATAAGATTGAAGATTTGAGTATACGCGAGCTTCAAAAGCGCTTATACTCTAATGTTTATCGTAGTGACTACGTGGATTACACGTTTGTCAATGAATATTATGAGTTTTTAAATAAGCATTTTAGTATGATGATCTTGAGTGATGATGGCGTTGTGTGTTATAATTCTGATTATGCGACCAAAGGTTATATTGCTAATATAAGCGCCTTTCAACAGGTGTTATATTATCAAAATAATGTGTTTATGTCTGAATCCAAATGTTGGGTTGAAAATGACATTAATAATGGTCCTCATGAATTTTGTTCTCAACACACAATGCTAGTTAAAATGGATGGTGACTATGTTTACCTTCCCTACCCAGATCCTTCTAGAATATTAGGAGCTGGGTGTTTTGTGGATGATTTGTTAAAGACTGATAGCGTTCTCTTGATAGAGCGTTTTGTAAGTCTTGCAATTGATGCTTATCCTTTAATATATCATGAGAACCAAGAATATCAAAATGTGTTCCGTGTATATTTAGAATATATAAAGAAGCTGTACAATGACCTGGGTAATCAGATCCTGGACAGCTATAGTGTTATTTTAAGTACTTGTGATGGACAAAAGTTTACTGATGAGTCCTTCTACAAGAATATGTATTTAAGAAGTGCAGTAATG
>MH687970 Betacoronavirus sp. strain VZ_BetaCoV_20724_34_c12, complete genome
ATATAAAGCAGTTATTGTTTTGTTTAGAAGTTGTTTTTAAGTATTTTGAGGTCTATGATGGTGGGTGTATCCCAGCATCACAGGTTATTGTTAATAATTATGATAAGAGTGCTGGCTATCCATTCAATAAGTTTGGTAAGGCCCGCCTCTACTACGAAGCACTTTCATTTGAAGAGCAGGATGACGTTTACGCATATACCAAGCGAAACGTCCTTCCAACTCTTACACAAATGAATCTTAAATATGCCATTAGTGCTAAAAATAGAGCTCGCACTGTTGCTGGAGTCTCTATCTTGAGTACTATGACTGGCAGAATGTTTCACCAGAAGTGTTTGAAAAGTATAGCAGCTACTCGTGGTGTTCCAGTTGTTATTGGCACCACGAAATTTTATGGCGGCTGGGATGATATGTTGCGTCGCCTTATTAAAGGAGTTGATAATCCTGTCCTTATGGGCTGGGATTATCCTAAGTGCGATCGTGCTATGCCTAACATTCTCAGAATTCTGAGCAGTTTGGTTCTTGCACGTAAGCATGATGCATGTTGTTCACAAACTGATAGGTTCTATCGTTTGGCGAATGAGTGCGCACAAGTTTTAAGTGAAATTGTTATGTGTGGTGGCTGTTTTTATGTTAAGCCAGGTGGCACTAGTAGTGGGGATGCAACCACTGCTTTTGCTAATTCTGTGTTTAACATATGTCAAGCTGTTTCTGCCAATGTATGTGCTTTGATGTCATGCAATGGCAATAAGATTGAAGATTTGAGTATTCGCAGCCTACAGCGGCGCCTATACTCTCATGTGTACCGCAGTGATTATGTTGATCCTGCTTTTGTTAATGAGTTTTATGAGTTTTTAAATAAGCATTTTAGTATGATGATTTTGAGTGATGATGGCGTTGTGTGTTATAATTCTGATTATGCGTCCAAAGGTTATATTGCTAATATTAGTGCCTTTCAACAGGTGCTGTATTATCAAAATAACGTGTTTATGTCAGAATCCAAATGTTGGGTAGAAAATGACGTAAAGAATGGACCTCATGAATTTTGTTCGCAACATACAATGCTAGTAAAAATGGATGGCGATGATGTCTATCTGCCATATCCTGACCCTAGTCGAATTCTAGGAGCAGGCTGTTTTGTGGACGATCTATTAAAGACTGATAGCGTTCTTTTGATAGAGCGTTTTGTAAGTCTTGCAATTGATGCTTATCCTTTAATATATCATGAGAACCAAGAATATCAAAATGTGTTCCGTGTATATTTAGAATATATAAAGAAGTTGTATAATGATTTGGGCAACCAGATATTAGACAGCTATAGTGTGATTTTAAGTACTTGTGATGGACAAAAATTTACTGATGAGTCCTTTTACAAGAACATGTATTTAAGAAGTGCAGTTATG
>JN874560 Rabbit coronavirus HKU14 strain HKU14-3, complete genome
ACATTAAGCAGTTGTTGTTTGTTTTGGAGGTTGTTTATAAGTATTTTGAGATTTATGATGGTGGTTGTATACCCGCATCACAAGTTATTGTAAATAATTATGATAAGAGTGCTGGCTATCCATTTAATAAATTTGGAAAAGCCAGACTATACTACGAGGCATTGTCATTTGATGAGCAGGATGATATTTACGCTTATACTAAGCGGAATGTCCTGCCCACACTTACACAAATGAACCTTAAGTATGCCATTAGTGCCAAAAATAGGGCCCGCACTGTAGCTGGAGTTTCTATTTTGAGTACTATGACTGGCAGAATGTTTCACCAAAAGTGTTTGAAAAGTATAGCAGCTACTCGTGGTGTTCCTGTTGTTATAGGCACTACGAAATTCTATGGCGGGTGGGATGATATGCTCCGCCGCCTTATTAAAGATGTTGATAATCCTGTACTTATGGGTTGGGATTATCCAAAATGTGATCGTGCTATGCCAAACATACTACGTATTGTTAGTAGTTTGGTATTAGCGCGAAAACATGATGCATGTTGTACGCAAAGCGATAGGTTTTACCGACTTGCGAATGAATGTGCACAAGTGTTGAGCGAGATTGTTATGTGTGGTGGCTGTTATTATGTTAAACCTGGCGGTACTAGTAGTGGTGATGCAACCACTGCCTTTGCTAACTCAGTTTTTAACATATGTCAAGCTGTTTCAGCCAATGTATGCTCATTAATGGCATGCAATGGAAATAAGATTGAAGATTTGAGTATTCGCGCTCTTCAAAAGCGTTTATACTCACATGTGTATAGAAGTGACACTGTTGACCCAACATTTGTCACAGAGTATTATGAATTTTTAAATAAGCATTTTAGTATGATGATTTTGAGTGATGATGGTGTTGTGTGTTATAATTCTGATTATGCGTCCAAAGGGTATATTGCTAATATAAGTGCCTTTCAACAGGTGTTATATTACCAAAATAACGTTTTTATGTCTGAAGCCAAATGTTGGGTTGAAAATGACATAAACCATGGACCTCATGAATTTTGTTCACAACATACAATGCTAGTTAAAATGGATGGTGATGATGTCTACCTTCCATATCCTGATCCTAGTCGCATTCTAGGAGCTGGATGTTTTGTAGATGATTTGTTAAAGACTGATAGCGTTCTTTTGATAGAGCGCTTTGTAAGTCTTGCAATAGATGCTTATCCATTAGTATATCACGAAAATGAAGAATACCAAAAGGTGTTTCGTGTGTATTTGGAGTATATAAAGAAGTTGTACAATGATCTGGGTAATCAGATTTTGGACAGCTATAGTGTTATTTTAAGTACTTGTGATGGACAAAAATTTACTGACGAGTCCTTTTACAAGAACATGTATTTAAGAAGTGCAGTTATG
>NC_017083 Rabbit coronavirus HKU14, complete genome
ACATTAAGCAGTTGTTGTTTGTTTTGGAGGTTGTTTATAAGTATTTTGAGATTTATGATGGTGGTTGTATACCCGCATCACAAGTTATTGTAAATAATTATGATAAGAGTGCTGGCTATCCATTTAATAAATTTGGAAAAGCCAGACTATATTACGAGGCATTGTCATTTGATGAGCAGGATGATATTTACGCTTATACTAAGCGGAATGTCCTGCCCACACTTACACAAATGAACCTTAAGTATGCCATTAGTGCTAAAAATAGGGCCCGCACTGTAGCTGGAGTTTCTATTTTGAGTACTATGACTGGCAGAATGTTTCACCAAAAGTGTTTGAAAAGTATAGCAGCTACTCGTGGTGTTCCTGTTGTTATAGGCACTACGAAATTCTATGGCGGGTGGGATGATATGCTCCGCCGCCTTATTAAAGATGTTGATAATCCTGTACTTATGGGTTGGGATTATCCAAAATGTGATCGTGCTATGCCAAACATACTACGTATTGTTAGTAGTTTGGTATTAGCGCGAAAACATGATGCATGTTGTACGCAAAGCGATAGGTTTTACCGACTTGCGAATGAATGTGCACAAGTGTTGAGCGAGATTGTTATGTGTGGTGGCTGTTATTATGTTAAACCTGGCGGTACTAGTAGTGGTGATGCAACCACTGCCTTTGCTAACTCAGTTTTTAACATATGTCAAGCTGTTTCAGCCAATGTATGCTCATTAATGGCATGCAATGGAAATAAGATTGAAGATTTGAGTATTCGCGCTCTTCAAAAGCGTTTATACTCACATGTGTATAGAAGTGACACTGTTGACCCAACATTTGTCACAGAGTATTATGAATTTTTAAATAAGCATTTTAGTATGATGATTCTATCTGATGATGGTGTTGTGTGTTATAATTCTGATTATGCGTCCAAAGGGTATATTGCTAATATAAGTGCCTTTCAACAGGTGTTATATTACCAAAATAACGTTTTTATGTCTGAAGCCAAATGTTGGGTTGAAAATGACATAAACCATGGACCTCATGAATTTTGTTCACAACATACAATGCTAGTTAAAATGGATGGTGATGATGTCTACCTTCCATATCCTGATCCTAGTCGTATTCTAGGAGCTGGATGTTTTGTAGATGATTTGTTAAAGACTGATAGCGTTCTTTTGATAGAGCGATTTGTAAGTCTTGCAATAGATGCTTATCCATTAGTATATCACGAAAATGAAGAATACCAAAAGGTGTTTCGTGTGTATTTGGAGTATATAAAGAAGTTGTACAATGATCTGGGTAATCAGATTTTGGACAGCTATAGTGTTATTTTAAGTACTTGTGATGGACAAAAATTTACTGACGAGTCCTTTTACAAGAACATGTATTTAAGAAGTGCAGTTATG
>JN874559 Rabbit coronavirus HKU14 strain HKU14-1, complete genome
ACATTAAGCAGTTGTTGTTTGTTTTGGAGGTTGTTTATAAGTATTTTGAGATTTATGATGGTGGTTGTATACCCGCATCACAAGTTATTGTAAATAATTATGATAAGAGTGCTGGCTATCCATTTAATAAATTTGGAAAAGCCAGACTATATTACGAGGCATTGTCATTTGATGAGCAGGATGATATTTACGCTTATACTAAGCGGAATGTCCTGCCCACACTTACACAAATGAACCTTAAGTATGCCATTAGTGCTAAAAATAGGGCCCGCACTGTAGCTGGAGTTTCTATTTTGAGTACTATGACTGGCAGAATGTTTCACCAAAAGTGTTTGAAAAGTATAGCAGCTACTCGTGGTGTTCCTGTTGTTATAGGCACTACGAAATTCTATGGCGGGTGGGATGATATGCTCCGCCGCCTTATTAAAGATGTTGATAATCCTGTACTTATGGGTTGGGATTATCCAAAATGTGATCGTGCTATGCCAAACATACTACGTATTGTTAGTAGTTTGGTATTAGCGCGAAAACATGATGCATGTTGTACGCAAAGCGATAGGTTTTACCGACTTGCGAATGAATGTGCACAAGTGTTGAGCGAGATTGTTATGTGTGGTGGCTGTTATTATGTTAAACCTGGCGGTACTAGTAGTGGTGATGCAACCACTGCCTTTGCTAACTCAGTTTTTAACATATGTCAAGCTGTTTCAGCCAATGTATGCTCATTAATGGCATGCAATGGAAATAAGATTGAAGATTTGAGTATTCGCGCTCTTCAAAAGCGTTTATACTCACATGTGTATAGAAGTGACACTGTTGACCCAACATTTGTCACAGAGTATTATGAATTTTTAAATAAGCATTTTAGTATGATGATTCTATCTGATGATGGTGTTGTGTGTTATAATTCTGATTATGCGTCCAAAGGGTATATTGCTAATATAAGTGCCTTTCAACAGGTGTTATATTACCAAAATAACGTTTTTATGTCTGAAGCCAAATGTTGGGTTGAAAATGACATAAACCATGGACCTCATGAATTTTGTTCACAACATACAATGCTAGTTAAAATGGATGGTGATGATGTCTACCTTCCATATCCTGATCCTAGTCGTATTCTAGGAGCTGGATGTTTTGTAGATGATTTGTTAAAGACTGATAGCGTTCTTTTGATAGAGCGATTTGTAAGTCTTGCAATAGATGCTTATCCATTAGTATATCACGAAAATGAAGAATACCAAAAGGTGTTTCGTGTGTATTTGGAGTATATAAAGAAGTTGTACAATGATCTGGGTAATCAGATTTTGGACAGCTATAGTGTTATTTTAAGTACTTGTGATGGACAAAAATTTACTGACGAGTCCTTTTACAAGAACATGTATTTAAGAAGTGCAGTTATG
>JN874561 Rabbit coronavirus HKU14 strain HKU14-8, complete genome
ACATTAAGCAGTTGTTGTTTGTTTTGGAGGTTGTTTATAAGTATTTTGAGATTTATGATGGTGGTTGTATACCCGCATCACAAGTTATTGTAAATAATTATGATAAGAGTGCTGGCTATCCATTTAATAAATTTGGAAAAGCCAGACTATACTACGAGGCATTGTCATTTGATGAGCAGGATGATATTTACGCTTATACTAAGCGGAATGTCCTGCCCACACTTACACAAATGAACCTTAAGTATGCCATTAGTGCTAAAAATAGGGCCCGCACTGTAGCTGGAGTTTCTATTTTGAGTACTATGACTGGCAGAATGTTTCACCAAAAGTGTTTGAAAAGTATAGCAGCTACTCGTGGTGTTCCTGTTGTTATAGGCACTACGAAATTCTATGGCGGGTGGGATGATATGCTCCGCCGCCTTATTAAAGATGTTGATAATCCTGTACTTATGGGTTGGGATTATCCAAAATGTGATCGTGCTATGCCAAACATACTACGTATTGTTAGTAGTTTGGTATTAGCGCGAAAACATGATGCATGTTGTACGCAAAGTGATAGGTTTTACCGACTTGCGAATGAATGTGCACAAGTGTTGAGCGAGATTGTTATGTGTGGTGGCTGTTATTATGTTAAACCTGGCGGTACTAGTAGTGGTGATGCAACCACTGCCTTTGCTAACTCAGTTTTTAACATATGTCAAGCTGTTTCAGCCAATGTATGCTCATTAATGGCATGCAATGGAAATAAGATTGAAGATTTGAGTATTCGCGCTCTTCAAAAGCGTTTATACTCACATGTGTATAGAAGTGACACTGTTGACCCAACATTTGTCACAGAGTATTATGAATTTTTAAATAAGCATTTTAGTATGATGATTTTGAGTGATGATGGTGTTGTGTGTTATAATTCTGATTATGCGTCCAAAGGGTATATTGCTAATATAAGTGCCTTTCAACAGGTGTTATATTACCAAAATAACGTTTTTATGTCTGAAGCCAAGTGTTGGGTTGAAAATGACATAAACCATGGACCTCATGAATTTTGTTCACAACATACAATGCTAGTTAAAATGGATGGTGATGATGTCTACCTTCCATATCCTGATCCTAGTCGTATTCTAGGAGCTGGATGTTTTGTAGATGATTTGTTAAAGACTGATAGCGTTCTTTTGATAGAGCGCTTTGTAAGTCTTGCAATAGATGCTTATCCATTAGTATATCACGAAAATGAAGAATACCAAAAGGTGTTTCGTGTGTATTTGGAGTATATAAAGAAGTTGTACAATGATCTGGGTAATCAGATTTTGGACAGCTATAGTGTTATTTTAAGTACTTGTGATGGACAAAAATTTACTGACGAGTCCTTTTACAAGAACATGTATTTAAGAAGTGCAGTTATG
>JN874562 Rabbit coronavirus HKU14 strain HKU14-10, complete genome
ACATTAAGCAGTTGTTGTTTGTTTTGGAGGTTGTTTATAAGTATTTTGAGATTTATGATGGTGGTTGTATACCCGCATCACAAGTTATCGTAAATAATTATGATAAGAGTGCTGGCTATCCATTTAATAAATTTGGAAAAGCCAGACTATACTACGAGGCATTGTCATTTGATGAGCAGGATGATATTTACGCTTATACTAAGCGGAATGTCCTGCCCACACTTACACAAATGAACCTTAAGTATGCCATTAGTGCTAAAAATAGGGCCCGCACTGTAGCTGGAGTTTCTATTTTGAGTACTATGACTGGCAGAATGTTTCACCAAAAGTGTTTGAAAAGTATAGCAGCTACTCGTGGTGTTCCTGTTGTTATAGGCACTACGAAATTCTATGGCGGGTGGGATGATATGCTCCGCCGCCTTATTAAAGATGTTGATAATCCTGTACTTATGGGTTGGGATTATCCAAAATGTGATCGTGCTATGCCAAACATACTACGTATTGTTAGTAGTTTGGTATTAGCGCGAAAACATGATGCATGTTGTACGCAAAGCGATAGGTTTTACCGACTTGCGAATGAATGTGCACAAGTGTTGAGCGAGATTGTTATGTGTGGTGGCTGTTATTATGTTAAACCTGGTGGTACTAGTAGTGGTGATGCAACCACTGCCTTTGCTAACTCAGTTTTTAACATATGTCAAGCTGTTTCAGCCAATGTATGCTCATTAATGGCATGCAATGGAAATAAGATTGAAGATTTGAGTATTCGCGCTCTTCAAAAGCGTTTATACTCACATGTGTATAGAAGTGACACTGTTGACCCAACATTTGTCACAGAGTATTATGAATTTTTAAATAAGCATTTTAGTATGATGATTTTGAGTGATGATGGTGTTGTGTGTTATAATTCTGATTATGCGTCCAAAGGGTATATTGCTAATATAAGTGCCTTTCAACAGGTGTTATATTACCAAAATAACGTTTTTATGTCTGAAGCCAAATGTTGGGTTGAAAATGACATAAACCATGGACCTCATGAATTTTGTTCACAACATACAATGCTAGTTAAAATGGATGGTGACGATGTCTACCTTCCATATCCTGATCCTAGTCGTATTCTAGGAGCTGGATGTTTTGTAGATGATTTGTTAAAGACTGATAGCGTTCTTTTGATAGAGCGATTTGTAAGTCTTGCAATAGATGCTTATCCATTAGTATATCACGAAAATGAAGAATACCAAAAGGTGTTTCGTGTGTATTTGGAGTATATAAAGAAGTTGTACAATGATCTGGGTAATCAGATTTTGGACAGCTATAGTGTTATTTTAAGTACTTGTGATGGACAAAAATTTACTGACGAGTCCTTTTACAAGAACATGTATTTAAGAAGTGCAGTTATG
>KF906251 Dromedary camel coronavirus HKU23 strain HKU23-368F, complete genome
ACATTAAGCAGTTGTTGTTTGTTTTGGAAGTTGTTTATAAGTATTTTGAGATTTATGATGGTGGGTGTATACCAGCATCACAAGTCATTGTCAATAATTATGATAAGAGTGCTGGCTATCCATTTAATAAGTTTGGAAAAGCCAGGCTCTATTATGAAGCATTATCATTTGAGGAGCAGGATGAAATTTACGCCTATACTAAGCGTAATGTCCTGCCAACACTTACTCAAATGAACTTGAAATATGCCATTAGTGCTAAGAATAGAGCCCGCACTGTTGCTGGTGTCTCCATACTTAGTACTATGACTGGCAGAATGTTTCATCAAAAATGTTTGAAAAGTATAGCGGCTACACGTGGTGTTCCTGTTGTTATAGGCACCACTAAGTTTTATGGCGGCTGGGATGATATGTTACGTCGCCTTATTAAAGATGTTGATAATCCTGTACTTATGGGTTGGGATTATCCTAAGTGTGATCGTGCTATGCCAAACATACTACGTATTGTCAGTAGTCTGGTTTTGGCTCGAAAACATGAGGCATGTTGTTCGCAAAGCGATAGGTTTTATCGACTTGCGAATGAATGCGCACAAGTTTTGAGTGAAATTGTTATGTGTGGTGGCTGTTATTATGTTAAGCCTGGTGGCACTAGTAGTGGTGATGCAACTACTGCTTTTGCTAATTCAGTTTTTAACATATGTCAAGCTGTTTCAGCCAATGTATGTGCTTTAATGTCATGCAATGGTAATAAGATTGAAGATTTGAGTATACGTGCTCTTCAGAAGCGCTTATACTCACATGTTTATAGAAGTGATATGGTTGATTCAACCTTTGTCACAGAATATTATGAATTTTTAAATAAGCATTTTAGTATGATGATTTTGAGTGATGATGGCGTTGTGTGTTATAATTCTGATTATGCGTCCAAAGGGTATATTGCTAATATAAGTGCCTTTCAACAGGTATTGTATTATCAAAATAACGTTTTTATGTCAGAATCCAAATGTTGGGTTGAAAATGACATAAACAATGGACCTCATGAATTCTGTTCACAACACACAATGCTTGTAAAGATGGATGGGGACGATGTCTATCTTCCATATCCTGATCCTAGTCGTATATTAGGAGCTGGATGTTTTGTAGATGATTTGTTAAAGACTGATAGTGTTCTTTTAATAGAACGATTTGTAAGTCTTGCAATAGATGCTTATCCACTTGTGTATCACGAAAATGAAGAATACCAAAAGGTTTTTCGTGTTTATTTGGAGTATATAAAGAAGTTGTACAATGACCTGGGTAATCAGATCTTGGATAGCTACAGTGTTATTTTAAGTACTTGTGATGGACAAAAGTTTACTGATGAGTCCTTTTACAAGAACATGTATTTAAGAAGTGCAGTTATG
>KF906250 Dromedary camel coronavirus HKU23 strain HKU23-362F, complete genome
ACATTAAGCAGTTGTTGTTTGTTTTGGAAGTTGTTTATAAGTATTTTGAGATTTATGATGGTGGGTGTATACCAGCATCACAAGTCATTGTCAATAATTATGATAAGAGTGCTGGCTATCCATTTAATAAGTTTGGAAAAGCCAGGCTCTATTATGAAGCATTATCATTTGAGGAGCAGGATGAAATTTACGCCTATACTAAGCGTAATGTCCTGCCAACACTTACTCAAATGAACTTGAAATATGCCATTAGTGCTAAGAATAGAGCCCGCACTGTTGCTGGTGTCTCCATACTTAGTACTATGACTGGCAGAATGTTTCATCAAAAATGTTTGAAAAGTATAGCGGCTACACGTGGTGTTCCTGTTGTTATAGGCACCACTAAGTTTTATGGCGGCTGGGATGATATGTTACGTCGCCTTATTAAAGATGTTGATAATCCTGTACTTATGGGTTGGGATTATCCTAAGTGTGATCGTGCTATGCCAAACATACTACGTATTGTCAGTAGTCTGGTTTTGGCTCGAAAACATGAGGCATGTTGTTCGCAAAGCGATAGGTTTTATCGACTTGCGAATGAATGCGCACAAGTTTTGAGTGAAATTGTTATGTGTGGTGGCTGTTATTATGTTAAGCCTGGTGGCACTAGTAGTGGTGATGCAACTACTGCTTTTGCTAATTCAGTTTTTAACATATGTCAAGCTGTTTCAGCCAATGTATGTGCTTTAATGTCATGCAATGGTAATAAGATTGAAGATTTGAGTATACGTGCTCTTCAGAAGCGCTTATACTCACATGTTTATAGAAGTGATATGGTTGATTCAACCTTTGTCACAGAATATTATGAATTTTTAAATAAGCATTTTAGTATGATGATTTTGAGTGATGATGGCGTTGTGTGTTATAATTCTGATTATGCGTCCAAAGGGTATATTGCTAATATAAGTGCCTTTCAACAGGTATTGTATTATCAAAATAACGTTTTTATGTCAGAATCCAAATGTTGGGTTGAAAATGACATAAACAATGGACCTCATGAATTCTGTTCACAACACACAATGCTTGTAAAGATGGATGGGGACGATGTCTATCTTCCATATCCTGATCCTAGTCGTATATTAGGAGCTGGATGTTTTGTAGATGATTTGTTAAAGACTGATAGTGTTCTTTTAATAGAACGATTTGTAAGTCTTGCAATAGATGCTTATCCACTTGTGTATCACGAAAATGAAGAATACCAAAAGGTTTTTCGTGTTTATTTGGAGTATATAAAGAAGTTGTACAATGACCTGGGTAATCAGATCTTGGATAGCTACAGTGTTATTTTAAGTACTTGTGATGGACAAAAGTTTACTGATGAGTCCTTTTACAAGAACATGTATTTAAGAAGTGCAGTTATG
>KF906249 Dromedary camel coronavirus HKU23 strain HKU23-265F, complete genome
ACATTAAGCAGTTGTTGTTTGTTTTGGAAGTTGTTTATAAGTATTTTGAGATTTATGATGGTGGGTGTATACCAGCATCACAAGTCATTGTCAATAATTATGATAAGAGTGCTGGCTATCCATTTAATAAGTTTGGAAAAGCCAGGCTCTATTATGAAGCATTATCATTTGAGGAGCAGGATGAAATTTACGCCTATACTAAGCGTAATGTCCTGCCAACACTTACTCAAATGAACTTGAAATATGCCATTAGTGCTAAGAATAGAGCCCGCACTGTTGCTGGTGTCTCCATACTTAGTACTATGACTGGCAGAATGTTTCATCAAAAATGTTTGAAAAGTATAGCGGCTACACGTGGTGTTCCTGTTGTTATAGGCACCACTAAGTTTTATGGCGGCTGGGATGATATGTTACGTCGCCTTATTAAAGATGTTGATAATCCTGTACTTATGGGTTGGGATTATCCTAAGTGTGATCGTGCTATGCCAAACATACTACGTATTGTTAGTAGTCTGGTTTTGGCTCGAAAACATGAGGCATGTTGTTCGCAAAGCGATAGGTTTTATCGACTTGCGAATGAATGCGCACAAGTTTTGAGTGAAATTGTTATGTGTGGTGGCTGTTATTATGTTAAGCCTGGTGGCACTAGTAGTGGTGATGCAACTACTGCTTTTGCTAATTCAGTTTTTAACATATGTCAAGCTGTTTCAGCCAATGTATGTGCTTTAATGTCATGCAATGGTAATAAGATTGAAGATTTGAGTATACGTGCTCTTCAGAAGCGCTTATACTCACATGTTTATAGAAGTGATATGGTTGATTCAACCTTTGTCACAGAATATTATGAATTTTTAAATAAGCATTTTAGTATGATGATTTTGAGTGATGATGGCGTTGTGTGTTATAATTCTGATTATGCGTCCAAAGGGTATATTGCTAATATAAGTGCCTTTCAACAGGTATTGTATTATCAAAATAACGTTTTTATGTCAGAATCCAAATGTTGGGTTGAAAATGACATAAACAATGGACCTCATGAATTCTGTTCACAACACACAATGCTTGTAAAGATGGATGGGGACGATGTCTATCTTCCATATCCTGATCCTAGTCGTATATTAGGAGCTGGATGTTTTGTAGATGATTTGTTAAAGACTGATAGTGTTCTTTTAATAGAACGATTTGTAAGTCTTGCAATAGATGCTTATCCACTTGTGTATCACGAAAATGAAGAATACCAAAAGGTTTTTCGTGTTTATTTGGAGTATATAAAGAAGTTGTACAATGACCTGGGTAATCAGATCTTGGATAGCTACAGTGTTATTTTAAGTACTTGTGATGGACAAAAGTTTACTGATGAGTCCTTTTACAAGAACATGTATTTAAGAAGTGCAGTTATG
>KU558922 Betacoronavirus 1 isolate Buffalo coronavirus B1-24F, complete genome
ACATTAAGCAGTTGTTGTTTGTTTTGGAAGTTGTTTATAAGTATTTTGAGATTTATGATGGTGGGTGTATACCGGCATCACAAGTCATTGTTAATAATTATGATAAGAGCGCTGGCTATCCATTTAATAAATTTGGAAAAGCCAGGCTCTATTATGAAGCATTATCATTTGAGGAGCAGGATGAAATTTACGCCTATACTAAGCGTAATGTCCTGCCAACACTTACTCAAATGAATTTGAAATATGCTATTAGTGCTAAGAATAGAGCCCGCACTGTTGCTGGTGTTTCCATACTTAGTACTATGACCGGCAGAATGTTTCATCAAAAATGTTTGAAAAGTATAGCAGCTACACGTGGTGTTCCTGTTGTTATAGGCACTACTAAATTTTATGGCGGCTGGGATGATATGTTACGTCGCCTTATTAAAGATGTTGATAATCCTGTACTTATGGGTTGGGATTATCCTAAGTGTGATCGTGCTATGCCAAACATACTACGTATTGTTAGTAGTTTGGTTTTGGCTCGAAAACATGATGCATGTTGTTCGCAAAACGATAGGTTTTATCGACTTGCGAATGAATGCGCACAAGTTCTGAGTGAAATTGTTATGTGTGGTGGCTGTTATTATGTTAAGCCTGGTGGCACTAGTAGTGGTGATGCAACTACTGCTTTTGCTAATTCAGTTTTTAACATATGTCAAGCTGTTTCAGCCAATGTATGTGCTTTAATGTCATGCAATGGTAATAAGATTGAAGATTTGAGTATACGTGCTCTTCAGAAGCGCTTATACTCACATGTGTATAGAAGTGATATGGTTGATTCAACCTTTGTCACAGAATATTATGAATTTTTAAATAAGCATTTTAGTATGATGATTTTGAGTGATGATGGCGTTGTGTGTTATAATTCTGACTATGCGTCCAAAGGCTATATTGCTAATATAAGTGCCTTTCAACAGGTATTGTATTATCAAAATAACGTTTTTATGTCAGAATCCAAATGTTGGGTTGAAAATGACATAAACAATGGACCTCATGAATTCTGTTCACAACACACAATGCTTGTAAAGATGGATGGGGACGATGTCTATCTTCCATATCCTGATCCTAGTCGTATATTAGGAGCTGGATGTTTTGTAGATGATTTGTTAAAGACTGATAGTGTTCTTTTAATAGAACGATTTGTAAGTCTTGCAATAGATGCTTATCCACTTGTGTACCACGAAAATGAAGAATACCAAAAGGTTTTTCGTGTTTATTTGGAGTATATAAAGAAGTTGTACAATGACCTGGGTAATCAGATCTTGGATAGCTACAGTGTTATTTTAAGTACTTGTGATGGACAAAAGTTTACTGATGAGTCCTTTTACAAGAACATGTATTTAAGAAGTGCAGTTATG
>KU558923 Betacoronavirus 1 isolate Buffalo coronavirus B1-28F, complete genome
ACATTAAGCAGTTGTTGTTTGTTTTGGAAGTTGTTTATAAGTATTTTGAGATTTATGATGGTGGGTGTATACCGGCATCACAAGTCATTGTTAATAATTATGATAAGAGCGCTGGCTATCCATTTAATAAATTTGGAAAAGCCAGGCTCTATTATGAAGCATTATCATTTGAGGAGCAGGATGAAATTTACGCCTATACTAAGCGTAATGTCCTGCCAACACTTACTCAAATGAATTTGAAATATGCTATTAGTGCTAAGAATAGAGCCCGCACTGTTGCTGGTGTTTCCATACTTAGTACTATGACCGGCAGAATGTTTCATCAAAAATGTTTGAAAAGTATAGCAGCTACACGTGGTGTTCCTGTTGTTATAGGCACTACTAAATTTTATGGCGGCTGGGATGATATGTTACGTCGCCTTATTAAAGATGTTGATAATCCTGTACTTATGGGTTGGGATTATCCTAAGTGTGATCGTGCTATGCCAAACATACTACGTATTGTTAGTAGTTTGGTTTTGGCTCGAAAACATGATGCATGTTGTTCGCAAAACGATAGGTTTTATCGACTTGCGAATGAATGCGCACAAGTTCTGAGTGAAATTGTTATGTGTGGTGGCTGTTATTATGTTAAGCCTGGTGGCACTAGTAGTGGTGATGCAACTACTGCTTTTGCTAATTCAGTTTTTAACATATGTCAAGCTGTTTCAGCCAATGTATGTGCTTTAATGTCATGCAATGGTAATAAGATTGAAGATTTGAGTATACGTGCTCTTCAGAAGCGCTTATACTCACATGTGTATAGAAGTGATATGGTTGATTCAACCTTTGTCACAGAATATTATGAATTTTTAAATAAGCATTTTAGTATGATGATTTTGAGTGATGATGGCGTTGTGTGTTATAATTCTGACTATGCGTCCAAAGGGTATATTGCTAATATAAGTGCCTTTCAACAGGTATTGTATTATCAAAATAACGTTTTTATGTCAGAATCCAAATGTTGGGTTGAAAATGACATAAACAATGGACCTCATGAATTCTGTTCACAACACACAATGCTTGTAAAGATGGATGGGGACGATGTCTATCTTCCATATCCTGATCCTAGTCGTATATTAGGAGCTGGATGTTTTGTAGATGATTTGTTAAAGACTGATAGTGTTCTTTTAATAGAACGATTTGTAAGTCTTGCAATAGATGCTTATCCACTTGTGTACCACGAAAATGAAGAATACCAAAAGGTTTTTCGTGTTTATTTGGAGTATATAAAGAAGTTGTACAATGACCTGGGTAATCAGATCTTGGATAGCTACAGTGTTATTTTAAGTACTTGTGATGGACAAAAGTTTACTGATGAGTCCTTTTACAAGAACATGTATTTAAGAAGTGCAGTTATG
>MH685718 Betacoronavirus 1 isolate E0-034 ORF1ab gene, complete cds; ORF1ab gene, partial cds; and NS2a, HE, S, NS5a, and N genes, complete cds
ACATTAAGCAGTTGTTGTTTGTTTTGGAAGTTGTTTATAAGTATTTTGAGATTTATGATGGTGGTTGTATACCGGCATCACAAGTCATTGTTAATAATTATGATAAGAGTGCTGGCTATCCATTTAACAAATTTGGAAAAGCCAGGCTCTATTATGAAGCATTATCATTTGAGGAACAGGATGAAATTTACGCTTATACTAAGCGTAATGTCCTGCCAACACTTACTCAAATGAATTTGAAATATGCTATTAGTGCTAAGAATAGAGCCCGCACTGTTGCTGGTGTTTCCATACTTAGTACTATGACTGGCAGAATGTTTCATCAAAAATGTTTGAAAAGTATAGCAGCTACACGTGGTGTTCCTGTAGTTATAGGCACCACTAAATTTTATGGTGGCTGGGATGATATGTTACGCCGCCTTATTAAAGATGTCGACAATCCTGTACTTATGGGTTGGGATTATCCTAAGTGTGATCGTGCTATGCCAAACATACTACGTATTGTTAGTAGTTTGGTATTAGCCCGAAAACATGAGACATGTTGTTCGCAAAGCGATAGGTTTTATCGACTTGCGAATGAATGCGCACAAGTTTTGAGTGAAATTGTTATGTGTGGTGGCTGTTATTATGTTAAGCCTGGTGGCACTAGTAGTGGTGATGCAACTACTGCTTTTGCTAATTCAGTCTTTAACATATGTCAAGCTGTTTCAGCCAATGTATGTGCCTTAATGTCATGCAATGGCAATAAGATTGAAGATCTTAGTATACGTGCTCTTCAGAAGCGCTTATACTCACATGTGTATAGAAGTGATAAGGTTGATTCAACCTTTGTCACAGAATATTATGAATTTTTAAATAAGCATTTTAGTATGATGATTTTGAGTGATGATGGGGTTGTGTGTTATAATTCTGATTATGCGTCCAAAGGGTATATTGCTAATATAAGTGCCTTTCAACAGGTATTATATTATCAAAATAACGTTTTTATGTCAGAATCCAAATGTTGGGTTGAACATGACATAAATAATGGACCTCATGAATTTTGTTCACAACACACAATGCTTGTAAAGATGGATGGTGATGATGTCTACCTTCCATATCCTAATCCTAGTCGTATATTAGGAGCTGGATGTTTTGTAGATGATTTGTTAAAGACTGATAGTGTTCTTTTAATAGAACGATTTGTAAGTCTTGCAATAGATGCTTATCCACTTGTGTATCATGAAAATGAAGAATACCAAAAGGTTTTTCGTGTTTATCTGGCGTATATAAAGAAGTTGTACAATGACCTGGGTAATCAGATCTTGGATAGCTACAGTGTTATTTTAAGTACTTGTGATGGACAAAAGTTCACTGATGAGTCCTTTTACAAGAACATGTATTTAAGAAGTGCAGTCATG
>MH687969 Betacoronavirus sp. strain VZ_BetaCoV_20724_33, complete genome
ATATAAAGCAGTTATTGTTTTGTTTAGAAGTTGTTTTTAAGTATTTTGAGGTCTATGATGGTGGGTGTATCCCAGCATCACAGGTTATTGTTAATAATTATGATAAGAGTGCTGGCTATCCATTCAACAAGTTTGGTAAGGCCCGCCTCTACTACGAAGCACTTTCATTTGAAGAGCAGGATGACGTTTACGCATATACCAAGCGAAACGTCCTTCCAACTCTTACACAAATGAATCTTAAATATGCCATTAGTGCTAAAAATAGAGCTCGCACTGTTGCAGGAGTCTCTATCTTGAGTACTATGACTGGCAGAATGTTTCATCAGAAGTGTTTGAAAAGTATAGCAGCTACTCGTGGTGTTCCAGTTGTTATTGGCACCACGAAATTTTATGGCGGCTGGGATGATATGTTGCGTCGCCTTATTAAAGGAGTTGATAATCCTGTCCTTATGGGCTGGGATTATCCTAAGTGCGATCGTGCTATGCCTAACATTCTCAGAATTCTGAGCAGTTTGGTTCTTGCACGTAAGCATGACGCATGTTGTTCACAAACTGATAGGTTCTATCGTTTGGCGAATGAGTGCGCACAAGTTTTAAGTGAAATTGTTATGTGTGGTGGCTGTTTTTATGTTAAGCCAGGTGGCACTAGTAGTGGGGATGCAACCACTGCTTTTGCTAATTCTGTGTTTAACATATGTCAAGCTGTTTCTGCCAATGTATGTGCTTTGATGTCATGCAATGGCAATAAGATTGAGGATTTGAGTATTCGCAGCCTACAGCGGCGCCTATACTCTCATGTGTACCGCAGTGATTATGTTGATCCTGCTTTTGTTAATGAGTTTTATGAGTTTTTAAATAAGCATTTTAGTATGATGATTTTGAGTGATGATGGCGTTGTGTGTTATAATTCTGATTATGCGTCCAAAGGTTATATTGCTAATATTAGTGCCTTTCAACAGGTGCTGTATTATCAAAATAACGTGTTTATGTCAGAATCCAAATGTTGGGTAGAAAATGACGTAAAGAATGGACCTCATGAATTTTGTTCGCAACATACAATGCTAGTAAAAATGGATGGCGATGATGTCTATCTGCCATATCCTGACCCTAGTCGAATTCTAGGAGCAGGCTGTTTTGTGGACGACCTATTAAAGACTGATAGTGTCTTATTAATAGAGCGTTTTGTTAGTTTGGCTATAGATGCTTATCCATTGGTATATCATGAGAATGAAGAATACCAAAAGGTTTTTAGAGTGTATTTGGAGTATATAAAGAAGTTGTATAATGATTTGGGCAACCAGATATTAGACAGCTATAGTGTGATTTTAAGTACTTGTGATGGACAAAAATTTACTGATGAGTCCTTTTACAAGAACATGTATTTAAGAAGTGCAGTTATG
>MH687977 Betacoronavirus sp. strain VZ_BetaCoV_22084_10, complete genome
ATATAAAGCAGTTATTGTTTTGTTTAGAAGTTGTTTTTAAGTATTTTGAGGTCTATGATGGTGGGTGTATCCCAGCATCACAGGTTATTGTTAATAATTATGATAAGAGTGCTGGCTATCCATTCAACAAGTTTGGTAAGGCCCGCCTCTACTACGAAGCACTTTCATTTGAAGAGCAGGATGACGTTTACGCATATACCAAGCGAAACGTCCTTCCAACTCTTACACAAATGAATCTTAAATATGCCATTAGTGCTAAAAATAGAGCTCGCACTGTTGCAGGAGTCTCTATCTTGAGTACTATGACTGGCAGAATGTTTCACCAGAAGTGTTTGAAAAGTATAGCAGCTACTCGTGGTGTTCCAGTTGTTATTGGCACCACGAAATTTTATGGCGGCTGGGATGATATGTTGCGTCGCCTTATTAAAGGAGTTGATAATCCTGTCCTTATGGGCTGGGATTATCCTAAGTGCGATCGTGCTATGCCTAACATTCTCAGAATTCTGAGCAGTTTGGTTCTTGCACGTAAGCATGATGCATGTTGTTCACAAACTGATAGGTTCTATCGTTTGGCGAATGAGTGCGCACAAGTTTTAAGTGAAATTGTTATGTGTGGTGGCTGTTTTTATGTTAAGCCAGGTGGCACTAGTAGTGGGGATGCAACCACTGCTTTTGCTAATTCTGTGTTTAACATATGTCAAGCTGTTTCTGCCAATGTATGTGCTTTGATGTCATGCAATGGCAATAAGATTGAAGATTTGAGTATTCGCAGCCTACAGCGGCGCCTATACTCTCATGTGTACCGCAGTGATTATGTTGATCCTGCTTTTGTTAATGAGTTTTATGAGTTTTTAAATAAGCATTTTAGTATGATGATTTTGAGTGATGATGGCGTTGTGTGTTATAATTCTGATTATGCGTCCAAAGGTTATATTGCTAATATTAGTGCCTTTCAACAGGTGCTGTATTATCAAAATAACGTGTTTATGTCAGAATCCAAATGTTGGGTAGAAAATGACGTAAAGAATGGACCTCATGAATTTTGTTCGCAACATACAATGCTAGTAAAAATGGATGGCGATGATGTCTATCTGCCATATCCTGACCCTAGTCGAATTCTAGGAGCAGGCTGTTTTGTGGACGACCTATTAAAGACTGATAGTGTCTTATTAATAGAGCGTTTTGTTAGTTTGGCTATAGATGCTTATCCATTGGTATATCATGAGAATGAAGAATATCAAAAGGTTTTTAGAGTGTATTTGGAGTATATAAAGAAGTTGTATAATGATTTGGGCAACCAGATATTAGACAGCTATAGTGTGATTTTAAGTACTTGTGATGGACAAAAATTTACTGATGAGTCCTTTTACAAGAACATGTATTTAAGAAGTGCAGTTATG
>MH687974 Betacoronavirus sp. strain VZ_BetaCoV_20724_43, complete genome
ATATAAAGCAGTTATTGTTTTGTTTAGAAGTTGTTTTTAAGTATTTTGAGGTCTATGATGGTGGGTGTATCCCAGCATCACAGGTTATTGTTAATAATTATGATAAGAGTGCTGGCTATCCATTCAACAAGTTTGGTAAGGCCCGCCTCTACTATGAAGCACTTTCATTTGAAGAGCAGGATGACGTTTACGCATATACCAAGCGAAACGTCCTTCCAACTCTTACACAAATGAATCTTAAATATGCCATTAGTGCTAAAAATAGAGCTCGCACTGTTGCAGGAGTCTCTATCTTGAGTACTATGACTGGCAGAATGTTTCACCAGAAGTGTTTGAAAAGTATAGCAGCTACTCGTGGTGTTCCAGTTGTTATTGGCACCACGAAATTTTATGGCGGCTGGGATGATATGTTGCGTCGCCTTATTAAAGGAGTTGATAATCCTGTCCTTATGGGCTGGGATTATCCTAAGTGCGATCGTGCTATGCCTAACATTCTCAGAATTCTGAGCAGTTTGGTTCTTGCACGTAAGCATGATGCATGTTGTTCACAAACTGATAGGTTCTATCGTTTGGCGAATGAGTGCGCACAAGTTTTAAGTGAAATTGTTATGTGTGGTGGCTGTTTTTATGTTAAGCCAGGTGGCACTAGTAGTGGGGATGCAACCACTGCTTTTGCTAATTCTGTGTTTAACATATGTCAAGCTGTTTCTGCCAATGTATGTGCTTTGATGTCATGCAATGGCAATAAGATTGAAGATTTGAGTATTCGCAGCCTACAGCGGCGCCTATACTCTCATGTGTACCGCAGTGATTATGTTGATCCTGCTTTTGTTAATGAGTTTTATGAGTTTTTAAATAAGCATTTTAGTATGATGATTTTGAGTGATGATGGCGTTGTGTGTTATAATTCTGATTATGCGTCCAAAGGTTATATTGCTAATATTAGTGCCTTTCAACAGGTGCTGTATTATCAAAATAACGTGTTTATGTCAGAATCCAAATGTTGGGTAGAAAATGATGTAAAGAATGGACCTCATGAATTTTGTTCGCAACATACAATGCTAGTAAAAATGGATGGCGATGATGTCTATCTGCCATATCCTGACCCTAGTCGAATTCTAGGAGCAGGCTGTTTTGTGGACGACCTATTAAAGACTGATAGTGTCTTATTAATAGAGCGTTTTGTTAGTTTGGCTATAGATGCTTATCCATTGGTATATCATGAGAATGAAGAATATCAAAAGGTTTTTAGAGTGTATTTGGAGTATATAAAGAAGTTGTATAATGATTTGGGCAACCAGATATTAGACAGCTATAGTGTGATTTTAAGTACTTGTGATGGACAAAAATTTACTGATGAGTCCTTTTACAAGAACATGTATTTAAGAAGTGCAGTTATG
>MH687973 Betacoronavirus sp. strain VZ_BetaCoV_20724_39, complete genome
ATATAAAGCAGTTATTGTTTTGTTTAGAAGTTGTTTTTAAGTATTTTGAGGTCTATGATGGTGGGTGTATCCCAGCATCACAGGTTATTGTTAATAATTATGATAAGAGTGCTGGCTATCCATTCAACAAGTTTGGTAAGGCCCGCCTCTACTACGAAGCACTTTCATTTGAAGAGCAGGATGACGTTTACGCATATACCAAGCGAAACGTCCTTCCAACTCTTACACAAATGAATCTTAAATATGCCATTAGTGCTAAAAATAGAGCTCGCACTGTTGCTGGAGTCTCTATCTTGAGTACTATGACTGGCAGAATGTTTCACCAGAAGTGTTTGAAAAGTATAGCAGCTACTCGTGGTGTTCCAGTTGTTATTGGCACCACGAAATTTTATGGCGGCTGGGATGATATGTTGCGTCGCCTTATTAAAGGAGTTGATAATCCTGTCCTTATGGGCTGGGATTATCCTAAGTGCGATCGTGCTATGCCTAACATTCTCAGAATTCTGAGCAGTTTGGTTCTTGCACGTAAGCATGATGCATGTTGTTCACAAACTGATAGGTTCTATCGTTTGGCGAATGAGTGCGCACAAGTTTTAAGTGAAATTGTTATGTGTGGTGGCTGTTTTTATGTTAAGCCAGGTGGCACTAGTAGTGGGGATGCAACCACTGCTTTTGCTAATTCTGTGTTTAACATATGTCAAGCTGTTTCTGCCAATGTATGTGCTTTGATGTCATGCAATGGCAATAAGATTGAAGATTTGAGTATTCGCAGCCTACAGCGGCGCCTATACTCTCATGTGTACCGCAGTGATTATGTTGATCCTGCTTTTGTTAATGAGTTTTATGAGTTTTTAAATAAGCATTTTAGTATGATGATTTTGAGTGATGATGGCGTTGTGTGTTATAATTCTGATTATGCGTCCAAAGGTTATATTGCTAATATTAGTGCCTTCCAACAGGTGCTGTATTATCAAAATAACGTGTTTATGTCAGAATCCAAATGTTGGGTAGAAAATGACGTAAAGAATGGACCTCATGAATTCTGTTCGCAACATACAATGCTAGTAAAAATGGATGGCGATGATGTCTATCTGCCATATCCTGACCCTAGTCGAATTCTAGGAGCAGGCTGTTTTGTGGACGATCTATTAAAGACTGATAGTGTCTTATTAATAGAGCGCTTTGTTAGTTTGGCTATAGATGCTTATCCATTGGTATACCATGAGAATGAAGAATATCAAAAGGTTTTTAGAGTGTATTTGGAGTATATAAAGAAGTTGTATAATGATTTGGGCAACCAGATATTAGACAGCTATAGTGTGATTTTAAGTACTTGTGATGGACAAAAATTTACTGATGAGTCCTTTTACAAGAACATGTATTTAAGAAGTGCAGTTATG
>MH687972 Betacoronavirus sp. strain VZ_BetaCoV_20724_38, complete genome
ATATAAAGCAGTTATTGTTTTGTTTAGAAGTTGTTTTTAAGTATTTTGAGGTCTATGATGGTGGGTGTATCCCAGCATCACAGGTTATTGTTAATAATTATGATAAGAGTGCTGGCTATCCATTCAATAAGTTTGGTAAGGCCCGCCTCTACTACGAAGCACTTTCATTTGAAGAGCAGGATGACGTTTACGCATATACCAAGCGAAACGTCCTTCCAACTCTTACACAAATGAATCTTAAATATGCCATTAGTGCTAAAAATAGAGCTCGCACTGTTGCTGGAGTCTCTATCTTGAGTACTATGACTGGCAGAATGTTTCACCAGAAGTGTTTGAAAAGTATAGCAGCTACTCGTGGTGTTCCAGTTGTTATTGGCACCACGAAATTTTATGGCGGCTGGGATGATATGTTGCGTCGCCTTATTAAAGGAGTTGATAATCCTGTCCTTATGGGCTGGGATTATCCTAAGTGCGATCGTGCTATGCCTAACATTCTCAGAATTCTGAGCAGTTTGGTTCTTGCACGTAAGCATGATGCATGTTGTTCACAAACTGATAGGTTCTATCGTTTGGCGAATGAGTGCGCACAAGTTTTAAGTGAAATTGTTATGTGTGGTGGCTGTTTTTATGTTAAGCCAGGTGGCACTAGTAGTGGGGATGCAACCACTGCTTTTGCTAATTCTGTGTTTAACATATGTCAAGCTGTTTCTGCCAATGTATGTGCTTTGATGTCATGCAATGGCAATAAGATTGAAGATTTGAGTATTCGCAGCCTACAGCGGCGCCTATACTCTCATGTGTACCGCAGTGATTATGTTGATCCTGCTTTTGTTAATGAGTTTTATGAGTTTTTAAATAAGCATTTTAGTATGATGATTTTGAGTGATGATGGCGTTGTGTGTTATAATTCTGATTATGCGTCCAAAGGTTATATTGCTAATATTAGTGCCTTCCAACAGGTGCTGTATTATCAAAATAACGTGTTTATGTCAGAATCCAAATGTTGGGTAGAAAATGACGTAAAGAATGGACCTCATGAATTCTGTTCGCAACATACAATGCTAGTAAAAATGGATGGCGATGATGTCTATCTGCCATATCCTGACCCTAGTCGAATTCTAGGAGCAGGCTGTTTTGTGGACGATCTATTAAAGACTGATAGTGTCTTATTAATAGAGCGCTTTGTTAGTTTGGCTATAGATGCTTATCCATTGGTATACCATGAGAATGAAGAATATCAAAAGGTTTTTAGAGTGTATTTGGAGTATATAAAGAAGTTGTATAATGATTTGGGCAACCAGATATTAGACAGCTATAGTGTGATTTTAAGTACTTGTGATGGACAAAAATTTACTGATGAGTCCTTTTACAAGAACATGTATTTAAGAAGTGCAGTTATG
>MH687971 Betacoronavirus sp. strain VZ_BetaCoV_20724_34_c13, complete genome
ATATAAAGCAGTTATTGTTTTGTTTAGAAGTTGTTTTTAAGTATTTTGAGGTCTATGATGGTGGGTGTATCCCAGCATCACAGGTTATTGTTAATAATTATGATAAGAGTGCTGGCTATCCATTCAATAAGTTTGGTAAGGCCCGCCTCTACTACGAAGCACTTTCATTTGAAGAGCAGGATGACGTTTACGCATATACCAAGCGAAACGTCCTTCCAACTCTTACACAAATGAATCTTAAATATGCCATTAGTGCTAAAAATAGAGCTCGCACTGTTGCTGGAGTCTCTATCTTGAGTACTATGACTGGCAGAATGTTTCACCAGAAGTGTTTGAAAAGTATAGCAGCTACTCGTGGTGTTCCAGTTGTTATTGGCACCACGAAATTTTATGGCGGCTGGGATGATATGTTGCGTCGCCTTATTAAAGGAGTTGATAATCCTGTCCTTATGGGCTGGGATTATCCTAAGTGCGATCGTGCTATGCCTAACATTCTCAGAATTCTGAGCAGTTTGGTTCTTGCACGTAAGCATGATGCATGTTGTTCACAAACTGATAGGTTCTATCGTTTGGCGAATGAGTGCGCACAAGTTTTAAGTGAAATTGTTATGTGTGGTGGCTGTTTTTATGTTAAGCCAGGTGGCACTAGTAGTGGGGATGCAACCACTGCTTTTGCTAATTCTGTGTTTAACATATGTCAAGCTGTTTCTGCCAATGTATGTGCTTTGATGTCATGCAATGGCAATAAGATTGAAGATTTGAGTATTCGCAGCCTACAGCGGCGCCTATACTCTCATGTGTACCGCAGTGATTATGTTGATCCTGCTTTTGTTAATGAGTTTTATGAGTTTTTAAATAAGCATTTTAGTATGATGATTTTGAGTGATGATGGCGTTGTGTGTTATAATTCTGATTATGCGTCCAAAGGTTATATTGCTAATATTAGTGCCTTTCAACAGGTGCTGTATTATCAAAATAACGTGTTTATGTCAGAATCCAAATGTTGGGTAGAAAATGACGTAAAGAATGGACCTCATGAATTCTGTTCGCAACATACAATGCTAGTAAAAATGGATGGCGATGATGTCTATCTGCCATATCCTGACCCTAGTCGAATTCTAGGAGCAGGCTGTTTTGTGGACGATCTATTAAAGACTGATAGTGTCTTATTAATAGAGCGCTTTGTTAGTTTGGCTATAGATGCTTATCCATTGGTATATCATGAGAATGAAGAATATCAAAAGGTTTTTAGAGTGTATTTGGAGTATATAAAGAAGTTGTATAATGATTTGGGCAACCAGATATTAGACAGCTATAGTGTGATTTTAAGTACTTGTGATGGACAAAAATTTACTGATGAGTCCTTTTACAAGAACATGTATTTAAGAAGTGCAGTTATG
>MH687978 Betacoronavirus sp. strain VZ_BetaCoV_22084_6, complete genome
ATATAAAGCAGTTATTGTTTTGTTTAGAAGTTGTTTTTAAGTATTTTGAGGTCTATGATGGTGGGTGTATCCCAGCATCACAGGTTATTGTTAATAATTATGATAAGAGTGCTGGCTATCCATTCAATAAGTTTGGTAAGGCCCGCCTCTACTACGAAGCACTTTCATTTGAAGAGCAGGATGACGTTTACGCATATACCAAGCGAAACGTCCTTCCAACTCTTACACAAATGAATCTTAAATATGCCATTAGTGCTAAAAATAGAGCTCGCACTGTTGCTGGAGTCTCTATCTTGAGTACTATGACTGGCAGAATGTTTCACCAGAAGTGTTTGAAAAGTATAGCAGCTACTCGTGGTGTTCCAGTTGTTATTGGCACCACGAAATTTTATGGCGGCTGGGATGATATGTTGCGTCGCCTTATTAAAGGAGTTGATAATCCTGTCCTTATGGGCTGGGATTATCCTAAGTGCGATCGTGCTATGCCTAACATTCTCAGAATTCTGAGCAGTTTGGTTCTTGCACGTAAGCATGATGCATGTTGTTCACAAACTGATAGGTTCTATCGTTTGGCGAATGAGTGCGCACAAGTTTTAAGTGAAATTGTTATGTGTGGTGGCTGTTTTTATGTTAAGCCAGGTGGCACTAGTAGTGGGGATGCAACCACTGCTTTTGCTAATTCTGTGTTTAACATATGTCAAGCTGTTTCTGCCAATGTATGTGCTTTGATGTCATGCAATGGCAATAAGATTGAAGATTTGAGTATTCGCAGCCTACAGCGGCGCCTATACTCTCATGTGTACCGCAGTGATTATGTTGATCCTGCTTTTGTTAATGAGTTTTATGAGTTTTTAAATAAGCATTTTAGTATGATGATTTTGAGTGATGATGGCGTTGTGTGTTATAATTCTGATTATGCGTCCAAAGGTTATATTGCTAATATTAGTGCCTTCCAACAGGTGCTGTATTATCAAAATAACGTGTTTATGTCAGAATCCAAATGTTGGGTAGAAAATGACGTAAAGAATGGACCTCATGAATTCTGTTCGCAACATACAATGCTAGTAAAAATGGATGGCGATGATGTCTATCTGCCATATCCTGACCCTAGTCGAATTCTAGGAGCAGGCTGTTTTGTGGACGATCTATTAAAGACTGATAGTGTCTTATTAATAGAGCGCTTTGTTAGTTTGGCTATAGATGCTTATCCATTGGTATACCATGAGAATGAAGAATATCAAAAGGTTTTTAGAGTGTATTTGGAGTATATAAAGAAGTTGTATAATGATTTGGGCAACCAGATATTAGACAGCTATAGTGTGATTTTAAGTACTTGTGATGGACAAAAATTTACTGATGAGTCCTTTTACAAGAACATGTATTTAAGAAGTGCAGTTATG
>MH687976 Betacoronavirus sp. strain VZ_BetaCoV_22084_1, complete genome
ATATAAAGCAGTTATTGTTTTGTTTAGAAGTTGTTTTTAAGTATTTTGAGGTCTATGATGGTGGGTGTATCCCAGCATCACAGGTTATTGTTAATAATTATGATAAGAGTGCTGGCTATCCATTCAATAAGTTTGGTAAGGCCCGCCTCTACTACGAAGCACTTTCATTTGAAGAGCAGGATGACGTTTACGCATATACCAAGCGAAACGTCCTTCCAACTCTTACACAAATGAATCTTAAATATGCCATTAGTGCTAAAAATAGAGCTCGCACTGTTGCTGGAGTCTCTATCTTGAGTACTATGACTGGCAGAATGTTTCACCAGAAGTGTTTGAAAAGTATAGCAGCTACTCGTGGTGTTCCAGTTGTTATTGGCACCACGAAATTTTATGGCGGCTGGGATGATATGTCGCGTCGCCTTATTAAAGGAGTTGATAATCCTGTCCTTATGGGCTGGGATTATCCTAAGTGCGATCGTGCTATGCCTAACATTCTCAGAATTCTGAGCAGTTTGGTTCTTGCACGTAAGCATGATGCATGTTGTTCACAAACTGATAGGTTCTATCGTTTGGCGAATGAGTGCGCACAAGTTTTAAGTGAAATTGTTATGTGTGGTGGCTGTTTTTATGTTAAGCCAGGTGGCACTAGTAGTGGGGATGCAACCACTGCTTTTGCTAATTCTGTGTTTAACATATGTCAAGCTGTTTCTGCCAATGTATGTGCTTTGATGTCATGCAATGGCAATAAGATTGAAGATTTGAGTATTCGCAGCCTACAGCGGCGCCTATACTCTCATGTGTACCGCAGTGATTATGTTGATCCTGCTTTTGTTAATGAGTTTTATGAGTTTTTAAATAAGCATTTTAGTATGATGATTTTGAGTGATGATGGCGTTGTGTGTTATAATTCTGATTATGCGTCCAAAGGTTATATTGCTAATATTAGTGCCTTCCAACAGGTGCTGTATTATCAAAATAACGTGTTTATGTCAGAATCCAAATGTTGGGTAGAAAATGACGTAAAGAATGGACCTCATGAATTCTGTTCGCAACATACAATGCTAGTAAAAATGGATGGCGATGATGTCTATCTGCCATATCCTGACCCTAGTCGAATTCTAGGAGCAGGCTGTTTTGTGGACGATCTATTAAAGACTGATAGTGTCTTATTAATAGAGCGCTTTGTTAGTTTGGCTATAGATGCTTATCCATTGGTATACCATGAGAATGAAGAATATCAAAAGGTTTTTAGAGTGTATTTGGAGTATATAAAGAAGTTGTATAATGATTTGGGCAACCAGATATTAGACAGCTATAGTGTGATTTTAAGTACTTGTGATGGACAAAAATTTACTGATGAGTCCTTTTACAAGAACATGTATTTAAGAAGTGCAGTTATG
>MW802581 Betacoronavirus 1 isolate GCCDC3, complete genome
ATATAAAGCAGTTGTTGTTTTGTTTAGAAGTTGTTTTTAAGTATTTTGAAGTCTATGATGGTGGGTGTATCCCAGCATCACAGGTTATTGTTAATAATTATGATAAGAGTGCTGGATACCCATTCAATAAGTTTGGTAAGGCCCGCCTCTACTATGAAGCACTTTCATTTGAAGAGCAGGATGACGTTTATGCATATACCAAGCGAAACGTCCTTCCAACTCTTACACAAATGAATCTTAAATATGCCATTAGTGCGAAAAATAGAGCCCGCACAGTTGCTGGAGTCTCTATCTTGAGTACTATGACTGGCAGAATGTTTCATCAGAAGTGTTTGAAAAGTATAGCAGCTACTCGTGGTGTACCAGTTGTTATTGGCACCACGAAATTTTATGGCGGCTGGGACGATATGTTGCGCCGCCTTATTAAAGGAGTTGATAATCCTGTCCTAATGGGTTGGGATTATCCTAAGTGCGATCGTGCTATGCCAAATATTCTCAGAATTCTGAGTAGTTTGGTTCTTGCACGTAAGCATGATGCATGTTGTTCACAAACTGATAGGTTCTATCGTTTGGCGAATGAGTGCGCACAAGTTTTAAGTGAAATTGTTATGTGTGGTGGCTGTTTTTATGTTAAGCCAGGTGGCACTAGTAGTGGGGATGCAACCACTGCTTTTGCTAATTCTGTGTTTAACATATGTCAAGCTGTTTCTGCCAATGTATGTGCCTTGATGTCATGCAATGGCAATAAGATTGAAGATTTGAGTATTCGCAGCCTACAGCGGCGCTTATATTCTCATGTGTATCGCAGTGATTATGTTGATCCTGCTTTTGTTAATGAGTTTTATGAGTTTTTAAATAAGCATTTTAGTATGATGATTTTGAGTGATGATGGTGTTGTATGTTATAATTCTGAGTATGCGTCCAAAGGTTATATTGCTAATATTAGTGCCTTCCAACAGGTGCTGTATTATCAAAATAACGTGTTTATGTCAGAATCCAAGTGTTGGGTTGAAAATGACATAAAGAATGGACCTCATGAATTTTGCTCTCAACATACAATGCTAGTGAAAATGGATGGCGATGATGTTTATCTGCCATATCCTGACCCTAGTCGTATCCTAGGAGCAGGCTGTTTTGTGGACGATCTATTAAAGACCGATAGTGTCTTATTAATAGAGCGGTTTGTTAGTTTGGCTATAGATGCTTATCCATTGGTATATCATGAGAATGAAGAATATCAAAAAGTTTTTAGAGTGTATTTGGAGTATATAAAGAAGTTGTACAATGATTTGGGTAACCAGATATTGGACAGCTATAGTGTGATCTTAAGTACTTGTGATGGACAAAAATTTACTGATGAGTCCTTCTACAAGAACATGTATTTAAGAAGTGCAGTTATG
>NC_026011 Betacoronavirus HKU24 strain HKU24-R05005I, complete genome
ATATAAAGCAGTTGTTGTTTTGTTTAGAAGTTGTTTTTAAGTATTTTGAGGTCTATGATGGTGGGTGTATCCCAGCATCACAGGTTATTGTTAATAATTATGATAAGAGTGCTGGATACCCATTTAATAAGTTTGGTAAGGCCCGACTCTACTATGAAGCACTTTCATTTGAAGAGCAGGATGATATTTATGCATATACCAAGCGAAATGTTCTCCCCACTCTTACCCAAATGAATCTTAAATATGCCATTAGTGCTAAAAATAGGGCTCGCACTGTTGCTGGAGTCTCTATCTTGAGTACTATGACTGGCAGAATGTTTCACCAGAAGTGTTTGAAAAGTATAGCAGCTACTCGTGGTGTATCAGTTGTTATTGGCACCACGAAATTTTATGGCGGCTGGGACGATATGTTGTGCCGCCTTATTAAAGGAGTTGATAATCCTGTCTTAATGGGTTGGGATTATCCTAAGTGCGATCGTGCCATGCCAAATATTCTCAGAATTCTGAGTAGTTTGGTTCTTGCACGTAAGCATGATGCATGTTGTTCACAAACTGATAGGTTCTATCGTTTGGCGAATGAGTGTGCACAAGTTTTGAGTGAAATTGTTATGTGTGGTGGCTGTTTTTATGTTAAGCCAGGTGGCACTAGTAGTGGGGATGCAACCACTGCCTTTGCTAATTCTGTGTTTAACATATGTCAAGCTGTCTCTGCCAATGTATGTGCCTTGATGTCATGCAATGGCAATAAGATTGAAGATTTGAGTATTCGCAGCCTACAGCGGCGCTTATACTCTCATGTGTACCGCAGCGATTATGTTGATCCTGCTTTTGTTAATGAGTTTTATGAGTTTTTAAATAAGCATTTTAGTATGATGATTTTGAGTGATGATGGTGTCGTATGTTATAATTCTGAGTATGCGTCCAAAGGTTATATTGCTAATATTAGTGCCTTTCAACAGGTGCTGTATTATCAAAATAACGTGTTTATGTCAGAATCCAAATGTTGGGTTGAAAATGACATAAAGAATGGACCTCATGAATTCTGTTCTCAACATACAATGCTAGTAAAAATGGATGGCGATGATGTTTATCTGCCATATCCTGACCCTAGTCGCATTCTGGGAGCGGGCTGTTTTGTGGACGATCTATTAAAGACCGACAGTGTCTTATTAATAGAGCGGTTTGTTAGTTTGGCTATAGATGCTTATCCATTGGTATATCATGAGAATGAAGAATACCAAAAGGTTTTTAGAGTGTATTTGGAGTATATAAAGAAGTTGTACAATGATTTGGGTAACCAGATATTGGACAGCTATAGTGTGATTTTAAGTACTTGTGACGGACAAAAATTTACTGACGAGTCCTTCTACAAGAACATGTATTTAAGAAGTGCAGTTATG
>KM349742 Betacoronavirus HKU24 strain HKU24-R05005I, complete genome
ATATAAAGCAGTTGTTGTTTTGTTTAGAAGTTGTTTTTAAGTATTTTGAGGTCTATGATGGTGGGTGTATCCCAGCATCACAGGTTATTGTTAATAATTATGATAAGAGTGCTGGATACCCATTTAATAAGTTTGGTAAGGCCCGACTCTACTATGAAGCACTTTCATTTGAAGAGCAGGATGATATTTATGCATATACCAAGCGAAATGTTCTCCCCACTCTTACCCAAATGAATCTTAAATATGCCATTAGTGCTAAAAATAGGGCTCGCACTGTTGCTGGAGTCTCTATCTTGAGTACTATGACTGGCAGAATGTTTCACCAGAAGTGTTTGAAAAGTATAGCAGCTACTCGTGGTGTATCAGTTGTTATTGGCACCACGAAATTTTATGGCGGCTGGGACGATATGTTGTGCCGCCTTATTAAAGGAGTTGATAATCCTGTCTTAATGGGTTGGGATTATCCTAAGTGCGATCGTGCCATGCCAAATATTCTCAGAATTCTGAGTAGTTTGGTTCTTGCACGTAAGCATGATGCATGTTGTTCACAAACTGATAGGTTCTATCGTTTGGCGAATGAGTGTGCACAAGTTTTGAGTGAAATTGTTATGTGTGGTGGCTGTTTTTATGTTAAGCCAGGTGGCACTAGTAGTGGGGATGCAACCACTGCCTTTGCTAATTCTGTGTTTAACATATGTCAAGCTGTCTCTGCCAATGTATGTGCCTTGATGTCATGCAATGGCAATAAGATTGAAGATTTGAGTATTCGCAGCCTACAGCGGCGCTTATACTCTCATGTGTACCGCAGCGATTATGTTGATCCTGCTTTTGTTAATGAGTTTTATGAGTTTTTAAATAAGCATTTTAGTATGATGATTTTGAGTGATGATGGTGTCGTATGTTATAATTCTGAGTATGCGTCCAAAGGTTATATTGCTAATATTAGTGCCTTTCAACAGGTGCTGTATTATCAAAATAACGTGTTTATGTCAGAATCCAAATGTTGGGTTGAAAATGACATAAAGAATGGACCTCATGAATTCTGTTCTCAACATACAATGCTAGTAAAAATGGATGGCGATGATGTTTATCTGCCATATCCTGACCCTAGTCGCATTCTGGGAGCGGGCTGTTTTGTGGACGATCTATTAAAGACCGACAGTGTCTTATTAATAGAGCGGTTTGTTAGTTTGGCTATAGATGCTTATCCATTGGTATATCATGAGAATGAAGAATACCAAAAGGTTTTTAGAGTGTATTTGGAGTATATAAAGAAGTTGTACAATGATTTGGGTAACCAGATATTGGACAGCTATAGTGTGATTTTAAGTACTTGTGACGGACAAAAATTTACTGACGAGTCCTTCTACAAGAACATGTATTTAAGAAGTGCAGTTATG
>KM349744 Betacoronavirus HKU24 strain HKU24-R05010I, complete genome
ATATAAAGCAGTTGTTGTTTTGTTTAGAAGTTGTTTTTAAGTATTTTGAGGTCTATGATGGTGGGTGTATCCCAGCATCACAGGTTATTGTTAATAATTATGATAAGAGTGCTGGATACCCATTTAATAAGTTTGGTAAGGCCCGACTCTACTATGAAGCACTTTCATTTGAAGAGCAGGATGATATTTATGCATATACCAAGCGAAATGTTCTCCCCACTCTTACCCAAATGAATCTTAAATATGCCATTAGTGCTAAAAATAGGGCTCGCACTGTTGCTGGAGTCTCTATCTTGAGTACTATGACTGGCAGAATGTTTCACCAGAAGTGTTTGAAAAGTATAGCAGCTACTCGTGGTGTATCAGTTGTTATTGGCACCACGAAATTTTATGGCGGCTGGGACGATATGTTGTGCCGCCTTATTAAAGGAGTTGATAATCCTGTCTTAATGGGTTGGGATTATCCTAAGTGCGATCGTGCCATGCCAAATATTCTCAGAATTCTGAGTAGTTTGGTTCTTGCACGTAAGCATGATGCATGTTGTTCACAAACTGATAGGTTCTATCGTTTGGCGAATGAGTGTGCACAAGTTTTGAGTGAAATTGTTATGTGTGGTGGCTGTTTTTATGTTAAGCCAGGTGGCACTAGTAGTGGGGATGCAACCACTGCCTTTGCTAATTCTGTGTTTAACATATGTCAAGCTGTCTCTGCCAATGTATGTGCCTTGATGTCATGCAATGGCAATAAGATTGAAGATTTGAGTATTCGCAGCCTACAGCGGCGCTTATACTCTCATGTGTACCGCAGCGATTATGTTGATCCTGCTTTTGTTAATGAGTTTTATGAGTTTTTAAATAAGCATTTTAGTATGATGATTTTGAGTGATGATGGTGTCGTATGTTATAATTCTGAGTATGCGTCCAAAGGTTATATTGCTAATATTAGTGCCTTTCAACAGGTGCTGTATTATCAAAATAACGTGTTTATGTCAGAATCCAAATGTTGGGTTGAAAATGACATAAAGAATGGACCTCATGAATTCTGTTCTCAACATACAATGCTAGTAAAAATGGATGGCGATGATGTTTATCTGCCATATCCTGACCCTAGTCGCATTCTGGGAGCGGGCTGTTTTGTGGACGATCTATTAAAGACCGACAGTGTCTTATTAATAGAGCGGTTTGTTAGTTTGGCTATAGATGCTTATCCATTGGTATATCATGAGAATGAAGAATACCAAAAGGTTTTTAGAGTGTATTTGGAGTATATAAAGAAGTTGTACAATGATTTGGGTAACCAGATATTGGACAGCTATAGTGTGATTTTAAGTACTTGTGACGGACAAAAATTTACTGACGAGTCCTTCTACAAGAACATGTATTTAAGAAGTGCAGTTATG
>KM349743 Betacoronavirus HKU24 strain HKU24-R05009I, complete genome
ATATAAAGCAGTTGTTGTTTTGTTTAGAAGTTGTTTTTAAGTATTTTGAGGTCTATGATGGTGGGTGTATCCCAGCATCACAGGTTATTGTTAATAATTATGATAAGAGTGCTGGATACCCATTTAATAAGTTTGGTAAGGCCCGACTCTACTATGAAGCACTTTCATTTGAAGAGCAGGATGATATTTATGCATATACCAAGCGAAATGTTCTCCCCACTCTTACCCAAATGAATCTTAAATATGCCATTAGTGCTAAAAATAGGGCTCGCACTGTTGCTGGAGTCTCTATCTTGAGTACTATGACTGGCAGAATGTTTCACCAGAAGTGTTTGAAAAGTATAGCAGCTACTCGTGGTGTATCAGTTGTTATTGGCACCACGAAATTTTATGGCGGCTGGGACGATATGTTGTGCCGCCTTATTAAAGGAGTTGATAATCCTGTCTTAATGGGTTGGGATTATCCTAAGTGCGATCGTGCCATGCCAAATATTCTCAGAATTCTGAGTAGTTTGGTTCTTGCACGTAAGCATGATGCATGTTGTTCACAAACTGATAGGTTCTATCGTTTGGCGAATGAGTGTGCACAAGTTTTGAGTGAAATTGTTATGTGTGGTGGCTGTTTTTATGTTAAGCCAGGTGGCACTAGTAGTGGGGATGCAACCACTGCCTTTGCTAATTCTGTGTTTAACATATGTCAAGCTGTCTCTGCCAATGTATGTGCCTTGATGTCATGCAATGGCAATAAGATTGAAGATTTGAGTATTCGCAGCCTACAGCGGCGCTTATACTCTCATGTGTACCGCAGCGATTATGTTGATCCTGCTTTTGTTAATGAGTTTTATGAGTTTTTAAATAAGCATTTTAGTATGATGATTTTGAGTGATGATGGTGTCGTATGTTATAATTCTGAGTATGCGTCCAAAGGTTATATTGCTAATATTAGTGCCTTTCAACAGGTGCTGTATTATCAAAATAACGTGTTTATGTCAGAATCCAAATGTTGGGTTGAAAATGACATAAAGAATGGACCTCATGAATTCTGTTCTCAACATACAATGCTAGTAAAAATGGATGGCGATGATGTTTATCTGCCATATCCTGACCCTAGTCGCATTCTGGGAGCGGGCTGTTTTGTGGACGATCTATTAAAGACCGACAGTGTCTTATTAATAGAGCGGTTTGTTAGTTTGGCTATAGATGCTTATCCATTGGTATATCATGAGAATGAAGAATACCAAAAGGTTTTTAGAGTGTATTTGGAGTATATAAAGAAGTTGTACAATGATTTGGGTAACCAGATATTGGACAGCTATAGTGTGATTTTAAGTACTTGTGACGGACAAAAATTTACTGACGAGTCCTTCTACAAGAACATGTATTTAAGAAGTGCAGTTATG
>MT820631 Betacoronavirus HKU24 isolate Ruili-874, partial genome
ATATAAAGCAGTTGTTGTTTTGTTTAGAAGTTGTTTTTAAGTATTTTGAGGTCTATGATGGTGGGTGTATCCCAGCATCACAGGTTATTGTTAATAATTATGATAAGAGTGCTGGATACCCATTTAATAAGTTTGGTAAGGCCCGCCTCTATTATGAAGCACTTTCATTTGAAGAGCAGGATGACGTTTATGCGTATACCAAGCGAAACGTTCTTCCAACTCTTACGCAAATGAACCTTAAATATGCCATTAGTGCGAAAAATAGAGCCCGCACTGTTGCCGGAGTCTCTATCTTGAGTACTATGACTGGCAGAATGTATCATCAGAAGTGTTTGAAAAGTATAGCAGCTACTCGTGGTGTACCAGTTGTTATTGGCACCACGAAATTTTATGGCGGCTGGGACGATATGTTGCGCCGCCTTATTAAAGGAGTTGATAATCCTGTCCTAATGGGTTGGGATTATCCTAAGTGCGATCGTGCTATGCCAAATATTCTCAGAATTCTGAGTAGTTTGGTTCTTGCACGTAAGCATGATGCATGTTGCTCACAAACTGATAGGTTCTATCGTTTGGCGAATGAGTGCGCACAAGTTTTGAGTGAAATTGTTATGTGTGGTGGCTGTTTTTATGTTAAGCCAGGTGGCACTAGTAGTGGGGATGCAACCACTGCTTTTGCTAATTCTGTGTTTAACATATGTCAAGCTGTTTCTGCCAATGTATGTGCCTTGATGTCATGCAATGGCAATAAGATTGAAGATTTGAGTATTCGCAGCCTACAGCGGCGCTTATACTCTCATGTGTATCGCAGTGATTATGTTGATCCTGCTTTTGTTAATGAGTTTTATGAGTTTTTAAATAAGCATTTTAGTATGATGATTTTGAGTGATGATGGTGTTGTATGTTATAATTCTGAGTATGCGTCCAAAGGTTATATTGCTAATATTAGTGCCTTTCAACAGGTGCTGTATTATCAAAATAACGTGTTTATGTCAGAATCCAAGTGTTGGGTTGAAAATGATATAAAGAATGGACCTCATGAATTTTGTTCGCAACATACGATGCTAGTGAAAATGGATGGCGATGATGTCTATCTGCCATATCCCGATCCTAGTCGTATTCTGGGAGCGGGATGTTTTGTGGACGATCTATTAAAGACCGATAGTGTCTTATTAATAGAGCGGTTTGTTAGTTTGGCTATAGATGCTTATCCATTGGTGTATCATGAGAATGAAGAATATCAAAAAGTTTTTAGAGTGTATTTGGAGTATATAAAGAAGTTGTACAATGATTTGGGTAACCAGATATTGGACAGCTATAGTGTGATTTTAAGTACTTGTGATGGACAAAAATTTACTGATGAGTCTTTTTACAAGAACATGTATTTAAGAAGTGCAGTTATG
>MT820630 Betacoronavirus HKU24 isolate Longquan-723, partial genome
ATATAAAGCAGTTGTTGTTTTGTTTAGAAGTTGTTTTTAAGTATTTTGAAGTTTATGATGGTGGGTGTATCCCAGCATCACAGGTTATTGTTAATAATTATGATAAGAGTGCTGGCTACCCATTCAATAAGTTTGGTAAAGCCCGCCTCTACTATGAAGCACTTTCATTTGAAGAGCAGGATGACGTTTACGCATATACCAAGCGAAACGTCCTTCCCACTCTTACGCAAATGAATCTTAAATATGCCATTAGTGCGAAAAATAGAGCCCGCACTGTTGCTGGAGTCTCTATCTTGAGTACTATGACTGGCAGAATGTTTCACCAGAAGTGTTTGAAAAGTATAGCAGCCACTCGTGGTGTACCAGTTGTTATTGGCACCACGAAATTTTATGGCGGCTGGGACGATATGTTGCGTCGCCTTATTAAAGGAGTTGATAACCCTGTCCTTATGGGTTGGGATTATCCTAAGTGCGATCGTGCCATGCCAAACATTCTCAGAATTCTGAGTAGTTTGGTGCTTGCACGTAAGCACGATGCATGTTGTTCACAAACTGATAGGTTCTATCGTTTGGCGAATGAGTGCGCACAAGTTTTAAGTGAAATTGTTATGTGTGGTGGCTGTTTTTATGTTAAGCCAGGTGGCACTAGTAGTGGGGATGCAACCACTGCCTTTGCTAATTCTGTGTTTAACATATGTCAAGCTGTCTCTGCCAATGTATGTGCCTTGATGTCATGCAATGGCAATAAGATTGAAGATTTGAGTATTCGCAGCCTACAGCGGCGCTTATACTCTCATGTGTATCGCAGTGATTATGTAGATCCTGCTTTTGTTAATGAGTTTTATGAGTTTTTAAATAAGCATTTTAGTATGATGATTTTGAGTGATGATGGCGTTGTATGTTATAATTCTGAGTATGCTTCCAAAGGTTATATTGCTAATATTAGTGCCTTCCAACAGGTGCTGTATTATCAAAATAACGTGTTTATGTCAGAATCCAAATGTTGGGTAGAAAATGACATAAAGAATGGACCTCATGAATTCTGTTCTCAACATACAATGCTAGTAAAAATGGATGGCGATGATGTCTATCTGCCATATCCTGACCCTAGCCGAATTCTAGGAGCGGGCTGTTTTGTGGACGATCTATTAAAGACCGATAGTGTCTTATTAATAGAGCGGTTTGTCAGTTTGGCTATAGATGCTTATCCATTGGTATATCATGAGAATGAAGAGTACCAAAAGGTTTTTAGAGTGTATTTGGAGTATATAAAGAAGTTGTACAATGATTTGGGTAACCAGATATTGGACAGCTATAGTGTGATTTTAAGTACTTGTGATGGACAAAAATTTACTGATGAGTCCTTTTACAAGAACATGTATTTAAGAAGTGCAGTTATG
>MZ328296 Jingmen Apodemus agrarius betacoronavirus 1 isolate SYS_heixian, partial genome
ATATAAAGCAGTTGTTGTTTTGTTTAGAAGTTGTTTTTAAGTATTTTGAGGTCTATGATGGTGGGTGTATCCCAGCATCACAGGTTATTGTTAATAATTATGATAAGAGTGCTGGCTATCCATTCAATAAGTTTGGTAAGGCCCGCCTCTATTATGAAGCACTTTCATTTGAGGAGCAGGATGACGTCTATGCATACACCAAGCGAAACGTCCTTCCAACTCTTACACAAATGAATCTTAAATATGCCATTAGTGCGAAAAATAGGGCCCGCACTGTTGCAGGAGTCTCTATCTTGAGTACTATGACTGGCAGAATGTTTCACCAGAAGTGTTTGAAAAGTATAGCAGCTACTCGTGGTGTACCAGTTGTTATTGGCACCACGAAATTTTATGGCGGCTGGGACGATATGTTGCGTCGCCTTATTAAAGGAGTTGATAATCCTGTCCTTATGGGTTGGGATTATCCTAAGTGCGATCGTGCTATGCCAAATATTCTCAGAATTCTGAGTAGTTTGGTTCTTGCACGTAAGCATGACGCATGTTGTTCACAAACTGATAGGTTTTATCGTTTGGCGAATGAGTGCGCACAAGTTTTAAGTGAAATTGTTATGTGTGGTGGCTGTTTTTATGTTAAGCCAGGTGGCACTAGTAGTGGGGATGCAACCACTGCTTTTGCTAATTCTGTGTTTAACATATGTCAAGCTGTTTCTGCCAATGTATGTGCTTTGATGTCATGCAATGGCAATAAGATTGAAGATTTGAGTATTCGCAGCCTACAGCGGCGCTTATACTCTCATGTGTATCGCAGTGATTATGTTGATCCTGCCTTTGTTAATGAGTTTTATGAGTTTTTAAATAAGCATTTTAGTATGATGATTTTGAGTGATGATGGCGTTGTATGTTATAATTCTGAGTATGCGTCCAAAGGTTATATTGCTAATATTAGTGCCTTTCAACAGGTGCTGTATTATCAAAATAACGTGTTTATGTCAGAATCCAAATGTTGGGTAGAAAATGACATAAAGAATGGACCCCATGAATTTTGTTCTCAACATACAATGCTAGTAAAAATGGATGGCGATGATGTTTATCTGCCATATCCTGACCCTAGTCGTATCCTAGGGGCAGGTTGTTTTGTGGACGATCTATTAAAGACCGATAGTGTCTTATTAATAGAACGGTTTGTTAGTTTGGCTATAGATGCTTATCCATTGGTATATCATGAGAATGAAGAATACCAAAAGGTCTTTAGAGTGTATTTGGAGTATATAAAGAAGTTGTACAATGATTTGGGTAACCAGATATTGGACAGCTATAGTGTGATTTTAAGTACTTGTGATGGACAAAAATTTACCGATGAGTCCTTTTACAAGAACATGTATTTGAGAAGTGCAGTTATG
>MT820629 Betacoronavirus HKU24 isolate Lijiang-53, partial genome
ATATAAAGCAGTTGTTGTTTTGTTTAGAAGTTGTCTTTAAGTATTTTGAGGTCTATGATGGTGGGTGTATCCCAGCATCACAGGTTATTGTTAATAATTATGATAAGAGTGCTGGCTACCCATTCAATAAGTTTGGTAAGGCCCGCCTCTACTATGAAGCACTTTCATTTGAAGAGCAGGATGACGTTTATGCATATACCAAGCGAAACGTCCTTCCAACTCTTACACAAATGAATCTTAAATATGCCATTAGTGCGAAAAATAGAGCCCGCACTGTTGCTGGAGTCTCTATCTTGAGTACTATGACTGGCAGAATGTTTCATCAGAAGTGTTTGAAAAGTATAGCAGCTACTCGTGGTGTACCAGTTGTTATTGGCACCACGAAATTTTATGGCGGCTGGGACGATATGTTGCGCCGCCTTATTAAAGGAGTTGATAATCCTGTCCTAATGGGTTGGGATTATCCCAAGTGCGATCGTGCTATGCCAAATATTCTCAGAATTCTGAGTAGTTTGGTGCTTGCACGTAAGCATGATGCATGTTGTTCACAAACTGATAGATTCTATCGGTTGGCGAATGAGTGTGCACAAGTTTTGAGTGAGATTGTTATGTGTGGTGGCTGTTTTTATGTTAAGCCAGGTGGCACTAGCAGTGGGGATGCAACCACTGCCTTCGCTAATTCTGTGTTTAACATATGTCAAGCAGTTTCTGCCAATGTATGTGCCTTGATGTCATGCAATGGCAATAAGATTGAAGATTTGAGTATTCGCAGCCTACAGCGGCGCTTATACTCTCATGTGTATCGCAGTGATTATGTTGATCCTGCTTTTGTTAATGAGTTCTATGAGTTTTTAAATAAGCATTTCAGTATGATGATTTTGAGTGATGATGGTGTTGTATGTTATAATTCTGAGTATGCGTCCAAAGGTTATATTGCTAATATTAGTGCCTTTCAACAGGTGCTGTATTATCAAAATAACGTGTTTATGTCAGAATCCAAATGTTGGGTTGAAAATGACATAAAGAATGGACCTCATGAATTTTGTTCTCAACATACAATGCTAGTGAAAATGGATGGCGATGATGTCTATCTGCCATATCCTGACCCTAGTCGTATTCTAGGAGCGGGCTGTTTTGTGGACGATCTATTAAAGACCGATAGTGTCTTATTAATAGAGCGGTTTGTCAGTTTGGCTATAGATGCTTATCCATTGGTATATCATGAGAATGAAGAATATCAAAAGGTTTTTAGAGTGTATTTGGAGTATATAAAGAAGTTGTACAATGATTTGGGGAACCAAATATTGGACAGCTATAGTGTTATTTTAAGTACTTGTGATGGACAGAAATTTACTGATGAGTCCTTCTACAAGAACATGTATTTAAGAAGTGCAGTTATG
>MT820628 Betacoronavirus HKU24 isolate Lijiang-41, partial genome
ATATAAAGCAGTTGTTGTTTTGTTTAGAAGTTGTTTTTAAGTATTTTGAGGTCTATGATGGTGGGTGTATCCCAGCATCACAGGTTATTGTTAATAATTATGATAAGAGTGCTGGCTACCCATTTAATAAGTTTGGTAAGGCCCGCCTTTACTATGAAGCACTTTCATTTGAAGAGCAGGATGACGTTTATGCATATACCAAGCGAAACGTCCTTCCAACTTTTACACAAATGAATTTTAAATATGCCATTAGTGCGAAAAATAGAGCCCGCACTGTTGCTGGAGTCTCTATTTTGAGTACTATGACTGGCAGAATGTTTCACCAGAAGTGTTTGAAAAGTATAGCAGCTACTCGTGGTGTACCAGTTGTTATTGGCACCACGAAATTTTATGGCGGCTGGGACGATATGTTGCGCCGCCTTATTAAAGGAGTTGATAATCCTGTCCTAATGGGTTGGGATTATCCTAAGTGCGATCGTGCTATGCCAAATATTCTCAGAATTCTGAGTAGTTTGGTGCTTGCACGTAAGCATGATGCATGTTGTTCACAAACTGATAGATTCTATCGGTTGGCGAATGAGTGTGCACAAGTCTTGAGTGAGATTGTTATGTGTGGTGGCTGTTTTTATGTTAAGCCGGGTGGTACTAGTAGTGGGGATGCAACCACTGCCTTTGCTAATTCTGTGTTTAACATATGTCAAGCTGTTTCTGCCAATGTATGTGCCTTGCTGTCATGCAATGGCAATAAGATTGAAGATTTGAGTATTCGCAGCCTACAGCGGCGCTTATACTCTCATGTGTATCGCAGTGATTATGTTGATCCTGCTTTTGTTAATGAGTTCTATGAGTTTTTAAATAAGCATTTTAGTATGATGATTTTGAGTGATGATGGTGTTGTATGTTATAATTCTGAGTATGCGTCCAAAGGTTATATTGCTAATATTAGTGCCTTTCAACAGGTGCTGTATTATCAAAATAACGTGTTTATGTCAGAATCCAAATGTTGGGTTGAGAATGACATAAAGAATGGACCTCATGAATTTTGTTCTCAACATACAATGCTAGTGAAAATGGATGGCGATGATGTTTATCTGCCATATCCTGACCCTAGTCGCATTCTAGGAGCGGGCTGTTTTGTGGACGATCTATTAAAGACCGATAGTGTCTTATTGATAGAGCGGTTTGTTAGTTTGGCTATAGATGCTTACCCATTGGTATATCATGAGAATGAAGAATACCAAAAGGTTTTTAGAGTGTATTTGGAGTATATAAAGAAGTTGTACAATGATTTGGGTAACCAGATATTGGACAGCTATAGTGTGATTTTAAGTACTTGTGATGGACAAAAATTTACTGATGAGTCCTTTTACAAGAACATGTATTTAAGAAGTGCAGTTATG
>HQ166910 Zaria bat coronavirus strain ZBCoV, partial genome
-CATTAAACAACTCCTGTTCTGCATGGAGGTTGTCAACAAGTACTTTGACTGCTACGATGGTGGTTGCTTGAATGCAAACCAAGTGGTTGTCACCAATTATGACCATCTAGCGACCTCCACATTCAACAAGTGGGGAAAAGCTAGGTTGTACTATGAATCCCTGAGTTATGAGGACCAAGATGCACTCTTTGCGTACACGAAGCGCAACGTGCTGCCAACCATAACTCAGATGAATTTGAAGTACGCGATAAGCGCTAAGAATAGAGCACGCACAGTTGCTGGTGTTTCTATATGTAGCACTATGACTAATAGACAGTTTCACCAAAAGATGCTAAAGTCTATAGCTGCTACACGTAATGTCTCAGTTGTCATTGGAACTACAAAGTTTTATGGTGGCTGGAATAATATGCTCAAAACACTGTATGCTGATGTGGATAACCCCCAGTTGATGGGTTGGGATTATCCTAAGTGTGACAGAGCCATGCCTAATATTTTGCGTATTTTCGCATCACTTATTCTAGCAAGAAAACACTCTACATGCTGTAATTTGAGTGAACGGTTTTACCGACTTGCTAATGAGTGCGCTCAAGTTTTGAGCGAAATGGTTCTGTGCGGCGGTGCGCTTTACGTAAAACCAGGTGGTACATCATCAGGTGACGCAACTACCGCATATGCTAATTCTGTTTTCAATATTTGTCAGGCTGTTAGCGCTAACATTAGTGCTATGCTTTCTACAAATGGAAACAAAATTGTAGACACATACATCAGAGAGTTACAGCGTAAACTGTATGAAAATGTGTATCGTAGTGTCAATGTTGACTATAAGTTTGTCGAAGAGTACTACCAGTTCCTTCGCAAGCACTTTTCCATGATGATTCTCTCCGATGATGGAGTTGTTTGTAACAATAGTGATTACGTAGCTAGAGGCTATATTGCTGGCATTAAGGACTTCAAGCAAGTTCTTTATTACCAGAACAATGTCTTCATGTCTGAAGCAAAATGCTGGGTGGAGCCTGACCTCGAAAAGGGTCCACATGAGTTCTGCTCGCAACATACAATGCTCGTTGAGCACAATGGAGAGCGAGTTTACCTTCCCTACCCAGACCCGTCTCGTATTTTAGGGGCCTGTTGTTTTGTAGATGATATTGTCAAGACAGACGGCACAATCATGATTGAGCGTTTCGTTGCCTTGGCTATTGATGCTTATCCTCTTACTAAGCATGAAAATCCTGAATACAGACAGGTGTTCTATTTGCTTTTGCAGTACATTAAAAAGCTTCATGAAGAACTGACAGGGCATTTGTTGGACATATACTCTGTCATGGTTTCTAGCGACAATGCACATAGATATTGGGAAGAAGATTTCTATGAGGCAATGTACACACAATCAGCTACGTTA
>JX869059 Human betacoronavirus 2c EMC/2012, complete genome
ACATCAAACAAATGTTGTTCTGCATGGAAGTTGTAAACAAGTACTTCGAAATCTATGACGGTGGTTGTCTTAATGCTTCTGAAGTGGTTGTTAATAATTTAGACAAGAGTGCTGGCCATCCTTTTAATAAGTTTGGCAAAGCTCGTGTCTATTATGAGAGCATGTCTTACCAGGAGCAAGATGAACTTTTTGCCATGACAAAGCGTAACGTCATTCCTACCATGACTCAAATGAATCTAAAATATGCTATTAGTGCTAAGAATAGAGCTCGCACTGTTGCAGGCGTGTCCATACTTAGCACAATGACTAATCGCCAGTACCATCAGAAAATGCTTAAGTCCATGGCTGCAACTCGTGGAGCGACTTGCGTCATTGGTACTACAAAGTTCTACGGTGGCTGGGATTTCATGCTTAAAACATTGTACAAAGATGTTGATAATCCGCATCTTATGGGTTGGGATTACCCTAAGTGTGATAGAGCTATGCCTAATATGTGTAGAATCTTCGCTTCACTCATATTAGCTCGTAAACATGGCACTTGTTGTACTACAAGGGACAGATTTTATCGCTTGGCAAATGAGTGTGCTCAGGTGCTAAGCGAATATGTTCTATGTGGTGGTGGTTACTACGTCAAACCTGGAGGTACCAGTAGCGGAGATGCCACCACTGCATATGCCAATAGTGTCTTTAACATTTTGCAGGCGACAACTGCTAATGTCAGTGCACTTATGGGTGCTAATGGCAACAAGATTGTTGACAAAGAAGTTAAAGACATGCAGTTTGATTTGTATGTCAATGTTTACAGGAGCACTAGCCCAGACCCCAAATTTGTTGATAAATACTATGCTTTTCTTAATAAGCACTTTTCTATGATGATACTGTCTGATGACGGTGTCGTTTGCTATAATAGTGATTATGCAGCTAAGGGTTACATTGCTGGAATACAGAATTTTAAGGAAACGCTGTATTATCAGAACAATGTCTTTATGTCTGAAGCTAAATGCTGGGTGGAAACCGATCTGAAGAAAGGGCCACATGAATTCTGTTCACAGCATACGCTTTATATTAAGGATGGCGACGATGGTTACTTCCTTCCTTATCCAGACCCTTCAAGAATTTTGTCTGCCGGTTGCTTTGTAGATGATATCGTTAAGACTGACGGTACACTCATGGTAGAGCGGTTTGTGTCTTTGGCTATAGATGCTTACCCTCTCACAAAGCATGAAGATATAGAATACCAGAATGTATTCTGGGTCTACTTACAGTATATAGAAAAACTGTATAAAGACCTTACAGGACACATGCTTGACAGTTATTCTGTCATGCTATGTGGTGATAATTCTGCTAAGTTTTGGGAAGAGGCATTCTATAGAGATCTCTATAGTTCGCCTACCACTTTG
